# Supplementary material for: Brockarchaeota, a novel archaeal phylum with unique and versatile carbon cycling pathways
Source: Nat Commun. 2021 Apr 23;12:2404. doi: 10.1038/s41467-021-22736-6 (PMC8065059; doi:10.1038/s41467-021-22736-6)
Supplement: Supplementary file 3 — Supplementary Data 1 [file 41467_2021_22736_MOESM3_ESM.xlsx]

## Sheet: Caption
Supplementary Data 1. Excel File. Sheet Data: Physicochemical characteristics of samples where the MAGs in this study were obtained. n.a: not available data. Sheet Stats: Extended genomic statistics described in Table 1

## Sheet: Data
Genome	Biosample	Origin	Longitude (o)	Latitude (o)	pH	Temperature (°C)	DO (mg/L)	Eh (mV)	As (mg/L)	S2- (mg/L)
B48_G17	SAMN09214986	Deep sea sediment (12-15 cm, 33.6 °C) Vent 2 in Dombrowski et al 2018	111.59222222 W	27.04527778 N	n.a	33.6	n.a	n.a	n.a	13.16
B27_G9	SAMN09215183	Deep sea sediment (0-3 cm, 10.4 °C) Vent 2 in Dombrowski et al 2018	111.59222222 W	27.04527778 N	n.a	10.4	n.a	n.a	n.a	7.36
DRTY7	SAMN11841026	Hot spring sediment DiReTiYanQu-7 (collected in Jan, 2016) in Tengchong county, Yunnan	98.43833 E	24.95389 N	6.02	55.8	n.a	n.a	n.a	n.a
QC4_43	SAMN11841186	Hot spring QuCai village (69.5 °C)	91.59114 E	30.66681 N	6.8	69.5	1.85	59	1.29	0.02
QC4_48	SAMN11841113	Hot spring QuCai village (69.5 °C)	91.59114 E	30.66681 N	6.8	69.5	1.85	59	1.29	0.02
GD2_1	SAMN11841105	Hot spring GuDui geothermal area (61.8 °C)	91.88211 E	28.52022 N	7	61.8	n.a	-191	1.58	0.05
QZM_A2	SAMN11841108	Hot spring QuZhuoMu village (63.1 °C)	91.80855 E	28.24816 N	6.8	63.1	n.a	-160	0.1	0
QZM_A3	SAMN11841206	Hot spring QuZhuoMu village (62.9 °C)	91.80881 E	28.24837 N	7	62.9	n.a	-91	0.08	0.02
DRTY-1.18	SAMN17855454	Hot spring sediment DiReTiYanQu-1 (collected in May, 2017) in Tengchong county, Yunnan	98.43833 E	24.95389 N	4.5	67	n.a	n.a	n.a	n.a
DRTY-6.200	SAMN17857890	Hot spring sediment DiReTiYanQu-6 (collected in May, 2017) in Tengchong county, Yunnan	98.43833 E	24.95389 N	6	60	n.a	n.a	n.a	n.a
DRTY-6.80	SAMN17857179	Hot spring sediment DiReTiYanQu-6 (collected in May, 2017) in Tengchong county, Yunnan	98.43833 E	24.95389 N	6	60	n.a	n.a	n.a	n.a
DRTY7.37	SAMN17856435	Hot spring sediment DiReTiYanQu-7 (collected in May, 2017) in Tengchong county, Yunnan	98.43833 E	24.95389 N	6.07	55.8	n.a	n.a	n.a	n.a
JZ-1.89	SAMN17859244	Hot spring sediment Jinze-1 (collected in May, 2017) in Tengchong county, Yunnan	98.46 E	25.44111 N	7.3	86.5	n.a	n.a	n.a	n.a
JZ-2.136	SAMN17859629	Hot spring sediment Jinze-2 (collected in May, 2017) in Tengchong county, Yunnan	98.46 E	25.44111 N	7.6	63	n.a	n.a	n.a	n.a
JZZ.4	SAMN17859761	Hot spring sediment Jinze-2 (collected in Jan, 2016) in Tengchong county, Yunnan	98.46 E	25.44111 N	75	65	n.a	n.a	n.a	n.a

## Sheet: Stats
Extended results derived from CheckM v1.1.3
Bin Id	Marker lineage	# genomes	# markers	marker sets	0	1	2	3	4	5+	Completeness	Contamination	Strain heterogeneity
B48_G17	k__Archaea (UID2)	207	149	107	20	128	1	0	0	0	83.1	0.93	100
B27_G9	k__Archaea (UID2)	207	145	103	42	101	2	0	0	0	67.16	1.46	0
DRTY7__35_44	k__Archaea (UID2)	207	145	103	17	126	2	0	0	0	84.47	1.94	0
QC4__43_77	k__Archaea (UID2)	207	145	103	26	115	4	0	0	0	80.26	2.43	0
QC4_48_22	k__Archaea (UID2)	207	145	103	17	126	2	0	0	0	84.47	1.29	0
GD2_1__47_42	k__Archaea (UID2)	207	145	103	12	130	3	0	0	0	89.32	1.94	0
QZM_A2__48_33	k__Archaea (UID2)	207	145	103	22	121	2	0	0	0	81.72	1.94	0
QZM_A3_48_16	k__Archaea (UID2)	207	145	103	26	115	3	1	0	0	78.64	3.88	0
DRTY-1.18	k__Archaea (UID2)	207	145	103	14	129	2	0	0	0	88.35	1.94	0
DRTY-6.200	k__Archaea (UID2)	207	145	103	67	78	0	0	0	0	57.44	0	0
DRTY-6.80	k__Archaea (UID2)	207	145	103	16	129	0	0	0	0	87.38	0	0
DRTY7.37	k__Archaea (UID2)	207	145	103	15	129	1	0	0	0	86.89	0.97	0
JZ-2.136	k__Archaea (UID2)	207	145	103	19	124	2	0	0	0	84.47	0.97	0
JZ-1.89	k__Archaea (UID2)	207	145	103	72	72	1	0	0	0	50.97	0.97	0
JZZ.4	k__Archaea (UID2)	207	145	103	10	135	0	0	0	0	92.23	0	0
Extended genomic statistics
Genome	num_seqs *	sum_len *	min_len. *	avg_len *	max_len	Genome Size 1 bp = 0.000001 Mb	GC	protein coding genes	Previous predicted genome size	Completeness	100-completeness	Increase to the real genome size	Predicted genome size	Increase in the genome when accounting for completeness
B48_G17	110	783987	2571	7127.2	49468	0.78	51.06	911	0.94	83.1	16.9	0.169	0.92	0.13
B27_G9	223	986634	2500	4424.4	17768	0.99	42.3	1341	1.48	67.16	32.84	0.3284	1.31	0.32
DRTY7_35_44	130	825325	2936	6348.7	23553	0.83	34.17	910	0.99	84.47	15.53	0.1553	0.95	0.13
QC4_43_77	36	1183702	5507	32880.6	135049	1.18	43.17	1332	1.48	80.26	19.74	0.1974	1.42	0.23
QC4_48_22	86	1658448	4919	19284.3	78542	1.66	47.78	1793	1.99	84.47	15.53	0.1553	1.92	0.26
GD2_1_47_42	156	2140688	2941	13722.4	82330	2.14	47.13	2326	2.4	89.32	10.68	0.1068	2.37	0.23
QZM_A2_48_33	173	2185986	2852	12635.8	96973	2.19	47.44	2447	2.67	81.72	18.28	0.1828	2.59	0.4
QZM_A3_48_16	216	1957375	2452	9061.9	70810	1.96	47.89	2270	2.51	78.64	21.36	0.2136	2.38	0.42
DRTY-1.bins.18	55	1621117	3027	29474.9	117455	1.62	34.71	1582	1.84	88.35	11.65	0.1165	1.81	0.19
DRTY-6.bins.200	129	546978	2519	4240.1	11975	0.55	34.24	663	0.96	57.44	42.56	0.4256	0.78	0.23
DRTY-6.bins.80	55	2317920	2746	42144	266602	2.32	47.51	2264	2.67	87.38	12.62	0.1262	2.61	0.29
DRTY7.bins.37	189	1033210	2507	5466.7	23662	1.03	34.76	1131	1.18	86.89	13.11	0.1311	1.17	0.14
JZ-1.bins.89	88	1477174	2569	16786.1	147883	1.48	42.38	1680	2.9	50.97	49.03	0.4903	2.2	0.72
JZ-2.bins.136	214	2039413	2547	9530	40656	2.04	57.55	2235	2.43	84.47	15.53	0.1553	2.36	0.32
JZZ.bins.4	61	1295755	2852	21241.9	130091	1.3	41.33	1412	1.41	92.23	7.77	0.0777	1.4	0.1
* Computed with SeqKit v0.14.0 stats option
protein coding genes were obtained with Prodigal v2.6.3
GC content was obtained with a custom perl script (https://github.com/valdeanda/Useful_scripts/blob/master/gc.pl, obtained from https://github.com/shaman-narayanasamy/IMP)
