# Supplementary material for: Brockarchaeota, a novel archaeal phylum with unique and versatile carbon cycling pathways
Source: Nat Commun. 2021 Apr 23;12:2404. doi: 10.1038/s41467-021-22736-6 (PMC8065059; doi:10.1038/s41467-021-22736-6)
Supplement: Supplementary file 4 — Supplementary Data 2 [file 41467_2021_22736_MOESM4_ESM.xlsx]

## Sheet: Caption
Supplementary Data 2. Excel file. Relative abundance of the microbial community samples where Brockarchaeota MAGs where recovered. The relative abundance of the MAGs from deep sea samples was obtained from Supplementary Data 3 in Dombrowski et al., 2018. Only samples G9 and G7 are shown, and the data is sorted according to the relative abundance of those corresponding samples. Guaymas samples and…

## Sheet: Guaymas
BinID	NCBI accession	NCBI sample_name	Site	Cluster ID	Kingdom	Phylum	G11	G12	G13	G15	G16	G17	G1	G2	G4	G6	G9	Core site	Confirmed Taxonomy	Notes
B25_G9	SAMN09215220	Methanosarcinales archaeon B25_G9	G9	Methanomicrobia	Archaea	Euryarchaeota	0.29	0.66	0.89	2.28	1.58	0.92	1.28	1.07	0.91	0.8	65.42	4571_4 (0-3 cm)	Methanomicrobia	Dombrowski et al., 2018
B2_G9	SAMN09215187	Bacteroidetes bacterium B2_G9	G9	Bacteroidetes	Bacteria	Bacteroidetes	0.33	0.64	0.61	0.68	0.73	0.53	7.02	7.05	3.33	8.82	33.49	4571_4 (0-3 cm)	Bacteroidetes	Taxonomy Confirmed with Phylogeny
B13_G9	SAMN09215258	Omnitrophica bacterium B13_G9	G9	Omnitrophica (WOR-2)	Bacteria	Omnitrophica	0.26	0.71	1	162.97	103.98	0.93	53.87	16	0.87	2.13	29.65	4571_4 (0-3 cm)	Candidatus Omnitrophica	Taxonomy Confirmed with Phylogeny
B96_G9	SAMN09215303	Thermotogae bacterium B96_G9	G9	Thermotoga	Bacteria	Thermotogae	0.3	0.73	2.42	1.5	3.92	3.5	32.64	21.24	0.93	5.24	24.69	4571_4 (0-3 cm)	Thermotogae	Taxonomy Confirmed with Phylogeny
B3_G9	SAMN09215224	Thermococci archaeon B3_G9	G9	Thermococci	Archaea	Euryarchaeota	0.38	0.96	1.37	2.59	9.17	1.34	22.49	11.04	1.25	1.25	24.51	4571_4 (0-3 cm)	Thermococci	Dombrowski et al., 2018
B139_G9	SAMN09215202	Chloroflexi bacterium B139_G9	G9	Chloroflexi	Bacteria	Chloroflexi	0.44	0.74	0.65	0.87	0.84	0.68	2.12	1.34	1.12	2.19	23.51	4571_4 (0-3 cm)	Chloroflexi	Taxonomy Confirmed with Phylogeny
B30_G9	SAMN09215226	Thermococci archaeon B30_G9	G9	Thermococci	Archaea	Euryarchaeota	0.28	0.72	1.53	2.85	3.54	1.74	132.45	31.88	0.96	2.15	23.47	4571_4 (0-3 cm)	Thermococci	Dombrowski et al., 2018
B81_G9	SAMN09215285	Deltaproteobacteria bacterium B81_G9	G9	Deltaproteobacteria	Bacteria	Proteobacteria	0.43	0.7	0.47	2.51	1.3	2.88	2.08	3.5	1	0.71	22.9	4571_4 (0-3 cm)	Deltaproteobacteria	Taxonomy Confirmed with Phylogeny
B31_G9	SAMN09215178	Aenigmarchaeota archaeon B31_G9	G9	Aenigmarchaeota	Archaea	Aenigmarchaeota	0.34	0.86	0.94	3.66	68.09	1.24	13.13	5.21	1.11	1.16	20.55	4571_4 (0-3 cm)	Aenigmarchaeota	Dombrowski et al., 2018
B22_G9	SAMN09215218	Methanosarcinales archaeon B22_G9	G9	Methanomicrobia	Archaea	Euryarchaeota	0.37	0.71	0.72	13.81	7.02	26.22	272.13	136.37	0.9	0.81	19.15	4571_4 (0-3 cm)	Methanomicrobia	Dombrowski et al., 2018
B126_G9	SAMN09215275	Deltaproteobacteria bacterium B126_G9	G9	Deltaproteobacteria	Bacteria	Proteobacteria	0.62	0.84	0.58	0.84	0.63	0.56	1.55	1.19	1.52	1.14	19.15	4571_4 (0-3 cm)	Deltaproteobacteria	Taxonomy Confirmed with Phylogeny
B4_G9	SAMN09215301	Thermodesulfobacteria bacterium B4_G9	G9	Thermodesulfobacteria	Bacteria	Thermodesulfobacteria	0.39	0.87	4.64	0.68	1.6	0.62	2.66	1.75	2.99	3.27	18.64	4571_4 (0-3 cm)	Deltaproteobacteria	Taxonomy Confirmed with Phylogeny
B108_G9	SAMN09215232	Thermoplasmata archaeon B108_G9	G9	Thermoplasmata	Archaea	Euryarchaeota	0.3	0.81	62.2	1.65	1.31	1.07	13.61	6.56	1.03	1.22	18.55	4571_4 (0-3 cm)	Thermoplasmata	Dombrowski et al., 2018
B21_G9	SAMN09215302	Thermotoga bacterium B21_G9	G9	Thermotoga	Bacteria	Thermotoga	0.25	0.53	0.54	1.16	0.85	0.97	0.86	0.89	0.65	0.53	16.59	4571_4 (0-3 cm)	Thermotogae	Taxonomy Confirmed with Phylogeny
B68_G9	SAMN09215250	Latescibacteria bacterium B68_G9	G9	Latescibacteria	Bacteria	Latescibacteria	0.15	0.23	0.15	5.83	1.09	7.43	16.68	9.1	0.3	0.2	16.53	4571_4 (0-3 cm)	Candidatus Latescibacteria	Taxonomy Confirmed with Phylogeny
B97_G9	SAMN09215272	Deltaproteobacteria bacterium B97_G9	G9	Deltaproteobacteria	Bacteria	Proteobacteria	0.43	1.24	0.78	0.61	0.89	0.48	2.68	3.65	2.2	1.42	16.09	4571_4 (0-3 cm)	Deltaproteobacteria	Taxonomy Confirmed with Phylogeny
B44_G9	SAMN09215215	Thermoprotei archaeon B44_G9	G9	Thermoproteales	Archaea	Crenarchaeota	0.31	0.77	0.73	3.98	2.13	38	13.39	14.21	0.98	0.91	15.65	4571_4 (0-3 cm)	Crenarchaeota	Dombrowski et al., 2018
B102_G9	SAMN09215185	Aquificae bacterium B102_G9	G9	Aquificae	Bacteria	Aquificae	0.35	0.73	0.54	1.62	6.97	1.28	6.83	8.55	0.87	0.64	15.31	4571_4 (0-3 cm)	Aquificae	Taxonomy Confirmed with Phylogeny
B86_G9	SAMN09215243	Hydrothermae bacterium B86_G9	G9	Hydrothermae	Bacteria	Hydrothermae	0.39	0.69	0.77	1.35	1.37	1.05	10.14	7.08	1.06	0.74	14.94	4571_4 (0-3 cm)	Candidatus Hydrothermae	Taxonomy Confirmed with Phylogeny
B9_G9	SAMN09215254	Marinimicrobia bacterium B9_G9	G9	Marinimicrobia	Bacteria	Marinimicrobia	0.27	0.64	3.51	15.45	17.68	0.86	3.42	1.45	0.79	1.48	14.92	4571_4 (0-3 cm)	Candidatus Marinimicrobia	Taxonomy Confirmed with Phylogeny
B87_G9	SAMN09215237	Thermoplasmata archaeon B87_G9	G9	Thermoplasmata	Archaea	Euryarchaeota	0.37	0.58	0.35	0.88	0.81	2.11	0.64	1.05	1.19	0.63	14.85	4571_4 (0-3 cm)	Thermoplasmata	Dombrowski et al., 2018
B93_G9	SAMN09215228	Thermococci archaeon B93_G9	G9	Thermococci	Archaea	Euryarchaeota	0.27	0.69	101.57	14.14	4.91	1.58	33.42	9.57	0.86	2.41	14.13	4571_4 (0-3 cm)	Thermococci	Dombrowski et al., 2018
B40_G9	SAMN09215271	Deltaproteobacteria bacterium B40_G9	G9	Deltaproteobacteria	Bacteria	Proteobacteria	0.32	0.66	0.53	0.93	8.58	0.53	7.41	4.05	0.95	1.01	14.02	4571_4 (0-3 cm)	Deltaproteobacteria	Taxonomy Confirmed with Phylogeny
B12_G9	SAMN09215233	Thermoplasmata archaeon B12_G9	G9	Thermoplasmata	Archaea	Euryarchaeota	0.32	0.85	1.04	2.19	6.69	3.86	3.14	3.25	1.14	1.08	13.04	4571_4 (0-3 cm)	Thermoplasmata	Dombrowski et al., 2018
B131_G9	SAMN09215219	Methanosarcinales archaeon B131_G9	G9	Methanomicrobia	Archaea	Euryarchaeota	0.24	0.38	1.04	0.97	0.58	0.55	0.86	0.53	2.3	3.19	12.89	4571_4 (0-3 cm)	Methanomicrobia	Dombrowski et al., 2018
B45_G9	SAMN09215311	Zixibacteria bacterium B45_G9	G9	Zixibacteria	Bacteria	Zixibacteria	0.35	0.78	0.95	0.76	0.93	0.7	1.19	1.24	1.42	1.42	12.67	4571_4 (0-3 cm)	Candidatus Zixibacteria	Taxonomy Confirmed with Phylogeny
B72_G9	SAMN09215257	Nanohaloarchaeota archaeon B72_G9	G9	Nanohaloarchaeota	Archaea	Nanohaloarchaeota	0.16	0.35	0.34	0.55	0.54	0.5	0.52	0.48	0.48	0.49	12.55	4571_4 (0-3 cm)	Nanohaloarchaeota	Dombrowski et al., 2018
B119_G9	SAMN09215281	Deltaproteobacteria bacterium B119_G9	G9	Deltaproteobacteria	Bacteria	Proteobacteria	0.3	0.66	0.56	3.24	4.43	0.92	6.95	3.34	0.85	0.98	12.09	4571_4 (0-3 cm)	Deltaproteobacteria	Taxonomy Confirmed with Phylogeny
B24_G9	SAMN09215234	Thermoplasmata archaeon B24_G9	G9	Thermoplasmata	Archaea	Euryarchaeota	0.28	0.91	0.84	1.29	9.8	0.77	6.51	3.26	0.95	1.04	12.01	4571_4 (0-3 cm)	Thermoplasmata	Dombrowski et al., 2018
B101_G9	SAMN09215231	Thermoplasmata archaeon B101_G9	G9	Thermoplasmata	Archaea	Euryarchaeota	0.35	0.71	8.21	1.26	1.26	1.02	4.31	4.24	0.95	1.6	11.96	4571_4 (0-3 cm)	Thermoplasmata	Dombrowski et al., 2018
B106_G9	SAMN09215299	Thaumarchaeota archaeon B106_G9	G9	Thaumarchaeota	Archaea	Thaumarchaeota	0.4	0.65	0.56	2.84	4.2	114.02	25.28	52.64	0.9	0.63	11.79	4571_4 (0-3 cm)	Thaumarchaeota	Dombrowski et al., 2018
B78_G9	SAMN09215235	Thermoplasmata archaeon B78_G9	G9	Thermoplasmata	Archaea	Euryarchaeota	0.35	0.64	0.79	5.45	1.82	0.84	5.92	5.99	0.86	0.82	11.7	4571_4 (0-3 cm)	Thermoplasmata	Dombrowski et al., 2018
B137_G9	SAMN09215206	Cloacimonetes bacterium B137_G9	G9	Cloacimonetes	Bacteria	Cloacimonetes	0.33	0.74	0.74	0.77	0.84	0.6	11.43	3.3	2.63	6.72	11.37	4571_4 (0-3 cm)	Candidatus Cloacimonetes	Taxonomy Confirmed with Phylogeny
B17_G9	SAMN09215214	Thermoprotei archaeon B17_G9	G9	Thermoproteales	Archaea	Crenarchaeota	0.27	0.56	0.52	1.55	2.03	13.09	4.64	5.71	0.72	0.63	11.33	4571_4 (0-3 cm)	Crenarchaeota	Dombrowski et al., 2018
B127_G9	SAMN09215204	Chloroflexi bacterium B127_G9	G9	Chloroflexi	Bacteria	Chloroflexi	0.58	0.72	4.32	0.71	0.66	0.56	0.95	1.16	1.37	0.97	11.07	4571_4 (0-3 cm)	Chloroflexi	Taxonomy Confirmed with Phylogeny
B32_G9	SAMN09215193	Bathyarchaeota archaeon B32_G9	G9	Bathyarchaeota	Archaea	Bathyarchaeota	0.26	0.66	0.86	102.25	2.25	1.68	34.41	21.57	0.81	0.71	11.05	4571_4 (0-3 cm)	Bathyarchaeota	Dombrowski et al., 2018
B116_G9	SAMN09215295	Spirochaetes bacterium B116_G9	G9	Spirochaetes	Bacteria	Spirochaetes	0.23	0.43	0.71	0.53	0.47	0.4	2.65	3.83	4.24	10.04	11	4571_4 (0-3 cm)	Spirochaetes	Taxonomy Confirmed with Phylogeny
B140_G9	SAMN09215266	Planctomycetes bacterium B140_G9	G9	Planctomycetes	Bacteria	Planctomycetes	0.4	1.14	0.61	0.65	1.03	0.55	1.33	3.43	0.91	0.7	10.86	4571_4 (0-3 cm)	Planctomycetes	Taxonomy Confirmed with Phylogeny
B36_G9	SAMN09215222	Altiarchaeales archaeon B36_G9	G9	Altiarchaeales	Archaea	Euryarchaeota	0.15	0.38	0.38	0.94	0.66	0.9	17.49	7.81	0.46	0.44	10.38	4571_4 (0-3 cm)	Altiarchaeales	Dombrowski et al., 2018
B38_G9	SAMN09215292	Gammaproteobacteria bacterium B38_G9	G9	Gammaproteobacteria	Bacteria	Proteobacteria	0.13	0.22	0.3	0.28	0.34	0.22	0.25	0.24	0.43	16.94	9.67	4571_4 (0-3 cm)	Gammaproteobacteria	Taxonomy Confirmed with Phylogeny
B79_G9	SAMN09215197	bacterium B79_G9	G9	GB-BP1	Bacteria	GB-BP1	0.44	0.81	8.01	1.17	2.92	0.86	1.75	1.63	1.17	1.3	9.4	4571_4 (0-3 cm)	Candidatus GB-CP10	Taxonomy Confirmed with Phylogeny
B84_G9	SAMN09215174	Acetothermia bacterium B84_G9	G9	Acetothermia	Bacteria	Acetothermia	0.7	0.86	0.69	10.19	1.43	1.67	2.05	3.17	1.47	0.99	9.29	4571_4 (0-3 cm)	Candidatus Bipolaricaulota	Taxonomy Confirmed with Phylogeny
B121_G9	SAMN09215296	Spirochaetes bacterium B121_G9	G9	Spirochaetes	Bacteria	Spirochaetes	0.36	0.85	1.29	1.01	1.18	0.88	1.78	1.62	1.44	3.35	9.15	4571_4 (0-3 cm)	Spirochaetes	Taxonomy Confirmed with Phylogeny
B99_G9	SAMN09215300	Thaumarchaeota archaeon B99_G9	G9	Thaumarchaeota	Archaea	Thaumarchaeota	0.25	0.5	0.55	3.01	18	10.84	10.98	15.83	0.62	0.52	8.92	4571_4 (0-3 cm)	Thaumarchaeota	Dombrowski et al., 2018
B7_G9	SAMN09215279	Deltaproteobacteria bacterium B7_G9	G9	Deltaproteobacteria	Bacteria	Proteobacteria	0.3	0.81	0.8	1.85	1.65	1.12	2.13	1.67	0.91	0.84	8.86	4571_4 (0-3 cm)	Deltaproteobacteria	Taxonomy Confirmed with Phylogeny
B124_G9	SAMN09215274	Deltaproteobacteria bacterium B124_G9	G9	Deltaproteobacteria	Bacteria	Proteobacteria	0.43	0.73	1.89	0.71	0.7	0.56	1.28	1.68	1.31	3.09	8.6	4571_4 (0-3 cm)	Deltaproteobacteria	Taxonomy Confirmed with Phylogeny
B39_G9	SAMN09215188	Bacteroidetes bacterium B39_G9	G9	Bacteroidetes	Bacteria	Bacteroidetes	0.4	0.87	3.47	0.91	1.09	0.74	1.25	1.11	1.72	3.25	8.41	4571_4 (0-3 cm)	Bacteroidetes	Taxonomy Confirmed with Phylogeny
B110_G9	SAMN09215177	Aenigmarchaeota archaeon B110_G9	G9	Aenigmarchaeota	Archaea	Aenigmarchaeota	0.39	0.94	0.86	1.82	4.48	1.31	1.83	1.63	1.17	1.12	8.4	4571_4 (0-3 cm)	Aenigmarchaeota	Dombrowski et al., 2018
B88_G9	SAMN09215225	Thermococci archaeon B88_G9	G9	Thermococci	Archaea	Euryarchaeota	0.12	0.29	0.29	0.84	2.86	34.74	12.65	38.45	0.32	0.3	8.1	4571_4 (0-3 cm)	Thermococci	Dombrowski et al., 2018
B98_G9	SAMN09215262	Omnitrophica bacterium B98_G9	G9	Omnitrophica (WOR-2)	Bacteria	Omnitrophica	0.15	0.4	0.41	11.53	11.57	0.85	15.76	4.2	0.49	0.54	7.95	4571_4 (0-3 cm)	Candidatus Omnitrophica	Taxonomy Confirmed with Phylogeny
B95_G9	SAMN09215195	Bathyarchaeota archaeon B95_G9	G9	Bathyarchaeota	Archaea	Bathyarchaeota	0.2	0.42	0.39	16.91	2.25	1.5	50.51	21.91	0.51	0.46	7.92	4571_4 (0-3 cm)	Bathyarchaeota	Dombrowski et al., 2018
B135_G9	SAMN09215288	Epsilonproteobacteria bacterium B135_G9	G9	Epsilonproteobacteria	Bacteria	Proteobacteria	0.29	0.64	1.77	0.83	0.79	0.69	0.71	0.77	0.95	1.34	7.92	4571_4 (0-3 cm)	Epsilonproteobacteria	Taxonomy Confirmed with Phylogeny
B1_G9	SAMN09215264	Planctomycetes bacterium B1_G9	G9	Planctomycetes	Bacteria	Planctomycetes	0.52	0.74	0.4	0.73	0.68	0.48	24.31	11.99	1.56	1.78	7.91	4571_4 (0-3 cm)	Planctomycetes	Taxonomy Confirmed with Phylogeny
B85_G9	SAMN09215244	Korarchaeota archaeon B85_G9	G9	Korarchaeota	Archaea	Korarchaeota	0.56	0.73	0.41	1.32	1.19	4	1.33	1.62	1.2	0.77	7.88	4571_4 (0-3 cm)	Korarchaeota	Dombrowski et al., 2018
B94_G9	SAMN09215280	Deltaproteobacteria bacterium B94_G9	G9	Deltaproteobacteria	Bacteria	Proteobacteria	0.41	1.11	1.14	2.24	2.05	1.52	1.95	1.71	1.44	2.01	7.73	4571_4 (0-3 cm)	Deltaproteobacteria	Taxonomy Confirmed with Phylogeny
B100_G9	SAMN09215307	Woesearchaeota archaeon B100_G9	G9	Woesearchaeota	Archaea	Woesearchaeota	0.3	0.74	0.7	0.85	1.14	0.71	1.39	1.1	0.97	0.89	7.72	4571_4 (0-3 cm)	Woesearchaeota	Dombrowski et al., 2018
B105_G9	SAMN09215211	Thermoprotei archaeon B105_G9	G9	Desulfurococcales	Archaea	Crenarchaeota	0.31	0.73	0.76	1.16	2.32	1.88	3.33	1.61	1.04	3.17	7.66	4571_4 (0-3 cm)	Desulfurococcales	Dombrowski et al., 2018
B138_G9	SAMN09215253	Marinimicrobia bacterium B138_G9	G9	Marinimicrobia	Bacteria	Marinimicrobia	0.37	0.79	1.2	0.81	0.91	0.74	0.92	1.02	1.42	6.03	7.59	4571_4 (0-3 cm)	Candidatus Marinimicrobia	Taxonomy Confirmed with Phylogeny
B23_G9	SAMN09215229	Thermoplasmata archaeon B23_G9	G9	Thermoplasmata	Archaea	Euryarchaeota	0.14	0.3	0.27	57.72	7.91	0.81	10.09	5.66	0.34	0.29	7.56	4571_4 (0-3 cm)	Thermoplasmata	Dombrowski et al., 2018
B63_G9	SAMN09215286	Epsilonproteobacteria bacterium B63_G9	G9	Epsilonproteobacteria	Bacteria	Proteobacteria	0.27	0.61	0.92	0.72	0.85	0.61	0.93	0.84	1.13	1.75	7.55	4571_4 (0-3 cm)	Epsilonproteobacteria	Taxonomy Confirmed with Phylogeny
B91_G9	SAMN09215238	Thermoplasmata archaeon B91_G9	G9	Thermoplasmata	Archaea	Euryarchaeota	0.25	0.61	15.55	1.12	1.02	0.8	4.13	2.16	0.76	0.85	7.5	4571_4 (0-3 cm)	Thermoplasmata	Dombrowski et al., 2018
B83_G9	SAMN09215198	bacterium B83_G9	G9	GB-BP1	Bacteria	GB-BP1	0.43	0.82	1.04	1.01	1.22	0.88	2.72	1.73	1.18	0.99	7.43	4571_4 (0-3 cm)	Candidatus GB-CP10	Taxonomy Confirmed with Phylogeny
B133_G9	SAMN09215269	Deltaproteobacteria bacterium B133_G9	G9	Deltaproteobacteria	Bacteria	Proteobacteria	0.63	0.87	0.4	0.99	1.23	0.6	0.97	1.2	1.4	1.31	7.42	4571_4 (0-3 cm)	Deltaproteobacteria	Taxonomy Confirmed with Phylogeny
B132_G9	SAMN09215213	Thermoprotei archaeon B132_G9	G9	Thermoproteales	Archaea	Crenarchaeota	0.31	0.72	0.74	1.04	1.34	6.86	1.37	2.57	0.94	0.92	7.36	4571_4 (0-3 cm)	Crenarchaeota	Dombrowski et al., 2018
B47_G9	SAMN09215247	candidate division KSB1 bacterium B47_G9	G9	KSB1	Bacteria	KSB1	0.22	0.48	0.43	11.19	15.74	0.47	10.03	6.43	0.62	0.58	7.36	4571_4 (0-3 cm)	Calditrichaeota	Taxonomy Confirmed with Phylogeny
B14_G9	SAMN09215282	Deltaproteobacteria bacterium B14_G9	G9	Deltaproteobacteria	Bacteria	Proteobacteria	0.24	0.52	2.18	0.89	0.78	0.71	1.04	1.11	0.65	0.87	7.34	4571_4 (0-3 cm)	Deltaproteobacteria	Taxonomy Confirmed with Phylogeny
B128_G9	SAMN09215205	Cloacimonetes bacterium B128_G9	G9	Cloacimonetes	Bacteria	Cloacimonetes	0.41	0.92	0.98	1.32	1.09	0.82	4.21	4.5	6.35	7.54	7.33	4571_4 (0-3 cm)	Candidatus Cloacimonetes	Taxonomy Confirmed with Phylogeny
B134_G9	SAMN09215259	Omnitrophica bacterium B134_G9	G9	Omnitrophica (WOR-2)	Bacteria	Omnitrophica	0.15	0.24	0.17	0.43	0.31	0.18	0.32	0.25	0.38	0.28	7.22	4571_4 (0-3 cm)	Candidatus Omnitrophica	Taxonomy Confirmed with Phylogeny
B112_G9	SAMN09215255	Nanoarchaeota archaeon B112_G9	G9	Nanoarchaeota	Archaea	Nanoarchaeota	0.2	0.47	0.45	1.09	1.9	0.74	1.1	1.38	0.6	0.81	7.17	4571_4 (0-3 cm)	Nanoarchaeota	Dombrowski et al., 2018
B125_G9	SAMN09215268	Deltaproteobacteria bacterium B125_G9	G9	Deltaproteobacteria	Bacteria	Proteobacteria	0.4	0.73	0.44	0.67	0.82	0.51	0.79	0.93	1.08	1.7	7.05	4571_4 (0-3 cm)	Deltaproteobacteria	Taxonomy Confirmed with Phylogeny
B34_G9	SAMN09215194	Bathyarchaeota archaeon B34_G9	G9	Bathyarchaeota	Archaea	Bathyarchaeota	0.2	0.48	39.15	4.73	1.71	1.32	5.59	6.91	0.64	0.48	7.03	4571_4 (0-3 cm)	Bathyarchaeota	Dombrowski et al., 2018
B104_G9	SAMN09215304	Thermotogae bacterium B104_G9	G9	Thermotoga	Bacteria	Thermotogae	0.33	0.76	139.25	1.21	1.73	1.09	6.06	3.08	6.07	4.17	7.02	4571_4 (0-3 cm)	Thermotogae	Taxonomy Confirmed with Phylogeny
B76_G9	SAMN09215223	Altiarchaeales archaeon B76_G9	G9	Altiarchaeales	Archaea	Euryarchaeota	0.14	0.32	0.29	1.79	0.78	0.58	0.91	1.1	0.39	0.37	6.97	4571_4 (0-3 cm)	Altiarchaeales	Dombrowski et al., 2018
B8_G9	SAMN09215208	Cloacimonetes bacterium B8_G9	G9	Cloacimonetes	Bacteria	Cloacimonetes	0.35	0.84	1.4	1.01	1.17	0.92	1.26	1.21	1.16	1.25	6.95	4571_4 (0-3 cm)	Candidatus Cloacimonetes	Taxonomy Confirmed with Phylogeny
B111_G9	SAMN09215277	Deltaproteobacteria bacterium B111_G9	G9	Deltaproteobacteria	Bacteria	Proteobacteria	0.19	0.43	0.34	1.17	2.48	0.5	4.29	2.29	0.53	0.52	6.94	4571_4 (0-3 cm)	Deltaproteobacteria	Taxonomy Confirmed with Phylogeny
B19_G9	SAMN09215182	Aerophobetes bacterium B19_G9	G9	Aerophobetes	Bacteria	Aerophobetes	0.38	1.02	4.11	3.79	11.63	1.28	3.23	2.09	1.22	1.15	6.87	4571_4 (0-3 cm)	Candidatus Aerophobetes	Taxonomy Confirmed with Phylogeny
B115_G9	SAMN09215203	Chloroflexi bacterium B115_G9	G9	Chloroflexi	Bacteria	Chloroflexi	0.59	0.71	0.44	0.84	0.84	0.43	5.85	3.86	2.51	0.74	6.87	4571_4 (0-3 cm)	Chloroflexi	Taxonomy Confirmed with Phylogeny
B18_G9	SAMN09215207	Cloacimonetes bacterium B18_G9	G9	Cloacimonetes	Bacteria	Cloacimonetes	0.46	0.99	0.97	1.06	1.26	0.96	1.06	1.04	1.53	1.3	6.68	4571_4 (0-3 cm)	Candidatus Cloacimonetes	Taxonomy Confirmed with Phylogeny
B141_G9	SAMN09215290	Gammaproteobacteria bacterium B141_G9	G9	Gammaproteobacteria	Bacteria	Proteobacteria	0.41	0.68	0.81	1.19	0.78	0.59	5.28	9.19	37.11	29.75	6.64	4571_4 (0-3 cm)	Gammaproteobacteria	Taxonomy Confirmed with Phylogeny
B122_G9	SAMN09215248	Latescibacteria bacterium B122_G9	G9	Latescibacteria	Bacteria	Latescibacteria	0.19	0.38	0.34	5.77	2.21	0.53	6.38	2.84	0.49	0.43	6.59	4571_4 (0-3 cm)	Candidatus Latescibacteria	Taxonomy Confirmed with Phylogeny
B142_G9	SAMN09215249	Latescibacteria bacterium B142_G9	G9	Latescibacteria	Bacteria	Latescibacteria	0.55	0.83	0.48	0.93	1.67	0.63	0.83	0.94	1.27	0.99	6.48	4571_4 (0-3 cm)	Candidatus Latescibacteria	Taxonomy Confirmed with Phylogeny
B89_G9	SAMN09215227	Thermococci archaeon B89_G9	G9	Thermococci	Archaea	Euryarchaeota	0.22	0.52	0.71	1.14	1.12	1.29	7.88	2.1	0.82	1.35	6.45	4571_4 (0-3 cm)	Thermococci	Dombrowski et al., 2018
B130_G9	SAMN09215209	Coatesbacteria bacterium B130_G9	G9	Coatesbacteria	Bacteria	Coatesbacteria	0.35	0.45	1.91	0.78	2.13	0.55	1.73	1.4	0.73	0.51	6.42	4571_4 (0-3 cm)	Candidatus GB-CP19	Taxonomy Confirmed with Phylogeny
B129_G9	SAMN09215265	Planctomycetes bacterium B129_G9	G9	Planctomycetes	Bacteria	Planctomycetes	0.6	0.69	0.38	0.75	0.9	0.55	3.07	2.31	1.19	0.72	6.39	4571_4 (0-3 cm)	Planctomycetes	Taxonomy Confirmed with Phylogeny
B41_G9	SAMN09215245	candidate division KSB1 bacterium B41_G9	G9	Calditrichaeota	Bacteria	Calditrichaeota	0.46	0.78	0.61	0.78	0.84	0.62	0.76	0.76	1.28	1.05	6.31	4571_4 (0-3 cm)	Calditrichaeota	Taxonomy Confirmed with Phylogeny
B43_G9	SAMN09215246	candidate division KSB1 bacterium B43_G9	G9	KSB1	Bacteria	KSB1	0.38	0.87	0.86	1.04	1.72	0.81	1.72	1.94	1.51	1.63	6.26	4571_4 (0-3 cm)	Calditrichaeota	Taxonomy Confirmed with Phylogeny
B103_G9	SAMN09215308	Woesearchaeota archaeon B103_G9	G9	Woesearchaeota	Archaea	Woesearchaeota	0.39	0.93	0.89	1.09	2.12	0.86	1.47	1.99	1.27	1.17	6.23	4571_4 (0-3 cm)	Woesearchaeota	Dombrowski et al., 2018
B61_G9	SAMN09215192	Bacteroidetes bacterium B61_G9	G9	Bacteroidetes	Bacteria	Bacteroidetes	0.17	0.35	0.38	0.42	0.48	0.33	0.72	0.49	0.93	1.17	6.22	4571_4 (0-3 cm)	Bacteroidetes	Taxonomy Confirmed with Phylogeny
B136_G9	SAMN09215289	Gammaproteobacteria bacterium B136_G9	G9	Gammaproteobacteria	Bacteria	Proteobacteria	0.65	0.6	0.53	0.73	0.59	0.47	0.96	0.77	51.02	36.97	6.13	4571_4 (0-3 cm)	Gammaproteobacteria	Taxonomy Confirmed with Phylogeny
B27_G9	SAMN09215183	archaeon B27_G9	G9	GB-AP1	Archaea	GB-AP1	0.24	0.6	0.58	2.03	1.45	1.51	8.62	5.48	0.7	0.61	6.12	4571_4 (0-3 cm)	Brockarchaeota	Taxonomy Confirmed with Phylogeny
B5_G9	SAMN09215240	Heimdallarchaeota archaeon B5_G9	G9	Asgard	Archaea	Heimdallarchaeota	0.34	0.81	1.72	0.94	1.13	0.95	11.97	8.06	1.08	1.04	6.11	4571_4 (0-3 cm)	Asgard	Dombrowski et al., 2018
B37_G9	SAMN09215291	Gammaproteobacteria bacterium B37_G9	G9	Gammaproteobacteria	Bacteria	Proteobacteria	0.16	0.31	66.52	0.37	0.62	0.3	1.2	0.4	0.53	13.43	6.06	4571_4 (0-3 cm)	Gammaproteobacteria	Taxonomy Confirmed with Phylogeny
B143_G9	SAMN09215267	Planctomycetes bacterium B143_G9	G9	Planctomycetes	Bacteria	Planctomycetes	0.89	0.84	0.42	1.91	2.39	1.16	4.76	2.13	1.68	0.88	6.06	4571_4 (0-3 cm)	Planctomycetes	Taxonomy Confirmed with Phylogeny
B26_G9	SAMN09215260	Omnitrophica bacterium B26_G9	G9	Omnitrophica (WOR-2)	Bacteria	Omnitrophica	0.28	0.63	0.64	0.85	0.86	0.57	0.69	0.68	0.94	0.89	6.01	4571_4 (0-3 cm)	Candidatus Omnitrophica	Taxonomy Confirmed with Phylogeny
B92_G9	SAMN09215199	bacterium B92_G9	G9	GB-BP3	Bacteria	GB-BP3	0.41	0.64	0.53	0.68	0.69	0.89	1.37	1.98	0.96	0.69	5.96	4571_4 (0-3 cm)	Candidatus Delphibacteria	Taxonomy Confirmed with Phylogeny
B15_G9	SAMN09215242	Hydrothermae bacterium B15_G9	G9	Hydrothermae	Bacteria	Hydrothermae	0.31	0.49	0.35	0.84	0.65	0.68	0.54	0.62	0.72	0.55	5.94	4571_4 (0-3 cm)	Candidatus Hydrothermae	Taxonomy Confirmed with Phylogeny
B107_G9	SAMN09215175	Acidobacteria bacterium B107_G9	G9	Acidobacteria	Bacteria	Acidobacteria	0.47	0.51	0.59	0.4	0.38	0.39	0.59	1.5	6.98	9.92	5.92	4571_4 (0-3 cm)	Acidobacteria	Taxonomy Confirmed with Phylogeny
B118_G9	SAMN09215252	Marinimicrobia bacterium B118_G9	G9	Marinimicrobia	Bacteria	Marinimicrobia	0.27	0.5	0.55	0.48	3.73	0.4	3.33	3.12	1.56	1.06	5.9	4571_4 (0-3 cm)	Candidatus Marinimicrobia	Taxonomy Confirmed with Phylogeny
B60_G9	SAMN09215263	Pacearchaeota archaeon B60_G9	G9	Pacearchaeota	Archaea	Pacearchaeota	0.25	0.6	0.68	1.06	1.44	1.2	2.81	6.06	0.89	0.9	5.88	4571_4 (0-3 cm)	Pacearchaeota	Dombrowski et al., 2018
B42_G9	SAMN09215189	Bacteroidetes bacterium B42_G9	G9	Bacteroidetes	Bacteria	Bacteroidetes	0.38	0.81	0.97	0.73	0.89	0.72	0.87	0.87	1.39	1.65	5.88	4571_4 (0-3 cm)	Bacteroidetes	Taxonomy Confirmed with Phylogeny
B144_G9	SAMN09215270	Deltaproteobacteria bacterium B144_G9	G9	Deltaproteobacteria	Bacteria	Proteobacteria	0.3	0.65	1.01	0.75	0.79	0.52	3.53	5.35	11.2	22.33	5.8	4571_4 (0-3 cm)	Deltaproteobacteria	Taxonomy Confirmed with Phylogeny
B29_G9	SAMN09215196	bacterium B29_G9	G9	GB-BP1	Bacteria	GB-BP1	0.33	0.66	26.45	1.35	8.52	0.87	1.45	1.83	0.82	0.62	5.79	4571_4 (0-3 cm)	Candidatus GB-CP10	Taxonomy Confirmed with Phylogeny
B82_G9	SAMN09215236	Thermoplasmata archaeon B82_G9	G9	Thermoplasmata	Archaea	Euryarchaeota	0.2	0.56	0.76	0.75	1	0.66	5.11	2.15	0.64	0.62	5.76	4571_4 (0-3 cm)	Thermoplasmata	Dombrowski et al., 2018
B109_G9	SAMN09215239	Geothermarchaeota archaeon archaeon B109_G9	G9	Geothermarchaeota	Archaea	Geothermarchaeotaarchaeon	0.2	0.48	0.57	1.45	2.23	80.33	2.12	4.66	0.59	0.63	5.73	4571_4 (0-3 cm)	Geothermarchaeota	Dombrowski et al., 2018
B58_G9	SAMN09215190	Bacteroidetes bacterium B58_G9	G9	Bacteroidetes	Bacteria	Bacteroidetes	0.22	0.46	0.68	0.57	0.66	0.45	0.58	0.56	0.83	2.26	5.65	4571_4 (0-3 cm)	Bacteroidetes	Dombrowski et al., 2018
B62_G9	SAMN09215293	Spirochaetes bacterium B62_G9	G9	Spirochaetes	Bacteria	Spirochaetes	0.18	0.47	1.38	1.96	2.97	0.52	3.63	2.09	0.89	0.79	5.59	4571_4 (0-3 cm)	Spirochaetes	Taxonomy Confirmed with Phylogeny
B123_G9	SAMN09215297	Spirochaetes bacterium B123_G9	G9	Spirochaetes	Bacteria	Spirochaetes	0.27	0.63	0.75	0.86	1.94	0.69	0.86	0.86	0.85	1.11	5.52	4571_4 (0-3 cm)	Spirochaetes	Taxonomy Confirmed with Phylogeny
B6_G9	SAMN09215191	Bacteroidetes bacterium B6_G9	G9	Bacteroidetes	Bacteria	Bacteroidetes	0.19	0.38	1.72	0.4	0.43	0.33	0.85	0.71	3.07	9.5	5.45	4571_4 (0-3 cm)	Bacteroidetes	Taxonomy Confirmed with Phylogeny
B57_G9	SAMN09215273	Deltaproteobacteria bacterium B57_G9	G9	Deltaproteobacteria	Bacteria	Proteobacteria	0.2	0.36	13.21	0.39	0.37	0.33	1.21	2.18	1.45	8.81	5.3	4571_4 (0-3 cm)	Deltaproteobacteria	Taxonomy Confirmed with Phylogeny
B46_G9	SAMN09215278	Deltaproteobacteria bacterium B46_G9	G9	Deltaproteobacteria	Bacteria	Proteobacteria	0.21	0.4	0.25	0.43	0.55	0.34	2.23	2.46	0.56	0.91	5.2	4571_4 (0-3 cm)	Deltaproteobacteria	Taxonomy Confirmed with Phylogeny
B11_G9	SAMN09215294	Spirochaetes bacterium B11_G9	G9	Spirochaetes	Bacteria	Spirochaetes	0.2	0.45	0.4	0.6	0.57	0.45	0.82	0.6	0.65	0.96	5.2	4571_4 (0-3 cm)	Spirochaetes	Taxonomy Confirmed with Phylogeny
B80_G9	SAMN09215216	Thermoprotei archaeon B80_G9	G9	Thermoproteales	Archaea	Crenarchaeota	0.17	0.41	0.41	0.69	1.19	1.12	0.6	0.86	0.52	0.49	5.06	4571_4 (0-3 cm)	Crenarchaeota	Dombrowski et al., 2018
B117_G9	SAMN09215309	Zixibacteria bacterium B117_G9	G9	Zixibacteria	Bacteria	Zixibacteria	0.35	0.55	0.38	0.49	0.96	0.39	4.16	4.39	1.44	0.98	5.02	4571_4 (0-3 cm)	Candidatus Zixibacteria	Taxonomy Confirmed with Phylogeny
B48_G9	SAMN09215261	Omnitrophica bacterium B48_G9	G9	Omnitrophica (WOR-2)	Bacteria	Omnitrophica	0.23	0.61	0.99	1.45	1.38	1.11	3.09	1.76	0.75	0.73	5.01	4571_4 (0-3 cm)	Candidatus Omnitrophica	Taxonomy Confirmed with Phylogeny
B10_G9	SAMN09215201	Chloroflexi bacterium B10_G9	G9	Chloroflexi	Bacteria	Chloroflexi	0.15	0.3	0.25	0.4	0.33	0.3	1.32	1.12	0.52	0.36	4.89	4571_4 (0-3 cm)	Chloroflexi	Taxonomy Confirmed with Phylogeny
B28_G9	SAMN09215210	Coatesbacteria bacterium B28_G9	G9	Coatesbacteria	Bacteria	Coatesbacteria	0.17	0.41	0.38	0.98	0.71	0.64	9.37	8.67	0.47	0.44	4.82	4571_4 (0-3 cm)	Candidatus Coatesbacteria	Taxonomy Confirmed with Phylogeny
B73_G9	SAMN09215181	Aenigmarchaeota archaeon B73_G9	G9	Aenigmarchaeota	Archaea	Aenigmarchaeota	0.15	0.34	0.33	0.61	0.57	0.42	2.19	0.86	0.45	0.43	4.8	4571_4 (0-3 cm)	Aenigmarchaeota	Dombrowski et al., 2018
B69_G9	SAMN09215212	Thermoprotei archaeon B69_G9	G9	Desulfurococcales	Archaea	Crenarchaeota	0.09	0.21	0.57	0.55	0.69	0.66	0.98	0.7	0.25	0.25	4.66	4571_4 (0-3 cm)	Desulfurococcales	Dombrowski et al., 2018
B55_G9	SAMN09215179	Aenigmarchaeota archaeon B55_G9	G9	Aenigmarchaeota	Archaea	Aenigmarchaeota	0.05	0.14	0.15	0.46	0.28	0.26	0.53	0.43	0.17	0.17	4.58	4571_4 (0-3 cm)	Aenigmarchaeota	Dombrowski et al., 2018
B120_G9	SAMN09215310	Zixibacteria bacterium B120_G9	G9	Zixibacteria	Bacteria	Zixibacteria	0.18	0.35	0.46	0.4	0.4	0.34	0.43	0.47	0.82	0.61	4.55	4571_4 (0-3 cm)	Candidatus Zixibacteria	Taxonomy Confirmed with Phylogeny
B66_G9	SAMN09215287	Epsilonproteobacteria bacterium B66_G9	G9	Epsilonproteobacteria	Bacteria	Proteobacteria	0.18	0.36	0.8	0.48	0.46	0.38	0.53	0.56	0.74	2.97	4.41	4571_4 (0-3 cm)	Epsilonproteobacteria bacterium B66_G9	Dombrowski et al., 2018
B56_G9	SAMN09215180	Aenigmarchaeota archaeon B56_G9	G9	Aenigmarchaeota	Archaea	Aenigmarchaeota	0.19	0.46	0.45	0.66	0.78	0.47	0.65	0.56	0.66	0.68	4.36	4571_4 (0-3 cm)	Aenigmarchaeota	Dombrowski et al., 2018
B59_G9	SAMN09215284	Deltaproteobacteria bacterium B59_G9	G9	Deltaproteobacteria	Bacteria	Proteobacteria	0.13	0.21	0.13	0.22	0.23	0.13	0.27	0.26	0.34	0.23	4.33	4571_4 (0-3 cm)	Deltaproteobacteria	Taxonomy Confirmed with Phylogeny
B50_G9	SAMN09215176	Acidobacteria bacterium B50_G9	G9	Acidobacteria	Bacteria	Acidobacteria	0.15	0.25	0.19	0.33	0.29	0.27	0.32	0.29	0.46	2.27	4.28	4571_4 (0-3 cm)	Acidobacteria	Taxonomy Confirmed with Phylogeny
B65_G9	SAMN09215305	Thorarchaeota archaeon B65_G9	G9	Asgard	Archaea	Thorarchaeota	0.15	0.22	0.19	3.12	0.31	0.28	3.58	2.04	0.28	0.23	4.23	4571_4 (0-3 cm)	Asgard	Dombrowski et al., 2018
B35_G9	SAMN09215298	candidate division TA06 bacterium B35_G9	G9	TA06	Bacteria	TA06	0.18	0.41	4.57	0.55	0.55	0.43	0.49	0.48	0.56	1.01	4.16	4571_4 (0-3 cm)	candidate division WOR-3/TA06	Taxonomy Confirmed with Phylogeny
B52_G9	SAMN09215283	Deltaproteobacteria bacterium B52_G9	G9	Deltaproteobacteria	Bacteria	Proteobacteria	0.23	0.61	0.66	1.28	1.88	0.82	4.14	2.7	0.79	0.78	4.05	4571_4 (0-3 cm)	Deltaproteobacteria	Taxonomy Confirmed with Phylogeny
B49_G9	SAMN09215256	Nanohaloarchaeota archaeon B49_G9	G9	Nanohaloarchaeota	Archaea	Nanohaloarchaeota	0.15	0.36	0.35	0.52	0.55	0.43	0.58	0.49	0.5	0.74	4.04	4571_4 (0-3 cm)	Nanohaloarchaeota	Dombrowski et al., 2018
B51_G9	SAMN09215200	Chlamydiae bacterium B51_G9	G9	Chlamydiae	Bacteria	Chlamydiae	0.18	0.38	0.43	0.39	0.46	0.36	0.46	0.48	0.72	0.91	4	4571_4 (0-3 cm)	Candidatus GB-CP20	Taxonomy Confirmed with Phylogeny
B16_G9	SAMN09215186	Bacteroidetes bacterium B16_G9	G9	Bacteroidetes	Bacteria	Bacteroidetes	0.17	0.34	0.33	0.43	0.42	0.3	0.38	0.35	0.59	0.58	3.99	4571_4 (0-3 cm)	Bacteroidetes	Taxonomy Confirmed with Phylogeny
B74_G9	SAMN09215221	Methanosarcinales archaeon B74_G9	G9	Methanomicrobia	Archaea	Euryarchaeota	0.13	0.3	0.31	1.62	1.5	2.07	2.11	1.39	0.34	0.33	3.85	4571_4 (0-3 cm)	Methanomicrobia	Dombrowski et al., 2018
B70_G9	SAMN09215306	Verrucomicrobia bacterium B70_G9	G9	Verrucomicrobia	Bacteria	Verrucomicrobia	0.27	0.32	0.18	1.49	0.32	0.26	1.12	0.8	0.56	0.35	3.62	4571_4 (0-3 cm)	Kiritimatiellaeota	Taxonomy Confirmed with Phylogeny
B75_G9	SAMN09215217	Hadesarchaea archaeon B75_G9	G9	Hadesarchaea	Archaea	Euryarchaeota	0.13	0.22	0.18	2.03	0.35	0.42	0.75	0.68	0.31	0.28	3.53	4571_4 (0-3 cm)	Hadesarchaea	Dombrowski et al., 2018
B53_G9	SAMN09215251	Lokiarchaeota archaeon B53_G9	G9	Asgard	Archaea	Lokiarchaeota	0.18	0.41	0.51	0.54	0.68	0.45	1.21	1.55	0.84	0.9	3.49	4571_4 (0-3 cm)	Asgard	Dombrowski et al., 2018
B71_G9	SAMN09215241	candidate division Hyd24-12 bacterium B71_G9	G9	Hyd24-12	Bacteria	Hyd24-12	0.08	0.14	0.14	0.18	0.15	0.16	0.2	0.19	0.25	0.48	3.2	4571_4 (0-3 cm)	Candidatus Fermentibacteria	Taxonomy Confirmed with Phylogeny
B64_G9	SAMN09215276	Deltaproteobacteria bacterium B64_G9	G9	Deltaproteobacteria	Bacteria	Proteobacteria	0.5	0.45	0.21	0.45	1.09	0.31	1.93	1.62	1	0.7	3.16	4571_4 (0-3 cm)	Deltaproteobacteria	Taxonomy Confirmed with Phylogeny
B67_G9	SAMN09215230	Thermoplasmata archaeon B67_G9	G9	Thermoplasmata	Archaea	Euryarchaeota	0.12	0.2	0.15	0.39	0.57	0.33	1.46	1.65	0.3	0.46	2.82	4571_4 (0-3 cm)	Thermoplasmata	Dombrowski et al., 2018
B21_G17	SAMN09215015	Geothermarchaeota archaeon archaeon B21_G17	G17	Geothermarchaeota	Archaea	Geothermarchaeotaarchaeon	0.37	0.98	1.46	1.73	2.98	54.6	2.06	3.24	1.43	1.64	5.86	4571_4 (12-15 cm)	Geothermarchaeota	Dombrowski et al., 2018
B14_G17	SAMN09215002	Thermoprotei archaeon B14_G17	G17	Thermoproteales	Archaea	Crenarchaeota	0.21	0.57	0.73	1.12	1.27	45.48	3.55	23.25	0.76	0.78	0.71	4571_4 (12-15 cm)	Crenarchaeota	Dombrowski et al., 2018
B9_G17	SAMN09215010	Thermoprotei archaeon B9_G17	G17	Thermoproteales	Archaea	Crenarchaeota	0.3	0.83	1.15	1.67	2.03	44.44	2.11	9.62	1.12	1.18	3.15	4571_4 (12-15 cm)	Crenarchaeota	Dombrowski et al., 2018
B39_G17	SAMN09215000	Thermoprotei archaeon B39_G17	G17	Thermoproteales	Archaea	Crenarchaeota	0.26	0.59	0.6	1.62	1.18	41.32	1.04	10.49	0.74	0.65	0.63	4571_4 (12-15 cm)	Crenarchaeota	Dombrowski et al., 2018
B4_G17	SAMN09215008	Thermoprotei archaeon B4_G17	G17	Thermoproteales	Archaea	Crenarchaeota	0.24	0.68	0.98	1.21	1.97	40.3	1.72	8.39	0.94	0.98	0.9	4571_4 (12-15 cm)	Crenarchaeota	Dombrowski et al., 2018
B20_G17	SAMN09215005	Thermoprotei archaeon B20_G17	G17	Thermoproteales	Archaea	Crenarchaeota	0.18	0.52	0.82	1.44	1.63	32.5	6	197.43	0.67	0.74	0.7	4571_4 (12-15 cm)	Crenarchaeota	Dombrowski et al., 2018
B22_G17	SAMN09215006	Thermoprotei archaeon B22_G17	G17	Thermoproteales	Archaea	Crenarchaeota	0.57	1.56	2.19	6.33	3.74	29.5	17.65	13.14	2.35	2.46	20.89	4571_4 (12-15 cm)	Crenarchaeota	Dombrowski et al., 2018
B38_G17	SAMN09215025	Thaumarchaeota archaeon B38_G17	G17	Thaumarchaeota	Archaea	Thaumarchaeota	0.38	0.87	1.18	3.31	4.57	29.1	7.17	12.58	1.13	1.05	7.49	4571_4 (12-15 cm)	Thaumarchaeota	Dombrowski et al., 2018
B43_G17	SAMN09215030	Woesearchaeota archaeon B43_G17	G17	Woesearchaeota	Archaea	Woesearchaeota	0.55	1.48	2.02	4.52	3.33	27.79	9.62	6.07	2.17	2.21	3.58	4571_4 (12-15 cm)	Woesearchaeota	Dombrowski et al., 2018
B2_G17	SAMN09215021	Planctomycetes bacterium B2_G17	G17	Planctomycetes	Bacteria	Planctomycetes	0.57	0.97	0.89	3.01	1.22	26.77	1.89	1.77	1.44	1.07	1.06	4571_4 (12-15 cm)	Planctomycetes	Taxonomy Confirmed with Phylogeny
B50_G17	SAMN09215012	Archaeoglobales archaeon B50_G17	G17	Archaeoglobales	Archaea	Euryarchaeota	0.41	1.11	1.57	2.88	3.48	26.23	2.73	4.24	1.56	1.62	1.97	4571_4 (12-15 cm)	Archaeoglobales	Dombrowski et al., 2018
B45_G17	SAMN09215014	Thermoplasmata archaeon B45_G17	G17	Thermoplasmata	Archaea	Euryarchaeota	0.43	1.29	1.97	3.25	2.92	24.92	3.52	22.16	1.57	1.62	3.26	4571_4 (12-15 cm)	Thermoplasmata	Dombrowski et al., 2018
B3_G17	SAMN09215007	Thermoprotei archaeon B3_G17	G17	Thermoproteales	Archaea	Crenarchaeota	0.35	1	1.56	2.54	2.44	24.31	2.26	11.58	1.41	1.45	1.44	4571_4 (12-15 cm)	Crenarchaeota	Dombrowski et al., 2018
B47_G17	SAMN09215026	Thaumarchaeota archaeon B47_G17	G17	Thaumarchaeota	Archaea	Thaumarchaeota	0.44	0.83	0.89	2.29	4.44	24.13	7.84	19.42	1.17	0.93	3.14	4571_4 (12-15 cm)	Thaumarchaeota	Dombrowski et al., 2018
B5_G17	SAMN09214994	bacterium B5_G17	G17	GB-BP2	Bacteria	GB-BP2	0.5	1.42	2.15	14.73	2.93	23.61	6.81	3.88	1.75	1.73	1.95	4571_4 (12-15 cm)	candidate division WOR-3/TA06	Taxonomy Confirmed with Phylogeny
B40_G17	SAMN09215009	Thermoprotei archaeon B40_G17	G17	Thermoproteales	Archaea	Crenarchaeota	0.47	0.61	0.42	1.15	0.79	22.33	0.77	4.05	1.06	0.61	0.55	4571_4 (12-15 cm)	Crenarchaeota	Dombrowski et al., 2018
B36_G17	SAMN09215020	Nanoarchaeota archaeon B36_G17	G17	Nanoarchaeota	Archaea	Nanoarchaeota	0.45	1.25	1.9	3.39	5.77	22.02	4.25	7.8	1.64	1.67	2.32	4571_4 (12-15 cm)	Nanoarchaeota	Dombrowski et al., 2018
B49_G17	SAMN09214997	Thermoprotei archaeon B49_G17	G17	Desulfurococcales	Archaea	Crenarchaeota	0.26	0.62	0.72	1.56	2.32	19.65	0.96	1.45	0.77	0.76	0.77	4571_4 (12-15 cm)	Desulfurococcales	Dombrowski et al., 2018
B8_G17	SAMN09215018	Korarchaeota archaeon B8_G17	G17	Korarchaeota	Archaea	Korarchaeota	0.26	0.71	0.89	2.32	1.53	18.22	1.7	4.72	0.86	0.81	1.08	4571_4 (12-15 cm)	Korarchaeota	Taxonomy Confirmed with Phylogeny
B19_G17	SAMN09214998	Thermoprotei archaeon B19_G17	G17	Thermoproteales	Archaea	Crenarchaeota	0.2	0.47	0.51	1.21	2.09	18.16	1.09	14.76	0.56	0.46	0.71	4571_4 (12-15 cm)	Crenarchaeota	Dombrowski et al., 2018
B12_G17	SAMN09214995	Thermoprotei archaeon B12_G17	G17	Desulfurococcales	Archaea	Crenarchaeota	0.35	1.01	1.45	1.93	3.65	17.24	1.83	6.55	1.39	1.5	1.24	4571_4 (12-15 cm)	Desulfurococcales	Dombrowski et al., 2018
B37_G17	SAMN09215019	Latescibacteria bacterium B37_G17	G17	Latescibacteria	Bacteria	Latescibacteria	0.37	0.65	0.55	11.93	2.53	16.74	26.53	14.21	0.9	0.64	25.15	4571_4 (12-15 cm)	Candidatus Latescibacteria	Taxonomy Confirmed with Phylogeny
B35_G17	SAMN09215017	Korarchaeota archaeon B35_G17	G17	Korarchaeota	Archaea	Korarchaeota	0.64	0.94	0.67	2.34	1.23	16.27	1.09	1.67	1.5	0.87	0.97	4571_4 (12-15 cm)	Korarchaeota	Dombrowski et al., 2018
B46_G17	SAMN09214993	Bathyarchaeota archaeon B46_G17	G17	Bathyarchaeota	Archaea	Bathyarchaeota	0.53	0.88	0.62	2.74	1.39	16.2	1.28	5.04	1.31	0.83	0.79	4571_4 (12-15 cm)	Bathyarchaeota	Dombrowski et al., 2018
B28_G17	SAMN09215022	Poribacteria bacterium B28_G17	G17	Poribacteria	Bacteria	Poribacteria	0.71	1.01	0.76	4.86	4.54	16.06	1.97	4.95	1.64	1.03	1.14	4571_4 (12-15 cm)	Candidatus Poribacteria	Taxonomy Confirmed with Phylogeny
B42_G17	SAMN09214992	Bathyarchaeota archaeon B42_G17	G17	Bathyarchaeota	Archaea	Bathyarchaeota	0.67	1	0.72	2.87	1.5	15.94	1.52	4.12	1.67	1.02	0.91	4571_4 (12-15 cm)	Bathyarchaeota	Dombrowski et al., 2018
B51_G17	SAMN09215011	Diapherotrites archaeon B51_G17	G17	Diapherotrites	Archaea	Diapherotrites	0.77	2.11	3.07	4.33	3.51	15.51	3.42	3.43	3.23	3.45	6.01	4571_4 (12-15 cm)	DPANN	Dombrowski et al., 2018
B18_G17	SAMN09215004	Thermoprotei archaeon B18_G17	G17	Thermoproteales	Archaea	Crenarchaeota	0.43	1.04	1.41	2.56	2.85	15.38	5.85	6.26	1.44	1.42	13.17	4571_4 (12-15 cm)	Crenarchaeota	Dombrowski et al., 2018
B10_G17	SAMN09215016	Korarchaeota archaeon B10_G17	G17	Korarchaeota	Archaea	Korarchaeota	0.18	0.44	0.47	1.52	0.92	14.71	1	8.38	0.51	0.43	0.41	4571_4 (12-15 cm)	Korarchaeota	Taxonomy Confirmed with Phylogeny
B31_G17	SAMN09215013	Thermoplasmata archaeon B31_G17	G17	Thermoplasmata	Archaea	Euryarchaeota	0.32	0.83	1.31	2.98	1.8	14.19	2.56	2.48	1.12	1.12	1.43	4571_4 (12-15 cm)	Thermoplasmata	Dombrowski et al., 2018
B25_G17	SAMN09215024	Thaumarchaeota archaeon B25_G17	G17	Thaumarchaeota	Archaea	Thaumarchaeota	0.34	0.76	1.2	5.19	126	14.16	2.24	3.19	0.98	0.92	1.8	4571_4 (12-15 cm)	Thaumarchaeota	Dombrowski et al., 2018
B33_G17	SAMN09214999	Thermoprotei archaeon B33_G17	G17	Thermoproteales	Archaea	Crenarchaeota	0.18	0.31	0.27	1.2	0.7	13.48	0.5	2.38	0.44	0.32	0.27	4571_4 (12-15 cm)	Crenarchaeota	Dombrowski et al., 2018
B1_G17	SAMN09215001	Thermoprotei archaeon B1_G17	G17	Thermoproteales	Archaea	Crenarchaeota	0.23	0.42	0.4	1.33	1.27	12.99	0.85	2.97	0.59	0.44	0.44	4571_4 (12-15 cm)	Crenarchaeota	Dombrowski et al., 2018
B41_G17	SAMN09214996	Thermoprotei archaeon B41_G17	G17	Desulfurococcales	Archaea	Crenarchaeota	0.3	0.85	1.12	1.87	3.44	12.95	1.54	1.96	1.09	1.15	1.06	4571_4 (12-15 cm)	Desulfurococcales	Dombrowski et al., 2018
B30_G17	SAMN09215028	Verstraetearchaeota archaeon B30_G17	G17	Verstraetearchaeota	Archaea	Verstraetearchaeota	0.7	2	2.97	3.51	4.56	12.67	3.52	5.4	2.93	3.3	2.6	4571_4 (12-15 cm)	Verstraetearchaeota	Dombrowski et al., 2018
B17_G17	SAMN09214987	Bathyarchaeota archaeon B17_G17	G17	Bathyarchaeota	Archaea	Bathyarchaeota	0.24	0.56	0.62	3.58	1.55	12.4	1.94	2.78	0.68	0.59	0.71	4571_4 (12-15 cm)	Bathyarchaeota	Dombrowski et al., 2018
B15_G17	SAMN09215023	Deltaproteobacteria bacterium B15_G17	G17	Deltaproteobacteria	Bacteria	Proteobacteria	0.77	1.33	1.17	78.39	17.61	12.32	15.3	7.82	1.87	1.3	13.08	4571_4 (12-15 cm)	Deltaproteobacteria	Taxonomy Confirmed with Phylogeny
B23_G17	SAMN09214988	Bathyarchaeota archaeon B23_G17	G17	Bathyarchaeota	Archaea	Bathyarchaeota	0.6	1.8	2.81	6.86	27.7	11.78	5.54	10.27	2.65	2.88	2.53	4571_4 (12-15 cm)	Bathyarchaeota	Dombrowski et al., 2018
B16_G17	SAMN09215003	Thermoprotei archaeon B16_G17	G17	Thermoproteales	Archaea	Crenarchaeota	0.35	0.6	0.53	9.69	20.56	11.15	0.97	1.56	0.87	0.61	0.59	4571_4 (12-15 cm)	Crenarchaeota	Dombrowski et al., 2018
B24_G17	SAMN09214989	Bathyarchaeota archaeon B24_G17	G17	Bathyarchaeota	Archaea	Bathyarchaeota	0.31	0.79	0.91	3.26	4.48	10.41	1.74	8.25	1.01	0.91	0.83	4571_4 (12-15 cm)	Bathyarchaeota	Dombrowski et al., 2018
B29_G17	SAMN09215027	Verstraetearchaeota archaeon B29_G17	G17	Verstraetearchaeota	Archaea	Verstraetearchaeota	0.32	0.89	1.36	4.12	2.82	9.79	6.3	9.55	1.18	1.18	0.97	4571_4 (12-15 cm)	Verstraetearchaeota	Dombrowski et al., 2018
B34_G17	SAMN09215029	Verstraetearchaeota archaeon B34_G17	G17	Verstraetearchaeota	Archaea	Verstraetearchaeota	0.23	0.63	0.93	1.83	7.18	9.19	1.19	3.57	0.83	0.88	0.68	4571_4 (12-15 cm)	Verstraetearchaeota	Dombrowski et al., 2018
B48_G17	SAMN09214986	archaeon B48_G17	G17	GB-AP1	Archaea	GB-AP1	0.2	0.41	0.49	1.17	0.79	9.08	0.64	1.94	0.58	0.5	0.43	4571_4 (12-15 cm)	Brockarchaeota	Taxonomy Confirmed with Phylogeny
B26_G17	SAMN09214990	Bathyarchaeota archaeon B26_G17	G17	Bathyarchaeota	Archaea	Bathyarchaeota	0.18	0.46	0.53	1.36	1.16	8.5	0.94	3.75	0.57	0.51	0.53	4571_4 (12-15 cm)	Bathyarchaeota	Dombrowski et al., 2018
B27_G17	SAMN09214991	Bathyarchaeota archaeon B27_G17	G17	Bathyarchaeota	Archaea	Bathyarchaeota	0.11	0.24	0.27	0.94	9.98	6.01	0.96	1.4	0.31	0.28	0.39	4571_4 (12-15 cm)	Bathyarchaeota	Dombrowski et al., 2018

## Sheet: Tibet Samples
Sample	Genome bins	Coverage (x)	Relative abundance
DRTY7	DRTY7_Aquificales_46_955	955	0.14971
DRTY7	DRTY7_Bacteria_50_682	682	0.106913
DRTY7	DRTY7_Sulfurihydrogenibium_azorense_32_540	540	0.0846528
DRTY7	DRTY7_Thermodesulfobacterium_geofontis_40_516	516	0.0808904
DRTY7	DRTY7_Bacteria_28_490	490	0.0768145
DRTY7	DRTY7_Thermodesulfobacterium_35_438	438	0.0686628
DRTY7	DRTY7_Fervidicoccus_fontis_43_392	392	0.0614516
DRTY7	DRTY7_Sulfurihydrogenibium_azorense_33_272	272	0.0426399
DRTY7	DRTY7_Chloroflexi_54_256	256	0.0401317
DRTY7	DRTY7_Chloroflexi_68_232	232	0.0363693
DRTY7	DRTY7_Thermus_65_203	203	0.0318232
DRTY7	DRTY7_Desulfurococcus_fermentans_45_167	167	0.0261797
DRTY7	DRTY7_Thermoprotei_39_166	166	0.0260229
DRTY7	DRTY7_Bacteria_41_147	147	0.0230444
DRTY7	DRTY7_Bacteria_36_131	131	0.0205361
DRTY7	DRTY7_Thermodesulfovibrio_yellowstonii_36_102	102	0.01599
DRTY7	DRTY7_Pyrobaculum_arsenaticum_55_102	102	0.01599
DRTY7	DRTY7_Thermodesulfovibrio_yellowstonii_35_90	90	0.0141088
DRTY7	DRTY7_Bacteria_59_79	79	0.0123844
DRTY7	DRTY7_Chloroflexi_56_70	70	0.0109735
DRTY7	DRTY7_Syntrophobacterales_44_62	62	0.00971939
DRTY7	DRTY7_Aenigmarchaeota_29_59	59	0.0092491
DRTY7	DRTY7_Micrarchaeota_related_33_56	56	0.00877881
DRTY7	DRTY7_Archaea_36_46	46	0.00721116
DRTY7	DRTY7_Brockarchaeota_35_44	44	0.00689763
DRTY7	DRTY7_Hydrogenobacter_thermophilus_44_42	42	0.0065841
DRTY7	DRTY7_Dictyoglomus_thermophilum_34_40	40	0.00627058
GD2_1	GD2_1_Thermosynechococcus_57_345	345	0.208964
GD2_1	GD2_1_Candidatus_Acetothermus_autotrophicum_56_240	240	0.145366
GD2_1	GD2_1_Chloroflexi_62_164	164	0.0993337
GD2_1	GD2_1_Aquificales_44_147	147	0.0890369
GD2_1	GD2_1_Roizmanbacteria_32_73	73	0.0442156
GD2_1	GD2_1_Thiotrichales_45_61	61	0.0369473
GD2_1	GD2_1_Leptonema_illini_29_58	58	0.0351302
GD2_1	GD2_1_Chloroflexi_56_50	50	0.0302847
GD2_1	GD2_1_Brockarchaeota_47_42	42	0.0254391
GD2_1	GD2_1_Thaumarchaeota_36_41	41	0.0248334
GD2_1	GD2_1_Bacteria_32_40	40	0.0242277
GD2_1	GD2_1_Aminicenantes_41_40	40	0.0242277
GD2_1	GD2_1_KB1_66_34	34	0.0205936
GD2_1	GD2_1_Archaeoglobus_fulgidus_44_33	33	0.0199879
GD2_1	GD2_1_Thermus_66_32	32	0.0193822
GD2_1	GD2_1_Thermotogales_41_29	29	0.0175651
GD2_1	GD2_1_Roizmanbacteria_31_27	27	0.0163537
GD2_1	GD2_1_Bacteria_28_23	23	0.013931
GD2_1	GD2_1_Parcubacteria_31_23	23	0.013931
GD2_1	GD2_1_Aenigmarchaeota_36_23	23	0.013931
GD2_1	GD2_1_Fervidobacterium_nodosum_33_19	19	0.0115082
GD2_1	GD2_1_Verstraetearchaeota_48_19	19	0.0115082
GD2_1	GD2_1_Bacteroidetes_46_18	18	0.0109025
GD2_1	GD2_1_Altiarchaeota_30_18	18	0.0109025
GD2_1	GD2_1_Woesearchaeota_29_17	17	0.0102968
GD2_1	GD2_1_Microgenomates_31_14	14	0.00847971
GD2_1	GD2_1_Chloroflexus_aggregans_58_8	8	0.00484555
GD2_1	GD2_1_Thermomicrobium_roseum_60_8	8	0.00484555
GD2_1	GD2_1_Pseudomonas_62_5	5	0.00302847
QC4	QC4_Thermosynechococcus_54_126	126	0.0909747
QC4	QC4_Pyrinomonas_methylaliphatogenes_42_101	101	0.0729242
QC4	QC4_Ignavibacteriales_37_96	96	0.0693141
QC4	QC4_Candidatus_Caldiarchaeum_subterraneum_52_80	80	0.0577617
QC4	QC4_Brockarchaeota_43_77	77	0.0555957
QC4	QC4_Dictyoglomus_33_74	74	0.0534296
QC4	QC4_Thermodesulfobacterium_geofontis_29_63	63	0.0454874
QC4	QC4_Thermotogales_41_63	63	0.0454874
QC4	QC4_Bacteria_57_56	56	0.0404332
QC4	QC4_Deltaproteobacteria_40_43	43	0.0310469
QC4	QC4_Thermus_65_41	41	0.0296029
QC4	QC4_Armatimonadetes_61_41	41	0.0296029
QC4	QC4_Thaumarchaeota_36_37	37	0.0267148
QC4	QC4_Thermodesulfovibrio_yellowstonii_34_30	30	0.0216606
QC4	QC4_Aquificales_43_27	27	0.0194946
QC4	QC4_Thaumarchaeota_42_26	26	0.0187726
QC4	QC4_Thermodesulfobacterium_geofontis_35_25	25	0.0180505
QC4	QC4_Arcobacter_sp__L_27_25	25	0.0180505
QC4	QC4_Aminicenantes_41_24	24	0.0173285
QC4	QC4_Elusimicrobia_32_24	24	0.0173285
QC4	QC4_Aenigmarchaeota_33_24	24	0.0173285
QC4	QC4_Brockarchaeota_48_22	22	0.0158845
QC4	QC4_Dictyoglomus_32_20	20	0.0144404
QC4	QC4_Ignavibacterium_album_34_20	20	0.0144404
QC4	QC4_KB1_66_19	19	0.0137184
QC4	QC4_Thermus_oshimai_69_19	19	0.0137184
QC4	QC4_Chloroflexi_56_19	19	0.0137184
QC4	QC4_Chloroflexus_aurantiacus_57_18	18	0.0129964
QC4	QC4_Verstraetearchaeota_35_17	17	0.0122744
QC4	QC4_Aigarchaeota_53_15	15	0.0108303
QC4	QC4_Chloroflexi_62_12	12	0.00866426
QC4	QC4_Fervidobacterium_pennivorans_40_12	12	0.00866426
QC4	QC4_Comamonas_aquatica_64_12	12	0.00866426
QC4	QC4_Chryseobacterium_37_11	11	0.00794224
QC4	QC4_Meiothermus_ruber_62_11	11	0.00794224
QC4	QC4_Freyaarchaeota_50_11	11	0.00794224
QC4	QC4_Aigarchaeota_50_11	11	0.00794224
QC4	QC4_Rhodothermus_marinus_56_10	10	0.00722022
QC4	QC4_Roseiflexus_castenholzii_61_10	10	0.00722022
QC4	QC4_Thermoprotei_39_7	7	0.00505415
QC4	QC4_Thermoanaerobaculum_aquaticum_62_6	6	0.00433213
QZM_A2	QZM_A2_Thaumarchaeota_42_171	171	0.171687
QZM_A2	QZM_A2_Thermosynechococcus_54_132	132	0.13253
QZM_A2	QZM_A2_Verstraetearchaeota_35_127	127	0.12751
QZM_A2	QZM_A2_Bathyarchaeota_41_65	65	0.065261
QZM_A2	QZM_A2_Aigarchaeota_27_62	62	0.062249
QZM_A2	QZM_A2_Freyaarchaeota_42_54	54	0.0542169
QZM_A2	QZM_A2_Bacteria_32_47	47	0.0471888
QZM_A2	QZM_A2_Euryarchaeota_41_41	41	0.0411647
QZM_A2	QZM_A2_Thermodesulfovibrio_yellowstonii_33_40	40	0.0401606
QZM_A2	QZM_A2_Aminicenantes_44_35	35	0.0351406
QZM_A2	QZM_A2_Brockarchaeota_48_33	33	0.0331325
QZM_A2	QZM_A2_Armatimonadetes_59_27	27	0.0271084
QZM_A2	QZM_A2_Thaumarchaeota_44_25	25	0.0251004
QZM_A2	QZM_A2_Thaumarchaeota_39_25	25	0.0251004
QZM_A2	QZM_A2_Bathyarchaeota_43_18	18	0.0180723
QZM_A2	QZM_A2_Bathyarchaeota_47_17	17	0.0170683
QZM_A2	QZM_A2_Roizmanbacteria_33_14	14	0.0140562
QZM_A2	QZM_A2_Fervidobacterium_nodosum_34_14	14	0.0140562
QZM_A2	QZM_A2_Bathyarchaeota_46_14	14	0.0140562
QZM_A2	QZM_A2_Aenigmarchaeota_36_14	14	0.0140562
QZM_A2	QZM_A2_Nitrospirae_43_11	11	0.0110442
QZM_A2	QZM_A2_Firmicutes_46_10	10	0.0100402
QZM_A3	QZM_A3_Bathyarchaeota_45_95	95	0.192308
QZM_A3	QZM_A3_Thermosynechococcus_54_72	72	0.145749
QZM_A3	QZM_A3_Freyaarchaeota_42_46	46	0.0931174
QZM_A3	QZM_A3_Aigarchaeota_27_43	43	0.0870445
QZM_A3	QZM_A3_Micrarchaeota_related_41_37	37	0.0748988
QZM_A3	QZM_A3_Bacteria_39_27	27	0.0546559
QZM_A3	QZM_A3_Verstraetearchaeota_35_25	25	0.0506073
QZM_A3	QZM_A3_Pacearchaeota_31_22	22	0.0445344
QZM_A3	QZM_A3_Euryarchaeota_41_19	19	0.0384615
QZM_A3	QZM_A3_Aenigmarchaeota_36_18	18	0.0364372
QZM_A3	QZM_A3_Aquificales_45_17	17	0.034413
QZM_A3	QZM_A3_Brockarchaeota_48_16	16	0.0323887
QZM_A3	QZM_A3_Bathyarchaeota_41_15	15	0.0303644
QZM_A3	QZM_A3_Aminicenantes_44_13	13	0.0263158
QZM_A3	QZM_A3_Bacteroidia_45_10	10	0.0202429
QZM_A3	QZM_A3_Bathyarchaeota_46_10	10	0.0202429
QZM_A3	QZM_A3_Bathyarchaeota_47_9	9	0.0182186

## Sheet: Tengchong samples
	Domain	Class	Proposed taxonomy	Superphylum/Phylum	Notes	Sample	Abundance	Relative Abundance
DRTY-1.bins.27	Archaea	Thermoplasmata	DRTY-1.bins.27	Thermoplasmatota	Taxonomy Confirmed by GTDB	DRTY-1	0.00097537	97.537
DRTY-1.bins.36	Bacteria	Paceibacteria	DRTY-1.bins.36	Patescibacteria	Taxonomy Confirmed by GTDB	DRTY-1	0.000270431	27.0431
DRTY-1.bins.6	Archaea	Thermoprotei	DRTY-1.bins.6	Crenarchaeota	Taxonomy Confirmed by GTDB	DRTY-1	0.000117379	11.7379
DRTY-1.bins.21	Bacteria	Aquificae	DRTY-1.bins.21	Aquificota	Taxonomy Confirmed by GTDB	DRTY-1	7.8633e-05	7.8633
DRTY-1.bins.18	Archaea	Brockarchaeota	DRTY-1.bins.18	Brockarchaeota	Taxonomy Confirmed by GTDB	DRTY-1	6.88465e-05	6.88465
DRTY-1.bins.17	Bacteria	Caldisericia	DRTY-1.bins.17	Caldisericota	Taxonomy Confirmed by GTDB	DRTY-1	6.23262e-05	6.23262
DRTY-1.bins.14	Archaea	Thermoprotei	DRTY-1.bins.14	Crenarchaeota	Taxonomy Confirmed by GTDB	DRTY-1	4.31076e-05	4.31076
DRTY-1.bins.26	Archaea	Thermoprotei	DRTY-1.bins.26	Crenarchaeota	Taxonomy Confirmed by GTDB	DRTY-1	2.65603e-05	2.65603
DRTY-1.bins.34	Archaea	Parvarchaeia	DRTY-1.bins.34	Nanoarchaeota	Taxonomy Confirmed by GTDB	DRTY-1	2.13534e-05	2.13534
DRTY-1.bins.24	Archaea	Thermoplasmata	DRTY-1.bins.24	Thermoplasmatota	Taxonomy Confirmed by GTDB	DRTY-1	1.91638e-05	1.91638
DRTY-1.bins.10	Bacteria	Anaerolineae	DRTY-1.bins.10	Chloroflexota	Taxonomy Confirmed by GTDB	DRTY-1	1.78642e-05	1.78642
DRTY-1.bins.2	Bacteria		DRTY-1.bins.2	Armatimonadota	Taxonomy Confirmed by GTDB	DRTY-1	1.63685e-05	1.63685
DRTY-1.bins.31	Bacteria	Aquificae	DRTY-1.bins.31	Aquificota	Taxonomy Confirmed by GTDB	DRTY-1	1.56188e-05	1.56188
DRTY-1.bins.12	Bacteria	Thermodesulfovibrionia	DRTY-1.bins.12	Nitrospirota	Taxonomy Confirmed by GTDB	DRTY-1	1.48929e-05	1.48929
DRTY-1.bins.33	Archaea	Nitrososphaeria	DRTY-1.bins.33	Crenarchaeota	Taxonomy Confirmed by GTDB	DRTY-1	1.2393e-05	1.2393
DRTY-1.bins.28	Bacteria		DRTY-1.bins.28	UBP7	Taxonomy Confirmed by GTDB	DRTY-1	1.20318e-05	1.20318
DRTY-1.bins.9	Bacteria	Desulfotomaculia	DRTY-1.bins.9	FirmicutesB	Taxonomy Confirmed by GTDB	DRTY-1	1.1947e-05	1.1947
DRTY-1.bins.4	Bacteria	Aminicenantia	DRTY-1.bins.4	Acidobacteriota	Taxonomy Confirmed by GTDB	DRTY-1	1.04445e-05	1.04445
DRTY-1.bins.25	Archaea	Thermoprotei	DRTY-1.bins.25	Crenarchaeota	Taxonomy Confirmed by GTDB	DRTY-1	1.0422e-05	1.0422
DRTY-1.bins.8	Bacteria	Dictyoglomia	DRTY-1.bins.8	Dictyoglomota	Taxonomy Confirmed by GTDB	DRTY-1	9.93139e-06	0.993139
DRTY-1.bins.15	Archaea	Nitrososphaeria	DRTY-1.bins.15	Crenarchaeota	Taxonomy Confirmed by GTDB	DRTY-1	9.51755e-06	0.951755
DRTY-1.bins.32	Bacteria	Planctomycetes	DRTY-1.bins.32	Planctomycetota	Taxonomy Confirmed by GTDB	DRTY-1	9.07841e-06	0.907841
DRTY-1.bins.30	Archaea	Bathyarchaeia	DRTY-1.bins.30	Crenarchaeota	Taxonomy Confirmed by GTDB	DRTY-1	8.91575e-06	0.891575
DRTY-1.bins.5	Archaea	Thermoprotei	DRTY-1.bins.5	Crenarchaeota	Taxonomy Confirmed by GTDB	DRTY-1	7.88028e-06	0.788028
DRTY-1.bins.19	Archaea	Korarchaeia	DRTY-1.bins.19	Crenarchaeota	Taxonomy Confirmed by GTDB	DRTY-1	7.42121e-06	0.742121
DRTY-1.bins.7	Bacteria	Desulfotomaculia	DRTY-1.bins.7	FirmicutesB	Taxonomy Confirmed by GTDB	DRTY-1	6.94887e-06	0.694887
DRTY-1.bins.16	Archaea	Thermoprotei	DRTY-1.bins.16	Crenarchaeota	Taxonomy Confirmed by GTDB	DRTY-1	6.84778e-06	0.684778
DRTY-1.bins.35	Bacteria	Syntrophobacteria	DRTY-1.bins.35	Desulfobacterota	Taxonomy Confirmed by GTDB	DRTY-1	6.02668e-06	0.602668
DRTY-1.bins.11	Bacteria	Thermotogae	DRTY-1.bins.11	Thermotogota	Taxonomy Confirmed by GTDB	DRTY-1	5.88155e-06	0.588155
DRTY-1.bins.3	Bacteria	Alphaproteobacteria	DRTY-1.bins.3	Proteobacteria	Taxonomy Confirmed by GTDB	DRTY-1	5.30809e-06	0.530809
DRTY-1.bins.38	Bacteria	Chloroflexia	DRTY-1.bins.38	Chloroflexota	Taxonomy Confirmed by GTDB	DRTY-1	4.9412e-06	0.49412
DRTY-1.bins.37	Bacteria	Caldatribacteriia	DRTY-1.bins.37	Caldatribacteriota	Taxonomy Confirmed by GTDB	DRTY-1	4.90614e-06	0.490614
DRTY-1.bins.39	Bacteria	Bipolaricaulia	DRTY-1.bins.39	Bipolaricaulota	Taxonomy Confirmed by GTDB	DRTY-1	4.37471e-06	0.437471
DRTY-1.bins.13	Archaea	Thermoprotei	DRTY-1.bins.13	Crenarchaeota	Taxonomy Confirmed by GTDB	DRTY-1	3.22102e-06	0.322102
DRTY-1.bins.1	Bacteria	UBA5829	DRTY-1.bins.1	Armatimonadota	Taxonomy Confirmed by GTDB	DRTY-1	3.047e-06	0.3047
DRTY-1.bins.23	Archaea	Thermoprotei	DRTY-1.bins.23	Crenarchaeota	Taxonomy Confirmed by GTDB	DRTY-1	2.9845e-06	0.29845
DRTY-1.bins.44	Archaea	Nitrososphaeria	DRTY-1.bins.44	Crenarchaeota	Taxonomy Confirmed by GTDB	DRTY-1	2.76413e-06	0.276413
DRTY-1.bins.20	Archaea	Thermoprotei	DRTY-1.bins.20	Crenarchaeota	Taxonomy Confirmed by GTDB	DRTY-1	2.45496e-06	0.245496
DRTY-1.bins.29	Bacteria	Dehalococcoidia	DRTY-1.bins.29	Chloroflexota	Taxonomy Confirmed by GTDB	DRTY-1	1.37599e-06	0.137599
DRTY-1.bins.40	Bacteria	Dehalococcoidia	DRTY-1.bins.40	Chloroflexota	Taxonomy Confirmed by GTDB	DRTY-1	9.42704e-07	0.0942704
DRTY-1.bins.22	Bacteria	Bipolaricaulia	DRTY-1.bins.22	Bipolaricaulota	Taxonomy Confirmed by GTDB	DRTY-1	7.41287e-07	0.0741287
DRTY-6.bins.5	Bacteria	Anaerolineae	DRTY-6.bins.5	Chloroflexota	Taxonomy Confirmed by GTDB	DRTY-6	6.82354e-05	6.82354
DRTY-6.bins.49	Bacteria	Deinococci	DRTY-6.bins.49	Deinococcota	Taxonomy Confirmed by GTDB	DRTY-6	6.41141e-05	6.41141
DRTY-6.bins.74	Bacteria	Syntrophobacteria	DRTY-6.bins.74	Desulfobacterota	Taxonomy Confirmed by GTDB	DRTY-6	6.04102e-05	6.04102
DRTY-6.bins.121	Bacteria	Aquificae	DRTY-6.bins.121	Aquificota	Taxonomy Confirmed by GTDB	DRTY-6	4.46496e-05	4.46496
DRTY-6.bins.33	Bacteria	GR-WP33-30	DRTY-6.bins.33	UBP10	Taxonomy Confirmed by GTDB	DRTY-6	3.63678e-05	3.63678
DRTY-6.bins.21	Bacteria	Anaerolineae	DRTY-6.bins.21	Chloroflexota	Taxonomy Confirmed by GTDB	DRTY-6	2.87072e-05	2.87072
DRTY-6.bins.14	Bacteria	Deinococci	DRTY-6.bins.14	Deinococcota	Taxonomy Confirmed by GTDB	DRTY-6	2.72532e-05	2.72532
DRTY-6.bins.185	Bacteria	Aquificae	DRTY-6.bins.185	Aquificota	Taxonomy Confirmed by GTDB	DRTY-6	2.57117e-05	2.57117
DRTY-6.bins.108	Bacteria	Anaerolineae	DRTY-6.bins.108	Chloroflexota	Taxonomy Confirmed by GTDB	DRTY-6	2.14336e-05	2.14336
DRTY-6.bins.182	Bacteria	Aquificae	DRTY-6.bins.182	Aquificota	Taxonomy Confirmed by GTDB	DRTY-6	2.11959e-05	2.11959
DRTY-6.bins.48	Bacteria	Chloroflexia	DRTY-6.bins.48	Chloroflexota	Taxonomy Confirmed by GTDB	DRTY-6	2.04513e-05	2.04513
DRTY-6.bins.16	Bacteria	Chthonomonadetes	DRTY-6.bins.16	Armatimonadota	Taxonomy Confirmed by GTDB	DRTY-6	2.02697e-05	2.02697
DRTY-6.bins.50	Bacteria	Deinococci	DRTY-6.bins.50	Deinococcota	Taxonomy Confirmed by GTDB	DRTY-6	1.76955e-05	1.76955
DRTY-6.bins.17	Bacteria	Chloroflexia	DRTY-6.bins.17	Chloroflexota	Taxonomy Confirmed by GTDB	DRTY-6	1.59876e-05	1.59876
DRTY-6.bins.41	Bacteria	Anaerolineae	DRTY-6.bins.41	Chloroflexota	Taxonomy Confirmed by GTDB	DRTY-6	1.56579e-05	1.56579
DRTY-6.bins.123	Bacteria	Anaerolineae	DRTY-6.bins.123	Chloroflexota	Taxonomy Confirmed by GTDB	DRTY-6	1.24729e-05	1.24729
DRTY-6.bins.98	Bacteria	Thermodesulfovibrionia	DRTY-6.bins.98	Nitrospirota	Taxonomy Confirmed by GTDB	DRTY-6	1.23164e-05	1.23164
DRTY-6.bins.199	Bacteria	Anaerolineae	DRTY-6.bins.199	Chloroflexota	Taxonomy Confirmed by GTDB	DRTY-6	1.22776e-05	1.22776
DRTY-6.bins.83	Bacteria	Anaerolineae	DRTY-6.bins.83	Chloroflexota	Taxonomy Confirmed by GTDB	DRTY-6	1.18462e-05	1.18462
DRTY-6.bins.141	Bacteria	Caldisericia	DRTY-6.bins.141	Caldisericota	Taxonomy Confirmed by GTDB	DRTY-6	1.11834e-05	1.11834
DRTY-6.bins.63	Bacteria	Gammaproteobacteria	DRTY-6.bins.63	Proteobacteria	Taxonomy Confirmed by GTDB	DRTY-6	1.06455e-05	1.06455
DRTY-6.bins.75	Bacteria	Anaerolineae	DRTY-6.bins.75	Chloroflexota	Taxonomy Confirmed by GTDB	DRTY-6	1.03289e-05	1.03289
DRTY-6.bins.54	Bacteria	Thermoanaerobaculia	DRTY-6.bins.54	Acidobacteriota	Taxonomy Confirmed by GTDB	DRTY-6	1.00748e-05	1.00748
DRTY-6.bins.140	Bacteria	Deinococci	DRTY-6.bins.140	Deinococcota	Taxonomy Confirmed by GTDB	DRTY-6	9.78359e-06	0.978359
DRTY-6.bins.215	Bacteria	Aquificae	DRTY-6.bins.215	Aquificota	Taxonomy Confirmed by GTDB	DRTY-6	9.72573e-06	0.972573
DRTY-6.bins.90	Bacteria	Gammaproteobacteria	DRTY-6.bins.90	Proteobacteria	Taxonomy Confirmed by GTDB	DRTY-6	9.59706e-06	0.959706
DRTY-6.bins.52	Bacteria	Chloroflexia	DRTY-6.bins.52	Chloroflexota	Taxonomy Confirmed by GTDB	DRTY-6	9.50777e-06	0.950777
DRTY-6.bins.6	Archaea	Aenigmarchaeia	DRTY-6.bins.6	Nanoarchaeota	Taxonomy Confirmed by GTDB	DRTY-6	9.44694e-06	0.944694
DRTY-6.bins.2	Archaea	Heimdallarchaeia	DRTY-6.bins.2	Asgardarchaeota	Taxonomy Confirmed by GTDB	DRTY-6	9.43871e-06	0.943871
DRTY-6.bins.19	Bacteria	Anaerolineae	DRTY-6.bins.19	Chloroflexota	Taxonomy Confirmed by GTDB	DRTY-6	8.77647e-06	0.877647
DRTY-6.bins.94	Bacteria		DRTY-6.bins.94	UBP7	Taxonomy Confirmed by GTDB	DRTY-6	8.25352e-06	0.825352
DRTY-6.bins.10	Bacteria	Anaerolineae	DRTY-6.bins.10	Chloroflexota	Taxonomy Confirmed by GTDB	DRTY-6	7.70655e-06	0.770655
DRTY-6.bins.22	Bacteria	Anaerolineae	DRTY-6.bins.22	Chloroflexota	Taxonomy Confirmed by GTDB	DRTY-6	7.68762e-06	0.768762
DRTY-6.bins.80	Archaea	Brockarchaeota	DRTY-6.bins.80	Brockarchaeota	Taxonomy Confirmed by GTDB	DRTY-6	7.66587e-06	0.766587
DRTY-6.bins.58	Bacteria	UBA4820	DRTY-6.bins.58	Acidobacteriota	Taxonomy Confirmed by GTDB	DRTY-6	7.03815e-06	0.703815
DRTY-6.bins.126	Bacteria	Anaerolineae	DRTY-6.bins.126	Chloroflexota	Taxonomy Confirmed by GTDB	DRTY-6	6.87224e-06	0.687224
DRTY-6.bins.177	Bacteria	Microgenomatia	DRTY-6.bins.177	Patescibacteria	Taxonomy Confirmed by GTDB	DRTY-6	6.56537e-06	0.656537
DRTY-6.bins.24	Bacteria	Acidobacteriae	DRTY-6.bins.24	Acidobacteriota	Taxonomy Confirmed by GTDB	DRTY-6	6.35191e-06	0.635191
DRTY-6.bins.28	Bacteria	Acidobacteriae	DRTY-6.bins.28	Acidobacteriota	Taxonomy Confirmed by GTDB	DRTY-6	6.17585e-06	0.617585
DRTY-6.bins.87	Bacteria	Kapabacteria	DRTY-6.bins.87	Bacteroidota	Taxonomy Confirmed by GTDB	DRTY-6	6.03736e-06	0.603736
DRTY-6.bins.4	Bacteria		DRTY-6.bins.4	Armatimonadota	Taxonomy Confirmed by GTDB	DRTY-6	5.87743e-06	0.587743
DRTY-6.bins.7	Bacteria	Microgenomatia	DRTY-6.bins.7	Patescibacteria	Taxonomy Confirmed by GTDB	DRTY-6	5.82765e-06	0.582765
DRTY-6.bins.11	Bacteria	Desulfobaccia	DRTY-6.bins.11	Desulfobacterota	Taxonomy Confirmed by GTDB	DRTY-6	5.60695e-06	0.560695
DRTY-6.bins.68	Bacteria	Ignavibacteria	DRTY-6.bins.68	Bacteroidota	Taxonomy Confirmed by GTDB	DRTY-6	5.42545e-06	0.542545
DRTY-6.bins.61	Bacteria	Anaerolineae	DRTY-6.bins.61	Chloroflexota	Taxonomy Confirmed by GTDB	DRTY-6	5.19151e-06	0.519151
DRTY-6.bins.9	Bacteria	UBA8349	DRTY-6.bins.9	BRC1	Taxonomy Confirmed by GTDB	DRTY-6	5.1135e-06	0.51135
DRTY-6.bins.85	Bacteria	Chthonomonadetes	DRTY-6.bins.85	Armatimonadota	Taxonomy Confirmed by GTDB	DRTY-6	5.11324e-06	0.511324
DRTY-6.bins.12	Bacteria	UBA5829	DRTY-6.bins.12	Armatimonadota	Taxonomy Confirmed by GTDB	DRTY-6	4.98173e-06	0.498173
DRTY-6.bins.77	Bacteria	Dehalococcoidia	DRTY-6.bins.77	Chloroflexota	Taxonomy Confirmed by GTDB	DRTY-6	4.78035e-06	0.478035
DRTY-6.bins.67	Bacteria	Aminicenantia	DRTY-6.bins.67	Acidobacteriota	Taxonomy Confirmed by GTDB	DRTY-6	4.70152e-06	0.470152
DRTY-6.bins.89	Bacteria	Elusimicrobia	DRTY-6.bins.89	Elusimicrobiota	Taxonomy Confirmed by GTDB	DRTY-6	4.578e-06	0.4578
DRTY-6.bins.56	Bacteria	Acidobacteriae	DRTY-6.bins.56	Acidobacteriota	Taxonomy Confirmed by GTDB	DRTY-6	4.41124e-06	0.441124
DRTY-6.bins.3	Bacteria	Verrucomicrobiae	DRTY-6.bins.3	Verrucomicrobiota	Taxonomy Confirmed by GTDB	DRTY-6	4.25539e-06	0.425539
DRTY-6.bins.57	Bacteria	Anaerolineae	DRTY-6.bins.57	Chloroflexota	Taxonomy Confirmed by GTDB	DRTY-6	4.18267e-06	0.418267
DRTY-6.bins.65	Bacteria	Dictyoglomia	DRTY-6.bins.65	Dictyoglomota	Taxonomy Confirmed by GTDB	DRTY-6	4.02499e-06	0.402499
DRTY-6.bins.71	Bacteria		DRTY-6.bins.71	Chloroflexota	Taxonomy Confirmed by GTDB	DRTY-6	3.90917e-06	0.390917
DRTY-6.bins.73	Bacteria	Aminicenantia	DRTY-6.bins.73	Acidobacteriota	Taxonomy Confirmed by GTDB	DRTY-6	3.73337e-06	0.373337
DRTY-6.bins.135	Bacteria	Aquificae	DRTY-6.bins.135	Aquificota	Taxonomy Confirmed by GTDB	DRTY-6	3.70304e-06	0.370304
DRTY-6.bins.15	Archaea	Aenigmarchaeia	DRTY-6.bins.15	Nanoarchaeota	Taxonomy Confirmed by GTDB	DRTY-6	3.38472e-06	0.338472
DRTY-6.bins.64	Bacteria	WOR-3	DRTY-6.bins.64	WOR-3	Taxonomy Confirmed by GTDB	DRTY-6	3.30775e-06	0.330775
DRTY-6.bins.69	Bacteria	Bacteroidia	DRTY-6.bins.69	Bacteroidota	Taxonomy Confirmed by GTDB	DRTY-6	3.26267e-06	0.326267
DRTY-6.bins.97	Bacteria	Anaerolineae	DRTY-6.bins.97	Chloroflexota	Taxonomy Confirmed by GTDB	DRTY-6	3.24638e-06	0.324638
DRTY-6.bins.142	Bacteria	Gammaproteobacteria	DRTY-6.bins.142	Proteobacteria	Taxonomy Confirmed by GTDB	DRTY-6	3.20367e-06	0.320367
DRTY-6.bins.26	Bacteria	Desulfomonilia	DRTY-6.bins.26	Desulfobacterota	Taxonomy Confirmed by GTDB	DRTY-6	3.18703e-06	0.318703
DRTY-6.bins.168	Bacteria	Anaerolineae	DRTY-6.bins.168	Chloroflexota	Taxonomy Confirmed by GTDB	DRTY-6	3.1363e-06	0.31363
DRTY-6.bins.206	Bacteria	Paceibacteria	DRTY-6.bins.206	Patescibacteria	Taxonomy Confirmed by GTDB	DRTY-6	3.07018e-06	0.307018
DRTY-6.bins.84	Bacteria	Chthonomonadetes	DRTY-6.bins.84	Armatimonadota	Taxonomy Confirmed by GTDB	DRTY-6	2.74988e-06	0.274988
DRTY-6.bins.152	Bacteria	Anaerolineae	DRTY-6.bins.152	Chloroflexota	Taxonomy Confirmed by GTDB	DRTY-6	2.72497e-06	0.272497
DRTY-6.bins.161	Bacteria	Aquificae	DRTY-6.bins.161	Aquificota	Taxonomy Confirmed by GTDB	DRTY-6	2.72298e-06	0.272298
DRTY-6.bins.91	Bacteria	Ellin6529	DRTY-6.bins.91	Chloroflexota	Taxonomy Confirmed by GTDB	DRTY-6	2.66169e-06	0.266169
DRTY-6.bins.155	Bacteria	Deinococci	DRTY-6.bins.155	Deinococcota	Taxonomy Confirmed by GTDB	DRTY-6	2.62172e-06	0.262172
DRTY-6.bins.32	Bacteria	UBA5377	DRTY-6.bins.32	Armatimonadota	Taxonomy Confirmed by GTDB	DRTY-6	2.60243e-06	0.260243
DRTY-6.bins.88	Bacteria	Syntrophorhabdia	DRTY-6.bins.88	DesulfobacterotaB	Taxonomy Confirmed by GTDB	DRTY-6	2.50935e-06	0.250935
DRTY-6.bins.133	Bacteria	Anaerolineae	DRTY-6.bins.133	Chloroflexota	Taxonomy Confirmed by GTDB	DRTY-6	2.43056e-06	0.243056
DRTY-6.bins.78	Bacteria	Elusimicrobia	DRTY-6.bins.78	Elusimicrobiota	Taxonomy Confirmed by GTDB	DRTY-6	2.41493e-06	0.241493
DRTY-6.bins.144	Bacteria	Anaerolineae	DRTY-6.bins.144	Chloroflexota	Taxonomy Confirmed by GTDB	DRTY-6	2.37127e-06	0.237127
DRTY-6.bins.117	Bacteria	UBA5377	DRTY-6.bins.117	Armatimonadota	Taxonomy Confirmed by GTDB	DRTY-6	2.29359e-06	0.229359
DRTY-6.bins.36	Bacteria	Blastocatellia	DRTY-6.bins.36	Acidobacteriota	Taxonomy Confirmed by GTDB	DRTY-6	2.25879e-06	0.225879
DRTY-6.bins.114	Bacteria	Dictyoglomia	DRTY-6.bins.114	Dictyoglomota	Taxonomy Confirmed by GTDB	DRTY-6	2.23745e-06	0.223745
DRTY-6.bins.25	Bacteria	Anaerolineae	DRTY-6.bins.25	Chloroflexota	Taxonomy Confirmed by GTDB	DRTY-6	2.22562e-06	0.222562
DRTY-6.bins.132	Bacteria	Aquificae	DRTY-6.bins.132	Aquificota	Taxonomy Confirmed by GTDB	DRTY-6	2.17514e-06	0.217514
DRTY-6.bins.30	Bacteria	Acidobacteriae	DRTY-6.bins.30	Acidobacteriota	Taxonomy Confirmed by GTDB	DRTY-6	2.14402e-06	0.214402
DRTY-6.bins.118	Bacteria	Aquificae	DRTY-6.bins.118	Aquificota	Taxonomy Confirmed by GTDB	DRTY-6	2.1018e-06	0.21018
DRTY-6.bins.29	Bacteria	Verrucomicrobiae	DRTY-6.bins.29	Verrucomicrobiota	Taxonomy Confirmed by GTDB	DRTY-6	2.08149e-06	0.208149
DRTY-6.bins.122	Bacteria	Chloroflexia	DRTY-6.bins.122	Chloroflexota	Taxonomy Confirmed by GTDB	DRTY-6	2.08048e-06	0.208048
DRTY-6.bins.207	Bacteria	Paceibacteria	DRTY-6.bins.207	Patescibacteria	Taxonomy Confirmed by GTDB	DRTY-6	2.07218e-06	0.207218
DRTY-6.bins.40	Bacteria	JdFR-97	DRTY-6.bins.40	Desulfobacterota	Taxonomy Confirmed by GTDB	DRTY-6	2.02972e-06	0.202972
DRTY-6.bins.37	Bacteria	Anaerolineae	DRTY-6.bins.37	Chloroflexota	Taxonomy Confirmed by GTDB	DRTY-6	2.0158e-06	0.20158
DRTY-6.bins.134	Bacteria	UBA6077	DRTY-6.bins.134	Chloroflexota	Taxonomy Confirmed by GTDB	DRTY-6	1.99731e-06	0.199731
DRTY-6.bins.86	Bacteria	Gammaproteobacteria	DRTY-6.bins.86	Proteobacteria	Taxonomy Confirmed by GTDB	DRTY-6	1.9856e-06	0.19856
DRTY-6.bins.62	Bacteria	RBG-13-55-18	DRTY-6.bins.62	Actinobacteriota	Taxonomy Confirmed by GTDB	DRTY-6	1.96216e-06	0.196216
DRTY-6.bins.159	Bacteria	Dehalococcoidia	DRTY-6.bins.159	Chloroflexota	Taxonomy Confirmed by GTDB	DRTY-6	1.951e-06	0.1951
DRTY-6.bins.31	Bacteria	JdFR-97	DRTY-6.bins.31	Desulfobacterota	Taxonomy Confirmed by GTDB	DRTY-6	1.92704e-06	0.192704
DRTY-6.bins.95	Bacteria	Kapabacteria	DRTY-6.bins.95	Bacteroidota	Taxonomy Confirmed by GTDB	DRTY-6	1.91726e-06	0.191726
DRTY-6.bins.166	Bacteria	Paceibacteria	DRTY-6.bins.166	Patescibacteria	Taxonomy Confirmed by GTDB	DRTY-6	1.91365e-06	0.191365
DRTY-6.bins.106	Bacteria	Syntrophorhabdia	DRTY-6.bins.106	DesulfobacterotaB	Taxonomy Confirmed by GTDB	DRTY-6	1.90806e-06	0.190806
DRTY-6.bins.109	Bacteria	Acidobacteriae	DRTY-6.bins.109	Acidobacteriota	Taxonomy Confirmed by GTDB	DRTY-6	1.83828e-06	0.183828
DRTY-6.bins.130	Bacteria	Alphaproteobacteria	DRTY-6.bins.130	Proteobacteria	Taxonomy Confirmed by GTDB	DRTY-6	1.82774e-06	0.182774
DRTY-6.bins.167	Bacteria	Anaerolineae	DRTY-6.bins.167	Chloroflexota	Taxonomy Confirmed by GTDB	DRTY-6	1.81571e-06	0.181571
DRTY-6.bins.99	Bacteria	Microgenomatia	DRTY-6.bins.99	Patescibacteria	Taxonomy Confirmed by GTDB	DRTY-6	1.81367e-06	0.181367
DRTY-6.bins.129	Bacteria		DRTY-6.bins.129		Taxonomy Confirmed by GTDB	DRTY-6	1.80134e-06	0.180134
DRTY-6.bins.42	Bacteria	Deinococci	DRTY-6.bins.42	Deinococcota	Taxonomy Confirmed by GTDB	DRTY-6	1.77523e-06	0.177523
DRTY-6.bins.53	Bacteria	Bacteroidia	DRTY-6.bins.53	Bacteroidota	Taxonomy Confirmed by GTDB	DRTY-6	1.72576e-06	0.172576
DRTY-6.bins.79	Bacteria	Bipolaricaulia	DRTY-6.bins.79	Bipolaricaulota	Taxonomy Confirmed by GTDB	DRTY-6	1.71431e-06	0.171431
DRTY-6.bins.43	Bacteria	Anaerolineae	DRTY-6.bins.43	Chloroflexota	Taxonomy Confirmed by GTDB	DRTY-6	1.71222e-06	0.171222
DRTY-6.bins.148	Bacteria	Anaerolineae	DRTY-6.bins.148	Chloroflexota	Taxonomy Confirmed by GTDB	DRTY-6	1.68581e-06	0.168581
DRTY-6.bins.76	Bacteria	Verrucomicrobiae	DRTY-6.bins.76	Verrucomicrobiota	Taxonomy Confirmed by GTDB	DRTY-6	1.66106e-06	0.166106
DRTY-6.bins.111	Bacteria	Thermotogae	DRTY-6.bins.111	Thermotogota	Taxonomy Confirmed by GTDB	DRTY-6	1.65199e-06	0.165199
DRTY-6.bins.113	Bacteria	Bacteroidia	DRTY-6.bins.113	Bacteroidota	Taxonomy Confirmed by GTDB	DRTY-6	1.62005e-06	0.162005
DRTY-6.bins.149	Archaea	Aenigmarchaeia	DRTY-6.bins.149	Nanoarchaeota	Taxonomy Confirmed by GTDB	DRTY-6	1.60762e-06	0.160762
DRTY-6.bins.70	Bacteria	Kapabacteria	DRTY-6.bins.70	Bacteroidota	Taxonomy Confirmed by GTDB	DRTY-6	1.59484e-06	0.159484
DRTY-6.bins.103	Bacteria	UBA8468	DRTY-6.bins.103	Omnitrophota	Taxonomy Confirmed by GTDB	DRTY-6	1.55734e-06	0.155734
DRTY-6.bins.107	Bacteria		DRTY-6.bins.107	Armatimonadota	Taxonomy Confirmed by GTDB	DRTY-6	1.51979e-06	0.151979
DRTY-6.bins.104	Bacteria	Syntrophorhabdia	DRTY-6.bins.104	DesulfobacterotaB	Taxonomy Confirmed by GTDB	DRTY-6	1.49335e-06	0.149335
DRTY-6.bins.102	Bacteria	Syntrophia	DRTY-6.bins.102	Desulfobacterota	Taxonomy Confirmed by GTDB	DRTY-6	1.43543e-06	0.143543
DRTY-6.bins.136	Bacteria	Aquificae	DRTY-6.bins.136	Aquificota	Taxonomy Confirmed by GTDB	DRTY-6	1.33688e-06	0.133688
DRTY-6.bins.82	Bacteria	Anaerolineae	DRTY-6.bins.82	Chloroflexota	Taxonomy Confirmed by GTDB	DRTY-6	1.33141e-06	0.133141
DRTY-6.bins.66	Bacteria	Cyanobacteriia	DRTY-6.bins.66	Cyanobacteriota	Taxonomy Confirmed by GTDB	DRTY-6	1.31978e-06	0.131978
DRTY-6.bins.162	Bacteria	Verrucomicrobiae	DRTY-6.bins.162	Verrucomicrobiota	Taxonomy Confirmed by GTDB	DRTY-6	1.30904e-06	0.130904
DRTY-6.bins.186	Bacteria	Dehalococcoidia	DRTY-6.bins.186	Chloroflexota	Taxonomy Confirmed by GTDB	DRTY-6	1.28091e-06	0.128091
DRTY-6.bins.92	Bacteria	Syntrophorhabdia	DRTY-6.bins.92	DesulfobacterotaB	Taxonomy Confirmed by GTDB	DRTY-6	1.04188e-06	0.104188
DRTY-6.bins.105	Bacteria	Anaerolineae	DRTY-6.bins.105	Chloroflexota	Taxonomy Confirmed by GTDB	DRTY-6	1.01936e-06	0.101936
DRTY-6.bins.44	Bacteria	Anaerolineae	DRTY-6.bins.44	Chloroflexota	Taxonomy Confirmed by GTDB	DRTY-6	9.99297e-07	0.0999297
DRTY-6.bins.165	Bacteria	20-14-0-80-40-9	DRTY-6.bins.165	UBA5359	Taxonomy Confirmed by GTDB	DRTY-6	9.28072e-07	0.0928072
DRTY-6.bins.193	Bacteria	Anaerolineae	DRTY-6.bins.193	Chloroflexota	Taxonomy Confirmed by GTDB	DRTY-6	9.13857e-07	0.0913857
DRTY-6.bins.187	Bacteria	Coprothermobacteria	DRTY-6.bins.187	Coprothermobacterota	Taxonomy Confirmed by GTDB	DRTY-6	9.01725e-07	0.0901725
DRTY-6.bins.145	Bacteria	Desulfurellia	DRTY-6.bins.145	Campylobacterota	Taxonomy Confirmed by GTDB	DRTY-6	8.95223e-07	0.0895223
DRTY-6.bins.170	Bacteria	UBA1671	DRTY-6.bins.170	Myxococcota	Taxonomy Confirmed by GTDB	DRTY-6	8.95085e-07	0.0895085
DRTY-6.bins.125	Bacteria		DRTY-6.bins.125		Taxonomy Confirmed by GTDB	DRTY-6	8.92227e-07	0.0892227
DRTY-6.bins.189	Bacteria	Fimbriimonadia	DRTY-6.bins.189	Armatimonadota	Taxonomy Confirmed by GTDB	DRTY-6	8.24019e-07	0.0824019
DRTY-6.bins.203	Bacteria	Ellin6529	DRTY-6.bins.203	Chloroflexota	Taxonomy Confirmed by GTDB	DRTY-6	7.97253e-07	0.0797253
DRTY-6.bins.205	Bacteria	Aquificae	DRTY-6.bins.205	Aquificota	Taxonomy Confirmed by GTDB	DRTY-6	7.71044e-07	0.0771044
DRTY-6.bins.151	Bacteria	UBA8468	DRTY-6.bins.151	Omnitrophota	Taxonomy Confirmed by GTDB	DRTY-6	7.42553e-07	0.0742553
DRTY-6.bins.197	Bacteria	Chloroflexia	DRTY-6.bins.197	Chloroflexota	Taxonomy Confirmed by GTDB	DRTY-6	7.31482e-07	0.0731482
DRTY-6.bins.200	Archaea	Brockarchaeota	DRTY-6.bins.200	Brockarchaeota	Taxonomy Confirmed by GTDB	DRTY-6	7.25694e-07	0.0725694
DRTY-6.bins.202	Bacteria	Anaerolineae	DRTY-6.bins.202	Chloroflexota	Taxonomy Confirmed by GTDB	DRTY-6	7.2534e-07	0.072534
DRTY-6.bins.81	Bacteria	UBA2214	DRTY-6.bins.81	KSB1	Taxonomy Confirmed by GTDB	DRTY-6	6.98177e-07	0.0698177
DRTY-6.bins.59	Bacteria	UBA8349	DRTY-6.bins.59	BRC1	Taxonomy Confirmed by GTDB	DRTY-6	6.88845e-07	0.0688845
DRTY-6.bins.46	Bacteria	UBA5829	DRTY-6.bins.46	Armatimonadota	Taxonomy Confirmed by GTDB	DRTY-6	6.58059e-07	0.0658059
DRTY-6.bins.214	Bacteria	Ignavibacteria	DRTY-6.bins.214	Bacteroidota	Taxonomy Confirmed by GTDB	DRTY-6	6.46872e-07	0.0646872
DRTY-6.bins.93	Bacteria	Thermodesulfovibrionia	DRTY-6.bins.93	Nitrospirota	Taxonomy Confirmed by GTDB	DRTY-6	6.3683e-07	0.063683
DRTY-6.bins.143	Bacteria	Goldbacteria-1	DRTY-6.bins.143	Goldbacteria-1	Taxonomy Confirmed by GTDB	DRTY-6	6.13544e-07	0.0613544
DRTY-6.bins.35	Bacteria	Chthonomonadetes	DRTY-6.bins.35	Armatimonadota	Taxonomy Confirmed by GTDB	DRTY-6	5.86844e-07	0.0586844
DRTY-6.bins.72	Bacteria	Anaerolineae	DRTY-6.bins.72	Chloroflexota	Taxonomy Confirmed by GTDB	DRTY-6	5.56994e-07	0.0556994
DRTY-6.bins.179	Bacteria	Dictyoglomia	DRTY-6.bins.179	Dictyoglomota	Taxonomy Confirmed by GTDB	DRTY-6	5.54995e-07	0.0554995
DRTY-6.bins.38	Bacteria	RBG-13-61-14	DRTY-6.bins.38	RBG-13-61-14	Taxonomy Confirmed by GTDB	DRTY-6	5.54215e-07	0.0554215
DRTY-6.bins.210	Bacteria	Dehalococcoidia	DRTY-6.bins.210	Chloroflexota	Taxonomy Confirmed by GTDB	DRTY-6	5.50212e-07	0.0550212
DRTY-6.bins.147	Bacteria	Anaerolineae	DRTY-6.bins.147	Chloroflexota	Taxonomy Confirmed by GTDB	DRTY-6	5.49705e-07	0.0549705
DRTY-6.bins.47	Bacteria	UBA9042	DRTY-6.bins.47	Myxococcota	Taxonomy Confirmed by GTDB	DRTY-6	5.14153e-07	0.0514153
DRTY-6.bins.110	Bacteria	UBA4820	DRTY-6.bins.110	Acidobacteriota	Taxonomy Confirmed by GTDB	DRTY-6	4.98987e-07	0.0498987
DRTY-6.bins.51	Bacteria	UBA5829	DRTY-6.bins.51	Armatimonadota	Taxonomy Confirmed by GTDB	DRTY-6	4.54921e-07	0.0454921
DRTY-6.bins.101	Bacteria	Kapabacteria	DRTY-6.bins.101	Bacteroidota	Taxonomy Confirmed by GTDB	DRTY-6	4.54184e-07	0.0454184
DRTY-6.bins.39	Bacteria	Anaerolineae	DRTY-6.bins.39	Chloroflexota	Taxonomy Confirmed by GTDB	DRTY-6	4.43575e-07	0.0443575
DRTY-6.bins.146	Bacteria	Thermoanaerobacteria	DRTY-6.bins.146	FirmicutesA	Taxonomy Confirmed by GTDB	DRTY-6	4.19844e-07	0.0419844
DRTY-6.bins.229	Bacteria		DRTY-6.bins.229	Chloroflexota	Taxonomy Confirmed by GTDB	DRTY-6	3.47454e-07	0.0347454
DRTY-6.bins.112	Bacteria	WOR-3	DRTY-6.bins.112	WOR-3	Taxonomy Confirmed by GTDB	DRTY-6	3.35066e-07	0.0335066
DRTY-6.bins.183	Bacteria	Microgenomatia	DRTY-6.bins.183	Patescibacteria	Taxonomy Confirmed by GTDB	DRTY-6	3.17622e-07	0.0317622
DRTY-6.bins.191	Bacteria	Microgenomatia	DRTY-6.bins.191	Patescibacteria	Taxonomy Confirmed by GTDB	DRTY-6	2.68648e-07	0.0268648
DRTY-6.bins.238	Bacteria	Thermodesulfovibrionia	DRTY-6.bins.238	Nitrospirota	Taxonomy Confirmed by GTDB	DRTY-6	2.16154e-07	0.0216154
DRTY-6.bins.212	Bacteria	Microgenomatia	DRTY-6.bins.212	Patescibacteria	Taxonomy Confirmed by GTDB	DRTY-6	1.99127e-07	0.0199127
DRTY-6.bins.157	Bacteria	Thermodesulfobacteria	DRTY-6.bins.157	Desulfobacterota	Taxonomy Confirmed by GTDB	DRTY-6	1.38042e-07	0.0138042
DRTY-6.bins.190	Bacteria	Berkelbacteria	DRTY-6.bins.190	Patescibacteria	Taxonomy Confirmed by GTDB	DRTY-6	1.32799e-07	0.0132799
DRTY-6.bins.198	Bacteria	Anaerolineae	DRTY-6.bins.198	Chloroflexota	Taxonomy Confirmed by GTDB	DRTY-6	1.26353e-07	0.0126353
DRTY-6.bins.176	Bacteria	Microgenomatia	DRTY-6.bins.176	Patescibacteria	Taxonomy Confirmed by GTDB	DRTY-6	1.18977e-07	0.0118977
DRTY-6.bins.234	Bacteria	Paceibacteria	DRTY-6.bins.234	Patescibacteria	Taxonomy Confirmed by GTDB	DRTY-6	7.97696e-08	0.00797696
DRTY-6.bins.235	Bacteria	Paceibacteria	DRTY-6.bins.235	Patescibacteria	Taxonomy Confirmed by GTDB	DRTY-6	7.35192e-08	0.00735192
DRTY7.bins.4	Bacteria	Thermodesulfobacteria	DRTY7.bins.4	Desulfobacterota	Taxonomy Confirmed by GTDB	DRTY-7	0.000800406	80.0406
DRTY7.bins.5	Bacteria	Aquificae	DRTY7.bins.5	Aquificota	Taxonomy Confirmed by GTDB	DRTY-7	0.000495611	49.5611
DRTY7.bins.3	Bacteria	CG2-30-59-28	DRTY7.bins.3	Armatimonadota	Taxonomy Confirmed by GTDB	DRTY-7	0.000312985	31.2985
DRTY7.bins.2	Bacteria	Aquificae	DRTY7.bins.2	Aquificota	Taxonomy Confirmed by GTDB	DRTY-7	0.000300126	30.0126
DRTY7.bins.8	Bacteria	Anaerolineae	DRTY7.bins.8	Chloroflexota	Taxonomy Confirmed by GTDB	DRTY-7	0.000270976	27.0976
DRTY7.bins.16	Bacteria	Deinococci	DRTY7.bins.16	Deinococcota	Taxonomy Confirmed by GTDB	DRTY-7	0.000265515	26.5515
DRTY7.bins.12	Bacteria	Deinococci	DRTY7.bins.12	Deinococcota	Taxonomy Confirmed by GTDB	DRTY-7	0.000187643	18.7643
DRTY7.bins.13	Bacteria	Anaerolineae	DRTY7.bins.13	Chloroflexota	Taxonomy Confirmed by GTDB	DRTY-7	0.000141143	14.1143
DRTY7.bins.20	Bacteria	Deinococci	DRTY7.bins.20	Deinococcota	Taxonomy Confirmed by GTDB	DRTY-7	0.000115262	11.5262
DRTY7.bins.37	Archaea	Brockarchaeota	DRTY7.bins.37	Brockarchaeota	Taxonomy Confirmed by GTDB	DRTY-7	0.000110429	11.0429
DRTY7.bins.23	Bacteria	Aquificae	DRTY7.bins.23	Aquificota	Taxonomy Confirmed by GTDB	DRTY-7	9.82128e-05	9.82128
DRTY7.bins.14	Bacteria	Anaerolineae	DRTY7.bins.14	Chloroflexota	Taxonomy Confirmed by GTDB	DRTY-7	9.29812e-05	9.29812
DRTY7.bins.19	Bacteria	Dictyoglomia	DRTY7.bins.19	Dictyoglomota	Taxonomy Confirmed by GTDB	DRTY-7	9.00509e-05	9.00509
DRTY7.bins.18	Bacteria	Anaerolineae	DRTY7.bins.18	Chloroflexota	Taxonomy Confirmed by GTDB	DRTY-7	8.64806e-05	8.64806
DRTY7.bins.7	Archaea	Thermoprotei	DRTY7.bins.7	Crenarchaeota	Taxonomy Confirmed by GTDB	DRTY-7	6.4507e-05	6.4507
DRTY7.bins.35	Archaea	Nitrososphaeria	DRTY7.bins.35	Crenarchaeota	Taxonomy Confirmed by GTDB	DRTY-7	6.17138e-05	6.17138
DRTY7.bins.10	Bacteria	Aquificae	DRTY7.bins.10	Aquificota	Taxonomy Confirmed by GTDB	DRTY-7	5.60065e-05	5.60065
DRTY7.bins.27	Bacteria	Aquificae	DRTY7.bins.27	Aquificota	Taxonomy Confirmed by GTDB	DRTY-7	4.82989e-05	4.82989
DRTY7.bins.11	Bacteria	Aquificae	DRTY7.bins.11	Aquificota	Taxonomy Confirmed by GTDB	DRTY-7	4.28401e-05	4.28401
DRTY7.bins.30	Bacteria	Anaerolineae	DRTY7.bins.30	Chloroflexota	Taxonomy Confirmed by GTDB	DRTY-7	4.27872e-05	4.27872
DRTY7.bins.21	Bacteria	Thermodesulfovibrionia	DRTY7.bins.21	Nitrospirota	Taxonomy Confirmed by GTDB	DRTY-7	4.12743e-05	4.12743
DRTY7.bins.6	Bacteria	Thermodesulfobacteria	DRTY7.bins.6	Desulfobacterota	Taxonomy Confirmed by GTDB	DRTY-7	2.81288e-05	2.81288
DRTY7.bins.1	Archaea	Thermoprotei	DRTY7.bins.1	Crenarchaeota	Taxonomy Confirmed by GTDB	DRTY-7	2.81071e-05	2.81071
DRTY7.bins.9	Bacteria	Chthonomonadetes	DRTY7.bins.9	Armatimonadota	Taxonomy Confirmed by GTDB	DRTY-7	2.77435e-05	2.77435
DRTY7.bins.36	Archaea	Nitrososphaeria	DRTY7.bins.36	Crenarchaeota	Taxonomy Confirmed by GTDB	DRTY-7	2.5814e-05	2.5814
DRTY7.bins.26	Archaea	Thermoprotei	DRTY7.bins.26	Crenarchaeota	Taxonomy Confirmed by GTDB	DRTY-7	2.38454e-05	2.38454
DRTY7.bins.33	Bacteria	Syntrophobacteria	DRTY7.bins.33	Desulfobacterota	Taxonomy Confirmed by GTDB	DRTY-7	2.034e-05	2.034
DRTY7.bins.17	Bacteria	Calescibacteriia	DRTY7.bins.17	Calescibacterota	Taxonomy Confirmed by GTDB	DRTY-7	1.81759e-05	1.81759
DRTY7.bins.28	Bacteria	Thermodesulfovibrionia	DRTY7.bins.28	Nitrospirota	Taxonomy Confirmed by GTDB	DRTY-7	1.64226e-05	1.64226
DRTY7.bins.34	Archaea	Aenigmarchaeia	DRTY7.bins.34	Nanoarchaeota	Taxonomy Confirmed by GTDB	DRTY-7	1.47654e-05	1.47654
DRTY7.bins.22	Archaea	Thermoprotei	DRTY7.bins.22	Crenarchaeota	Taxonomy Confirmed by GTDB	DRTY-7	1.3864e-05	1.3864
DRTY7.bins.15	Bacteria	Kryptonia	DRTY7.bins.15	Bacteroidota	Taxonomy Confirmed by GTDB	DRTY-7	8.25938e-06	0.825938
DRTY7.bins.24	Bacteria	EM3	DRTY7.bins.24	WOR-3	Taxonomy Confirmed by GTDB	DRTY-7	8.15212e-06	0.815212
DRTY7.bins.25	Archaea	Thermoprotei	DRTY7.bins.25	Crenarchaeota	Taxonomy Confirmed by GTDB	DRTY-7	4.33977e-06	0.433977
JZ-1.bins.12	Bacteria	CG2-30-59-28	JZ-1.bins.12	Armatimonadota	Taxonomy Confirmed by GTDB	JZ-1	0.000536326	53.6326
JZ-1.bins.7	Bacteria	Anaerolineae	JZ-1.bins.7	Chloroflexota	Taxonomy Confirmed by GTDB	JZ-1	0.000527162	52.7162
JZ-1.bins.39	Bacteria	Aquificae	JZ-1.bins.39	Aquificota	Taxonomy Confirmed by GTDB	JZ-1	0.000311013	31.1013
JZ-1.bins.19	Bacteria	Kryptonia	JZ-1.bins.19	Bacteroidota	Taxonomy Confirmed by GTDB	JZ-1	0.000201932	20.1932
JZ-1.bins.93	Bacteria	Bipolaricaulia	JZ-1.bins.93	Bipolaricaulota	Taxonomy Confirmed by GTDB	JZ-1	0.000174583	17.4583
JZ-1.bins.11	Archaea	Bathyarchaeia	JZ-1.bins.11	Crenarchaeota	Taxonomy Confirmed by GTDB	JZ-1	0.000107428	10.7428
JZ-1.bins.28	Bacteria	EM3	JZ-1.bins.28	WOR-3	Taxonomy Confirmed by GTDB	JZ-1	8.4791e-05	8.4791
JZ-1.bins.13	Bacteria	Anaerolineae	JZ-1.bins.13	Chloroflexota	Taxonomy Confirmed by GTDB	JZ-1	7.0354e-05	7.0354
JZ-1.bins.30	Bacteria	Anaerolineae	JZ-1.bins.30	Chloroflexota	Taxonomy Confirmed by GTDB	JZ-1	6.66856e-05	6.66856
JZ-1.bins.2	Bacteria		JZ-1.bins.2	Bipolaricaulota	Taxonomy Confirmed by GTDB	JZ-1	6.06703e-05	6.06703
JZ-1.bins.29	Bacteria	CG2-30-59-28	JZ-1.bins.29	Armatimonadota	Taxonomy Confirmed by GTDB	JZ-1	4.84371e-05	4.84371
JZ-1.bins.1	Archaea	Methanomethylicia	JZ-1.bins.1	Crenarchaeota	Taxonomy Confirmed by GTDB	JZ-1	4.74814e-05	4.74814
JZ-1.bins.16	Bacteria	SDB-A	JZ-1.bins.16	WOR-3	Taxonomy Confirmed by GTDB	JZ-1	4.12069e-05	4.12069
JZ-1.bins.6	Bacteria	Dictyoglomia	JZ-1.bins.6	Dictyoglomota	Taxonomy Confirmed by GTDB	JZ-1	3.75617e-05	3.75617
JZ-1.bins.22	Bacteria	Calescibacteriia	JZ-1.bins.22	Calescibacterota	Taxonomy Confirmed by GTDB	JZ-1	3.70958e-05	3.70958
JZ-1.bins.18	Bacteria	Deinococci	JZ-1.bins.18	Deinococcota	Taxonomy Confirmed by GTDB	JZ-1	3.583e-05	3.583
JZ-1.bins.61	Bacteria	WOR-3	JZ-1.bins.61	WOR-3	Taxonomy Confirmed by GTDB	JZ-1	3.1833e-05	3.1833
JZ-1.bins.17	Bacteria	CG2-30-59-28	JZ-1.bins.17	Armatimonadota	Taxonomy Confirmed by GTDB	JZ-1	3.07717e-05	3.07717
JZ-1.bins.53	Bacteria	Thermodesulfobacteria	JZ-1.bins.53	Desulfobacterota	Taxonomy Confirmed by GTDB	JZ-1	2.82045e-05	2.82045
JZ-1.bins.89	Archaea	Brockarchaeota	JZ-1.bins.89	Brockarchaeota	Taxonomy Confirmed by GTDB	JZ-1	2.70921e-05	2.70921
JZ-1.bins.70	Bacteria	Paceibacteria	JZ-1.bins.70	Patescibacteria	Taxonomy Confirmed by GTDB	JZ-1	1.17226e-05	1.17226
JZ-1.bins.10	Bacteria	Deinococci	JZ-1.bins.10	Deinococcota	Taxonomy Confirmed by GTDB	JZ-1	1.04852e-05	1.04852
JZ-1.bins.75	Bacteria	Thermodesulfobacteria	JZ-1.bins.75	Desulfobacterota	Taxonomy Confirmed by GTDB	JZ-1	1.01782e-05	1.01782
JZ-1.bins.51	Bacteria	EM3	JZ-1.bins.51	WOR-3	Taxonomy Confirmed by GTDB	JZ-1	9.41437e-06	0.941437
JZ-1.bins.21	Bacteria	Endomicrobia	JZ-1.bins.21	Elusimicrobiota	Taxonomy Confirmed by GTDB	JZ-1	7.93894e-06	0.793894
JZ-1.bins.15	Bacteria	RBG-13-37-8	JZ-1.bins.15	Acidobacteriota	Taxonomy Confirmed by GTDB	JZ-1	7.52618e-06	0.752618
JZ-1.bins.25	Bacteria	Dictyoglomia	JZ-1.bins.25	Dictyoglomota	Taxonomy Confirmed by GTDB	JZ-1	7.37153e-06	0.737153
JZ-1.bins.52	Archaea	UBA10117	JZ-1.bins.52	Nanoarchaeota	Taxonomy Confirmed by GTDB	JZ-1	6.31932e-06	0.631932
JZ-1.bins.27	Bacteria	Kryptonia	JZ-1.bins.27	Bacteroidota	Taxonomy Confirmed by GTDB	JZ-1	6.0249e-06	0.60249
JZ-1.bins.8	Bacteria	Acidobacteriae	JZ-1.bins.8	Acidobacteriota	Taxonomy Confirmed by GTDB	JZ-1	5.81038e-06	0.581038
JZ-1.bins.121	Bacteria	Paceibacteria	JZ-1.bins.121	Patescibacteria	Taxonomy Confirmed by GTDB	JZ-1	5.21662e-06	0.521662
JZ-1.bins.88	Bacteria	Thermodesulfobacteria	JZ-1.bins.88	Desulfobacterota	Taxonomy Confirmed by GTDB	JZ-1	4.03376e-06	0.403376
JZ-1.bins.44	Bacteria	Syntrophorhabdia	JZ-1.bins.44	DesulfobacterotaB	Taxonomy Confirmed by GTDB	JZ-1	3.84496e-06	0.384496
JZ-1.bins.23	Bacteria		JZ-1.bins.23	Dadabacteria	Taxonomy Confirmed by GTDB	JZ-1	3.54018e-06	0.354018
JZ-1.bins.91	Bacteria	Thermotogae	JZ-1.bins.91	Thermotogota	Taxonomy Confirmed by GTDB	JZ-1	3.36183e-06	0.336183
JZ-1.bins.59	Bacteria	GBS-1	JZ-1.bins.59	Synergistota	Taxonomy Confirmed by GTDB	JZ-1	3.35094e-06	0.335094
JZ-1.bins.32	Bacteria	Calescibacteriia	JZ-1.bins.32	Calescibacterota	Taxonomy Confirmed by GTDB	JZ-1	3.18727e-06	0.318727
JZ-1.bins.46	Bacteria	Caldatribacteriia	JZ-1.bins.46	Caldatribacteriota	Taxonomy Confirmed by GTDB	JZ-1	3.12326e-06	0.312326
JZ-1.bins.84	Bacteria	BSN033	JZ-1.bins.84	Desulfobacterota	Taxonomy Confirmed by GTDB	JZ-1	3.03018e-06	0.303018
JZ-1.bins.132	Bacteria	Aquificae	JZ-1.bins.132	Aquificota	Taxonomy Confirmed by GTDB	JZ-1	2.8762e-06	0.28762
JZ-1.bins.140	Archaea	YNP-45	JZ-1.bins.140	Hadesarchaeota	Taxonomy Confirmed by GTDB	JZ-1	2.65252e-06	0.265252
JZ-1.bins.65	Bacteria	Thermotogae	JZ-1.bins.65	Thermotogota	Taxonomy Confirmed by GTDB	JZ-1	2.63589e-06	0.263589
JZ-1.bins.148	Bacteria	Aquificae	JZ-1.bins.148	Aquificota	Taxonomy Confirmed by GTDB	JZ-1	2.50224e-06	0.250224
JZ-1.bins.104	Bacteria	Dehalococcoidia	JZ-1.bins.104	Chloroflexota	Taxonomy Confirmed by GTDB	JZ-1	2.32772e-06	0.232772
JZ-1.bins.57	Bacteria	Brevinematia	JZ-1.bins.57	Spirochaetota	Taxonomy Confirmed by GTDB	JZ-1	2.14811e-06	0.214811
JZ-1.bins.114	Bacteria	Chloroflexia	JZ-1.bins.114	Chloroflexota	Taxonomy Confirmed by GTDB	JZ-1	2.12892e-06	0.212892
JZ-1.bins.115	Bacteria		JZ-1.bins.115	Actinobacteriota	Taxonomy Confirmed by GTDB	JZ-1	1.87402e-06	0.187402
JZ-1.bins.35	Bacteria	Thermotogae	JZ-1.bins.35	Thermotogota	Taxonomy Confirmed by GTDB	JZ-1	1.54529e-06	0.154529
JZ-1.bins.14	Bacteria	Blastocatellia	JZ-1.bins.14	Acidobacteriota	Taxonomy Confirmed by GTDB	JZ-1	1.49965e-06	0.149965
JZ-1.bins.124	Archaea	Micrarchaeia	JZ-1.bins.124	Micrarchaeota	Taxonomy Confirmed by GTDB	JZ-1	1.34622e-06	0.134622
JZ-1.bins.99	Bacteria	Thermodesulfobacteria	JZ-1.bins.99	Desulfobacterota	Taxonomy Confirmed by GTDB	JZ-1	1.29067e-06	0.129067
JZ-1.bins.40	Bacteria	Thermotogae	JZ-1.bins.40	Thermotogota	Taxonomy Confirmed by GTDB	JZ-1	1.21389e-06	0.121389
JZ-1.bins.127	Bacteria	Thermodesulfobacteria	JZ-1.bins.127	Desulfobacterota	Taxonomy Confirmed by GTDB	JZ-1	8.88175e-07	0.0888175
JZ-1.bins.128	Bacteria	Paceibacteria	JZ-1.bins.128	Patescibacteria	Taxonomy Confirmed by GTDB	JZ-1	8.41042e-07	0.0841042
JZ-1.bins.143	Bacteria	Thermotogae	JZ-1.bins.143	Thermotogota	Taxonomy Confirmed by GTDB	JZ-1	7.92253e-07	0.0792253
JZ-1.bins.33	Bacteria	Kapabacteria	JZ-1.bins.33	Bacteroidota	Taxonomy Confirmed by GTDB	JZ-1	7.51505e-07	0.0751505
JZ-1.bins.120	Bacteria	EM3	JZ-1.bins.120	WOR-3	Taxonomy Confirmed by GTDB	JZ-1	7.15283e-07	0.0715283
JZ-1.bins.142	Bacteria	Thermotogae	JZ-1.bins.142	Thermotogota	Taxonomy Confirmed by GTDB	JZ-1	5.13544e-07	0.0513544
JZ-1.bins.85	Bacteria	Thermosulfidibacteria	JZ-1.bins.85	Thermosulfidibacterota	Taxonomy Confirmed by GTDB	JZ-1	4.70053e-07	0.0470053
JZ-2.bins.206	Bacteria	Bipolaricaulia	JZ-2.bins.206	Bipolaricaulota	Taxonomy Confirmed by GTDB	JZ-2	0.000222473	22.2473
JZ-2.bins.65	Bacteria	Bipolaricaulia	JZ-2.bins.65	Bipolaricaulota	Taxonomy Confirmed by GTDB	JZ-2	7.86544e-05	7.86544
JZ-2.bins.12	Bacteria	Anaerolineae	JZ-2.bins.12	Chloroflexota	Taxonomy Confirmed by GTDB	JZ-2	5.14637e-05	5.14637
JZ-2.bins.24	Bacteria	Blastocatellia	JZ-2.bins.24	Acidobacteriota	Taxonomy Confirmed by GTDB	JZ-2	3.96105e-05	3.96105
JZ-2.bins.79	Bacteria	BSN033	JZ-2.bins.79	Desulfobacterota	Taxonomy Confirmed by GTDB	JZ-2	2.63412e-05	2.63412
JZ-2.bins.47	Bacteria	Blastocatellia	JZ-2.bins.47	Acidobacteriota	Taxonomy Confirmed by GTDB	JZ-2	1.95816e-05	1.95816
JZ-2.bins.19	Bacteria	Chloroflexia	JZ-2.bins.19	Chloroflexota	Taxonomy Confirmed by GTDB	JZ-2	1.8354e-05	1.8354
JZ-2.bins.20	Bacteria	WOR-3	JZ-2.bins.20	WOR-3	Taxonomy Confirmed by GTDB	JZ-2	1.35892e-05	1.35892
JZ-2.bins.144	Bacteria	Thermodesulfovibrionia	JZ-2.bins.144	Nitrospirota	Taxonomy Confirmed by GTDB	JZ-2	1.20743e-05	1.20743
JZ-2.bins.30	Bacteria	Anaerolineae	JZ-2.bins.30	Chloroflexota	Taxonomy Confirmed by GTDB	JZ-2	1.07589e-05	1.07589
JZ-2.bins.43	Bacteria	Anaerolineae	JZ-2.bins.43	Chloroflexota	Taxonomy Confirmed by GTDB	JZ-2	1.04236e-05	1.04236
JZ-2.bins.135	Bacteria	Thermodesulfovibrionia	JZ-2.bins.135	Nitrospirota	Taxonomy Confirmed by GTDB	JZ-2	8.31682e-06	0.831682
JZ-2.bins.99	Bacteria	Aminicenantia	JZ-2.bins.99	Acidobacteriota	Taxonomy Confirmed by GTDB	JZ-2	8.00125e-06	0.800125
JZ-2.bins.194	Bacteria	Caldisericia	JZ-2.bins.194	Caldisericota	Taxonomy Confirmed by GTDB	JZ-2	7.84047e-06	0.784047
JZ-2.bins.5	Bacteria	Gammaproteobacteria	JZ-2.bins.5	Proteobacteria	Taxonomy Confirmed by GTDB	JZ-2	7.62129e-06	0.762129
JZ-2.bins.49	Bacteria	UBA2214	JZ-2.bins.49	KSB1	Taxonomy Confirmed by GTDB	JZ-2	7.18979e-06	0.718979
JZ-2.bins.164	Bacteria	WOR-3	JZ-2.bins.164	WOR-3	Taxonomy Confirmed by GTDB	JZ-2	7.03306e-06	0.703306
JZ-2.bins.10	Bacteria	Acidobacteriae	JZ-2.bins.10	Acidobacteriota	Taxonomy Confirmed by GTDB	JZ-2	7.01404e-06	0.701404
JZ-2.bins.83	Bacteria	Aminicenantia	JZ-2.bins.83	Acidobacteriota	Taxonomy Confirmed by GTDB	JZ-2	6.55914e-06	0.655914
JZ-2.bins.7	Bacteria		JZ-2.bins.7		Taxonomy Confirmed by GTDB	JZ-2	6.31968e-06	0.631968
JZ-2.bins.89	Bacteria	Desulfobaccia	JZ-2.bins.89	Desulfobacterota	Taxonomy Confirmed by GTDB	JZ-2	6.19559e-06	0.619559
JZ-2.bins.91	Bacteria	CSP1-3	JZ-2.bins.91	FirmicutesH	Taxonomy Confirmed by GTDB	JZ-2	5.93349e-06	0.593349
JZ-2.bins.95	Bacteria	UBA4738	JZ-2.bins.95	Actinobacteriota	Taxonomy Confirmed by GTDB	JZ-2	5.78734e-06	0.578734
JZ-2.bins.75	Bacteria	Anaerolineae	JZ-2.bins.75	Chloroflexota	Taxonomy Confirmed by GTDB	JZ-2	5.54395e-06	0.554395
JZ-2.bins.9	Bacteria	Polyangia	JZ-2.bins.9	Myxococcota	Taxonomy Confirmed by GTDB	JZ-2	5.22898e-06	0.522898
JZ-2.bins.159	Bacteria	Bipolaricaulia	JZ-2.bins.159	Bipolaricaulota	Taxonomy Confirmed by GTDB	JZ-2	5.12109e-06	0.512109
JZ-2.bins.85	Bacteria	Fimbriimonadia	JZ-2.bins.85	Armatimonadota	Taxonomy Confirmed by GTDB	JZ-2	4.89648e-06	0.489648
JZ-2.bins.34	Bacteria	Anaerolineae	JZ-2.bins.34	Chloroflexota	Taxonomy Confirmed by GTDB	JZ-2	4.5631e-06	0.45631
JZ-2.bins.107	Bacteria	Gammaproteobacteria	JZ-2.bins.107	Proteobacteria	Taxonomy Confirmed by GTDB	JZ-2	4.38485e-06	0.438485
JZ-2.bins.11	Bacteria	Planctomycetes	JZ-2.bins.11	Planctomycetota	Taxonomy Confirmed by GTDB	JZ-2	3.97384e-06	0.397384
JZ-2.bins.16	Bacteria		JZ-2.bins.16	UBP10	Taxonomy Confirmed by GTDB	JZ-2	3.92367e-06	0.392367
JZ-2.bins.66	Bacteria	RBG-13-55-18	JZ-2.bins.66	Actinobacteriota	Taxonomy Confirmed by GTDB	JZ-2	3.81207e-06	0.381207
JZ-2.bins.48	Bacteria	Anaerolineae	JZ-2.bins.48	Chloroflexota	Taxonomy Confirmed by GTDB	JZ-2	3.71289e-06	0.371289
JZ-2.bins.126	Bacteria	Thermodesulfovibrionia	JZ-2.bins.126	Nitrospirota	Taxonomy Confirmed by GTDB	JZ-2	3.70185e-06	0.370185
JZ-2.bins.17	Bacteria	UBA8108	JZ-2.bins.17	Planctomycetota	Taxonomy Confirmed by GTDB	JZ-2	3.51e-06	0.351
JZ-2.bins.97	Bacteria	Anaerolineae	JZ-2.bins.97	Chloroflexota	Taxonomy Confirmed by GTDB	JZ-2	3.41678e-06	0.341678
JZ-2.bins.31	Bacteria	UBA10988	JZ-2.bins.31	Armatimonadota	Taxonomy Confirmed by GTDB	JZ-2	3.3311e-06	0.33311
JZ-2.bins.15	Bacteria	Acidobacteriae	JZ-2.bins.15	Acidobacteriota	Taxonomy Confirmed by GTDB	JZ-2	3.23613e-06	0.323613
JZ-2.bins.41	Bacteria	Anaerolineae	JZ-2.bins.41	Chloroflexota	Taxonomy Confirmed by GTDB	JZ-2	3.21604e-06	0.321604
JZ-2.bins.28	Bacteria	Desulfobaccia	JZ-2.bins.28	Desulfobacterota	Taxonomy Confirmed by GTDB	JZ-2	3.11002e-06	0.311002
JZ-2.bins.23	Bacteria	Verrucomicrobiae	JZ-2.bins.23	Verrucomicrobiota	Taxonomy Confirmed by GTDB	JZ-2	3.07678e-06	0.307678
JZ-2.bins.192	Bacteria	Bipolaricaulia	JZ-2.bins.192	Bipolaricaulota	Taxonomy Confirmed by GTDB	JZ-2	2.9608e-06	0.29608
JZ-2.bins.77	Bacteria	CG2-30-59-28	JZ-2.bins.77	Armatimonadota	Taxonomy Confirmed by GTDB	JZ-2	2.95669e-06	0.295669
JZ-2.bins.69	Bacteria	Anaerolineae	JZ-2.bins.69	Chloroflexota	Taxonomy Confirmed by GTDB	JZ-2	2.94519e-06	0.294519
JZ-2.bins.37	Bacteria	Anaerolineae	JZ-2.bins.37	Chloroflexota	Taxonomy Confirmed by GTDB	JZ-2	2.83167e-06	0.283167
JZ-2.bins.132	Bacteria	AABM5-125-24	JZ-2.bins.132	AABM5-125-24	Taxonomy Confirmed by GTDB	JZ-2	2.80978e-06	0.280978
JZ-2.bins.213	Bacteria	WOR-3	JZ-2.bins.213	WOR-3	Taxonomy Confirmed by GTDB	JZ-2	2.7995e-06	0.27995
JZ-2.bins.21	Bacteria	UBA2214	JZ-2.bins.21	KSB1	Taxonomy Confirmed by GTDB	JZ-2	2.75709e-06	0.275709
JZ-2.bins.50	Bacteria	Chthonomonadetes	JZ-2.bins.50	Armatimonadota	Taxonomy Confirmed by GTDB	JZ-2	2.67522e-06	0.267522
JZ-2.bins.33	Bacteria	CG2-30-59-28	JZ-2.bins.33	Armatimonadota	Taxonomy Confirmed by GTDB	JZ-2	2.67287e-06	0.267287
JZ-2.bins.35	Bacteria	Anaerolineae	JZ-2.bins.35	Chloroflexota	Taxonomy Confirmed by GTDB	JZ-2	2.47359e-06	0.247359
JZ-2.bins.74	Bacteria	BSN033	JZ-2.bins.74	Desulfobacterota	Taxonomy Confirmed by GTDB	JZ-2	2.4461e-06	0.24461
JZ-2.bins.109	Bacteria	BSN033	JZ-2.bins.109	Desulfobacterota	Taxonomy Confirmed by GTDB	JZ-2	2.44343e-06	0.244343
JZ-2.bins.42	Bacteria		JZ-2.bins.42	Armatimonadota	Taxonomy Confirmed by GTDB	JZ-2	2.43145e-06	0.243145
JZ-2.bins.271	Bacteria	Bipolaricaulia	JZ-2.bins.271	Bipolaricaulota	Taxonomy Confirmed by GTDB	JZ-2	2.39628e-06	0.239628
JZ-2.bins.118	Bacteria		JZ-2.bins.118	Edwardsbacteria	Taxonomy Confirmed by GTDB	JZ-2	2.39409e-06	0.239409
JZ-2.bins.57	Bacteria	Verrucomicrobiae	JZ-2.bins.57	Verrucomicrobiota	Taxonomy Confirmed by GTDB	JZ-2	2.39038e-06	0.239038
JZ-2.bins.112	Bacteria	CSP1-3	JZ-2.bins.112	FirmicutesH	Taxonomy Confirmed by GTDB	JZ-2	2.36402e-06	0.236402
JZ-2.bins.54	Bacteria	RBG-13-61-14	JZ-2.bins.54	RBG-13-61-14	Taxonomy Confirmed by GTDB	JZ-2	2.32428e-06	0.232428
JZ-2.bins.52	Bacteria	Anaerolineae	JZ-2.bins.52	Chloroflexota	Taxonomy Confirmed by GTDB	JZ-2	2.30496e-06	0.230496
JZ-2.bins.67	Bacteria	Dehalococcoidia	JZ-2.bins.67	Chloroflexota	Taxonomy Confirmed by GTDB	JZ-2	2.25975e-06	0.225975
JZ-2.bins.78	Bacteria	Blastocatellia	JZ-2.bins.78	Acidobacteriota	Taxonomy Confirmed by GTDB	JZ-2	2.24118e-06	0.224118
JZ-2.bins.152	Bacteria	WOR-3	JZ-2.bins.152	WOR-3	Taxonomy Confirmed by GTDB	JZ-2	2.19932e-06	0.219932
JZ-2.bins.123	Bacteria	Chloroflexia	JZ-2.bins.123	Chloroflexota	Taxonomy Confirmed by GTDB	JZ-2	2.17132e-06	0.217132
JZ-2.bins.208	Bacteria	Verrucomicrobiae	JZ-2.bins.208	Verrucomicrobiota	Taxonomy Confirmed by GTDB	JZ-2	2.16145e-06	0.216145
JZ-2.bins.211	Bacteria	Dehalococcoidia	JZ-2.bins.211	Chloroflexota	Taxonomy Confirmed by GTDB	JZ-2	2.15963e-06	0.215963
JZ-2.bins.113	Bacteria		JZ-2.bins.113		Taxonomy Confirmed by GTDB	JZ-2	2.1129e-06	0.21129
JZ-2.bins.130	Bacteria	EM3	JZ-2.bins.130	WOR-3	Taxonomy Confirmed by GTDB	JZ-2	2.09512e-06	0.209512
JZ-2.bins.76	Bacteria	Brocadiae	JZ-2.bins.76	Planctomycetota	Taxonomy Confirmed by GTDB	JZ-2	2.05486e-06	0.205486
JZ-2.bins.115	Bacteria	CSP1-3	JZ-2.bins.115	FirmicutesH	Taxonomy Confirmed by GTDB	JZ-2	2.0219e-06	0.20219
JZ-2.bins.93	Bacteria	Dehalococcoidia	JZ-2.bins.93	Chloroflexota	Taxonomy Confirmed by GTDB	JZ-2	2.0186e-06	0.20186
JZ-2.bins.82	Bacteria	Methylomirabilia	JZ-2.bins.82	Methylomirabilota	Taxonomy Confirmed by GTDB	JZ-2	1.98128e-06	0.198128
JZ-2.bins.46	Bacteria		JZ-2.bins.46	Poribacteria	Taxonomy Confirmed by GTDB	JZ-2	1.90461e-06	0.190461
JZ-2.bins.51	Bacteria	Anaerolineae	JZ-2.bins.51	Chloroflexota	Taxonomy Confirmed by GTDB	JZ-2	1.86523e-06	0.186523
JZ-2.bins.127	Bacteria	Thermoanaerobaculia	JZ-2.bins.127	Acidobacteriota	Taxonomy Confirmed by GTDB	JZ-2	1.85808e-06	0.185808
JZ-2.bins.59	Bacteria	Brocadiae	JZ-2.bins.59	Planctomycetota	Taxonomy Confirmed by GTDB	JZ-2	1.84325e-06	0.184325
JZ-2.bins.111	Bacteria	RBG-13-55-18	JZ-2.bins.111	Actinobacteriota	Taxonomy Confirmed by GTDB	JZ-2	1.83342e-06	0.183342
JZ-2.bins.73	Bacteria		JZ-2.bins.73	Dadabacteria	Taxonomy Confirmed by GTDB	JZ-2	1.82912e-06	0.182912
JZ-2.bins.146	Bacteria	ABY1	JZ-2.bins.146	Patescibacteria	Taxonomy Confirmed by GTDB	JZ-2	1.80229e-06	0.180229
JZ-2.bins.45	Bacteria	UBA5829	JZ-2.bins.45	Armatimonadota	Taxonomy Confirmed by GTDB	JZ-2	1.77799e-06	0.177799
JZ-2.bins.169	Bacteria	Aquificae	JZ-2.bins.169	Aquificota	Taxonomy Confirmed by GTDB	JZ-2	1.73122e-06	0.173122
JZ-2.bins.149	Bacteria	Syntrophorhabdia	JZ-2.bins.149	DesulfobacterotaB	Taxonomy Confirmed by GTDB	JZ-2	1.72454e-06	0.172454
JZ-2.bins.22	Bacteria	Moduliflexia	JZ-2.bins.22	Moduliflexota	Taxonomy Confirmed by GTDB	JZ-2	1.70227e-06	0.170227
JZ-2.bins.63	Bacteria	Chloroflexia	JZ-2.bins.63	Chloroflexota	Taxonomy Confirmed by GTDB	JZ-2	1.68185e-06	0.168185
JZ-2.bins.96	Bacteria		JZ-2.bins.96	Armatimonadota	Taxonomy Confirmed by GTDB	JZ-2	1.68005e-06	0.168005
JZ-2.bins.87	Bacteria	Anaerolineae	JZ-2.bins.87	Chloroflexota	Taxonomy Confirmed by GTDB	JZ-2	1.62473e-06	0.162473
JZ-2.bins.179	Bacteria	WOR-3	JZ-2.bins.179	WOR-3	Taxonomy Confirmed by GTDB	JZ-2	1.61404e-06	0.161404
JZ-2.bins.100	Bacteria	Anaerolineae	JZ-2.bins.100	Chloroflexota	Taxonomy Confirmed by GTDB	JZ-2	1.60243e-06	0.160243
JZ-2.bins.133	Bacteria	Thermoanaerobaculia	JZ-2.bins.133	Acidobacteriota	Taxonomy Confirmed by GTDB	JZ-2	1.53227e-06	0.153227
JZ-2.bins.124	Bacteria	Anaerolineae	JZ-2.bins.124	Chloroflexota	Taxonomy Confirmed by GTDB	JZ-2	1.51816e-06	0.151816
JZ-2.bins.102	Bacteria	UBA8349	JZ-2.bins.102	BRC1	Taxonomy Confirmed by GTDB	JZ-2	1.47668e-06	0.147668
JZ-2.bins.101	Bacteria		JZ-2.bins.101	Armatimonadota	Taxonomy Confirmed by GTDB	JZ-2	1.45488e-06	0.145488
JZ-2.bins.119	Bacteria	Thermodesulfovibrionia	JZ-2.bins.119	Nitrospirota	Taxonomy Confirmed by GTDB	JZ-2	1.43438e-06	0.143438
JZ-2.bins.154	Bacteria	Methylomirabilia	JZ-2.bins.154	Methylomirabilota	Taxonomy Confirmed by GTDB	JZ-2	1.43005e-06	0.143005
JZ-2.bins.167	Bacteria	WOR-3	JZ-2.bins.167	WOR-3	Taxonomy Confirmed by GTDB	JZ-2	1.41265e-06	0.141265
JZ-2.bins.72	Bacteria		JZ-2.bins.72	Planctomycetota	Taxonomy Confirmed by GTDB	JZ-2	1.40989e-06	0.140989
JZ-2.bins.116	Bacteria	Dehalococcoidia	JZ-2.bins.116	Chloroflexota	Taxonomy Confirmed by GTDB	JZ-2	1.40778e-06	0.140778
JZ-2.bins.38	Bacteria	Methylomirabilia	JZ-2.bins.38	Methylomirabilota	Taxonomy Confirmed by GTDB	JZ-2	1.38794e-06	0.138794
JZ-2.bins.185	Bacteria	Anaerolineae	JZ-2.bins.185	Chloroflexota	Taxonomy Confirmed by GTDB	JZ-2	1.36832e-06	0.136832
JZ-2.bins.26	Bacteria	Brocadiae	JZ-2.bins.26	Planctomycetota	Taxonomy Confirmed by GTDB	JZ-2	1.34991e-06	0.134991
JZ-2.bins.56	Bacteria	UBA10988	JZ-2.bins.56	Armatimonadota	Taxonomy Confirmed by GTDB	JZ-2	1.34088e-06	0.134088
JZ-2.bins.234	Bacteria	Bipolaricaulia	JZ-2.bins.234	Bipolaricaulota	Taxonomy Confirmed by GTDB	JZ-2	1.33988e-06	0.133988
JZ-2.bins.29	Bacteria		JZ-2.bins.29	Planctomycetota	Taxonomy Confirmed by GTDB	JZ-2	1.33054e-06	0.133054
JZ-2.bins.215	Bacteria	WOR-3	JZ-2.bins.215	WOR-3	Taxonomy Confirmed by GTDB	JZ-2	1.31871e-06	0.131871
JZ-2.bins.60	Bacteria	Methylomirabilia	JZ-2.bins.60	Methylomirabilota	Taxonomy Confirmed by GTDB	JZ-2	1.30715e-06	0.130715
JZ-2.bins.105	Bacteria	Ellin6529	JZ-2.bins.105	Chloroflexota	Taxonomy Confirmed by GTDB	JZ-2	1.27526e-06	0.127526
JZ-2.bins.173	Bacteria	Anaerolineae	JZ-2.bins.173	Chloroflexota	Taxonomy Confirmed by GTDB	JZ-2	1.27405e-06	0.127405
JZ-2.bins.110	Bacteria	UBA8468	JZ-2.bins.110	Omnitrophota	Taxonomy Confirmed by GTDB	JZ-2	1.26636e-06	0.126636
JZ-2.bins.143	Bacteria	Thermaerobacteria	JZ-2.bins.143	FirmicutesE	Taxonomy Confirmed by GTDB	JZ-2	1.263e-06	0.1263
JZ-2.bins.32	Bacteria	Blastocatellia	JZ-2.bins.32	Acidobacteriota	Taxonomy Confirmed by GTDB	JZ-2	1.21667e-06	0.121667
JZ-2.bins.71	Bacteria	Anaerolineae	JZ-2.bins.71	Chloroflexota	Taxonomy Confirmed by GTDB	JZ-2	1.18564e-06	0.118564
JZ-2.bins.39	Bacteria	Brocadiae	JZ-2.bins.39	Planctomycetota	Taxonomy Confirmed by GTDB	JZ-2	1.17957e-06	0.117957
JZ-2.bins.141	Bacteria	WOR-3	JZ-2.bins.141	WOR-3	Taxonomy Confirmed by GTDB	JZ-2	1.17784e-06	0.117784
JZ-2.bins.170	Bacteria		JZ-2.bins.170	Dadabacteria	Taxonomy Confirmed by GTDB	JZ-2	1.16299e-06	0.116299
JZ-2.bins.81	Bacteria	Anaerolineae	JZ-2.bins.81	Chloroflexota	Taxonomy Confirmed by GTDB	JZ-2	1.11886e-06	0.111886
JZ-2.bins.177	Bacteria	Verrucomicrobiae	JZ-2.bins.177	Verrucomicrobiota	Taxonomy Confirmed by GTDB	JZ-2	1.1142e-06	0.11142
JZ-2.bins.44	Bacteria	Chthonomonadetes	JZ-2.bins.44	Armatimonadota	Taxonomy Confirmed by GTDB	JZ-2	1.10068e-06	0.110068
JZ-2.bins.210	Bacteria	Verrucomicrobiae	JZ-2.bins.210	Verrucomicrobiota	Taxonomy Confirmed by GTDB	JZ-2	1.08219e-06	0.108219
JZ-2.bins.196	Bacteria	Deinococci	JZ-2.bins.196	Deinococcota	Taxonomy Confirmed by GTDB	JZ-2	1.06395e-06	0.106395
JZ-2.bins.122	Bacteria	Dehalococcoidia	JZ-2.bins.122	Chloroflexota	Taxonomy Confirmed by GTDB	JZ-2	1.04118e-06	0.104118
JZ-2.bins.184	Bacteria		JZ-2.bins.184	Poribacteria	Taxonomy Confirmed by GTDB	JZ-2	1.03382e-06	0.103382
JZ-2.bins.183	Bacteria	Chloroflexia	JZ-2.bins.183	Chloroflexota	Taxonomy Confirmed by GTDB	JZ-2	1.02904e-06	0.102904
JZ-2.bins.120	Bacteria	Microgenomatia	JZ-2.bins.120	Patescibacteria	Taxonomy Confirmed by GTDB	JZ-2	1.02457e-06	0.102457
JZ-2.bins.181	Bacteria	Chloroflexia	JZ-2.bins.181	Chloroflexota	Taxonomy Confirmed by GTDB	JZ-2	1.01032e-06	0.101032
JZ-2.bins.232	Bacteria	ABY1	JZ-2.bins.232	Patescibacteria	Taxonomy Confirmed by GTDB	JZ-2	1.00901e-06	0.100901
JZ-2.bins.230	Bacteria	Paceibacteria	JZ-2.bins.230	Patescibacteria	Taxonomy Confirmed by GTDB	JZ-2	1.0062e-06	0.10062
JZ-2.bins.157	Bacteria	Microgenomatia	JZ-2.bins.157	Patescibacteria	Taxonomy Confirmed by GTDB	JZ-2	9.7423e-07	0.097423
JZ-2.bins.136	Archaea	Brockarchaeota	JZ-2.bins.136	Brockarchaeota	Taxonomy Confirmed by GTDB	JZ-2	9.60066e-07	0.0960066
JZ-2.bins.114	Bacteria	RBG-13-66-14	JZ-2.bins.114	RBG-13-66-14	Taxonomy Confirmed by GTDB	JZ-2	9.23005e-07	0.0923005
JZ-2.bins.88	Bacteria	CSP1-3	JZ-2.bins.88	FirmicutesH	Taxonomy Confirmed by GTDB	JZ-2	9.21845e-07	0.0921845
JZ-2.bins.233	Bacteria	Bipolaricaulia	JZ-2.bins.233	Bipolaricaulota	Taxonomy Confirmed by GTDB	JZ-2	9.21268e-07	0.0921268
JZ-2.bins.162	Bacteria	Dehalococcoidia	JZ-2.bins.162	Chloroflexota	Taxonomy Confirmed by GTDB	JZ-2	9.19978e-07	0.0919978
JZ-2.bins.205	Bacteria	Verrucomicrobiae	JZ-2.bins.205	Verrucomicrobiota	Taxonomy Confirmed by GTDB	JZ-2	9.09459e-07	0.0909459
JZ-2.bins.137	Bacteria	Methylomirabilia	JZ-2.bins.137	Methylomirabilota	Taxonomy Confirmed by GTDB	JZ-2	8.86861e-07	0.0886861
JZ-2.bins.226	Bacteria	UBA11346	JZ-2.bins.226	Planctomycetota	Taxonomy Confirmed by GTDB	JZ-2	8.55399e-07	0.0855399
JZ-2.bins.140	Bacteria	Kapabacteria	JZ-2.bins.140	Bacteroidota	Taxonomy Confirmed by GTDB	JZ-2	8.39979e-07	0.0839979
JZ-2.bins.161	Bacteria		JZ-2.bins.161	Spirochaetota	Taxonomy Confirmed by GTDB	JZ-2	8.29425e-07	0.0829425
JZ-2.bins.86	Bacteria	Nitrospiria	JZ-2.bins.86	Nitrospirota	Taxonomy Confirmed by GTDB	JZ-2	8.25373e-07	0.0825373
JZ-2.bins.58	Bacteria	Anaerolineae	JZ-2.bins.58	Chloroflexota	Taxonomy Confirmed by GTDB	JZ-2	8.14242e-07	0.0814242
JZ-2.bins.204	Bacteria	Acidobacteriae	JZ-2.bins.204	Acidobacteriota	Taxonomy Confirmed by GTDB	JZ-2	7.62355e-07	0.0762355
JZ-2.bins.207	Bacteria	Kapabacteria	JZ-2.bins.207	Bacteroidota	Taxonomy Confirmed by GTDB	JZ-2	7.48626e-07	0.0748626
JZ-2.bins.62	Bacteria	Gammaproteobacteria	JZ-2.bins.62	Proteobacteria	Taxonomy Confirmed by GTDB	JZ-2	7.38667e-07	0.0738667
JZ-2.bins.241	Bacteria	Paceibacteria	JZ-2.bins.241	Patescibacteria	Taxonomy Confirmed by GTDB	JZ-2	7.31626e-07	0.0731626
JZ-2.bins.239	Bacteria	Paceibacteria	JZ-2.bins.239	Patescibacteria	Taxonomy Confirmed by GTDB	JZ-2	7.27834e-07	0.0727834
JZ-2.bins.189	Bacteria	Paceibacteria	JZ-2.bins.189	Patescibacteria	Taxonomy Confirmed by GTDB	JZ-2	7.2246e-07	0.072246
JZ-2.bins.55	Bacteria	JdFR-97	JZ-2.bins.55	Desulfobacterota	Taxonomy Confirmed by GTDB	JZ-2	7.20258e-07	0.0720258
JZ-2.bins.218	Bacteria	JdFR-97	JZ-2.bins.218	Desulfobacterota	Taxonomy Confirmed by GTDB	JZ-2	6.97946e-07	0.0697946
JZ-2.bins.216	Bacteria	XYA12-FULL-58-9	JZ-2.bins.216	Myxococcota	Taxonomy Confirmed by GTDB	JZ-2	6.82137e-07	0.0682137
JZ-2.bins.217	Bacteria	Syntrophorhabdia	JZ-2.bins.217	DesulfobacterotaB	Taxonomy Confirmed by GTDB	JZ-2	6.70734e-07	0.0670734
JZ-2.bins.237	Bacteria		JZ-2.bins.237	Chloroflexota	Taxonomy Confirmed by GTDB	JZ-2	6.58736e-07	0.0658736
JZ-2.bins.227	Bacteria	WOR-3	JZ-2.bins.227	WOR-3	Taxonomy Confirmed by GTDB	JZ-2	6.38602e-07	0.0638602
JZ-2.bins.251	Bacteria	Thermodesulfovibrionia	JZ-2.bins.251	Nitrospirota	Taxonomy Confirmed by GTDB	JZ-2	6.36625e-07	0.0636625
JZ-2.bins.285	Bacteria	Thermodesulfovibrionia	JZ-2.bins.285	Nitrospirota	Taxonomy Confirmed by GTDB	JZ-2	6.32249e-07	0.0632249
JZ-2.bins.302	Bacteria	BSN033	JZ-2.bins.302	Desulfobacterota	Taxonomy Confirmed by GTDB	JZ-2	6.31829e-07	0.0631829
JZ-2.bins.242	Bacteria	RBG-13-37-8	JZ-2.bins.242	Acidobacteriota	Taxonomy Confirmed by GTDB	JZ-2	6.13642e-07	0.0613642
JZ-2.bins.284	Bacteria	WOR-3	JZ-2.bins.284	WOR-3	Taxonomy Confirmed by GTDB	JZ-2	6.08319e-07	0.0608319
JZ-2.bins.235	Bacteria	Dehalococcoidia	JZ-2.bins.235	Chloroflexota	Taxonomy Confirmed by GTDB	JZ-2	6.04619e-07	0.0604619
JZ-2.bins.257	Bacteria	Dehalococcoidia	JZ-2.bins.257	Chloroflexota	Taxonomy Confirmed by GTDB	JZ-2	5.97324e-07	0.0597324
JZ-2.bins.246	Bacteria	Anaerolineae	JZ-2.bins.246	Chloroflexota	Taxonomy Confirmed by GTDB	JZ-2	5.91758e-07	0.0591758
JZ-2.bins.92	Bacteria	RBG-13-61-14	JZ-2.bins.92	RBG-13-61-14	Taxonomy Confirmed by GTDB	JZ-2	5.84805e-07	0.0584805
JZ-2.bins.220	Bacteria	koll11	JZ-2.bins.220	Omnitrophota	Taxonomy Confirmed by GTDB	JZ-2	5.82578e-07	0.0582578
JZ-2.bins.244	Bacteria	Anaerolineae	JZ-2.bins.244	Chloroflexota	Taxonomy Confirmed by GTDB	JZ-2	5.79523e-07	0.0579523
JZ-2.bins.258	Bacteria	UBA4738	JZ-2.bins.258	Actinobacteriota	Taxonomy Confirmed by GTDB	JZ-2	5.73503e-07	0.0573503
JZ-2.bins.40	Bacteria	Brocadiae	JZ-2.bins.40	Planctomycetota	Taxonomy Confirmed by GTDB	JZ-2	5.6903e-07	0.056903
JZ-2.bins.108	Bacteria	Acidimicrobiia	JZ-2.bins.108	Actinobacteriota	Taxonomy Confirmed by GTDB	JZ-2	5.67976e-07	0.0567976
JZ-2.bins.240	Bacteria	BSN033	JZ-2.bins.240	Desulfobacterota	Taxonomy Confirmed by GTDB	JZ-2	5.60575e-07	0.0560575
JZ-2.bins.142	Bacteria	4484-113	JZ-2.bins.142	UBP7	Taxonomy Confirmed by GTDB	JZ-2	5.5698e-07	0.055698
JZ-2.bins.61	Bacteria	JdFR-97	JZ-2.bins.61	Desulfobacterota	Taxonomy Confirmed by GTDB	JZ-2	5.55814e-07	0.0555814
JZ-2.bins.238	Bacteria	Dehalococcoidia	JZ-2.bins.238	Chloroflexota	Taxonomy Confirmed by GTDB	JZ-2	5.46925e-07	0.0546925
JZ-2.bins.90	Bacteria	Fimbriimonadia	JZ-2.bins.90	Armatimonadota	Taxonomy Confirmed by GTDB	JZ-2	5.43282e-07	0.0543282
JZ-2.bins.53	Bacteria	GR-WP33-30	JZ-2.bins.53	UBP10	Taxonomy Confirmed by GTDB	JZ-2	5.33954e-07	0.0533954
JZ-2.bins.245	Bacteria	Dehalococcoidia	JZ-2.bins.245	Chloroflexota	Taxonomy Confirmed by GTDB	JZ-2	5.26583e-07	0.0526583
JZ-2.bins.259	Bacteria	Ignavibacteria	JZ-2.bins.259	Bacteroidota	Taxonomy Confirmed by GTDB	JZ-2	5.23504e-07	0.0523504
JZ-2.bins.255	Bacteria	Dehalococcoidia	JZ-2.bins.255	Chloroflexota	Taxonomy Confirmed by GTDB	JZ-2	4.92844e-07	0.0492844
JZ-2.bins.252	Bacteria	Dehalococcoidia	JZ-2.bins.252	Chloroflexota	Taxonomy Confirmed by GTDB	JZ-2	4.89745e-07	0.0489745
JZ-2.bins.139	Bacteria	UBA6098	JZ-2.bins.139	UBP14	Taxonomy Confirmed by GTDB	JZ-2	4.82348e-07	0.0482348
JZ-2.bins.253	Bacteria	Dehalococcoidia	JZ-2.bins.253	Chloroflexota	Taxonomy Confirmed by GTDB	JZ-2	4.71506e-07	0.0471506
JZ-2.bins.264	Archaea	Nitrososphaeria	JZ-2.bins.264	Crenarchaeota	Taxonomy Confirmed by GTDB	JZ-2	4.70307e-07	0.0470307
JZ-2.bins.125	Bacteria	Dehalococcoidia	JZ-2.bins.125	Chloroflexota	Taxonomy Confirmed by GTDB	JZ-2	4.61389e-07	0.0461389
JZ-2.bins.104	Bacteria	Gammaproteobacteria	JZ-2.bins.104	Proteobacteria	Taxonomy Confirmed by GTDB	JZ-2	4.52986e-07	0.0452986
JZ-2.bins.293	Bacteria	BSN033	JZ-2.bins.293	Desulfobacterota	Taxonomy Confirmed by GTDB	JZ-2	4.50106e-07	0.0450106
JZ-2.bins.171	Bacteria	Anaerolineae	JZ-2.bins.171	Chloroflexota	Taxonomy Confirmed by GTDB	JZ-2	4.45692e-07	0.0445692
JZ-2.bins.282	Bacteria	Thermodesulfovibrionia	JZ-2.bins.282	Nitrospirota	Taxonomy Confirmed by GTDB	JZ-2	4.18633e-07	0.0418633
JZ-2.bins.283	Bacteria	WOR-1	JZ-2.bins.283	Margulisbacteria	Taxonomy Confirmed by GTDB	JZ-2	4.15401e-07	0.0415401
JZ-2.bins.267	Bacteria	Myxococcia	JZ-2.bins.267	Myxococcota	Taxonomy Confirmed by GTDB	JZ-2	4.10985e-07	0.0410985
JZ-2.bins.148	Bacteria	UBA4092	JZ-2.bins.148	UBP4	Taxonomy Confirmed by GTDB	JZ-2	4.00652e-07	0.0400652
JZ-2.bins.254	Bacteria	UBA2235	JZ-2.bins.254	Chloroflexota	Taxonomy Confirmed by GTDB	JZ-2	3.97885e-07	0.0397885
JZ-2.bins.307	Bacteria	koll11	JZ-2.bins.307	Omnitrophota	Taxonomy Confirmed by GTDB	JZ-2	3.87366e-07	0.0387366
JZ-2.bins.276	Bacteria	Syntrophorhabdia	JZ-2.bins.276	DesulfobacterotaB	Taxonomy Confirmed by GTDB	JZ-2	3.73207e-07	0.0373207
JZ-2.bins.222	Bacteria	Calescibacteriia	JZ-2.bins.222	Calescibacterota	Taxonomy Confirmed by GTDB	JZ-2	3.54899e-07	0.0354899
JZ-2.bins.121	Bacteria	Anaerolineae	JZ-2.bins.121	Chloroflexota	Taxonomy Confirmed by GTDB	JZ-2	3.30321e-07	0.0330321
JZ-2.bins.287	Bacteria	Paceibacteria	JZ-2.bins.287	Patescibacteria	Taxonomy Confirmed by GTDB	JZ-2	3.21643e-07	0.0321643
JZ-2.bins.265	Bacteria	Microgenomatia	JZ-2.bins.265	Patescibacteria	Taxonomy Confirmed by GTDB	JZ-2	3.14678e-07	0.0314678
JZ-2.bins.191	Bacteria	Kazan	JZ-2.bins.191	Patescibacteria	Taxonomy Confirmed by GTDB	JZ-2	2.8221e-07	0.028221
JZ-2.bins.272	Bacteria	Paceibacteria	JZ-2.bins.272	Patescibacteria	Taxonomy Confirmed by GTDB	JZ-2	2.47585e-07	0.0247585
JZ-2.bins.70	Bacteria		JZ-2.bins.70	Armatimonadota	Taxonomy Confirmed by GTDB	JZ-2	2.43797e-07	0.0243797
JZ-2.bins.322	Bacteria	Dehalococcoidia	JZ-2.bins.322	Chloroflexota	Taxonomy Confirmed by GTDB	JZ-2	2.34567e-07	0.0234567
JZ-2.bins.296	Bacteria	Microgenomatia	JZ-2.bins.296	Patescibacteria	Taxonomy Confirmed by GTDB	JZ-2	2.34137e-07	0.0234137
JZ-2.bins.305	Bacteria	Paceibacteria	JZ-2.bins.305	Patescibacteria	Taxonomy Confirmed by GTDB	JZ-2	2.24094e-07	0.0224094
JZ-2.bins.298	Bacteria	koll11	JZ-2.bins.298	Omnitrophota	Taxonomy Confirmed by GTDB	JZ-2	2.07718e-07	0.0207718
JZ-2.bins.209	Bacteria	BSN033	JZ-2.bins.209	Desulfobacterota	Taxonomy Confirmed by GTDB	JZ-2	2.04103e-07	0.0204103
JZ-2.bins.261	Bacteria	Paceibacteria	JZ-2.bins.261	Patescibacteria	Taxonomy Confirmed by GTDB	JZ-2	1.97541e-07	0.0197541
JZ-2.bins.160	Bacteria	Endomicrobia	JZ-2.bins.160	Elusimicrobiota	Taxonomy Confirmed by GTDB	JZ-2	1.67647e-07	0.0167647
JZ-2.bins.134	Bacteria	UBA6624	JZ-2.bins.134	UBP7	Taxonomy Confirmed by GTDB	JZ-2	1.6546e-07	0.016546
JZ-2.bins.131	Bacteria	Fimbriimonadia	JZ-2.bins.131	Armatimonadota	Taxonomy Confirmed by GTDB	JZ-2	1.4803e-07	0.014803
JZ-2.bins.84	Bacteria	Acidobacteriae	JZ-2.bins.84	Acidobacteriota	Taxonomy Confirmed by GTDB	JZ-2	9.49901e-08	0.00949901
JZ-2.bins.103	Bacteria	Gemmatimonadetes	JZ-2.bins.103	Gemmatimonadota	Taxonomy Confirmed by GTDB	JZ-2	7.4197e-08	0.0074197
JZZ.bins.1	Bacteria	Aquificae	JZZ.bins.1	Aquificota	Taxonomy Confirmed by GTDB	JZ2	0.0021087	210.87
JZZ.bins.11	Bacteria	Anaerolineae	JZZ.bins.11	Chloroflexota	Taxonomy Confirmed by GTDB	JZ2	0.000460523	46.0523
JZZ.bins.3	Bacteria	Thermodesulfobacteria	JZZ.bins.3	Desulfobacterota	Taxonomy Confirmed by GTDB	JZ2	0.000335576	33.5576
JZZ.bins.4	Archaea	Brockarchaeota	JZZ.bins.4	Brockarchaeota	Taxonomy Confirmed by GTDB	JZ2	0.000322596	32.2596
JZZ.bins.36	Bacteria	WOR-3	JZZ.bins.36	WOR-3	Taxonomy Confirmed by GTDB	JZ2	0.000221979	22.1979
JZZ.bins.12	Bacteria	Anaerolineae	JZZ.bins.12	Chloroflexota	Taxonomy Confirmed by GTDB	JZ2	0.000219356	21.9356
JZZ.bins.8	Bacteria	Anaerolineae	JZZ.bins.8	Chloroflexota	Taxonomy Confirmed by GTDB	JZ2	0.000214786	21.4786
JZZ.bins.9	Bacteria	Kryptonia	JZZ.bins.9	Bacteroidota	Taxonomy Confirmed by GTDB	JZ2	0.000208947	20.8947
JZZ.bins.5	Bacteria	CG2-30-59-28	JZZ.bins.5	Armatimonadota	Taxonomy Confirmed by GTDB	JZ2	0.000190838	19.0838
JZZ.bins.22	Bacteria	Deinococci	JZZ.bins.22	Deinococcota	Taxonomy Confirmed by GTDB	JZ2	0.000190677	19.0677
JZZ.bins.6	Bacteria	Aquificae	JZZ.bins.6	Aquificota	Taxonomy Confirmed by GTDB	JZ2	0.000176224	17.6224
JZZ.bins.14	Archaea	Bathyarchaeia	JZZ.bins.14	Crenarchaeota	Taxonomy Confirmed by GTDB	JZ2	0.00016347	16.347
JZZ.bins.10	Archaea	Nitrososphaeria	JZZ.bins.10	Crenarchaeota	Taxonomy Confirmed by GTDB	JZ2	0.000155094	15.5094
JZZ.bins.7	Archaea	Bathyarchaeia	JZZ.bins.7	Crenarchaeota	Taxonomy Confirmed by GTDB	JZ2	0.000154265	15.4265
JZZ.bins.45	Bacteria	Deinococci	JZZ.bins.45	Deinococcota	Taxonomy Confirmed by GTDB	JZ2	0.00014837	14.837
JZZ.bins.41	Archaea	Nitrososphaeria	JZZ.bins.41	Crenarchaeota	Taxonomy Confirmed by GTDB	JZ2	0.000147628	14.7628
JZZ.bins.23	Archaea	Bathyarchaeia	JZZ.bins.23	Crenarchaeota	Taxonomy Confirmed by GTDB	JZ2	9.90106e-05	9.90106
JZZ.bins.15	Archaea	Nitrososphaeria	JZZ.bins.15	Crenarchaeota	Taxonomy Confirmed by GTDB	JZ2	9.3405e-05	9.3405
JZZ.bins.42	Bacteria	WOR-3	JZZ.bins.42	WOR-3	Taxonomy Confirmed by GTDB	JZ2	9.12614e-05	9.12614
JZZ.bins.25	Bacteria	Dictyoglomia	JZZ.bins.25	Dictyoglomota	Taxonomy Confirmed by GTDB	JZ2	8.55076e-05	8.55076
JZZ.bins.19	Archaea	Nitrososphaeria	JZZ.bins.19	Crenarchaeota	Taxonomy Confirmed by GTDB	JZ2	7.25073e-05	7.25073
JZZ.bins.27	Bacteria	Aquificae	JZZ.bins.27	Aquificota	Taxonomy Confirmed by GTDB	JZ2	7.20523e-05	7.20523
JZZ.bins.51	Bacteria	Thermosulfidibacteria	JZZ.bins.51	Thermosulfidibacterota	Taxonomy Confirmed by GTDB	JZ2	7.20296e-05	7.20296
JZZ.bins.35	Archaea	Thermoprotei	JZZ.bins.35	Crenarchaeota	Taxonomy Confirmed by GTDB	JZ2	6.45842e-05	6.45842
JZZ.bins.48	Bacteria	Dictyoglomia	JZZ.bins.48	Dictyoglomota	Taxonomy Confirmed by GTDB	JZ2	6.1498e-05	6.1498
JZZ.bins.26	Bacteria	CG2-30-59-28	JZZ.bins.26	Armatimonadota	Taxonomy Confirmed by GTDB	JZ2	6.04472e-05	6.04472
JZZ.bins.54	Bacteria	EM3	JZZ.bins.54	WOR-3	Taxonomy Confirmed by GTDB	JZ2	6.00816e-05	6.00816
JZZ.bins.2	Bacteria	Bipolaricaulia	JZZ.bins.2	Bipolaricaulota	Taxonomy Confirmed by GTDB	JZ2	5.85205e-05	5.85205
JZZ.bins.24	Archaea	Archaeoglobi	JZZ.bins.24	Halobacterota	Taxonomy Confirmed by GTDB	JZ2	5.54397e-05	5.54397
JZZ.bins.13	Archaea	Thermoprotei	JZZ.bins.13	Crenarchaeota	Taxonomy Confirmed by GTDB	JZ2	5.39888e-05	5.39888
JZZ.bins.39	Bacteria	Thermotogae	JZZ.bins.39	Thermotogota	Taxonomy Confirmed by GTDB	JZ2	5.20506e-05	5.20506
JZZ.bins.50	Archaea	Lokiarchaeia	JZZ.bins.50	Asgardarchaeota	Taxonomy Confirmed by GTDB	JZ2	5.13348e-05	5.13348
JZZ.bins.34	Bacteria	Thermotogae	JZZ.bins.34	Thermotogota	Taxonomy Confirmed by GTDB	JZ2	5.08784e-05	5.08784
JZZ.bins.18	Bacteria	Kryptonia	JZZ.bins.18	Bacteroidota	Taxonomy Confirmed by GTDB	JZ2	4.54203e-05	4.54203
JZZ.bins.55	Archaea	Thermoprotei	JZZ.bins.55	Crenarchaeota	Taxonomy Confirmed by GTDB	JZ2	4.48837e-05	4.48837
JZZ.bins.21	Archaea	Thermoprotei	JZZ.bins.21	Crenarchaeota	Taxonomy Confirmed by GTDB	JZ2	4.37048e-05	4.37048
JZZ.bins.49	Bacteria	BSN033	JZZ.bins.49	Desulfobacterota	Taxonomy Confirmed by GTDB	JZ2	4.29104e-05	4.29104
JZZ.bins.33	Bacteria	Thermodesulfobacteria	JZZ.bins.33	Desulfobacterota	Taxonomy Confirmed by GTDB	JZ2	4.25726e-05	4.25726
JZZ.bins.31	Archaea	Thermoprotei	JZZ.bins.31	Crenarchaeota	Taxonomy Confirmed by GTDB	JZ2	3.8562e-05	3.8562
JZZ.bins.52	Archaea	Korarchaeia	JZZ.bins.52	Crenarchaeota	Taxonomy Confirmed by GTDB	JZ2	3.40386e-05	3.40386
JZZ.bins.30	Archaea	Methanomethylicia	JZZ.bins.30	Crenarchaeota	Taxonomy Confirmed by GTDB	JZ2	3.05358e-05	3.05358
JZZ.bins.20	Archaea	Thermoprotei	JZZ.bins.20	Crenarchaeota	Taxonomy Confirmed by GTDB	JZ2	2.79734e-05	2.79734
JZZ.bins.37	Archaea	Methanomethylicia	JZZ.bins.37	Crenarchaeota	Taxonomy Confirmed by GTDB	JZ2	2.45183e-05	2.45183
JZZ.bins.43	Bacteria	Dictyoglomia	JZZ.bins.43	Dictyoglomota	Taxonomy Confirmed by GTDB	JZ2	2.26027e-05	2.26027
JZZ.bins.28	Archaea	Nitrososphaeria	JZZ.bins.28	Crenarchaeota	Taxonomy Confirmed by GTDB	JZ2	2.21919e-05	2.21919
JZZ.bins.17	Archaea	Thermoprotei	JZZ.bins.17	Crenarchaeota	Taxonomy Confirmed by GTDB	JZ2	2.17646e-05	2.17646
JZZ.bins.53	Archaea	Thermoprotei	JZZ.bins.53	Crenarchaeota	Taxonomy Confirmed by GTDB	JZ2	2.05691e-05	2.05691
JZZ.bins.46	Archaea	Bathyarchaeia	JZZ.bins.46	Crenarchaeota	Taxonomy Confirmed by GTDB	JZ2	1.64741e-05	1.64741
JZZ.bins.40	Archaea	Nitrososphaeria	JZZ.bins.40	Crenarchaeota	Taxonomy Confirmed by GTDB	JZ2	1.10841e-05	1.10841
JZZ.bins.32	Archaea	Bathyarchaeia	JZZ.bins.32	Crenarchaeota	Taxonomy Confirmed by GTDB	JZ2	9.1853e-06	0.91853
JZZ.bins.16	Archaea	Thermoprotei	JZZ.bins.16	Crenarchaeota	Taxonomy Confirmed by GTDB	JZ2	8.74957e-06	0.874957
JZZ.bins.44	Archaea		JZZ.bins.44	Nanoarchaeota	Taxonomy Confirmed by GTDB	JZ2	7.92288e-06	0.792288
JZZ.bins.38	Archaea	Thermoprotei	JZZ.bins.38	Crenarchaeota	Taxonomy Confirmed by GTDB	JZ2	5.50252e-06	0.550252
