# Supplementary material for: Brockarchaeota, a novel archaeal phylum with unique and versatile carbon cycling pathways
Source: Nat Commun. 2021 Apr 23;12:2404. doi: 10.1038/s41467-021-22736-6 (PMC8065059; doi:10.1038/s41467-021-22736-6)
Supplement: Supplementary file 5 — Supplementary Data 3 [file 41467_2021_22736_MOESM5_ESM.zip]

Archive with 2 entries (2 files):
- S5
- __MACOSX/._S5
