# Supplementary material for: Brockarchaeota, a novel archaeal phylum with unique and versatile carbon cycling pathways
Source: Nat Commun. 2021 Apr 23;12:2404. doi: 10.1038/s41467-021-22736-6 (PMC8065059; doi:10.1038/s41467-021-22736-6)
Supplement: Supplementary file 5 — Supplementary Data 3 [file 41467_2021_22736_MOESM5_ESM.zip › S5]

(DRTY7.37_Brock:0.0152972065,(DRTY-6.200_Brock:0.0016925216,(DRTY-1.18_Brock:0.0645087444,DRTY7_35_44_Brock:0.0003770386)79:0.0010753122)100:0.0695580011,(((DRTY-6.80_Brock:0.0346370043,((GD2_1_47_42_Brock:0.0072414771,QC4_48_22_Brock:0.0311489127)77:0.0074712566,(QZM_A3_48_16_Brock:0.0010323317,QZM_A2_48_33_Brock:0.0002709760)100:0.0119615549)78:0.0180398441)90:0.0964915223,(JZZ.4_Brock:0.0566642329,QC4_43_77_Brock:0.0534513934)100:0.0733962320)100:0.3376349607,((JZ-2.136_Brock:0.4487765396,(B27_G9_Brock:0.1092252903,Candidatus_Bathyarchaeota_archaeon_ex4484_205:0.0446062898)100:0.3534091454)100:0.0885919971,(((((((Aigarchaeota_archaeon_JGI_0000001-A7:0.0499505123,(Thaumarchaeota_archaeon_JGI_OTU-3:0.0000025684,Aigarchaeota_archaeon_SCGC_AAA471-E14:0.0000025684)100:0.2040553252)100:0.1674871416,archaeon_HR02:0.1842992780)100:0.1391857134,((Thaumarchaeota_archaeon_JGI_OTU-1:0.0037881216,(Aigarchaeota_archaeon_SCGC_AAA471-D15:0.0000025684,Thaumarchaeota_archaeon_JGI_OTU-2:0.0000025684)100:0.0780577568)100:0.0948927832,Aigarchaeota_archaeon_SCGC_AAA471-F17:0.3742328487)100:0.2339095544)100:0.1866794860,((((Thaumarchaeota_archaeon_951:0.2921010578,((Thaumarchaeota_archaeon_947:0.0301290532,Thaumarchaeota_archaeon_946:0.0593577129)100:0.1039710085,(Thaumarchaeota_archaeon_950:1.1887697460,((Thaumarchaeota_archaeon_945:0.2143563287,Thaumarchaeota_archaeon_ex4484_121:0.0256895408)100:0.0669980463,(Thaumarchaeota_archaeon_948:0.4022417438,Aigarchaeota_archaeon_JGI_0000106-J15:0.5021554741)100:0.1495879960)100:0.0997446320)100:0.1107274796)89:0.0455127369)57:0.0196504451,(Thaumarchaeota_archaeon_949:0.0460870050,Thaumarchaeota_archaeon_943:0.0043032192)100:0.1089371955)100:0.1945588263,Aigarchaeota_archaeon_NZ13_MG1:0.2750482889)100:0.0628042855,(Candidatus_Caldiarchaeum_subterraneum:0.2561731965,archaeon_HR01:0.2348678602)100:0.1717910950)75:0.0389719692)100:0.2629629575,((Candidatus_Geothermarchaeota_archaeon_158:0.3652981074,(Candidatus_Geothermarchaeota_archaeon_ex4572_27:0.2832507199,(Candidatus_Geothermarchaeota_archaeon_JdFR-13:0.2635868685,((Candidatus_Geothermarchaeota_archaeon_159:0.0362313453,Candidatus_Geothermarchaeota_archaeon_160:0.1074356614)100:0.2171313856,Candidatus_Geothermarchaeota_archaeon_JdFR-14:0.2123833869)100:0.1039195706)86:0.0849923909)86:0.0894643900)100:0.2640078696,(((((((((Bin_2_contigs:0.2143255150,Thaumarchaeota_archaeon_UBA183:0.1503695979)100:0.0983969747,((Thaumarchaeota_archaeon_939:0.0000023334,Thaumarchaeota_archaeon_938:0.0046529003)100:0.1781032215,Thaumarchaeota_archaeon_937:0.2074589105)100:0.1078699523)100:0.2335269604,Thaumarchaeota_archaeon_RBG_16_49_8:0.5787391601)51:0.0285067326,((((Thaumarchaeota_archaeon_UBA223:0.0054541559,(Thaumarchaeota_archaeon_934:0.0016633758,(Thaumarchaeota_archaeon_UBA539:0.0000025684,Thaumarchaeota_archaeon_UBA201:0.0000025725)68:0.0002569477)100:0.0085927360)100:0.0489603704,(Thaumarchaeota_archaeon_UBA57:0.0187886650,Thaumarchaeota_archaeon_942:0.1559924335)100:0.0613139422)100:0.0744246316,Thaumarchaeota_archaeon_928:0.3344951205)100:0.0720969144,Thaumarchaeota_archaeon_932:0.3620816696)100:0.3314374553)98:0.0344977471,(Bin_72_contigs:0.3867327085,(Thaumarchaeota_archaeon_927:0.0626365819,Thaumarchaeota_archaeon_UBA141:0.0044728210)100:0.3831847736)93:0.0473802133)94:0.0258252521,Thaumarchaeota_archaeon_SCGC_AB-179-E04:0.4596012084)100:0.0477116359,(((((((((((((((((((((Meg22_24_Bin_164:0.0000025684,(Meg19_1012_Bin_247:0.0012588813,AB_1215_Bin_64:0.0017784612)63:0.0000025684)87:0.0000025725,AB_69_Bin_8:0.0134479653)94:0.0006199771,Meg22_46_Bin_99:0.0004499747)98:0.0008429719,Meg22_02_Bin_159:0.0003981165)100:0.0598747391,Candidatus_Nitrosopumilus_sediminis:0.0282021451)99:0.0155689322,(Nitrosopumilus_sp._UBA527:0.0005314095,Nitrosopumilus_sp._UBA526:0.0000022068)100:0.1153163498)97:0.0130294161,(((Thaumarchaeota_archaeon_casp-thauma1:0.0039087838,Thaumarchaeota_archaeon_936:0.0035761064)100:0.0601277658,((Nitrosopumilus_sp._BACL13_MAG-120910-bin56:0.0000025684,(Nitrosopumilus_sp._BACL13_MAG-121220-bin23:0.0000021818,Nitrosopumilus_sp._UBA241:0.0000025684)100:0.0002371347)100:0.0451814857,uncultured_marine_crenarchaeote_'Gulf_of_Maine':0.0605250424)100:0.0209792845)86:0.0187480396,(((Nitrosopumilus_sp._856:0.0000020364,Nitrosopumilus_sp._853:0.0002907904)100:0.0093534743,Candidatus_Nitrosomarinus_catalina:0.0094395378)100:0.0083424801,(Nitrosopumilus_sp._Nsub:0.0076934029,Candidatus_Nitrosomarinus_sp.:0.0143096467)100:0.0109434233)100:0.0249286987)100:0.0535881548)70:0.0108134851,(((Candidatus_Nitrosopumilus_sp._DDS1:0.0160818705,Candidatus_Nitrosopumilus_adriaticus:0.0115685679)100:0.0175009309,Candidatus_Nitrosopumilus_sp._NM25:0.0414044669)100:0.0263270020,(Nitrosopumilales_archaeon_CG_4_9_14_0_2_um_filter_34_16:0.0528342022,(Candidatus_Nitrosopumilus_salaria_BD31:0.1230883321,Candidatus_Nitrosopumilus_salaria:0.0648755081)84:0.0095137074)80:0.0111807725)67:0.0110571097)96:0.0132057907,(((Nitrosopumilus_sp._LS_AOA:0.0078355517,Thaumarchaeota_archaeon_926:0.0045869242)100:0.0305148150,Nitrosopumilus_sp._854:0.0312159247)100:0.0309918346,Thaumarchaeota_archaeon_935:0.0525940157)100:0.0198168355)74:0.0084446183,(((Candidatus_Nitrosopumilus_piranensis:0.0168449912,((((Marine_Group_I_thaumarchaeote_SCGC_AAA799-E16:0.0000347569,Marine_Group_I_thaumarchaeote_SCGC_AAA799-P11:0.0074951315)100:0.0111075446,Marine_Group_I_thaumarchaeote_SCGC_AAA799-B03:0.0033764691)100:0.0272098861,(Marine_Group_I_thaumarchaeote_SCGC_AAA799-N04:0.0002064197,(Marine_Group_I_thaumarchaeote_SCGC_RSA3:0.0002019110,Marine_Group_I_thaumarchaeote_SCGC_AAA799-D11:0.0055586254)100:0.0023599747)86:0.0005988616)100:0.0119590581,(Nitrosopumilus_maritimus_SCM1:0.0126421196,((Nitrosopumilus_sp._859:0.0112402229,Nitrosopumilus_sp._858:0.0073721592)64:0.0026947144,Nitrosopumilus_sp._857:0.0106432297)57:0.0024312180)100:0.0102144879)100:0.0120128247)97:0.0130439879,(Candidatus_Nitrosopumilus_koreensis_AR1:0.0000025684,Nitrosopumilus_sp._SJ:0.0000025684)100:0.0060879091)97:0.0146815110,Nitrosopumilus_sp._AR:0.0231542176)100:0.0396744175)88:0.0125559325,(Thaumarchaeota_archaeon_casp-thauma3:0.0481014957,Thaumarchaeota_archaeon_SCGC_AAA282-K18:0.0482114974)100:0.0334482518)97:0.0195549412,(((Nitrosopumilus_sp._B06:0.0725739128,Nitrosopumilus_sp._D6:0.0023465334)100:0.0705475369,Nitrosopumilus_sp._H13:0.0063634961)100:0.0444681744,Nitrosopumilus_sp._H8:0.0009955978)100:0.1653344385)100:0.0263432606,((((Nitrosarchaeum_koreense_MY1:0.0234779580,(Nitrosopumilus_sp._CG10_big_fil_rev_8_21_14_0_10_33_7:0.0058368947,(((Nitrosopumilales_archaeon_CG11_big_fil_rev_8_21_14_0_20_33_24:0.0004930690,Nitrosopumilales_archaeon_CG15_BIG_FIL_POST_REV_8_21_14_020_33_23:0.0230705571)100:0.0130463225,Nitrosopumilales_archaeon_CG_4_9_14_0_8_um_filter_34_10:0.0053665356)100:0.0131086226,Nitrosopumilales_archaeon_CG_4_10_14_0_8_um_filter_34_8:0.0240562773)100:0.0028112842)84:0.0091613318)100:0.0234689009,(Candidatus_Nitrosarchaeum_limnium_BG20:0.0020241043,Candidatus_Nitrosarchaeum_limnium_SFB1:0.0008382822)100:0.0396609968)99:0.0117361413,(Nitrosarchaeum_sp._847:0.0224401122,Nitrosarchaeum_sp._846:0.0522775451)100:0.0159463405)100:0.0513591106,Nitrosopumilales_archaeon_CG15_BIG_FIL_POST_REV_8_21_14_020_37_12:0.0676107344)96:0.0212356050)94:0.0189144233,Nitrosopumilus_sp._855:0.1003412950)100:0.0626685731,((((Crenarchaeota_archaeon_272:0.0000000000,Crenarchaeota_archaeon_270:0.0000000000):0.0000000000,Crenarchaeota_archaeon_271:0.0000000000):0.0000025684,Crenarchaeota_archaeon_269:0.0000025684)100:0.0985123094,(((Thaumarchaeota_archaeon_S15:0.0000025764,Thaumarchaeota_archaeon_S14:0.1115517495)87:0.0010544364,Thaumarchaeota_archaeon_S13:0.0205316472)100:0.2549008714,Cenarchaeum_symbiosum_A:0.1821066184)100:0.0976621762)100:0.0402045596)100:0.0365670237,((Nitrosopumilaceae_archaeon:0.1038894391,Thaumarchaeota_archaeon_CSP1-1:0.0903650955)100:0.0595946762,((((Thaumarchaeota_archaeon_930:0.0670351539,((((((Nitrosopumilales_archaeon_848:0.0309225244,Thaumarchaeota_archaeon_SCGC_AC-337_F14:0.0191760807)100:0.0207252818,Euryarchaeota_archaeum_SCGC_AAA287-I03:0.0094233245)94:0.0133922553,(Thaumarchaeota_archaeon_953:0.0317433111,Nitrosopumilales_archaeon_849:0.3472922537)100:0.1317668653)80:0.0496052893,(Euryarchaeota_archaeum_SCGC_AAA287-E17:0.0139366888,Euryarchaeota_archaeum_SCGC_AAA287-N16:0.1447047047)100:0.0223256197)76:0.0214995811,(Marine_Group_I_thaumarchaeote_SCGC_AB-629-I23:0.0661867667,Thaumarchaeota_archaeon_SCGC_AAA007-O23:0.0189453322)100:0.0419469434)50:0.0069374965,Nitrosopelagicus_sp._REDSEA-S08_B1:0.5755558495)100:0.0204805882)100:0.0566101343,((Thaumarchaeota_archaeon_941:0.0579655892,Nitrosopelagicus_sp._REDSEA-S27_B13N2:0.2936627244)93:0.0257882664,(Marine_Group_I_thaumarchaeote_SCGC_AAA799-D07:0.0963612401,Marine_Group_I_thaumarchaeote_SCGC_AAA799-O18:0.0766558521)84:0.0111678760)100:0.1153519902)60:0.0247663618,Nitrosopumilales_archaeon_850:0.1285475331)100:0.0519512334,(((Nitrosopelagicus_sp._REDSEA-S37_B6:0.0005849186,((((Nitrosopelagicus_sp._REDSEA-S19_B12N3:0.0291930082,Nitrosopelagicus_sp._REDSEA-S31_B2:0.0005049643)49:0.0002732377,(Nitrosopelagicus_sp._REDSEA-S25_B3:0.0547683000,Candidatus_Nitrosopelagicus_sp._194:0.1174625943)100:0.0355386826)77:0.0013971095,(Nitrosopelagicus_sp._REDSEA-S43_B1:0.0082580847,Candidatus_Nitrosopelagicus_sp._195:0.0911062737)79:0.0089964992)70:0.0004368374,Nitrosopelagicus_sp._REDSEA-S32_B2:0.0003263051)60:0.0003962464)100:0.0340677175,((Candidatus_Nitrosopelagicus_brevis_193:0.0000025684,Candidatus_Nitrosopelagicus_brevis_192:0.0000025684)100:0.0336127837,Thaumarchaeota_archaeon_casp-thauma4:0.0616451097)100:0.0218448088)100:0.0892795468,(Thaumarchaeota_archaeon_931:0.0609390481,Thaumarchaeota_archaeon_929:0.1608565505)100:0.1960208521)100:0.0958717282)100:0.0434374464)68:0.0209999007)100:0.0427261090,((((Candidatus_Nitrosotenuis_aquarius:0.0319358253,((Nitrosopumilales_archaeon_UBA219:0.0001790779,Nitrosopumilales_archaeon_UBA459:0.0034283948)97:0.0014491391,Nitrosopumilales_archaeon_UBA218:0.0437365891)100:0.0378825466)99:0.0222933402,Candidatus_Nitrosotenuis_cloacae:0.0487498888)100:0.0566512787,(Thaumarchaeota_archaeon_BIN5:0.0206371951,Candidatus_Nitrosotenuis_chungbukensis:0.0150101910)100:0.0906604293)54:0.0229582419,Thaumarchaeota_archaeon_N4:0.0793686485)100:0.1111207565)100:0.0767864570,(((Candidatus_Nitrosotalea_okcheonensis:0.0313851958,(Candidatus_Nitrosotalea_devanaterra:0.0188004580,Candidatus_Nitrosotalea_bavarica:0.0571360454)94:0.0129158132)98:0.0202749905,Candidatus_Nitrosotalea_sinensis:0.0389166766)100:0.0646975095,((Thaumarchaeota_archaeon_13_1_20CM_2_39_20:0.1043745701,Thaumarchaeota_archaeon_13_1_40CM_2_39_13_1:0.0094057218)100:0.0583306837,(((Thaumarchaeota_archaeon_13_1_40CM_4_38_7:0.0000021818,Thaumarchaeota_archaeon_13_1_40CM_2_39_4:0.3866383263)100:0.0114098866,(Thaumarchaeota_archaeon_13_1_40CM_2_39_7:0.0000029782,Thaumarchaeota_archaeon_13_1_40CM_3_38_6:0.0375946501)100:0.0203970717)78:0.0006316145,Thaumarchaeota_archaeon_13_1_40CM_38_12:0.0005040571)100:0.0427651737)100:0.0465461379)100:0.0992600350)100:0.2301243457,(((((((((((Thaumarchaeota_archaeon_13_1_40CM_3_50_5:0.0043900691,Nitrososphaera_sp._UBA217:0.0000025725)56:0.0003213480,Nitrososphaera_sp._UBA216:0.0021751281)95:0.0017141216,Thaumarchaeota_archaeon_13_1_40CM_4_48_7:0.0005963655)34:0.0000681869,Nitrososphaera_sp._UBA239:0.0011497692)57:0.0007781924,Candidatus_Nitrososphaera_sp._13_1_40CM_48_12:0.0008304060)100:0.0041679273,Nitrososphaera_sp._UBA240:0.0177242943)100:0.0426345224,Candidatus_Nitrososphaera_gargensis_Ga9.2:0.0368899443)100:0.0385434318,Nitrososphaera_sp._UBA210:0.3248867781)100:0.0307906865,(Candidatus_Nitrososphaera_evergladensis_SR1:0.0172702662,Nitrososphaera_viennensis_EN76:0.0231565976)100:0.0993410331)100:0.0741625967,((((((Nitrososphaeraceae_archaeon_UBA272:0.0000025684,Nitrososphaeraceae_archaeon_UBA273:0.0011195341)100:0.0449409077,Nitrososphaeraceae_archaeon_UBA348:0.0000025684)100:0.0263286540,Nitrososphaeraceae_archaeon_UBA466:0.0005699465)100:0.1132997331,Nitrososphaeraceae_archaeon_UBA536:0.0000025684)62:0.0002978097,Nitrososphaeraceae_archaeon_UBA347:0.0002873241)100:0.0081875924,Thaumarchaeota_archaeon_940:0.0115369391)100:0.2189152776)100:0.0413355895,((Candidatus_Nitrosocosmicus_exaquare:0.0790493055,Candidatus_Nitrosocosmicus_oleophilus:0.0757678089)100:0.2032041570,(Nitrosopumilales_archaeon_851:0.0298054241,Nitrosopumilales_archaeon_852:0.1107155112)100:0.2099338060)85:0.0449969547)100:0.1346217144)100:0.0581231603,(Thaumarchaeota_archaeon_933:0.0268283558,Nitrososphaerales_archaeon_UBA213:0.0247263891)100:0.2917529146)98:0.0513783295,((((Candidatus_Nitrosocaldus_islandicus:0.0000025684,Candidatus_Nitrosocaldus_cavascurensis:0.0000025684)100:0.0040357872,archaeon_HR05:0.0022213385)95:0.0068948893,archaeon_HR04:0.0864914628)100:0.2414805920,Thaumarchaeota_archaeon_952:0.2931820932)100:0.0720502064)100:0.1295225794)100:0.0492378242,archaeon_HR06:0.4094123195)99:0.0576706160,(Nitrososphaera_sp.:0.9666226633,(Thaumarchaeota_archaeon_UBA164:0.2743638396,Thaumarchaeota_archaeon_UBA160:0.2544519714)100:0.2729956441)100:0.0977395511)100:0.1577302230)93:0.0526503790)99:0.0455278950,((((((((((Freyarchaeote_GBS05.faa:0.0085741792,B33_G2:0.4758154576)100:0.0993808816,(((Freyarchaeote_QC4B49.faa:0.0055281974,Freyarchaeote_QC4B49.fna:0.0222941623)100:0.0582368190,(Freyarchaeote_JZB50.faa:0.0092901382,Freyarchaeote_JZB50.fna:0.0187421399)100:0.0633500609)100:0.0457434158,(Freyarchaeote_RPD1.faa:0.0070316167,Freyarchaeote_RPD1.fna:0.0373832237)100:0.1438772774)100:0.0419815943)100:0.2137076560,(((((((Freyarchaeote_RPF2.faa:0.0193034947,(Freyarchaeote_QZMA3B5.faa:0.0000025725,Freyarchaeote_QZMA2B5.faa:0.0000025684)95:0.0003086379)53:0.0000020858,Freyarchaeote_QZMA23B3.faa:0.0213956679)100:0.0329708155,Freyarchaeote_RPF2.fna:0.0278005143)100:0.0024142184,Freyarchaeote_QZMA2B5.fna:0.0006855621)100:0.0173937571,Freyarchaeote_QZMA3B5.fna:0.0015819645)73:0.0002175574,Freyarchaeote_QZMA23B3.fna:0.0235703719)100:0.1180233424,(((Freyarchaeote_GBS07.faa:0.0331818411,(Freyarchaeote_GBS07.fna:0.0017022018,B7_G1:0.0085486449)100:0.0063987574)100:0.0224307327,(((Meg22_1214_Bin_132:0.0002338997,Meg22_1012_Bin_95:0.0000024794)85:0.0002352450,Meg22_1618_Bin_136:0.0000025684)100:0.0184834802,Meg22_1416_Bin_21:0.0026025683)100:0.0438119963)100:0.0080250096,(Freyarchaeote_GBS06.faa:0.0286876373,Freyarchaeote_GBS06.fna:0.0040988736)100:0.0189298475)100:0.0727754200)100:0.1790383045)100:0.0937602883,(((Meg22_1618_Bin_122:0.0000025684,Meg22_1214_Bin_101:0.0002118063)79:0.0002571319,Meg22_1416_Bin_171:0.0002560026)100:0.2397646744,(Meg22_1012_Bin_162:0.2175993246,Candidatus_Odinarchaeota_archaeon_LCB_4:0.2540887988)100:0.1240978085)100:0.1197589352)93:0.0391439287,(((Freyarchaeote_GBS04.faa:0.0007139987,Freyarchaeote_GBS03.faa:0.0000301062)100:0.0202056150,((Freyarchaeote_GBS03.fna:0.0000021831,Freyarchaeote_GBS04.fna:0.0002484573)100:0.0068972657,B40_G15:0.2064496015)50:0.0052271305)100:0.2436579344,(Freyarchaeote_GBS02.faa:0.0158083142,Freyarchaeote_GBS02.fna:0.0125861261)100:0.2134368372)100:0.1240294546)37:0.0344181550,(((((((Freyarchaeote_GBS01.fna:0.0105587683,Candidatus_Thorarchaeota_archaeon_225:0.0007169378)45:0.0032738175,B16_G1:0.1749422239)100:0.4706882808,(Sif_AB1215_1:0.0077735814,Sif_AB3033_2:0.0040724197)100:0.1980512970)96:0.0417773292,Sif_AB3033_1:0.6920082941)100:0.1188528066,Co_bin69:0.5970757141)71:0.0562830647,(((((Meg22_1214_Bin_5:0.0006661889,Meg22_1012_Bin_214:0.0016314307)100:0.0724279319,Meg22_1012_Bin_314:0.0914564606)100:0.2271142560,(((Meg22_1214_Bin_20:0.0002017563,Meg22_810_Bin_168:0.0000025684)95:0.0000170390,Meg22_1012_Bin_275:0.0002188020)100:0.0000020213,Meg19_1012_Bin_504:0.0000025684)100:0.3289898506)100:0.1020600570,(((Meg22_1416_Bin_72:0.0002257305,Meg22_1618_Bin_161:0.0004187022)100:0.1389849801,Meg22_1214_Bin_256:0.1419683373)99:0.0494596010,(Meg22_1214_Bin_185:0.0156946446,B54_G9:0.0317931981)100:0.1097555655)100:0.2485436491)63:0.0407596132,(((Meg22_1214_Bin_228:0.0015889521,Meg22_1416_Bin_67:0.0000024598)100:0.1115029599,B16_G16:0.3785358307)68:0.0250129850,(((Meg22_1214_Bin_169:0.0000025684,Meg22_1416_Bin_130:0.0000025684)99:0.0000025684,Meg22_1012_Bin_281:0.0006325300)99:0.0000023870,Meg22_810_Bin_92:0.0017855616)100:0.1442254263)100:0.2552903237)100:0.1301761087)38:0.0305468031,((((Meg22_1618_Bin_45:0.0155412482,(Candidatus_Thorarchaeota_archaeon_221:0.0052478855,Candidatus_Thorarchaeota_archaeon_223:0.0028658102)100:0.0104049310)98:0.0053316911,Meg22_1416_Bin_186:0.0124784248)100:0.1000405298,(((((((((((((Meg22_810_Bin_118:0.0000025684,Meg19_1012_Bin_170:0.0006498803)86:0.0000025748,Meg22_1214_Bin_145:0.0017555738)70:0.0002160820,Meg22_1012_Bin_182:0.0000025684)95:0.0018757836,Meg22_1416_Bin_184:0.0640107257)100:0.0813514712,((S5_bin18:0.0022463361,(S6_bin33:0.0031513658,S7_bin6:0.0981683423)79:0.0012302679)100:0.0240196898,S2_bin19:0.4428355241)100:0.0425233204)99:0.0298926233,(Candidatus_Thorarchaeota_archaeon_MP8T_1:0.0111850063,Candidatus_Thorarchaeota_archaeon_MP9T_1:0.0112173132)100:0.0710133017)100:0.0356001882,Candidatus_Thorarchaeota_archaeon_218:0.1548608174)100:0.0235609411,(E44_bin77:0.0900798449,(Candidatus_Thorarchaeota_archaeon_AB_25:0.0559433399,(Candidatus_Thorarchaeota_archaeon_MP11T_1:0.0937184893,(Candidatus_Thorarchaeota_archaeon_SMTZ1-45:0.0192955042,Candidatus_Thorarchaeota_archaeon_SMTZ-45:0.1148039818)99:0.0196139726)100:0.0421337032)91:0.0194717693)100:0.0345413238)100:0.0332280043,(Candidatus_Thorarchaeota_archaeon_224:0.0007081685,Candidatus_Thorarchaeota_archaeon_222:0.0000027418)100:0.1527304084)100:0.0390421936,Candidatus_Thorarchaeota_archaeon_SMTZ1-83:0.1612159838)90:0.0226162411,((Co_bin157:0.0906736751,(E44_bin6:0.0148120148,Meg19_1012_Bin_34:0.1567554656)98:0.0031724972)100:0.0105300385,S7_bin1:0.0290180490)100:0.1231779986)73:0.0126684342,Meg19_1012_Bin_106:0.2073296905)99:0.0273920101,(Candidatus_Thorarchaeota_archaeon_219:0.1327501998,Candidatus_Thorarchaeota_archaeon_220:0.1331091244)100:0.1163856621)98:0.0432988661)100:0.4450886512,(((((Meg22_1416_Bin_92_2_1:0.1840861210,(Meg22_1214_Bin_97:0.0013321482,Meg22_1618_Bin_74:0.0002268105)100:0.2291539962)100:0.1126037780,(((Meg22_24_Bin_104:0.0106908071,((Meg22_02_Bin_50:0.0266853546,Meg22_46_Bin_152:0.0479784840)100:0.1363226124,Meg19_1012_Bin_225:0.1325901707)100:0.1346965693)100:0.0282157234,AB_1215_Bin_151:0.0522106698)100:0.0739035985,Candidatus_Heimdallarchaeota_archaeon_B3_Heim:0.1081499009)100:0.0841543222)100:0.3131498357,(Candidatus_Heimdallarchaeota_archaeon_LC_3:0.4815471759,(Meg19_1012_Bin_444:0.0010427860,Meg22_810_Bin_213:0.0319259625)100:0.4130353993)100:0.1111297577)100:0.1928287607,(((((((Meg22_1618_Bin_30:0.0031083186,Meg22_1012_Bin_78:0.0000024083)49:0.0002810294,Meg22_1214_Bin_158:0.0000025684)97:0.0020896713,Meg22_1416_Bin_36:0.0114750053)100:0.1187267473,(((((((AB_1215_Bin_32:0.0024738116,Meg19_1012_Bin_246:0.0000025725)78:0.0007962697,Meg22_46_Bin_212:0.0013701927)100:0.0161533067,((Co_bin120:0.0428768340,E29_bin46:0.2861689791)100:0.0647039619,S2_bin51:0.0395131429)100:0.0091221843)96:0.0066914420,archaeon_UBA460:0.0221409199)100:0.0341541334,Candidatus_Heimdallarchaeota_archaeon_AB_125:0.0564193922)100:0.0602303700,Meg22_46_Bin_234:0.2190360984)100:0.0459096681,((((AB_1215_Bin_128:0.0040073111,AB_69_Bin_244:0.0697587486)100:0.0210063807,Meg22_46_Bin_158:0.0637101830)96:0.0151481298,Co_bin277:0.0296608172)95:0.0117637596,((Meg22_1214_Bin_408:0.0017961486,Meg22_1012_Bin_344:0.0012087883)48:0.0000107104,Meg19_1012_Bin_417:0.0014680552)100:0.0442857516)100:0.1121524095)96:0.0328241231)100:0.0803397601,((((Meg22_1214_Bin_179:0.0000025684,Meg22_1012_Bin_118:0.0000025684)95:0.0000025684,(Meg22_1618_Bin_62:0.0000025684,Meg22_1416_Bin_16:0.0000025684)99:0.0002230185)96:0.0018419376,Meg22_810_Bin_25:0.0045184913)100:0.1042951853,(Meg22_1012_Bin_230:0.0000026866,Meg22_1214_Bin_318:0.0017790901)100:0.0884360868)100:0.1138412700)100:0.2342745522,((Candidatus_Heimdallarchaeota_archaeon_LC_2:0.2498077537,Candidatus_Heimdallarchaeota_archaeon_161:0.2930141669)100:0.1298567754,Euryarchaeota_archaeon_546:0.2991284661)100:0.2465883805)100:0.1158993464,(((((((Meg22_1214_Bin_186:0.0003182929,((Meg22_810_Bin_115:0.0010392800,Meg22_1012_Bin_332:0.0244970317)100:0.0126711077,Meg22_24_Bin_100:0.0328904411)78:0.0012314180)62:0.0008425387,(Meg22_02_Bin_168:0.0057756673,AB_1215_Bin_94:0.0320385835)100:0.0100187670)100:0.0330527548,(Meg22_1214_Bin_23:0.0000025684,(Meg22_1012_Bin_83:0.0002262378,(Meg19_1012_Bin_489:0.0000025684,Meg22_810_Bin_9:0.0086152476)62:0.0002262235)47:0.0000021818)100:0.0279632534)100:0.0893199181,(Meg19_1012_Bin_206:0.0340011643,(AB_1215_Bin_10:0.0248359068,(Meg22_46_Bin_83:0.0243891550,Co_bin41:0.0582382489)100:0.1040891333)80:0.0026928598)100:0.1714295307)80:0.0221795136,((Meg22_24_Bin_77:0.2029302672,AB_1215_Bin_101:0.0522256290)100:0.0168501535,(Meg22_46_Bin_92:0.0300620805,E44_bin34:0.0275073753)100:0.1665262251)100:0.1403147364)78:0.0252601908,(Meg22_46_Bin_151:0.0207605137,Meg22_24_Bin_167:0.0674057664)100:0.1444620830)97:0.0460844815,(Candidatus_Heimdallarchaeota_archaeon_162:0.1383524624,(Candidatus_Heimdallarchaeota_archaeon_163:0.0501706502,(Candidatus_Heimdallarchaeota_archaeon_164:0.0000027300,B18_G1:0.0086247983)100:0.0869129236)100:0.1499122632)100:0.0364421169)100:0.4080391874)98:0.0572617324)99:0.0704047025,((((((AB_69_Bin_241:0.1854848930,Candidatus_Lokiarchaeota_archaeon:0.1071008823)100:0.1016910340,((Meg22_02_Bin_38:0.0502110312,((AB_69_Bin_121:0.0172120243,Meg19_1012_Bin_476:0.2109032521)99:0.0130014685,(Co_bin235:0.2207081761,(Co_bin263:0.0712446691,Co_bin7:0.0400138057)80:0.0257081543)100:0.2692100544)100:0.0403215029)100:0.0585332387,S2_bin16:0.1241721123)100:0.1289071706)100:0.2448702274,((Meg22_1012_Bin_159:0.0000025684,Meg22_1214_Bin_226:0.0000025684)100:0.2498799916,(Meg19_1012_Bin_19:0.0012250425,Meg22_46_Bin_243:0.0000021593)100:0.2760878101)100:0.1258165140)100:0.0845499646,((((((((((((Meg22_02_Bin_148:0.0138135918,((((((AB_69_Bin_81:0.0056185583,Meg22_24_Bin_138:0.0188288705)97:0.0041304410,Meg22_1214_Bin_223:0.0299408684)100:0.0052315778,Co_bin249:0.0093472635)100:0.0289896739,AB_69_Bin_161:0.2017901761)97:0.0216761087,Meg19_1012_Bin_49:0.0306026611)97:0.0409287902,Meg22_24_Bin_122:0.0581422276)97:0.0117657309)97:0.0151581648,E44_bin85:0.0927466845)59:0.0091480398,(AB_69_Bin_233:0.0398838694,((Meg22_1214_Bin_22:0.0900112999,Co_bin241:0.3693079550)73:0.0020701273,Meg22_1012_Bin_131:0.0449366105)44:0.0022015723)100:0.0253352619)62:0.0143305785,Co_bin177:0.0648351918)100:0.0357131686,(Meg19_1012_Bin_144:0.0613630156,AB_69_Bin_72:0.1393347465)96:0.0395934554)96:0.0379995818,((Co_bin169:0.0990793923,S5_bin29:0.0035368793)100:0.0123752757,(S4_bin14:0.0113996942,S8_bin41:0.4688687365)82:0.0050370091)100:0.0871344542)100:0.0609735809,((((Meg22_1416_Bin_13:0.0025166584,Meg22_1214_Bin_213:0.0000025684)100:0.0000479456,Meg22_1618_Bin_17:0.0000025684)86:0.0002844233,Meg22_1012_Bin_285:0.0004140386)100:0.1426145641,(((Meg19_1012_Bin_162:0.0717821368,Meg22_1012_Bin_145:0.0000024927)100:0.0013632847,(Meg22_1214_Bin_165:0.0000025725,Meg22_810_Bin_230:0.0000025684)95:0.0004804065)100:0.0175525176,Meg22_46_Bin_198:0.0626887715)100:0.1496866229)90:0.0290490267)100:0.0257426726,(E29_bin63:0.1052878501,Lokiarchaeum_sp._GC14_75:0.1623442849)100:0.0500616607)78:0.0231057807,(((Meg19_1012_Bin_228:0.0339482344,Co_bin44:0.0345676046)100:0.0911233985,(AB_1215_Bin_22:0.0186163346,(Meg22_24_Bin_17:0.0928802620,Meg22_02_Bin_102:0.0529065594)89:0.0065168676)100:0.1482817139)100:0.0230407603,(Co_bin153:0.1938103684,Co_bin147:0.1494964963)100:0.0911639206)83:0.0136063960)95:0.0237362963,(Meg22_1416_Bin_173:0.0211586664,(Meg22_1214_Bin_40:0.0007963740,Meg22_1012_Bin_249:0.0000029712)100:0.0002953002)100:0.1208636474)85:0.0217344034,(((Meg22_1214_Bin_189:0.0000021805,Meg22_1416_Bin_161:0.0000025684)100:0.0015738346,Meg22_1618_Bin_103:0.0014241970)100:0.1014958944,Meg22_810_Bin_250:0.1229304162)100:0.0470314432)100:0.0546456792,(Meg22_1416_Bin_151:0.0015257017,(Meg22_1214_Bin_191:0.0000026117,Meg22_1012_Bin_233:0.0000025684)100:0.0137520833)100:0.1494010459)100:0.2960003828)96:0.0501869213,Candidatus_Lokiarchaeota_archaeon_CR_4:0.4418410927)100:0.1024707500,Meg22_1012_Bin_354:0.4925285479)100:0.1526381449)52:0.0312930836)43:0.0358845143)31:0.0299119987)73:0.0364114472,((((((((((((((((((((AB_MCR.fna:0.0030834030,AB_3033_Bin_181:0.0000021805)85:0.0004070534,((Meg22_1416_Bin_159:0.0002106725,Meg22_1214_Bin_128:0.0002091101)67:0.0002090887,Meg22_1618_Bin_118:0.0000025684)84:0.0002219451)100:0.1177551173,Meg22_1618_Bin_57:0.1161601227)100:0.0607485254,(((Meg22_1012_Bin_81:0.0004237181,Meg19_1012_Bin_38:0.0013288600)67:0.0004251406,Meg22_810_Bin_21:0.0000025684)73:0.0007413124,Meg22_1618_Bin_58:0.0751022518)100:0.1766173388)100:0.0964001596,((((((Methanomassiliicoccus_sp._UBA360:0.0000025684,Methanomassiliicoccus_sp._UBA382:0.0000021458)67:0.0002323368,(((Methanomassiliicoccus_sp._UBA292:0.0006478719,Methanomassiliicoccus_sp._UBA429:0.0000025684)59:0.0002156362,(((Methanomassiliicoccus_sp._UBA393:0.0008032860,Methanomassiliicoccus_sp._UBA321:0.0633582597)52:0.0003729903,(Methanomassiliicoccus_sp._UBA335:0.0005495395,Methanomassiliicoccus_sp._UBA345:0.0008881749)67:0.0008859386)57:0.0004302852,Methanomassiliicoccus_sp._UBA364:0.0002253970)53:0.0004312688)28:0.0000025684,Methanomassiliicoccus_sp._UBA315:0.0003785627)42:0.0001994598)100:0.0541978725,((Methanomassiliicoccus_sp._UBA386:0.0374457372,Methanomassiliicoccales_archaeon_RumEn_M1:0.0224852392)100:0.0155584520,(Methanomassiliicoccus_sp._UBA238:0.0000021831,Methanomicrobia_archaeon_DTU008:0.0000025684)100:0.0737845603)55:0.0179436172)100:0.1063382676,(Methanomassiliicoccus_luminyensis_B10:0.1006058251,Methanomassiliicoccus_sp._UBA6:0.1005029858)79:0.0301952914)100:0.0436459636,Candidatus_Methanomassiliicoccus_intestinalis_Issoire-Mx1:0.1698643001)100:0.0996689140,((Methanomassiliicoccaceae_archaeon_761:0.0349211186,Methanomassiliicoccaceae_archaeon_760:0.0266272028)100:0.1879375031,(Methanomassiliicoccaceae_archaeon_UBA472:0.0105450766,Methanomassiliicoccaceae_archaeon_UBA248:0.0156070027)100:0.2187926352)98:0.0581535152)88:0.0332872481)81:0.0322666883,((((((Methanomassiliicoccaceae_archaeon_UBA314:0.0000025684,(((Methanomassiliicoccaceae_archaeon_UBA343:0.0000025684,Methanomassiliicoccaceae_archaeon_UBA371:0.0000025684)85:0.0000025684,(Methanomassiliicoccaceae_archaeon_UBA422:0.0004206570,Methanomassiliicoccaceae_archaeon_UBA359:0.0004678794)89:0.0002101144)68:0.0000025684,(((Methanomassiliicoccaceae_archaeon_UBA400:0.0022322685,Methanomassiliicoccaceae_archaeon_UBA329:0.0055017714)30:0.0003183013,(((Methanomassiliicoccales_archaeon_RumEn_M2:0.0013817440,Methanomassiliicoccaceae_archaeon_UBA75:0.0007521544)90:0.0006312618,(Methanomassiliicoccaceae_archaeon_UBA407:0.0003304346,Methanomassiliicoccaceae_archaeon_UBA387:0.0041433890)96:0.0004580663)43:0.0003321688,Methanomassiliicoccaceae_archaeon_UBA319:0.0026011605)24:0.0000025684)32:0.0031765250,Methanomassiliicoccaceae_archaeon_UBA415:0.0000025684)86:0.0000021825)73:0.0002091568)98:0.0022548548,Methanomassiliicoccaceae_archaeon_UBA298:0.0019757632)98:0.0099620968,Methanomassiliicoccaceae_archaeon_UBA367:0.0928268960)100:0.0135622564,(Methanomassiliicoccaceae_archaeon_UBA309:0.0009170170,Methanomassiliicoccaceae_archaeon_UBA381:0.0004541353)100:0.0250841933)100:0.1650105295,(((((((((Methanomassiliicoccaceae_archaeon_UBA394:0.0014747116,Methanomassiliicoccaceae_archaeon_UBA409:0.0000025725)98:0.0008872391,(Methanomassiliicoccaceae_archaeon_UBA344:0.0002394890,Methanomassiliicoccaceae_archaeon_UBA296:0.0112818335)61:0.0000025684)75:0.0002182449,(Methanomassiliicoccaceae_archaeon_UBA399:0.0000025684,Methanomassiliicoccaceae_archaeon_UBA317:0.0000025684)95:0.0004382029)99:0.0026558166,(Methanomassiliicoccaceae_archaeon_UBA414:0.0002192048,((Methanomassiliicoccaceae_archaeon_UBA427:0.0000025684,Methanomassiliicoccaceae_archaeon_UBA421:0.0002190616)92:0.0004035555,Methanomassiliicoccaceae_archaeon_UBA366:0.0004679471)42:0.0000340030)98:0.0006318898)99:0.0014546455,Methanomassiliicoccaceae_archaeon_UBA308:0.0023278033)100:0.0109075818,((Methanomassiliicoccaceae_archaeon_UBA333:0.0000025684,((Methanomassiliicoccaceae_archaeon_UBA370:0.0000025684,(Methanomassiliicoccaceae_archaeon_UBA358:0.0000025684,(Methanomassiliicoccaceae_archaeon_UBA306:0.0008389735,Methanomassiliicoccaceae_archaeon_UBA396:0.0104990682)100:0.0336853014)76:0.0002403226)96:0.0004386294,Methanomassiliicoccaceae_archaeon_UBA378:0.0008860847)64:0.0002177908)100:0.0087597390,Methanomassiliicoccaceae_archaeon_UBA72:0.0157913552)100:0.0087377642)100:0.0247157006,Methanomassiliicoccaceae_archaeon_UBA354:0.0689692324)100:0.0562360112,Methanomassiliicoccaceae_archaeon_UBA404:0.1730779039)100:0.0907678460,(((((((Methanomassiliicoccaceae_archaeon_UBA480:0.0000025684,Methanomassiliicoccaceae_archaeon_UBA483:0.0007815356)80:0.0002121275,(Methanomassiliicoccaceae_archaeon_UBA271:0.0000025684,Methanomassiliicoccaceae_archaeon_UBA481:0.0044653370)81:0.0000025725)92:0.0008721316,(Methanomassiliicoccaceae_archaeon_UBA482:0.0006352646,Methanomassiliicoccaceae_archaeon_UBA48:0.0004493039)66:0.0001891761)100:0.0371384874,Methanomassiliicoccaceae_archaeon_UBA537:0.0781173202)100:0.0639649715,Methanomassiliicoccaceae_archaeon_UBA71:0.0593626021)99:0.0317518167,(methanogenic_archaeon_mixed_culture_ISO4-G1:0.0671787226,Methanomassiliicoccaceae_archaeon_UBA113:0.1152205079)100:0.0511610192)100:0.0604420554,(((Methanomassiliicoccaceae_archaeon_UBA408:0.0010700879,Methanomassiliicoccaceae_archaeon_UBA328:0.0012662273)100:0.1213620166,Candidatus_Methanoplasma_termitum:0.1606500532)100:0.0357454836,((((((uncultured_Candidatus_Methanomethylophilus_sp._1076:0.0048937780,Candidatus_Methanomethylophilus_sp._1R26:0.0009777965)71:0.0005092390,uncultured_Candidatus_Methanomethylophilus_sp._1077:0.0002208774)100:0.1189538657,Thermoplasmatales_archaeon_BRNA1:0.1219073193)77:0.0244114331,(((Candidatus_Methanomethylophilus_alvus:0.0000025684,Candidatus_Methanomethylophilus_alvus_Mx1201:0.0000025684)100:0.0045221127,Methanoculleus_sp._CAG:1088:0.0006093329)100:0.0255462588,Candidatus_Methanomethylophilus_sp._UBA78:0.0437187197)100:0.0425016229)88:0.0207718148,methanogenic_archaeon_ISO4-H5:0.0990365844)100:0.0313285808,Methanomassiliicoccaceae_archaeon_UBA593:0.1116685992)100:0.1082357343)97:0.0301552962)100:0.0425330022)100:0.0515368720)100:0.1168970402,((Methanomassiliicoccaceae_archaeon_763:0.0422337613,Methanomassiliicoccaceae_archaeon_762:0.0290877437)100:0.0606593202,(Methanomassiliicoccaceae_archaeon_764:0.0473621084,Methanomassiliicoccaceae_archaeon_765:0.0339104856)100:0.0554303514)100:0.1536471955)100:0.1117535867)100:0.1101214992,(((Euryarchaeota_archaeon_RBG_19FT_COMBO_56_21:0.0212376549,Euryarchaeota_archaeon_RBG_13_57_23:0.0304391488)100:0.1488897840,(Euryarchaeota_archaeon_RBG_13_61_15:0.2964938758,Euryarchaeota_archaeon_RBG_16_62_10:0.3367300121)65:0.0080915803)100:0.2329979618,(((Meg22_24_Bin_148:0.0003465162,Meg22_02_Bin_136:0.0008056140)100:0.1566062181,Euryarchaeota_archaeon_SG8-5:0.5522039253)100:0.0757028135,(Meg22_46_Bin_126:0.1423057686,((Methanomassiliicoccales_archaeon_UBA280:0.0167747132,Methanomassiliicoccales_archaeon_UBA149:0.0019483901)100:0.0918507425,Methanomassiliicoccales_archaeon_UBA147:0.0580980421)100:0.1126935921)100:0.1046820468)100:0.1725485564)80:0.0409658333)74:0.0240096353,(((((Euryarchaeota_archaeon_RBG_19FT_COMBO_69_17:0.0961321617,Euryarchaeota_archaeon_RBG_16_68_13:0.1726194029)53:0.0185765591,Euryarchaeota_archaeon_RBG_16_67_27:0.1566361190)58:0.0227032653,(Euryarchaeota_archaeon_13_1_20CM_2_64_92:0.0000025649,Euryarchaeota_archaeon_13_1_20CM_4_64_14:0.1484507449)100:0.1248944458)100:0.0794692402,Euryarchaeota_archaeon_RBG_16_68_12:0.2397795277)100:0.1577110454,(Thermoplasmata_archaeon_UBA61:0.0652401258,Thermoplasmata_archaeon_UBA184:0.0520569401)100:0.6759605703)73:0.0702547828)63:0.0282739674,(Meg19_1012_Bin_353:0.0000025684,Meg22_46_Bin_108:0.0000027626)100:0.3681857224)98:0.0458431016,((((((Meg22_1012_Bin_157:0.0006902220,Meg22_810_Bin_227:0.0000025725)84:0.0004599290,(Thermoplasmata_archaeon_1019:0.0004663214,Meg19_1012_Bin_186:0.0000025684)39:0.0000021805)79:0.0029219799,Thermoplasmatales_archaeon_ex4484_6:0.2394524518)100:0.3711338016,(((((Meg22_1214_Bin_102:0.0023122305,Meg22_1012_Bin_58:0.0033358112)53:0.0000020843,Thermoplasmata_archaeon_1022:0.0005779467)84:0.0009246961,Thermoplasmata_archaeon_1002:0.0004332607)73:0.0006464958,Thermoplasmata_archaeon_1004:0.0000021805)81:0.0011096922,((Thermoplasmata_archaeon_1021:0.0006295010,Thermoplasmata_archaeon_1020:0.0004823540)100:0.0075820102,Meg22_1416_Bin_189:0.0337140175)100:0.0023202771)100:0.3002182184)100:0.0818488622,Thermoplasmata_archaeon_999:0.8693488523)86:0.0369283209,(Meg22_46_Bin_226:0.0000025684,Meg22_24_Bin_189:0.0004304442)100:0.5211713608)82:0.0369358043)63:0.0240244551,((((((((Meg22_24_Bin_57:0.0002330138,Meg19_46_Bin_144:0.0000025684)75:0.0000025684,Meg22_46_Bin_88:0.0000025684)43:0.0000025684,Meg22_02_Bin_139:0.0000025684)99:0.0000020851,AB_69_Bin_11:0.0000025684)100:0.0003737949,Meg19_02_Bin_115:0.0022773805)100:0.0982572077,AB_1215_Bin_21:0.2017103490)100:0.3881083851,((((((((((((Marine_Group_II_euryarchaeote_679:0.0146478416,Marine_Group_II_euryarchaeote_683:0.0025790291)56:0.0005879158,((Euryarchaeota_archaeon_UBA250:0.0010902553,Marine_Group_II_euryarchaeote_673:0.0019799451)96:0.0009391355,Euryarchaeota_archaeon_466:0.0776501921)49:0.0002556915)100:0.0073088569,((Euryarchaeota_archaeon_UBA171:0.0111156457,(Euryarchaeota_archaeon_TMED192:0.0019257163,Euryarchaeota_archaeon_361:0.0618816716)100:0.0241305317)96:0.0047848418,(Euryarchaeota_archaeon_307:0.0123992565,Euryarchaeota_archaeon_383:0.0017208317)100:0.0068775219)97:0.0062027475)95:0.0087448102,(Euryarchaeota_archaeon_UBA52:0.0000020388,(Euryarchaeota_archaeon_408:0.0685581286,Marine_Group_II_euryarchaeote_687:0.0412629567)97:0.0037653429)100:0.0267855036)65:0.0095190398,Euryarchaeota_archaeon_401:0.0549311773)100:0.0616616623,((((((Euryarchaeota_archaeon_UBA98:0.0004397019,Euryarchaeota_archaeon_463:0.0001498719)90:0.0011762613,(Euryarchaeota_archaeon_310:0.0004619854,Euryarchaeota_archaeon_318:0.0046871643)100:0.0058660930)97:0.0016005711,Euryarchaeota_archaeon_281:0.0000021805)98:0.0093118640,((Euryarchaeota_archaeon_UBA619:0.0000025684,(Euryarchaeota_archaeon_UBA552:0.0000025684,(Euryarchaeota_archaeon_UBA603:0.0000025684,(((Euryarchaeota_archaeon_UBA598:0.0148414822,Euryarchaeota_archaeon_UBA127:0.0908757929)100:0.0000025725,Euryarchaeota_archaeon_UBA51:0.0006264802)89:0.0036018035,Euryarchaeota_archaeon_432:0.0114557185)88:0.0019852895)50:0.0000026771)32:0.0000026771)61:0.0000027760,(((Euryarchaeota_archaeon_UBA20:0.0000000000,Euryarchaeota_archaeon_UBA69:0.0000000000):0.0000025684,Euryarchaeota_archaeon_UBA531:0.0000025684)100:0.0000025684,Euryarchaeota_archaeon_UBA191:0.0012347876)51:0.0004494457)100:0.1305221839)100:0.0997239591,(Euryarchaeota_archaeon_UBA14:0.0000025684,Euryarchaeota_archaeon_UBA487:0.0000020364)100:0.0117947844)98:0.0117384257,(Euryarchaeota_archaeon_UBA182:0.0283470739,Euryarchaeota_archaeon_UBA558:0.0177193368)93:0.0088265391)100:0.1508077492)100:0.1965282331,((((((((((((Euryarchaeota_archaeon_UBA606:0.0024015886,Euryarchaeota_archaeon_UBA498:0.0103879833)100:0.0037139280,((Euryarchaeota_archaeon_UBA228:0.0000025684,(Euryarchaeota_archaeon_UBA463:0.0000025684,Euryarchaeota_archaeon_UBA465:0.0551993877)100:0.0058241455)52:0.0000029738,Euryarchaeota_archaeon_308:0.0034248290)89:0.0016930691)100:0.0159617232,(((Euryarchaeota_archaeon_333:0.0254651795,((Marine_Group_II_euryarchaeote_664:0.0000025684,Marine_Group_II_euryarchaeote_695:0.0027483630)45:0.0002658052,Euryarchaeota_archaeon_UBA62:0.0000025684)59:0.0007911305)100:0.0147293899,((Euryarchaeota_archaeon_UBA538:0.0030648152,Euryarchaeota_archaeon_UBA502:0.0074704083)100:0.0175155109,(Marine_Group_II_euryarchaeote_669:0.0396227796,Euryarchaeota_archaeon_429:0.0646545194)100:0.0649582223)100:0.0171246624)63:0.0031562897,((Euryarchaeota_archaeon_UBA494:0.0000025684,Euryarchaeota_archaeon_UBA608:0.0000025684)62:0.0000025684,Euryarchaeota_archaeon_UBA121:0.0113472610)100:0.0142726396)92:0.0060675985)94:0.0079175852,Euryarchaeota_archaeon_341:0.0308507530)100:0.0232514441,(((Marine_Group_II_euryarchaeote_634:0.0003157730,Euryarchaeota_archaeon_UBA103:0.0007145615)93:0.0011508813,(Euryarchaeota_archaeon_TMED215:0.0000025684,Euryarchaeota_archaeon_358:0.0000025711)99:0.0022415465)100:0.0137283265,(Euryarchaeota_archaeon_446:0.0000025725,(Marine_Group_II_euryarchaeote_688:0.0025245715,Euryarchaeota_archaeon_UBA170:0.0000020686)100:0.0240003684)100:0.0199067587)100:0.0172116399)100:0.0360668417,((((((((Euryarchaeota_archaeon_351:0.2444432545,Euryarchaeota_archaeon_468:0.0300786913)100:0.0903554263,Euryarchaeota_archaeon_286:0.0024082846)98:0.0053367896,(Euryarchaeota_archaeon_UBA195:0.0000025725,Euryarchaeota_archaeon_UBA130:0.0000025684)99:0.0009844695)99:0.0179915561,(Euryarchaeota_archaeon_UBA137:0.0519211559,((Euryarchaeota_archaeon_UBA601:0.0000025684,Euryarchaeota_archaeon_UBA28:0.0000021565)100:0.0036467525,(Euryarchaeota_archaeon_UBA49:0.0014159954,Euryarchaeota_archaeon_UBA18:0.0022387511)79:0.0009275272)100:0.0376010138)100:0.0129963238)100:0.0345489044,Euryarchaeota_archaeon_442:0.0080614091)100:0.0104252191,Euryarchaeota_archaeon_304:0.0045710827)100:0.0412078569,((Marine_Group_II_euryarchaeote_662:0.0004714306,Euryarchaeota_archaeon_UBA560:0.0049068025)98:0.0101206763,Euryarchaeota_archaeon_419:0.0704490615)100:0.0272413749)100:0.0301780116,(Euryarchaeota_archaeon_UBA555:0.0040177945,Euryarchaeota_archaeon_UBA181:0.0043936585)100:0.0625604106)56:0.0166679010)100:0.1242875896,Euryarchaeota_archaeon_UBA4:0.0533142834)89:0.0102015506,(((((Euryarchaeota_archaeon_UBA173:0.0186630856,Euryarchaeota_archaeon_UBA554:0.0000025684)48:0.0003325816,(((Euryarchaeota_archaeon_UBA215:0.0000025684,Euryarchaeota_archaeon_UBA503:0.0000025684)98:0.0007906968,Euryarchaeota_archaeon_UBA25:0.0000025684)64:0.0000021831,Euryarchaeota_archaeon_UBA595:0.0028346499)63:0.0003610355)88:0.0073664224,Euryarchaeota_archaeon_UBA3:0.0003972024)73:0.0236172507,((Euryarchaeota_archaeon_326:0.0012533485,Euryarchaeota_archaeon_379:0.0009820782)81:0.0037102395,(Euryarchaeota_archaeon_409:0.0000021805,Euryarchaeota_archaeon_UBA249:0.0002802982)100:0.0016875110)100:0.0252352662)73:0.0221282888,(Euryarchaeota_archaeon_UBA438:0.0185439051,Euryarchaeota_archaeon_413:0.0379729102)99:0.0139141767)72:0.0152893863)96:0.0657168268,((Euryarchaeota_archaeon_UBA129:0.0151611428,Euryarchaeota_archaeon_UBA180:0.0028079617)73:0.0611790683,Euryarchaeota_archaeon_451:0.0429391646)73:0.0366196002)100:0.0466109195,Euryarchaeota_archaeon_364:0.4768999336)100:0.1555881246,(((((((((Euryarchaeota_archaeon_UBA38:0.0030130320,Euryarchaeota_archaeon_UBA105:0.0048751422)100:0.0354016285,Euryarchaeota_archaeon_279:0.0349212151)49:0.0131295858,((((((((Euryarchaeota_archaeon_UBA26:0.0000025684,Euryarchaeota_archaeon_UBA600:0.0000025684)100:0.0000020195,Euryarchaeota_archaeon_UBA551:0.0000025684)77:0.0165432960,((Euryarchaeota_archaeon_UBA19:0.0000025684,(Euryarchaeota_archaeon_UBA66:0.0000025684,Euryarchaeota_archaeon_UBA597:0.0000025684)98:0.0000025725)72:0.0008831720,(Euryarchaeota_archaeon_UBA50:0.0003385013,Euryarchaeota_archaeon_UBA529:0.0000025684)100:0.0038119599)61:0.0029908909)99:0.0026430804,Euryarchaeota_archaeon_UBA485:0.0012326426)100:0.0255919804,Marine_group_II_euryarchaeote_REDSEA-S03_B6:0.0040406361)97:0.0422254251,(Euryarchaeota_archaeon_369:0.0261882659,Euryarchaeota_archaeon_325:0.0139188682)100:0.1226492246)100:0.0358406291,(((((Marine_Group_II_euryarchaeote_631:0.0014266346,Euryarchaeota_archaeon_UBA104:0.0000025684)86:0.0014284907,Euryarchaeota_archaeon_294:0.0006243654)59:0.0002994045,Euryarchaeota_archaeon_UBA175:0.0005664387)72:0.0013799434,Euryarchaeota_archaeon_UBA29:0.0072200961)89:0.0103918960,((Euryarchaeota_archaeon_UBA34:0.0000023806,Marine_Group_II_euryarchaeote_652:0.0781766587)83:0.0019843357,Euryarchaeota_archaeon_340:0.0651010963)74:0.0185761190)100:0.0969882992)74:0.0353370504,(Euryarchaeota_archaeon_UBA108:0.0214862059,(Marine_Group_II_euryarchaeote_MED-G37:0.0000025748,Euryarchaeota_archaeon_UBA31:0.0002832155)100:0.0142179654)99:0.0193188694)67:0.0251900909)91:0.0455918714,((Marine_Group_II_euryarchaeote_690:0.1075772288,((Euryarchaeota_archaeon_UBA126:0.0138434867,Euryarchaeota_archaeon_UBA193:0.0000021818)100:0.0530328148,Euryarchaeota_archaeon_464:0.0028027038)100:0.2778476109)99:0.0629763149,Euryarchaeota_archaeon_UBA106:0.5002451486)98:0.0349172598)97:0.0275292216,Marine_Group_II_euryarchaeote_MED-G36:0.0665789786)70:0.0234421551,(((Euryarchaeota_archaeon_UBA199:0.0182236324,Euryarchaeota_archaeon_UBA23:0.0000025684)54:0.0002795448,Euryarchaeota_archaeon_UBA500:0.0000025684)87:0.0008383901,Euryarchaeota_archaeon_UBA252:0.0000021805)100:0.1128771251)100:0.0308008658,(Euryarchaeota_archaeon_UBA58:0.0001655436,Euryarchaeota_archaeon_533:0.0012994851)100:0.1132821688)100:0.1039675376,((((((((((Marine_Group_II_euryarchaeote_651:0.0000027351,Marine_Group_II_euryarchaeote_653:0.0021391250)86:0.0011132613,Euryarchaeota_archaeon_UBA556:0.0495716693)97:0.0014707308,(Marine_Group_II_euryarchaeote_654:0.0005139977,Euryarchaeota_archaeon_UBA260:0.0564811036)91:0.0017813825)100:0.1377533113,(Euryarchaeota_archaeon_UBA89:0.0723804763,((Euryarchaeota_archaeon_478:0.0299254255,Euryarchaeota_archaeon_324:0.0613384289)100:0.0873083806,((((((Marine_Group_II_euryarchaeote_632:0.0000025684,(Euryarchaeota_archaeon_UBA30:0.0036935405,Euryarchaeota_archaeon_348:0.0051898916)87:0.0000021805)87:0.0000029541,(Euryarchaeota_archaeon_355:0.0000028487,Euryarchaeota_archaeon_TMED280:0.0000025684)100:0.0044201238)77:0.0019336879,Euryarchaeota_archaeon_UBA257:0.0007537961)77:0.0025087059,Euryarchaeota_archaeon_472:0.1731524746)57:0.0037106378,Euryarchaeota_archaeon_278:0.0420633900)89:0.0162859688,Euryarchaeota_archaeon_277:0.1237857128)100:0.0081848120)100:0.0343128092)100:0.0086471826)74:0.0119526265,((Euryarchaeota_archaeon_378:0.0006307424,(((Euryarchaeota_archaeon_UBA605:0.0002706564,Euryarchaeota_archaeon_UBA610:0.0232864627)70:0.0000025684,Euryarchaeota_archaeon_UBA497:0.0000025684)100:0.0000021818,(Euryarchaeota_archaeon_UBA607:0.0000025684,Euryarchaeota_archaeon_UBA224:0.0000025684)93:0.0000025684)98:0.0000021831)100:0.0234576293,(Euryarchaeota_archaeon_393:0.0063368433,Euryarchaeota_archaeon_UBA439:0.0011789001)100:0.0264720067)100:0.0324242514)100:0.0602923875,Euryarchaeota_archaeon_322:0.0006122898)58:0.0015169855,(Euryarchaeota_archaeon_UBA9:0.0000023932,Euryarchaeota_archaeon_UBA227:0.0000021805)97:0.0038016313)84:0.0123113825,Euryarchaeota_archaeon_397:0.0030383521)100:0.0729052766,Euryarchaeota_archaeon_284:0.0219837558)100:0.1746618418,(Euryarchaeota_archaeon_UBA99:0.0008533680,Euryarchaeota_archaeon_470:0.0008225385)100:0.1651204992)100:0.0767386442)89:0.0346531141,((((((((((Euryarchaeota_archaeon_431:0.0493166773,Marine_Group_II_euryarchaeote_MED-G34:0.0824465393)100:0.1698995311,(((Euryarchaeota_archaeon_UBA225:0.0000020097,Euryarchaeota_archaeon_303:0.0004651640)87:0.0010478780,Euryarchaeota_archaeon_443:0.0159025520)66:0.0000026922,(Euryarchaeota_archaeon_331:0.0540570197,Euryarchaeota_archaeon_394:0.0316999887)100:0.1455283886)100:0.0658778535)53:0.1306342633,((((Euryarchaeota_archaeon_UBA192:0.0409043464,Euryarchaeota_archaeon_306:0.0003536012)91:0.0006557645,Euryarchaeota_archaeon_UBA178:0.0010068503)75:0.0006523504,Euryarchaeota_archaeon_UBA109:0.0003921858)61:0.0003274514,Euryarchaeota_archaeon_UBA220:0.0000021805)87:0.0013314533)30:0.0014141658,Euryarchaeota_archaeon_UBA200:0.0014390799)28:0.0038511494,(Euryarchaeota_archaeon_455:0.0652892108,Euryarchaeota_archaeon_421:0.0513588317)53:0.0828274368)95:0.0162352003,((((Euryarchaeota_archaeon_UBA86:0.0000025684,Euryarchaeota_archaeon_UBA499:0.0000025684)75:0.0000025684,Euryarchaeota_archaeon_404:0.0041117829)94:0.0000023251,Euryarchaeota_archaeon_UBA22:0.0000025684)98:0.0009707368,Euryarchaeota_archaeon_UBA197:0.0195821699)100:0.0191077661)95:0.0205478614,(((Marine_Group_II_euryarchaeote_666:0.0273242641,Euryarchaeota_archaeon_UBA542:0.0000025684)85:0.0007642053,Euryarchaeota_archaeon_UBA540:0.0000022482)100:0.0074083559,Euryarchaeota_archaeon_UBA101:0.0122521945)100:0.0283761188)96:0.0189376648,Euryarchaeota_archaeon_UBA174:0.0535398221)100:0.0525927819,(Euryarchaeota_archaeon_UBA623:0.0221627792,Euryarchaeota_archaeon_UBA54:0.0301348684)100:0.0611121815)70:0.0264583214,((((Euryarchaeota_archaeon_UBA133:0.0000025684,(Euryarchaeota_archaeon_UBA56:0.0000025684,Euryarchaeota_archaeon_UBA172:0.0000025684)100:0.0000025684)55:0.0000025684,Euryarchaeota_archaeon_536:0.0000024794)100:0.0082764549,Marine_Group_II_euryarchaeote_696:0.0514398856)100:0.0319459382,((Euryarchaeota_archaeon_UBA134:0.0000027760,Euryarchaeota_archaeon_UBA528:0.0049011528)100:0.0618953403,Euryarchaeota_archaeon_535:0.0013063451)100:0.0501789710)100:0.1076621294)100:0.0680033138)75:0.0282745741)82:0.0229653947,(((((Euryarchaeota_archaeon_436:0.1662161355,((Euryarchaeota_archaeon_475:0.0000299908,Euryarchaeota_archaeon_UBA209:0.0000025684)89:0.0011981528,Euryarchaeota_archaeon_438:0.0016629400)64:0.0019589400)97:0.0745278970,Euryarchaeota_archaeon_UBA622:0.0023755033)97:0.1482237004,(Euryarchaeota_archaeon_338:0.0034840179,Euryarchaeota_archaeon_386:0.0259654202)100:0.0514280651)100:0.0742821524,((Euryarchaeota_archaeon_461:0.1694922062,((((((((((Marine_group_II_euryarchaeote_REDSEA-S43_B8:0.0697639587,(Euryarchaeota_archaeon_UBA112:0.0075985103,(Marine_group_II_euryarchaeote_REDSEA-S40_B11N13:0.0004668920,Marine_group_II_euryarchaeote_REDSEA-S29_B8N9:0.0315094220)100:0.0027655307)99:0.0124388228)99:0.0021435765,Euryarchaeota_archaeon_450:0.0555136962)99:0.0000023071,Euryarchaeota_archaeon_283:0.0143279843)100:0.0092851629,Marine_Group_II_euryarchaeote_680:0.0133587549)100:0.0624793957,(Marine_group_II_euryarchaeote_REDSEA-S11_B3N4:0.0031911704,Marine_group_II_euryarchaeote_REDSEA-S10_B2:0.0005116087)67:0.0002952478)97:0.0030218134,((Marine_group_II_euryarchaeote_REDSEA-S41_B6:0.0009255473,Marine_group_II_euryarchaeote_REDSEA-S37_B2N9:0.0065317138)100:0.0724327688,Marine_group_II_euryarchaeote_REDSEA-S42_B7:0.0146203819)98:0.0396127416)100:0.0694532469,(((Euryarchaeota_archaeon_TMED164:0.0145159617,(Euryarchaeota_archaeon_439:0.0133806454,(Euryarchaeota_archaeon_458:0.0061690398,(Euryarchaeota_archaeon_411:0.0045064108,Marine_Group_II_euryarchaeote_MED-G35:0.0302721818)100:0.0206078996)100:0.0424493979)100:0.0182341211)100:0.0425334705,Marine_Group_II_euryarchaeote_641:0.0727010258)100:0.0234446579,(Euryarchaeota_archaeon_349:0.0298201192,(Euryarchaeota_archaeon_276:0.0763545010,Euryarchaeota_archaeon_471:0.1805473919)100:0.0333139202)100:0.0248817108)71:0.0505748309)100:0.0246704945,((Euryarchaeota_archaeon_291:0.0000023074,Euryarchaeota_archaeon_TMED173:0.0000025684)100:0.0358308772,(Euryarchaeota_archaeon_425:0.0115243992,Euryarchaeota_archaeon_387:0.1464223368)100:0.0302045667)100:0.1199683715)100:0.0491711988,((Euryarchaeota_archaeon_459:0.1348765352,(((Euryarchaeota_archaeon_400:0.0047403273,Euryarchaeota_archaeon_309:0.0462204948)100:0.0374028130,Euryarchaeota_archaeon_423:0.0436520276)100:0.0395446087,Euryarchaeota_archaeon_405:0.0884002940)53:0.0059683166)48:0.0109540574,((Euryarchaeota_archaeon_UBA464:0.0000025782,Euryarchaeota_archaeon_UBA462:0.0000023791)100:0.0536411891,Euryarchaeota_archaeon_350:0.0976541555)53:0.0580651617)52:0.0250676196)100:0.0388702987,((Euryarchaeota_archaeon_390:0.0154886819,Euryarchaeota_archaeon_UBA194:0.0185516481)100:0.1028068569,(Euryarchaeota_archaeon_448:0.0025207328,(Marine_group_II_euryarchaeote_REDSEA-S25_B4N5:0.0105489464,Marine_group_II_euryarchaeote_REDSEA-S19_B7N8:0.0664956682)94:0.0020577790)99:0.0615004522)100:0.1183158058)100:0.0324055146)94:0.0228974319,(Marine_group_II_euryarchaeote_REDSEA-S30_B12:0.0439289907,(Euryarchaeota_archaeon_UBA36:0.0761544173,Euryarchaeota_archaeon_311:0.0008270446)100:0.0447075699)100:0.1732734496)88:0.0327253694)100:0.0753448155,(((((Euryarchaeota_archaeon_TMED129:0.0054644294,Euryarchaeota_archaeon_334:0.0908640733)100:0.0258595284,((Euryarchaeota_archaeon_420:0.0249071824,Euryarchaeota_archaeon_382:0.0150190068)93:0.0068743018,Marine_Group_II_euryarchaeote_645:0.0136293226)100:0.0160431819)100:0.0212714583,Euryarchaeota_archaeon_473:0.1328904369)100:0.0244761389,(Euryarchaeota_archaeon_TMED97:0.0000029782,(Euryarchaeota_archaeon_359:0.0000025684,Marine_Group_II_euryarchaeote_MED-G38:0.0002017563)83:0.0001538773)100:0.0478380568)100:0.0561057175,(Euryarchaeota_archaeon_UBA132:0.0000025684,Euryarchaeota_archaeon_UBA557:0.0000025684)100:0.1031689736)100:0.1265583438)84:0.0266071324)100:0.0583177820)100:0.0751507544,(((((Marine_Group_II_euryarchaeote_672:0.0000025684,Euryarchaeota_archaeon_UBA251:0.0000029692)100:0.0109732302,(Marine_Group_II_euryarchaeote_674:0.0072743410,Euryarchaeota_archaeon_UBA40:0.0008381016)95:0.0051856459)100:0.0092782764,(((Euryarchaeota_archaeon_UBA584:0.0011416592,(Euryarchaeota_archaeon_343:0.0000025684,Euryarchaeota_archaeon_TMED255:0.0487045114)100:0.0122514964)78:0.0006039338,Marine_Group_II_euryarchaeote_633:0.0012914323)89:0.0032114414,Euryarchaeota_archaeon_388:0.0032873058)100:0.0133306820)98:0.0140927062,((Euryarchaeota_archaeon_UBA496:0.0035186099,Euryarchaeota_archaeon_380:0.0003339679)100:0.0075982829,Euryarchaeota_archaeon_323:0.0406454401)100:0.0290166688)100:0.1058576392,((((((Euryarchaeota_archaeon_353:0.0113769409,(Euryarchaeota_archaeon_414:0.0297604936,Euryarchaeota_archaeon_367:0.0108568456)84:0.0065585324)83:0.0069661625,Euryarchaeota_archaeon_UBA125:0.0185210244)79:0.0091168675,(Euryarchaeota_archaeon_UBA84:0.0181772416,(Euryarchaeota_archaeon_299:0.0000024325,Euryarchaeota_archaeon_TMED85:0.1278678592)100:0.2057232603)100:0.0606211562)100:0.0198365534,Euryarchaeota_archaeon_370:0.0776643745)99:0.0124865965,Euryarchaeota_archaeon_UBA39:0.1159520760)53:0.0266098104,((Euryarchaeota_archaeon_301:0.0023111637,Euryarchaeota_archaeon_UBA222:0.1677876714)53:0.0079305429,Euryarchaeota_archaeon_403:0.0206661495)53:0.0423766595)100:0.0796487451)100:0.1916339117)100:0.0584941588,((((Marine_Group_II_euryarchaeote_MED-G33:0.1357366535,Euryarchaeota_archaeon_UBA501:0.0520367051)100:0.1544014948,Euryarchaeota_archaeon_415:0.0145151608)81:0.0068609171,((((Marine_Group_II_euryarchaeote_655:0.1025751464,((Euryarchaeota_archaeon_UBA602:0.0000025684,(Euryarchaeota_archaeon_UBA27:0.0006323142,Euryarchaeota_archaeon_377:0.0774676790)89:0.0000027111)100:0.0030667980,Euryarchaeota_archaeon_UBA530:0.0000025684)81:0.0000025812)100:0.0068106953,(Euryarchaeota_archaeon_445:0.0020166587,((Euryarchaeota_archaeon_328:0.0061104259,Euryarchaeota_archaeon_UBA221:0.0000025684)100:0.0034169073,Euryarchaeota_archaeon_395:0.0080658288)99:0.0480840320)96:0.0063509020)96:0.0146110745,((Euryarchaeota_archaeon_346:0.0056667940,Euryarchaeota_archaeon_365:0.0014940545)100:0.0110912885,Euryarchaeota_archaeon_417:0.0155451569)100:0.0410370512)71:0.0101091292,Euryarchaeota_archaeon_406:0.0716254030)79:0.0145816143)100:0.0588541355,Euryarchaeota_archaeon_434:0.0921989688)100:0.2285874127)68:0.0301978302,(((Euryarchaeota_archaeon_537:0.1073582448,Euryarchaeota_archaeon_UBA59:0.0385806608)100:0.1806807014,(((Euryarchaeota_archaeon_282:0.0082574358,Marine_Group_II_euryarchaeote_686:0.1098550788)100:0.0550521419,((Thermoplasmata_archaeon_976:0.0004127205,Euryarchaeota_archaeon_UBA196:0.0012890586)100:0.0944873084,Euryarchaeota_archaeon_449:0.2680227851)100:0.0425626759)99:0.0298018892,Euryarchaeota_archaeon_538:0.1062729101)100:0.0890055096)100:0.0664074162,(Euryarchaeota_archaeon_531:0.0347233019,Euryarchaeota_archaeon_534:0.2598403522)100:0.2678286760)100:0.1058674632)100:0.0560817407,(((((((Euryarchaeota_archaeon_UBA68:0.0002017563,Euryarchaeota_archaeon_UBA553:0.0000025684)65:0.0001325650,Euryarchaeota_archaeon_UBA620:0.0000021063)81:0.0000021314,Euryarchaeota_archaeon_426:0.0009775038)100:0.0788103367,Euryarchaeota_archaeon_424:0.0823445804)100:0.0531879029,((Euryarchaeota_archaeon_300:0.0201004639,(Euryarchaeota_archaeon_428:0.0054384572,Euryarchaeota_archaeon_UBA87:0.1670622178)100:0.0113103280)72:0.0170633091,((Euryarchaeota_archaeon_337:0.0096878132,Euryarchaeota_archaeon_UBA596:0.0043691946)100:0.0291744941,(Euryarchaeota_archaeon_UBA16:0.0001119770,Euryarchaeota_archaeon_319:0.0036898868)100:0.0295560628)100:0.0154649598)86:0.0282753580)100:0.4245597883,((Euryarchaeota_archaeon_UBA60:0.2292380604,(Euryarchaeota_archaeon_418:0.0183849136,Euryarchaeota_archaeon_UBA226:0.0055550664)100:0.1944481354)100:0.0527950286,(((((((((Euryarchaeota_archaeon_UBA100:0.0000025684,Euryarchaeota_archaeon_474:0.0000026292)100:0.0543238561,Euryarchaeota_archaeon_UBA83:0.0277555686)100:0.0378798896,(Euryarchaeota_archaeon_315:0.0079103029,(((Euryarchaeota_archaeon_UBA12:0.0000025684,Euryarchaeota_archaeon_UBA484:0.0000025684)43:0.0000025684,Euryarchaeota_archaeon_UBA547:0.0000025684)84:0.0000025684,Euryarchaeota_archaeon_433:0.0000025684)93:0.0058464587)97:0.0080670676)100:0.0301718888,(((Euryarchaeota_archaeon_UBA495:0.0002578902,Euryarchaeota_archaeon_381:0.0570109198)100:0.0102432097,(Euryarchaeota_archaeon_UBA559:0.0000025725,(Euryarchaeota_archaeon_440:0.0000021744,Marine_Group_II_euryarchaeote_691:0.0005002371)96:0.0009831527)100:0.0103173894)99:0.0108273163,Marine_Group_II_euryarchaeote_647:0.0228774695)100:0.0313409349)90:0.0127141757,((Marine_Group_II_euryarchaeote_681:0.0622641323,Marine_Group_II_euryarchaeote_677:0.0137220130)86:0.0045233305,Euryarchaeota_archaeon_TMED141:0.0033374648)100:0.0290463140)100:0.0376860222,((Euryarchaeota_archaeon_297:0.0408491252,Euryarchaeota_archaeon_TMED252:0.0583073438)85:0.0175023971,Marine_Group_II_euryarchaeote_667:0.0423221545)86:0.0330376161)100:0.1671600886,(Euryarchaeota_archaeon_UBA15:0.2173046218,Euryarchaeota_archaeon_402:0.1237668489)100:0.2248865263)77:0.0387315409,(((((((Euryarchaeota_archaeon_UBA90:0.0549949551,Euryarchaeota_archaeon_298:0.1797444396)100:0.0312937642,(Marine_Group_II_euryarchaeote_671:0.0515674402,Euryarchaeota_archaeon_452:0.4427525894)100:0.0201140199)100:0.0462607589,((((Marine_Group_II_euryarchaeote_670:0.0243697383,(Euryarchaeota_archaeon_UBA13:0.0000025684,Euryarchaeota_archaeon_UBA548:0.0000021063)100:0.0796008802)97:0.0211222768,(Euryarchaeota_archaeon_430:0.0637490723,((Euryarchaeota_archaeon_372:0.0310071106,(Euryarchaeota_archaeon_UBA599:0.1470582205,(Euryarchaeota_archaeon_UBA128:0.0204310042,Euryarchaeota_archaeon_UBA21:0.0010170961)100:0.1196414021)100:0.0677030093)69:0.0027050561,Marine_Group_II_euryarchaeote_657:0.1727547352)100:0.0467175550)97:0.0025603803)98:0.0148295521,(Euryarchaeota_archaeon_UBA111:0.1176488966,Euryarchaeota_archaeon_UBA229:0.2571125147)100:0.0467170661)99:0.0163676830,(Marine_Group_II_euryarchaeote_684:0.0003153900,Marine_Group_II_euryarchaeote_659:0.0003308257)100:0.0371543626)100:0.0301022422)100:0.0498713060,((((((Euryarchaeota_archaeon_UBA35:0.0000025684,(Euryarchaeota_archaeon_UBA17:0.0005732018,Euryarchaeota_archaeon_320:0.0002808883)98:0.0010864094)63:0.0002712133,Euryarchaeota_archaeon_UBA621:0.0000025684)94:0.0008098415,Euryarchaeota_archaeon_UBA131:0.0005672969)63:0.0002647082,Euryarchaeota_archaeon_465:0.0005911304)100:0.0217410773,((Euryarchaeota_archaeon_TMED248:0.0013840243,Euryarchaeota_archaeon_UBA123:0.0002872984)100:0.0035339875,Euryarchaeota_archaeon_352:0.0092042457)100:0.0223683466)100:0.0396578654,((Euryarchaeota_archaeon_TMED132:0.0000025684,Euryarchaeota_archaeon_344:0.0002753500)100:0.0175952096,((Marine_Group_II_euryarchaeote_644:0.0316820423,Euryarchaeota_archaeon_UBA562:0.0531961566)87:0.0223068642,Euryarchaeota_archaeon_327:0.0097425618)87:0.0067595511)100:0.0446787625)100:0.0481933494)100:0.0538540791,Euryarchaeota_archaeon_UBA242:0.1746199189)98:0.0265140096,((((((((Marine_Group_II_euryarchaeote_638:0.0010827038,Euryarchaeota_archaeon_285:0.0027068569)88:0.0010475042,Euryarchaeota_archaeon_296:0.0006247361)100:0.0211168556,(Euryarchaeota_archaeon_UBA563:0.1735302714,Euryarchaeota_archaeon_316:0.1056411042)100:0.0921835394)100:0.0804599376,((Euryarchaeota_archaeon_TMED99:0.0136894481,Euryarchaeota_archaeon_UBA91:0.0388663341)100:0.0341238935,Euryarchaeota_archaeon_UBA259:0.0641486889)88:0.0128575596)44:0.0063075534,Marine_Group_II_euryarchaeote_646:0.0593195031)100:0.0724027264,(Euryarchaeota_archaeon_467:0.0000025684,Euryarchaeota_archaeon_UBA88:0.0003205568)100:0.0562209904)52:0.0246894626,((((Marine_Group_II_euryarchaeote_663:0.0000028094,uncultured_marine_group_II_euryarchaeote:0.0520868683)100:0.0249197976,Euryarchaeota_archaeon_368:0.0010372204)100:0.0154015230,((Euryarchaeota_archaeon_UBA433:0.0246264191,Marine_Group_II_euryarchaeote_648:0.1297879894)89:0.0123137055,Marine_Group_II_euryarchaeote_692:0.0236379763)92:0.0432890506)51:0.0151260612,(Marine_Group_II_euryarchaeote_668:0.0536255489,Euryarchaeota_archaeon_UBA258:0.2802160156)98:0.0098963061)53:0.0337397518)100:0.0347321258,(((((((Euryarchaeota_archaeon_314:0.0277781409,(Marine_Group_II_euryarchaeote_685:0.1286258179,(Marine_Group_II_euryarchaeote_656:0.0440038183,Euryarchaeota_archaeon_302:0.0729776468)100:0.0660884274)100:0.0538879064)98:0.0006113703,Euryarchaeota_archaeon_437:0.1941198765)60:0.0126159390,(((((((((Euryarchaeota_archaeon_UBA442:0.0032067703,Euryarchaeota_archaeon_UBA122:0.0000025684)100:0.0376982443,Euryarchaeota_archaeon_UBA604:0.0006125845)100:0.0064936643,Euryarchaeota_archaeon_UBA253:0.0011699075)94:0.0011631002,(Euryarchaeota_archaeon_UBA609:0.0115389482,Marine_Group_II_euryarchaeote_675:0.0000025684)87:0.0007786478)88:0.0014142461,Euryarchaeota_archaeon_391:0.0000021608)100:0.0140855579,(Euryarchaeota_archaeon_UBA561:0.0411146579,Euryarchaeota_archaeon_357:0.0097132369)100:0.0255555558)62:0.0052343778,(Marine_Group_II_euryarchaeote_642:0.0011900407,Marine_Group_II_euryarchaeote_694:0.0074855238)100:0.0079672757)100:0.0330843857,(((Euryarchaeota_archaeon_UBA546:0.0017427837,Euryarchaeota_archaeon_UBA486:0.0000023829)77:0.0006376645,Euryarchaeota_archaeon_UBA11:0.0000025684)97:0.0048259145,Euryarchaeota_archaeon_447:0.3642291622)100:0.0449983780)25:0.0044258496,(Euryarchaeota_archaeon_356:0.0514890841,(Marine_Group_II_euryarchaeote_682:0.1276302755,(Euryarchaeota_archaeon_UBA549:0.0371372014,(Marine_Group_II_euryarchaeote_635:0.0299742325,Marine_Group_II_euryarchaeote_661:0.0032587310)100:0.0116710571)100:0.0697443023)34:0.0038301177)55:0.0110787178)45:0.0042998729)100:0.0241659406,(Euryarchaeota_archaeon_460:0.0059854835,Marine_Group_II_euryarchaeote_636:0.0166526959)100:0.0769213348)92:0.0201140116,(Marine_Group_II_euryarchaeote_640:0.0180578724,Euryarchaeota_archaeon_UBA256:0.0122753092)100:0.0532881929)71:0.0134732127,Marine_Group_II_euryarchaeote_639:0.0934570110)88:0.0167676212,((Euryarchaeota_archaeon_295:0.0438588906,(Euryarchaeota_archaeon_453:0.0006857769,Euryarchaeota_archaeon_UBA214:0.0992982642)100:0.0117877590)100:0.0177918502,(Euryarchaeota_archaeon_UBA37:0.0000025782,Euryarchaeota_archaeon_UBA255:0.0576162245)100:0.0312400340)100:0.0427087098)100:0.0912388413)100:0.0413566559)100:0.1043474779,(((((((((Euryarchaeota_archaeon_392:0.0066270909,(((Marine_Group_II_euryarchaeote_660:0.0005398565,Euryarchaeota_archaeon_UBA110:0.0002953913)88:0.0005239821,Marine_Group_II_euryarchaeote_676:0.0031021275)58:0.0003836377,Euryarchaeota_archaeon_330:0.0065548793)56:0.0007810385)83:0.0054566768,(Marine_Group_II_euryarchaeote_689:0.0015316622,Euryarchaeota_archaeon_UBA124:0.0035342384)82:0.0031547502)100:0.0271367933,Euryarchaeota_archaeon_362:0.0205698250)76:0.0050509729,(((Euryarchaeota_archaeon_UBA443:0.0000025684,Euryarchaeota_archaeon_UBA179:0.0000025684)72:0.0002818876,(Euryarchaeota_archaeon_UBA461:0.0000025684,Euryarchaeota_archaeon_347:0.0000025684)49:0.0000025684)94:0.0009042409,Euryarchaeota_archaeon_396:0.0005182639)100:0.0263536713)91:0.0076757226,((((Euryarchaeota_archaeon_TMED103:0.0000025684,Euryarchaeota_archaeon_354:0.0000021818)100:0.0019494561,Euryarchaeota_archaeon_UBA63:0.0783184342)100:0.0126280664,(Euryarchaeota_archaeon_435:0.0117218349,Euryarchaeota_archaeon_UBA618:0.0000029738)100:0.1776240497)94:0.0132378633,(Euryarchaeota_archaeon_422:0.0505636006,Euryarchaeota_archaeon_454:0.0438262164)81:0.0100019582)49:0.0058379240)35:0.0036255669,(Marine_Group_II_euryarchaeote_650:0.0332484556,(Euryarchaeota_archaeon_469:0.0004409887,Marine_Group_II_euryarchaeote_658:0.0336472231)100:0.0123648574)62:0.0092977238)80:0.0012801999,Euryarchaeota_archaeon_441:0.2470472235)64:0.0226210422,(((Euryarchaeota_archaeon_389:0.0038714685,Euryarchaeota_archaeon_329:0.0027506666)90:0.0023889288,Euryarchaeota_archaeon_UBA82:0.0197856586)76:0.0075114087,Marine_Group_II_euryarchaeote_649:0.0498720331)100:0.0690532311)63:0.0306331524,Euryarchaeota_archaeon_290:0.0637682843)100:0.1347637920)100:0.0476970304)100:0.0565426491,((((((((((Euryarchaeota_archaeon_UBA85:0.0003745511,Euryarchaeota_archaeon_399:0.0000020364)100:0.0088913436,(((Euryarchaeota_archaeon_385:0.0006021875,Marine_Group_II_euryarchaeote_665:0.0533100950)57:0.0011362508,(Euryarchaeota_archaeon_UBA177:0.0000025684,Euryarchaeota_archaeon_UBA107:0.0147712782)100:0.0225242972)56:0.0004724200,Euryarchaeota_archaeon_336:0.0415320303)100:0.0085910753)100:0.0268347455,((((Euryarchaeota_archaeon_410:0.0009479091,(Euryarchaeota_archaeon_UBA10:0.0000027849,Euryarchaeota_archaeon_UBA545:0.0003973548)97:0.0012988042)100:0.0141170600,Euryarchaeota_archaeon_293:0.0534529664)98:0.0249986399,(Euryarchaeota_archaeon_376:0.0388272227,Euryarchaeota_archaeon_373:0.0152768941)100:0.0386565292)91:0.0131666192,Euryarchaeota_archaeon_457:0.1367250338)92:0.0122426085)65:0.0075383150,((Euryarchaeota_archaeon_UBA550:0.0219622013,(Euryarchaeota_archaeon_335:0.1923752287,Euryarchaeota_archaeon_412:0.1403796098)97:0.0788960167)92:0.0277968359,Euryarchaeota_archaeon_292:0.1383316824)97:0.0286151027)50:0.0047607660,Euryarchaeota_archaeon_427:0.0490013539)98:0.0209206334,((Marine_Group_II_euryarchaeote_637:0.0375258732,Euryarchaeota_archaeon_312:0.0702001563)48:0.0091150896,(Marine_Group_II_euryarchaeote_643:0.0738436687,(Euryarchaeota_archaeon_345:0.0000025599,Euryarchaeota_archaeon_TMED279:0.0000025684)100:0.0791213141)100:0.0197972465)59:0.0071060612)88:0.0141462214,((Euryarchaeota_archaeon_374:0.0195874436,Euryarchaeota_archaeon_UBA41:0.0419326396)100:0.1217558208,(Euryarchaeota_archaeon_UBA120:0.0111195651,Euryarchaeota_archaeon_UBA53:0.0393565144)100:0.0433195135)100:0.0508843158)100:0.0283260580,(Euryarchaeota_archaeon_456:0.0029870221,Euryarchaeota_archaeon_366:0.0821132227)100:0.1018080427)99:0.0358489643,(Euryarchaeota_archaeon_363:0.0025376662,Euryarchaeota_archaeon_UBA441:0.0270748820)100:0.0865531755)100:0.0688471931,((((Euryarchaeota_archaeon_305:0.0026780981,Euryarchaeota_archaeon_317:0.0050827663)100:0.0127723639,(Marine_Group_II_euryarchaeote_678:0.0006415997,Euryarchaeota_archaeon_416:0.0002959711)100:0.0024011498)63:0.0017683680,Euryarchaeota_archaeon_462:0.0236729982)100:0.0176482245,(Euryarchaeota_archaeon_339:0.0036732259,Marine_Group_II_euryarchaeote_693:0.0019421253)100:0.0214784011)100:0.2167866391)99:0.0416172665)100:0.0771091068)94:0.0349510023)95:0.0394341804,(Euryarchaeota_archaeon_313:0.0300039761,Euryarchaeota_archaeon_398:0.1748778347)100:0.4418977395)88:0.0396496068)100:0.3918273231,((((((Marine_Group_III_euryarchaeote_CG-Epi2:0.0149684486,Euryarchaeota_archaeon_360:0.0562954408)100:0.0731688220,(Euryarchaeota_archaeon_384:0.0307027684,Euryarchaeota_archaeon_371:0.1345994390)100:0.1779585348)100:0.0391631295,(((((Euryarchaeota_archaeon_342:0.0021852457,Marine_Group_III_euryarchaeote_CG-Epi1:0.0002248545)100:0.0224094106,Marine_Group_III_euryarchaeote_CG-Epi6:0.0845132758)97:0.0068473238,(Marine_Group_III_euryarchaeote_CG-Epi3:0.0000028749,Euryarchaeota_archaeon_UBA169:0.0035031121)100:0.0694341368)75:0.0017145539,(Marine_Group_III_euryarchaeote_CG-Epi4:0.1866737031,Euryarchaeota_archaeon_407:0.1343378436)100:0.0617969998)94:0.0102995282,(Euryarchaeota_archaeon_375:0.0095414267,(Euryarchaeota_archaeon_321:0.1298496280,(Euryarchaeota_archaeon_444:0.0075002557,Euryarchaeota_archaeon_332:0.0304031088)100:0.0167064907)69:0.0011746510)100:0.0269039313)100:0.1011613767)90:0.0166693112,(((Euryarchaeota_archaeon_UBA491:0.0014669806,Euryarchaeota_archaeon_UBA138:0.0009868035)98:0.0026816549,(Euryarchaeota_archaeon_UBA440:0.0000025684,Euryarchaeota_archaeon_UBA136:0.0000021816)98:0.0000021939)100:0.1964648602,Euryarchaeota_archaeon_275:0.2949755755)100:0.0684043419)100:0.1192664627,(((Marine_Group_III_euryarchaeote_SCGC_AAA288-E19:0.0063040747,Euryarchaeota_archaeon_477:0.0300246113)75:0.0069747676,Euryarchaeota_archaeon_287:0.0844984099)100:0.0953204461,((Euryarchaeota_archaeon_532:0.0034089445,Euryarchaeota_archaeon_530:0.0881424042)97:0.0039013500,(Euryarchaeota_archaeon_476:0.0193952434,(((Euryarchaeota_archaeon_289:0.0002984150,Euryarchaeota_archaeon_UBA139:0.0000020843)65:0.0000025885,Euryarchaeota_archaeon_UBA488:0.0008540567)100:0.0213158165,Marine_Group_III_euryarchaeote_CG-Bathy2:0.0204522828)68:0.0063950088)69:0.0103547343)100:0.0418956677)100:0.2285086312)100:0.0868498648,(Euryarchaeota_archaeon_UBA102:0.2340857342,Marine_Group_III_euryarchaeote_CG-Bathy1:0.0334686706)100:0.2447758596)100:0.3455118827)99:0.0630102493)45:0.0449025705,((((Meg22_24_Bin_162:0.0575941559,Meg22_02_Bin_60:0.0975672029)100:0.4601317008,Meg19_1012_Bin_64:0.6062839554)100:0.0778966715,((Meg22_46_Bin_60:0.0664504006,Meg22_24_Bin_174:0.0027076503)100:0.3436844120,(Euryarchaeota_archaeon_CG01_land_8_20_14_3_00_38_12:0.0381727279,Euryarchaeota_archaeon_CG_4_9_14_3_um_filter_38_12:0.1151614311)100:0.5091459423)100:0.0526017259)100:0.0823206771,AB_1215_Bin_45:0.5671864672)52:0.0333845976)67:0.0275468646)92:0.0288885534,((Thermoplasmata_archaeon_987:0.2076194327,Thermoplasmatales_archaeon_SW_10_69_26:0.2135766218)100:0.4516261179,((((Thermoplasmata_archaeon_984:0.0947099890,(Thermoplasmata_archaeon_982:0.0035734797,Thermoplasmata_archaeon_978:0.0004088471)100:0.1152384594)90:0.0256218278,Thermoplasmata_archaeon_983:0.1064449338)100:0.1749792867,Thermoplasmata_archaeon_977:0.2078834681)89:0.0473902057,((Thermoplasmata_archaeon_979:0.1758949102,((Thermoplasmata_archaeon_981:0.0003724054,Thermoplasmata_archaeon_980:0.0497356070)100:0.1035559782,Thermoplasmata_archaeon_986:0.1234262714)100:0.0790376698)100:0.0470474450,Thermoplasmata_archaeon_985:0.2395895113)100:0.0514711804)100:0.2331577722)100:0.1069737924)98:0.0339320248,((((((((((((((((AB_1215_Bin_87:0.0026433330,(Meg22_24_Bin_157:0.0075082352,Meg22_02_Bin_124:0.0077405419)53:0.0273052045)94:0.0000021628,Meg22_810_Bin_102:0.0280712617)86:0.0135061780,((Meg22_1214_Bin_381:0.0016442178,AB_69_Bin_44:0.0007158447)86:0.0013911625,Meg22_1012_Bin_163:0.0021288691)83:0.0007094233)45:0.0000022818,Meg19_46_Bin_188:0.0168040898)100:0.0471897204,(Meg22_46_Bin_189:0.0016534664,Meg19_1012_Bin_200:0.0050027676)100:0.0504539359)100:0.1102834661,Meg22_46_Bin_214:0.1299396391)99:0.0326780111,(Thermoplasmata_archaeon_996:0.2126334083,(Thermoplasmata_archaeon_1013:0.0201848647,Thermoplasmatales_archaeon_ex4572_165:0.0003227279)100:0.2148280471)100:0.0696849633)97:0.0260805691,(Meg22_1012_Bin_337:0.0502881062,Meg19_1012_Bin_338:0.1629021883)100:0.0608958583)99:0.0253741077,((((((Thermoplasmatales_archaeon_SG8-52-2:0.0601255066,Thermoplasmatales_archaeon_SG8-52-3:0.0612159625)100:0.0672483392,(Thermoplasmatales_archaeon_SG8-52-4:0.0356482254,Thermoplasmatales_archaeon_SG8-52-1:0.0652293947)100:0.0760700229)76:0.0216859030,(Thermoplasmata_archaeon_M8B2D:0.1120193645,Thermoplasmata_archaeon_M9B1D:0.0021562802)100:0.1830675905)89:0.0175231242,(((Thermoplasmata_archaeon_1011:0.0728373041,Thermoplasmata_archaeon_992:0.2200155620)100:0.0725103992,Meg22_1618_Bin_60:0.1484189669)99:0.0251436434,Euryarchaeota_archaeon_RBG_13_31_8:0.3364323412)87:0.0157696117)99:0.0239352759,(Meg19_1012_Bin_277:0.1369377219,(Meg22_46_Bin_42:0.0592852222,Meg19_1012_Bin_250:0.1504098714)100:0.1825149300)56:0.0203104289)56:0.0134494221,(((Meg19_1012_Bin_136:0.0023991602,Meg22_46_Bin_13:0.0077685576)100:0.1016232315,Meg22_1012_Bin_34:0.1578956379)100:0.0559438274,((Meg22_46_Bin_131:0.0274888118,Meg19_1012_Bin_81:0.0503261128)100:0.0744273341,Meg22_02_Bin_104:0.1781503263)100:0.0353580666)100:0.0645069661)100:0.0248167570)100:0.0486217589,((((Meg22_1214_Bin_116:0.0010487496,Meg22_1012_Bin_129:0.0057444170)100:0.0443358374,Thermoplasmatales_archaeon_SCGC_AB-540-F20:0.0259291037)100:0.2495875276,((Meg22_1214_Bin_265:0.0219637508,AB_69_Bin_78:0.0637958829)100:0.5753277038,(((Euryarchaeota_archaeon_UBA33:0.0397974965,(((Euryarchaeota_archaeon_UBA211:0.0000025684,Euryarchaeota_archaeon_UBA346:0.0000025684)100:0.0000025748,Euryarchaeota_archaeon_UBA585:0.0000025684)100:0.0011529838,Euryarchaeota_archaeon_UBA65:0.0005831487)100:0.0374432456)100:0.0245582797,Thermoplasmata_archaeon_1023:0.0693225418)100:0.0244730741,((Thermoplasmata_archaeon_M11B2D:0.0436484828,Thermoplasmata_archaeon_M9B2D:0.0106669391)100:0.0409813702,Thermoplasmatales_archaeon_SM1-50:0.0592766268)100:0.0317436701)100:0.1669421609)59:0.0062894731)99:0.0305025368,(Meg22_1012_Bin_134:0.3155473016,(Thermoplasmata_archaeon_989:0.0019732483,Thermoplasmata_archaeon_991:0.0340539348)100:0.1357401383)99:0.0968023168)100:0.0392952059)100:0.0678999434,(Thermoplasmatales_archaeon_SCGC_AB-539-C06:0.0324755662,Thermoplasmatales_archaeon_SCGC_AB-539-N05:0.0273102170)100:0.2192817362)100:0.0650040941,((Thermoplasmata_archaeon_1006:0.2215994692,Thermoplasmata_archaeon_993:0.5863760018)63:0.0345062027,((Thermoplasmata_archaeon_1000:0.2105287204,(Thermoplasmata_archaeon_1014:0.1266265718,Thermoplasmata_archaeon_995:0.4961383198)96:0.0942947772)96:0.0821534160,(Thermoplasmata_archaeon_997:0.1342154055,(Thermoplasmata_archaeon_1015:0.9575892091,Thermoplasmata_archaeon_998:0.6446997339)96:0.1151043601)100:0.2382907786)95:0.1035355699)100:0.1028407728)51:0.0258925779,(Thermoplasmata_archaeon_990:0.0604259144,(Thermoplasmata_archaeon_1003:0.0019531604,Euryarchaeota_archaeon_ex4484_162:0.0024454422)100:0.0117042339)100:0.2787179941)100:0.0761822761,Thermoplasmata_archaeon_HGW-Thermoplasmata-1:0.3710025678)93:0.0447359084,((((((Meg22_24_Bin_149:0.0000025684,Meg19_1012_Bin_163:0.0002799081)100:0.0828691290,AB_1215_Bin_15:0.3053305271)100:0.2100109581,(((Meg22_1012_Bin_277:0.0203564085,Thermoplasmata_archaeon_1005:0.0049049885)76:0.0004911715,Thermoplasmata_archaeon_1007:0.0035425022)100:0.0576693493,(Thermoplasmata_archaeon_1010:0.0033862116,Thermoplasmata_archaeon_1016:0.0738620590)100:0.0380725164)100:0.1034754481)100:0.1046100693,(Meg22_1214_Bin_172:0.0698305040,Thermoplasmatales_archaeon_ex4484_30:0.0807833919)100:0.1043576748)100:0.0746471288,(Meg22_1618_Bin_119:0.1790780528,((Thermoplasmatales_archaeon_JdFR-43:0.1558198235,(Thermoplasmata_archaeon_1001:0.3528627581,(((Meg22_1214_Bin_236:0.0195196012,Thermoplasmata_archaeon_1008:0.0719034724)100:0.0498491332,Thermoplasmata_archaeon_994:0.0089088578)100:0.2126746394,Thermoplasmata_archaeon_1012:0.2757398296)100:0.2085970451)100:0.0710940879)97:0.0324950661,Thermoplasmata_archaeon_1009:0.0470810240)98:0.0307500204)100:0.1284126871)100:0.0924703088,Euryarchaeota_archaeon_UBA202:0.4191908847)100:0.1204566331)91:0.0396133953,Thermoplasmata_archaeon_HGW-Thermoplasmata-2:0.5415849620)100:0.0445382114)94:0.0438706396,(((((WB1_Bin_40:0.0422869823,(Aciduliprofundum_sp._MAR08-339:0.0677991001,(Aciduliprofundum_boonei_T469_4:0.0016365377,Aciduliprofundum_boonei_T469_3:0.0002813507)100:0.0680158860)92:0.0207016265)100:0.1799988395,(Aciduliprofundum_sp._JdFR-45:0.0002190657,Aciduliprofundum_sp._JdFR-44:0.0033479703)100:0.2400307635)100:0.0615426882,Aciduliprofundum_sp.:0.3886125931)97:0.0475967393,Thermoplasmata_archaeon_988:0.5195666240)80:0.0362113148,(((((((Thermoplasmatales_archaeon_B_DKE:0.2608659467,uncultured_archaeon:0.2315780839)100:0.0582583169,(((((Thermoplasmatales_archaeon_UBA565:0.0018827426,(((((Thermoplasmatales_archaeon_UBA269:0.0000025684,Thermoplasmatales_archaeon_UBA263:0.0000025684)26:0.0000025684,((Thermoplasmatales_archaeon_UBA517:0.0000000000,Thermoplasmatales_archaeon_UBA612:0.0000000000):0.0000000000,Thermoplasmatales_archaeon_UBA509:0.0000000000):0.0000025684)27:0.0000025684,(Thermoplasmatales_archaeon_UBA521:0.0000025684,(Thermoplasmatales_archaeon_UBA574:0.0000025684,(Thermoplasmatales_archaeon_UBA580:0.0000025684,Thermoplasmatales_archaeon_UBA504:0.0000025684)99:0.0000025684)98:0.0000025684)22:0.0000025684)26:0.0000025684,((Thermoplasmatales_archaeon_UBA617:0.0000025684,Thermoplasmatales_archaeon_UBA512:0.0000025684)72:0.0000025684,Thermoplasmatales_archaeon_UBA445:0.0002084295)73:0.0002075239)37:0.0000025684,Thermoplasmatales_archaeon_UBA568:0.0002252979)72:0.0000025684)68:0.0004833647,Thermoplasmatales_archaeon_UBA578:0.0056381591)73:0.0007523566,Thermoplasmatales_archaeon_UBA571:0.0020202156)100:0.0029339887,Thermoplasmatales_archaeon_A-plasma:0.0020409051)100:0.1875525846,(((((Thermoplasmatales_archaeon_UBA447:0.0000000000,Thermoplasmatales_archaeon_UBA513:0.0000000000):0.0000000000,Thermoplasmatales_archaeon_UBA522:0.0000000000):0.0000025684,Thermoplasmatales_archaeon_UBA613:0.0000025684)99:0.0002118976,(Thermoplasmatales_archaeon_UBA518:0.0000025684,Thermoplasmatales_archaeon_UBA507:0.0000025684)98:0.0000025684)84:0.0006053715,Thermoplasmatales_archaeon_UBA266:0.0000300278)100:0.2375897839)100:0.0788767844)75:0.0352509698,Thermogymnomonas_acidicola_JCM_13583:0.2830675954)48:0.0273572624,(((((((Thermoplasmatales_archaeon_UBA444:0.0103127564,Cuniculiplasma_sp._C_DKE:0.1405022257)100:0.0441975290,(((((((((Thermoplasmatales_archaeon_UBA566:0.0002147501,Thermoplasmatales_archaeon_UBA511:0.0000025684)64:0.0002147057,Thermoplasmatales_archaeon_UBA508:0.0002147815)96:0.0002149332,(Thermoplasmatales_archaeon_UBA572:0.0000025684,Thermoplasmatales_archaeon_UBA570:0.0000025684)90:0.0000025684)88:0.0004193902,(Thermoplasmatales_archaeon_UBA505:0.0002097385,Thermoplasmatales_archaeon_UBA516:0.0000025684)47:0.0000025684)61:0.0004035555,Thermoplasmatales_archaeon_UBA611:0.0000025684)45:0.0000157472,Thermoplasmatales_archaeon_UBA579:0.0000025684)33:0.0002017563,(Thermoplasmatales_archaeon_UBA577:0.0000025684,(Thermoplasmatales_archaeon_UBA268:0.0000025684,Thermoplasmatales_archaeon_UBA520:0.0000025684)75:0.0000025684)64:0.0002162013)60:0.0000079710,(Thermoplasmatales_archaeon_UBA616:0.0000025684,Thermoplasmatales_archaeon_UBA564:0.0000025684)72:0.0000025684)49:0.0000025684,Thermoplasmatales_archaeon_UBA262:0.0000025684)41:0.0000021805)69:0.0008390617,Cuniculiplasma_divulgatum_274:0.0000025684)60:0.0004195719,Thermoplasmatales_archaeon_Gpl:0.0012594578)60:0.0002603944,Cuniculiplasma_divulgatum_273:0.0001594314)100:0.3153097769,(Thermoplasmatales_archaeon_E-plasma:0.0000025725,(Thermoplasmatales_archaeon_UBA576:0.0016214735,Thermoplasmatales_archaeon_UBA270:0.0012163077)87:0.0008101093)100:0.2490790291)100:0.1138876648,Thermoplasmatales_archaeon_UBA582:0.3152904336)66:0.0407216178)34:0.0286417712,((Picrophilus_oshimae_DSM_9789:0.0024637136,Picrophilus_torridus_DSM_9790:0.0002361743)100:0.1709624501,(((Ferroplasma_sp._Type_II:0.0012277907,Ferroplasmaceae_archaeon_UBA567:0.0009929572)100:0.0439000577,(Ferroplasma_acidiphilum:0.0014015632,Ferroplasma_acidarmanus_fer1:0.0021163355)100:0.0478890075)100:0.1479620131,((Acidiplasma_aeolicum_2:0.0010435535,Acidiplasma_aeolicum_1:0.0000025725)88:0.0005776276,(Acidiplasma_sp._MBA-1:0.0004122437,(Acidiplasma_cupricumulans:0.0000025684,Acidiplasma_cupricumulans_JCM_13668:0.0020786185)100:0.0010402659)73:0.0004614202)100:0.1201237711)100:0.0822329892)100:0.1418482428)90:0.0520626760,((Thermoplasma_acidophilum_DSM_1728:0.0461315334,Thermoplasma_sp._Kam2015:0.0415993194)100:0.0789583571,Thermoplasma_volcanium_GSS1:0.0977813670)100:0.1871507499)100:0.2918673670,Thermoplasmatales_archaeon_I-plasma:0.5654581989)100:0.1158921683)100:0.0930903272)72:0.0290739859,(Euryarchaeota_archaeon_UBA186:0.7064298298,Euryarchaeota_archaeon_UBA287:0.6639330964)99:0.1019750074)86:0.0353072541,(AB_1215_Bin_80:0.1101604134,(Thermoplasmata_archaeon_1018:0.0744906473,Thermoplasmata_archaeon_1017:0.1326120945)100:0.0818033495)100:0.4551372072)100:0.0667794198,((((Candidatus_Bathyarchaeota_archaeon_116:0.5044763209,(((((Meg22_1618_Bin_73:0.0000025684,Archaeoglobales_archaeon_22:0.0000029869)100:0.0266734915,Archaeoglobales_archaeon_20:0.0358625989)100:0.1220746738,((((Archaeoglobales_archaeon_24:0.0736830533,Archaeoglobus_veneficus_SNP6:0.0464881376)100:0.0295327072,Archaeoglobus_sp.:0.1645702432)100:0.0316321025,(((((Archaeoglobales_archaeon_21:0.0399192020,(Archaeoglobus_sp._JdFR-27:0.0076304425,Archaeoglobus_sp._JdFR-30:0.1043792831)100:0.0308917633)100:0.0767743780,(((Archaeoglobus_sp._JdFR-35:0.0000025684,Archaeoglobus_sp._UBA234:0.0002155274)100:0.0024856161,Archaeoglobus_sp._JdFR-36:0.0378147133)100:0.0710635191,(Archaeoglobus_sp._JdFR-31:0.0000025725,Archaeoglobus_sp._JdFR-32:0.0000021805)100:0.0896581575)100:0.0274516591)76:0.0139102804,Archaeoglobus_sp._JdFR-24:0.1729941070)60:0.0270268037,Archaeoglobus_sulfaticallidus_PM70-1:0.1063984592)100:0.0903737056,(Archaeoglobus_sp._JdFR-22:0.0000024064,Archaeoglobus_sp._JdFR-23:0.0000025684)100:0.2231343177)93:0.0300245942)51:0.0155851353,Archaeoglobus_sp._JdFR-37:0.1500759804)44:0.0172132476)81:0.0306340234,(((Geoglobus_ahangari:0.0542039044,(Geoglobus_sp._UBA235:0.0000027616,Geoglobus_sp._UBA232:0.0000025684)100:0.0912440465)52:0.0209329571,Geoglobus_acetivorans:0.0839882451)100:0.0987694181,Ferroglobus_placidus_DSM_10642:0.1148893414)100:0.0621257792)61:0.0223516699,((Archaeoglobus_profundus_DSM_5631:0.0417735116,Archaeoglobales_archaeon_23:0.0903162105)100:0.0893973944,(Meg22_02_Bin_154:0.0989203087,((Archaeoglobales_archaeon_19:0.0489039567,Archaeoglobales_archaeon_ex4484_92:0.2881300242)100:0.1160072608,(Archaeoglobus_sp._JdFR-41:0.1040389001,(((((Archaeoglobus_fulgidus_26:0.0000025684,Archaeoglobus_fulgidus_25:0.0000025684)74:0.0002140689,Archaeoglobus_fulgidus_DSM_8774:0.0000025684)34:0.0000025684,Archaeoglobus_fulgidus_DSM_4304:0.0004272824)51:0.0000021353,Archaeoglobus_fulgidus_27:0.0000025684)100:0.0608785799,(Archaeoglobus_sp._JdFR-38:0.0002863913,(Archaeoglobus_sp._UBA231:0.0000025684,((Archaeoglobus_sp._JdFR-39:0.0000025684,Archaeoglobus_sp._UBA230:0.0000025684)40:0.0000025684,Archaeoglobus_sp._UBA236:0.0000025684)99:0.0000029712)99:0.0000022020)100:0.0531119761)100:0.0678250258)100:0.0283839790)100:0.0342143230)99:0.0466238289)68:0.0203268115)100:0.0981464176)95:0.1239844953,(Archaeoglobi_archaeon:0.0000025684,Archaeoglobi_archaeon_JdFR-42:0.0000025684)100:0.2817483325)95:0.1229213088,((Meg22_1416_Bin_154:0.0009114786,Meg22_1618_Bin_89:0.0001369339)100:0.0640948064,(Euryarchaeota_archaeon_JdFR-21:0.0000023578,Euryarchaeota_archaeon_JdFR-20:0.0002688738)100:0.0847106240)100:0.2538607853)79:0.0486629678,(((((((((Meg22_1214_Bin_306:0.0033975839,Meg22_1012_Bin_46:0.0002831031)92:0.0005841961,Meg22_810_Bin_188:0.0000023806)100:0.1171916634,Meg22_1214_Bin_326:0.0746434444)100:0.0696493855,((AB_3033_Bin_65:0.0089319826,(((Methanosaetaceae_archaeon_UBA116:0.0000000000,Euryarchaeota_archaeon_55_53:0.0000000000):0.0000025684,Methermicoccus_shengliensis_DSM_18856:0.0000025684)100:0.0000025684,Methanosarcinales_archeaon_56_1174:0.0000025684)100:0.0116991814)100:0.0278803586,Meg22_1618_Bin_48:0.0360355583)100:0.0541922031)100:0.1603134405,(Methanomicrobia_archaeon_JdFR-19:0.0130503965,Methanosarcinales_archaeon_802:0.0145815995)100:0.2352933343)100:0.1769560738,((((((Methanosarcinales_archaeon_803:0.0749587269,((Methanosarcinales_archaeon_ex4484_138:0.0107303503,Methanosarcinales_archaeon_804:0.1586833196)100:0.0218816976,Methanosarcinales_archaeon_ex4572_44:0.0186028093)81:0.0047900973)100:0.1843116735,(Meg22_810_Bin_19:0.1269422144,Methanosarcinales_archaeon_805:0.0618249324)100:0.2119172371)100:0.1601552380,((((Candidatus_Methanoperedens_sp._UBA453:0.0000025684,Candidatus_Methanoperedens_nitroreducens_181:0.0000025684)100:0.0874999079,Candidatus_Methanoperedens_nitroreducens_182:0.0872346098)96:0.0257296753,(((Candidatus_Methanoperedens_sp.:0.0000025684,Candidatus_Methanoperedens_sp._BLZ2:0.0000025684)100:0.0000025764,Candidatus_Methanoperedens_sp._BLZ1:0.0004256476)100:0.0446078805,Candidatus_Methanoperedenaceae_archaeon:0.0459292659)100:0.1042226762)100:0.0527484037,Candidatus_Methanoperedenaceae_archaeon_HGW-Methanoperedenaceae-1:0.1539256643)100:0.1489462160)97:0.0355412536,(((Meg22_24_Bin_26:0.0044836446,Meg22_1012_Bin_24:0.0025399317)70:0.0012964195,Meg22_1214_Bin_50:0.0012756549)100:0.1170022884,ANME-2_cluster_archaeon_HR1:0.1519623137)100:0.1544095002)96:0.0383722265,(((Methanosarcina_sp._MTP4:0.0657442795,((Methanosarcina_mazei:0.0238090523,(Methanosarcina_sp._WWM596:0.0000025684,Methanosarcina_sp._WH1:0.0004127670)100:0.0257016804)99:0.0133693233,((((((((Methanosarcina_barkeri_str._Wiesmoor:0.0000025684,Methanosarcina_barkeri_str._Fusaro:0.0000025684)100:0.0094279506,((((Methanosarcina_sp._A14:0.0000025684,Methanosarcina_barkeri_MS:0.0000025684)95:0.0000025684,Methanosarcina_barkeri_JCM_10043:0.0022755549)86:0.0004126602,Methanosarcina_barkeri_227:0.0000025684)85:0.0004100228,Methanosarcina_barkeri_CM1:0.0004155686)100:0.0086756182)100:0.0085430694,(Methanosarcina_vacuolata_Z-761:0.0008261973,Methanosarcina_sp._Kolksee:0.0000025684)100:0.0108074718)99:0.0061906035,((Methanosarcina_spelaei:0.0082855066,Methanosarcina_sp._UBA7:0.0090596444)98:0.0036125681,Methanosarcina_barkeri_3:0.0061571449)100:0.0114744996)80:0.0047204398,Methanosarcina_sp._UBA5:0.0240633133)71:0.0045345603,((Methanosarcina_sp._UBA289:0.0007382675,Methanosarcina_sp._UBA363:0.2387969553)59:0.0003034459,Methanosarcina_sp._UBA411:0.0032117646)100:0.0185724469)100:0.0134439306,(Methanosarcina_sp._MSH10X1:0.0230485008,((((((Methanosarcina_sp._UBA361:0.0019289840,(((((Methanosarcina_sp._UBA293:0.0000000000,Methanosarcina_sp._UBA392:0.0000000000):0.0000000000,Methanosarcina_sp._UBA398:0.0000000000):0.0000000000,Methanosarcina_sp._UBA591:0.0000000000):0.0000025684,Methanosarcina_sp._UBA323:0.0000025684)86:0.0000025684,Methanosarcina_sp._UBA383:0.0016461280)100:0.0010270262)93:0.0002055904,(Methanosarcina_sp._UBA304:0.0000025684,Methanosarcina_sp._UBA376:0.0000025684)93:0.0000025684)94:0.0000021818,Methanosarcina_sp._UBA338:0.0000025684)100:0.0070997012,((((Methanosarcina_sp._UBA43:0.0000000000,Methanosarcina_sp._UBA342:0.0000000000):0.0000025684,Methanosarcina_sp._UBA301:0.0000025684)99:0.0000025684,Methanosarcina_sp._UBA369:0.0004096643)100:0.0010276910,Methanosarcina_sp._UBA423:0.0012289391)100:0.0061837777)86:0.0031806849,Methanosarcina_sp._UBA402:0.0175872028)100:0.0315460345,((((((Methanosarcina_sp._2:0.0000000000,Methanosarcina_sp._DTU009:0.0000000000):0.0000025684,Methanosarcina_thermophila:0.0000025684)85:0.0000025684,Methanosarcina_thermophila_TM-1:0.0002070746)80:0.0000025684,Methanosarcina_sp._UBA135:0.0000025684)87:0.0004121851,Methanosarcina_thermophila_CHTI-55:0.0000025684)65:0.0002071180,Methanosarcina_sp._UBA47:0.0000025684)100:0.0493511294)98:0.0084495340)72:0.0053731322)100:0.0145934735,(Methanosarcina_sp._Ant1:0.0303640734,(Methanosarcina_sp._796:0.0211868331,Methanosarcina_sp._1:0.0213760508)100:0.0567291938)100:0.0118662521)100:0.0120812848)100:0.0530347696)100:0.1436129097,((((((((Meg22_24_Bin_107:0.0002370687,Meg22_02_Bin_80:0.0600751853)99:0.0022515186,Meg22_46_Bin_24:0.0012146420)100:0.0161118726,Methanococcoides_burtonii_DSM_6242:0.0140547630)100:0.0589448084,(Methanococcoides_methylutens_MM1:0.0304425407,(Methanococcoides_methylutens:0.0143429244,Methanococcoides_vulcani:0.0156231421)100:0.0207667862)100:0.0261753570)100:0.0748358646,((((Methanohalophilus_sp._RSK:0.0100890564,(((Methanohalophilus_portucalensis_FDF-1_756:0.0000000000,Methanohalophilus_portucalensis_FDF-1_755:0.0000000000):0.0000000000,Methanohalophilus_portucalensis_FDF-1_757:0.0000000000):0.0000025684,Methanohalophilus_portucalensis:0.0000025684)100:0.0041993692)95:0.0017455931,(((((Methanohalophilus_euhalobius_749:0.0000025684,Methanohalophilus_euhalobius_750:0.0000025684)100:0.0012295028,(Methanohalophilus_sp._DAL1:0.0000025684,Methanohalophilus_sp._T328-1:0.0014540195)98:0.0010253819)90:0.0003162317,Methanohalophilus_sp._759:0.0006070557)74:0.0003146576,Methanohalophilus_sp._WG1-DM:0.0010094946)90:0.0010345136,((Methanohalophilus_sp._2-GBenrich:0.0000025684,Methanohalophilus_euhalobius_751:0.0000025684)100:0.0000021805,Methanohalophilus_sp._758:0.0000025684)99:0.0010328076)100:0.0091550566)98:0.0023128049,((Methanohalophilus_halophilus_754:0.0000000000,Methanohalophilus_halophilus_752:0.0000000000):0.0000025684,Methanohalophilus_halophilus_753:0.0000025684)100:0.0082885613)100:0.0057376242,Methanohalophilus_mahii_DSM_5219:0.0099877380)100:0.1943903982)93:0.0250520356,((((Methanolobus_sp._UBA32:0.0599165211,(Methanolobus_psychrotolerans:0.0471617479,((Methanolobus_tindarius_DSM_2278:0.0168891932,Methanolobus_vulcani:0.0193481943)100:0.0287559878,Methanolobus_profundi:0.0336726064)100:0.0232668514)82:0.0109128652)93:0.0123531243,(Methanosarcinaceae_archaeon_800:0.0002047322,Methanosarcinaceae_archaeon_799:0.0008153200)100:0.0870850824)100:0.0417448049,((Methanolobus_sp._UBA474:0.0344125784,Methanolobus_psychrophilus_R15:0.0347938364)100:0.0639357281,(Methanolobus_sp._T82-4:0.0012455667,Methanolobus_sp._UBA118:0.0041022887)100:0.0904085558)100:0.0304676945)100:0.0415369265,((Methanosarcinaceae_archaeon_UBA470:0.0404624121,((Methanosarcinaceae_archaeon_UBA282:0.0002096574,Methanosarcinaceae_archaeon_UBA151:0.0010316410)100:0.0017323780,Methanomethylovorans_hollandica_DSM_15978:0.0040453484)100:0.0332066244)96:0.0151513158,Methanococcoides_sp._EBM-47:0.0439698102)100:0.1297588661)100:0.0458523482)98:0.0235113936,((AB_03_Bin_179:0.1347830021,AB_3033_Bin_49:0.1195824152)100:0.1602583757,AB_69_Bin_24:0.0698632366)100:0.0410870735)87:0.0216456021,((Methanosalsum_zhilinae_DSM_4017:0.0726651542,(Methanosalsum_natronophilum:0.0119266428,(Methanosarcinaceae_archaeon_798:0.0000025815,Methanosarcinaceae_archaeon_797:0.0010949517)100:0.0183419341)100:0.1385206848)100:0.0990264178,Methanohalobium_evestigatum_Z-7303:0.2248034357)100:0.0325992564)100:0.0398886789)100:0.1175589335,(((((((Meg22_1214_Bin_135:0.1648214267,(ANME-2_cluster_archaeon_14:0.0007612335,Methanosarcinales_archaeon_801:0.0063286356)100:0.3611173176)99:0.0437239716,Meg19_46_Bin_13:0.1809004094)100:0.1423567410,ANME-2_cluster_archaeon_13:0.0130825416)85:0.0058403878,((((Meg22_24_Bin_59:0.0005734224,(Meg22_02_Bin_120:0.0005478649,Methanosarcinales_archaeon_UBA203:0.0575582961)70:0.0251915892)39:0.0015465988,(Meg22_24_Bin_25:0.0001378753,Meg22_46_Bin_38:0.0777399329)100:0.0593804006)68:0.0140348712,AB_1215_Bin_111:0.0004593784)68:0.0097314312,Meg22_810_Bin_59:0.0165652101)69:0.0071458100)89:0.0122513475,(ANME-2_cluster_archaeon_12:0.0157480642,Methanosarcinales_archaeon_806:0.0756225538)100:0.0181560436)100:0.0768656206,((((((Meg22_810_Bin_121:0.0006392173,Meg22_1012_Bin_140:0.0004293542)100:0.0001922002,Meg22_1416_Bin_22:0.0000025684)66:0.0000025684,(Meg22_1214_Bin_296:0.0002017563,Meg22_1618_Bin_170:0.0000025684)78:0.0000034151)100:0.0042994254,Meg22_02_Bin_167:0.0007177754)100:0.0164580473,Methanosarcinales_archaeon_UBA261:0.0159969255)100:0.1057414159,((Meg22_24_Bin_21:0.0211238613,Meg22_02_Bin_13:0.0000028617)55:0.0002683244,Meg19_02_Bin_8:0.0002903359)100:0.1322907446)100:0.0421404191)65:0.0276467434,(AB_03_Bin_137:0.0208023248,AB_69_Bin_40:0.0050318367)100:0.1287448790)100:0.2234393036)67:0.0311682526)100:0.0539297933,(((AB_1215_Bin_7:0.0656710271,Methanosaeta_sp._UBA204:0.0265141919)100:0.1205905262,(((Methanosaeta_harundinacea_790:0.0000025684,Methanosaeta_harundinacea_789:0.0000025684)100:0.0332684033,((Methanosaeta_harundinacea_781:0.0004179953,Methanosaeta_harundinacea_782:0.0000025684)65:0.0002112257,Methanosaeta_harundinacea_783:0.0000025684)100:0.0338156022)98:0.0107766595,((((Methanosarcinales_archaeon_Methan_01:0.0004722468,(Methanosaeta_harundinacea_784:0.0000025684,Methanosaeta_harundinacea_787:0.0075392365)63:0.0002176730)87:0.0004171375,Methanosaeta_harundinacea_793:0.0014600878)100:0.0241614386,((Methanosaeta_harundinacea_6Ac:0.0003815315,Methanosarcinales_archaeon_Methan_02:0.0033130274)100:0.0045662912,(Methanosaeta_harundinacea_786:0.0000027738,Methanosaeta_harundinacea_791:0.0210721616)100:0.0051652466)100:0.0268076618)100:0.0317741465,(Methanosaeta_harundinacea_792:0.0000025684,((Methanosaeta_harundinacea_794:0.0000025684,Methanosaeta_harundinacea_788:0.0000025684)100:0.0000021848,Methanosaeta_harundinacea_785:0.0346564061)51:0.0000028367)100:0.0550998697)70:0.0097315283)100:0.1083506806)100:0.0653852996,(((((((((((Methanosaeta_sp._ASO1:0.0618258952,Methanosaeta_sp._NSP1:0.0014170606)77:0.0005420782,Methanosaeta_sp._NSM2:0.0256080037)46:0.0003347221,Methanosaeta_sp._ASP1-1:0.0235219541)53:0.0003486070,Methanosaeta_sp._ASM2:0.0000025725)100:0.0210391077,Methanosaeta_sp._UBA80:0.0395781147)100:0.0462493188,((((((Methanosaeta_sp._UBA356:0.0011750159,Methanosaeta_sp._UBA70:0.0031598425)58:0.0000021805,Methanothrix_soehngenii_GP6:0.0002076840)43:0.0002636768,Methanosarcinales_archaeon_Methan_04:0.0520075015)72:0.0002669545,Methanosaeta_sp._UBA243:0.0220394746)73:0.0003789902,Methanosaeta_sp._UBA458:0.0001679931)96:0.0018231219,((Methanosaeta_sp._UBA332:0.0004425059,Methanosaeta_sp._UBA372:0.0002787518)61:0.0003626312,Methanosaeta_sp._UBA533:0.0464972378)96:0.0023273493)100:0.0701992323)95:0.0222146222,Methanothrix_sp._818:0.0478994490)100:0.0212304766,Methanosarcinales_archaeon_Methan_03:0.2301818964)100:0.0463445232,(Methanothrix_sp._814:0.0125262223,((Methanothrix_sp._815:0.0004972439,Methanothrix_sp._816:0.0000025119)84:0.0006082021,Methanothrix_sp._817:0.0062095527)100:0.0041343354)100:0.1000106734)93:0.0310913272,Methanosaeta_sp._UBA114:0.1402380202)100:0.0878548109,Methanothrix_thermoacetophila_PT:0.1670721412)100:0.0583038068)100:0.1768685703)85:0.0359757846)80:0.0361908924,(((((AB_69_Bin_263:0.0035420710,AB_1215_Bin_55:0.0003315080)100:0.0425833141,AB_1215_Bin_58:0.2281757601)100:0.1492223666,Methanocellaceae_archaeon_UBA148:0.2454213454)100:0.0863106982,(((((Euryarchaeota_archaeon_518:0.0004479230,((((Euryarchaeota_archaeon_485:0.0000025684,(Euryarchaeota_archaeon_486:0.0000025684,Euryarchaeota_archaeon_517:0.0000025684)81:0.0002084745)41:0.0000025684,Euryarchaeota_archaeon_514:0.0002086815)67:0.0004165074,Euryarchaeota_archaeon_516:0.0004164996)31:0.0000025684,Euryarchaeota_archaeon_487:0.0004160642)27:0.0002085793)44:0.0004163927,((((Euryarchaeota_archaeon_496:0.0007769391,((((Euryarchaeota_archaeon_504:0.0000025684,Euryarchaeota_archaeon_484:0.0000025684)79:0.0000025684,Euryarchaeota_archaeon_502:0.0012895904)56:0.0000025684,(Euryarchaeota_archaeon_503:0.0017124521,Euryarchaeota_archaeon_505:0.0064468169)89:0.0011342426)82:0.0006493841,Euryarchaeota_archaeon_500:0.0195141667)96:0.0006545102)46:0.0004162073,Euryarchaeota_archaeon_523:0.0004867385)51:0.0003595365,Euryarchaeota_archaeon_524:0.0008642295)38:0.0000029692,(Euryarchaeota_archaeon_515:0.0002374164,Euryarchaeota_archaeon_483:0.0136361627)100:0.0027557414)70:0.0008321324)80:0.0014049305,Methanomicrobia_archaeon_UBA590:0.0029778115)100:0.0306709645,(((((((Euryarchaeota_archaeon_511:0.0128279515,Euryarchaeota_archaeon_494:0.0140801567)99:0.0032906959,((((Euryarchaeota_archaeon_520:0.0000025684,((Euryarchaeota_archaeon_512:0.0009567005,(Euryarchaeota_archaeon_526:0.0004671584,Euryarchaeota_archaeon_506:0.0148102583)60:0.0006927324)96:0.0009581540,Euryarchaeota_archaeon_492:0.0012775978)55:0.0002017563)54:0.0000083840,(((((Euryarchaeota_archaeon_495:0.0010506584,(Euryarchaeota_archaeon_491:0.0004560033,Euryarchaeota_archaeon_521:0.0009115922)42:0.0000025684)41:0.0002076697,((Euryarchaeota_archaeon_501:0.0037077282,Euryarchaeota_archaeon_498:0.0150768289)49:0.0005976834,Euryarchaeota_archaeon_509:0.0065295687)93:0.0023468770)28:0.0000025684,Euryarchaeota_archaeon_519:0.0004507380)43:0.0002077163,(Euryarchaeota_archaeon_529:0.0008294863,Euryarchaeota_archaeon_510:0.0002253343)35:0.0000025684)44:0.0002272378,((Euryarchaeota_archaeon_490:0.0020917784,Euryarchaeota_archaeon_513:0.0230203329)100:0.0016409309,Euryarchaeota_archaeon_493:0.0281319485)99:0.0054722735)42:0.0001890793)39:0.0000025684,Euryarchaeota_archaeon_522:0.0000025684)33:0.0000025684,((Euryarchaeota_archaeon_528:0.0002099889,(Euryarchaeota_archaeon_489:0.0114095408,Euryarchaeota_archaeon_497:0.0094798884)100:0.0084870740)27:0.0000020770,(Euryarchaeota_archaeon_507:0.0063045037,Euryarchaeota_archaeon_508:0.0051284858)54:0.0005106819)35:0.0002051112)82:0.0001951726)90:0.0005904216,Euryarchaeota_archaeon_499:0.0003255276)49:0.0000029692,Euryarchaeota_archaeon_481:0.0047702086)72:0.0002999542,Euryarchaeota_archaeon_525:0.0009649527)100:0.0040654724,Euryarchaeota_archaeon_482:0.0060839089)97:0.0036979407,(Euryarchaeota_archaeon_480:0.0326975729,Euryarchaeota_archaeon_479:0.0050168707)100:0.0074662463)100:0.0278907503)100:0.0555402318,(Euryarchaeota_archaeon_488:0.0640798970,Euryarchaeota_archaeon_527:0.0000022004)100:0.1097658790)100:0.3289980933)99:0.0464143752,(((Euryarchaeota_archaeon_547:0.3139579060,(((((((AB_3033_Bin_185:0.0245090502,(Methanomicrobiaceae_archaeon_UBA207:0.0000025725,Methanomicrobiaceae_archaeon_UBA2:0.0004175793)100:0.0258312815)100:0.1495028008,(AB_3033_Bin_134:0.2014577753,AB_3033_Bin_194:0.1556774337)100:0.1266072030)99:0.0342833694,((((((Methanoculleus_bourgensis:0.0018353475,(Methanoculleus_sp._UBA413:0.0007189087,Methanoculleus_sp._UBA326:0.0006434665)99:0.0016163673)100:0.0035061844,Methanoculleus_sp._MAB1:0.0024016631)92:0.0039462278,Methanoculleus_bourgensis_MS2:0.0063227390)100:0.0258996519,(Candidatus_Methanoculleus_thermohydrogenotrophicum:0.0000025684,uncultured_Methanoculleus_sp.:0.0002099935)100:0.0486405312)100:0.0240316752,((Methanoculleus_sp._UBA303:0.0308317129,((((((Methanoculleus_sediminis:0.0169018998,(Methanoculleus_marisnigri_JR1:0.0122056977,Methanoculleus_sp._MH98A:0.0145741129)100:0.0076815744)89:0.0045851992,(Methanoculleus_horonobensis:0.0220864419,(Methanoculleus_chikugoensis:0.0119012283,Methanoculleus_chikugoensis_JCM_10825:0.0091733742)100:0.0207908643)58:0.0046663076)96:0.0090755337,(Methanoculleus_sp._UBA208:0.0195424849,Methanomicrobiales_archaeon_HGW-Methanomicrobiales-6:0.0550853250)79:0.0076109369)100:0.0163388686,(((Methanoculleus_marisnigri_748:0.0012669280,Methanoculleus_marisnigri_746:0.0055753144)86:0.0023248744,((Methanoculleus_marisnigri_747:0.0000025684,Methanoculleus_marisnigri_744:0.0004619040)70:0.0004705452,(Methanoculleus_marisnigri_745:0.0322476829,Methanomicrobiaceae_archaeon_UBA436:0.1068578056)59:0.0047582205)55:0.0079143517)55:0.0072214733,Methanomicrobiales_archaeon_HGW-Methanomicrobiales-2:0.0142421221)100:0.0371013700)86:0.0081222444,Methanoculleus_sp._UBA430:0.0382502854)57:0.0085109585,((Methanoculleus_sp._UBA77:0.0423536014,(Methanoculleus_sp._DTU007:0.0006323830,Methanoculleus_thermophilus:0.0004082706)100:0.0637256643)95:0.0141117256,((((((((Methanoculleus_sp._UBA307:0.0002284316,Methanoculleus_sp._UBA377:0.0000025684)92:0.0000025684,Methanoculleus_sp._UBA291:0.0000025684)74:0.0002017563,((Methanoculleus_sp._UBA45:0.0000025684,(Methanoculleus_sp._UBA389:0.0000025684,Methanoculleus_sp._UBA340:0.0004035555)26:0.0000760427)33:0.0000015432,Methanoculleus_sp._UBA406:0.0006100557)41:0.0000012151)18:0.0000049400,(Methanoculleus_sp._UBA331:0.0000025684,Methanoculleus_sp._UBA334:0.0004035555)24:0.0000197823)30:0.0000010997,Methanoculleus_sp._UBA312:0.0000025684)68:0.0000010205,(Methanoculleus_sp._UBA374:0.0000025684,Methanoculleus_sp._UBA416:0.0000025684)81:0.0000025684)79:0.0000023334,Methanoculleus_sp._UBA300:0.0000025684)98:0.0002472312,Methanoculleus_sp._UBA320:0.0002581453)100:0.0480598935)52:0.0089263970)89:0.0125445496)85:0.0095463017,(Methanoculleus_sp._EBM-46:0.0002178033,Methanomicrobiales_archaeon_Methan_07:0.0669478719)100:0.0446727811)100:0.0221016008)100:0.0760177483,Methanomicrobiaceae_archaeon_UBA206:0.1114356519)100:0.0645625553)100:0.0260337562,(Methanoculleus_sp._SDB:0.1559801769,(((AB_3033_Bin_55:0.0158765274,AB_69_Bin_184:0.0716285221)100:0.1503102039,(((Methanolacinia_paynteri:0.0053159448,Methanolacinia_petrolearia_DSM_11571:0.0073471549)100:0.1095118055,Methanoplanus_limicola_DSM_2279:0.1283884612)76:0.0367055983,Methanomicrobium_mobile_BP:0.1650442037)100:0.0527997036)51:0.0278591400,Methanogenium_cariaci_JCM_10550:0.1844812317)100:0.0584031880)100:0.0467069943)100:0.0311143022,(Methanofollis_liminatans_DSM_4140:0.0880653857,(Methanofollis_ethanolicus:0.0065831639,Methanofollis_sp._UBA420:0.0063118745)100:0.0920889047)100:0.1515469542)58:0.0232886910,(((((((((Methanoregula_formicica_SMSP:0.0134333633,Methanoregula_sp._771:0.0154713424)100:0.0484260900,(Methanomicrobiales_archaeon_HGW-Methanomicrobiales-3:0.0327745769,Methanoregula_sp._UBA276:0.0490112694)100:0.0198377703)98:0.0154385685,(((((Methanoregula_sp._UBA143:0.0000025684,Methanoregula_sp._UBA154:0.0000025684)67:0.0000025684,Methanoregula_sp._UBA274:0.0000025684)100:0.0000025684,(Methanoregula_sp._UBA434:0.0000025684,Methanoregula_sp._UBA452:0.0000025684)100:0.0000025684)100:0.0021417809,Methanoregula_sp._UBA244:0.0027920576)100:0.0209396132,(Methanoregulaceae_archaeon:0.0366721581,(Methanoregula_sp._780:0.0087414570,(Methanoregula_sp._777:0.0000020561,Methanoregula_sp._779:0.0016069584)100:0.0207872686)100:0.0490367633)96:0.0091861114)100:0.0276211746)100:0.0244865721,Methanomicrobiales_archaeon_HGW-Methanomicrobiales-1:0.0655243123)76:0.0133491059,(((Methanoregula_sp._775:0.0249171701,(Methanoregula_sp._772:0.0279964713,Methanoregula_sp._776:0.0479577008)98:0.0023059213)100:0.0418158802,Methanoregula_sp._774:0.0472782840)82:0.0064953410,(Methanoregula_sp._UBA471:0.0882422536,((Methanoregula_sp._UBA247:0.0000023887,Methanoregula_sp._UBA450:0.1789411221)100:0.0481176990,Methanoregula_sp._UBA469:0.2620501955)100:0.0631136439)62:0.0085736132)100:0.0294914151)100:0.0305839686,((Methanoregula_sp._778:0.0440094742,(Methanoregula_boonei_6A8:0.0410073969,Methanoregula_sp._UBA64:0.0522471857)100:0.0194467362)100:0.0499452385,Methanoregula_sp._773:0.1117985822)95:0.0213401001)100:0.1128564487,((((Methanolinea_sp._UBA144:0.0000025684,Methanolinea_sp._UBA277:0.0000025684)100:0.1331670575,(Methanolinea_sp._SDB:0.0389701946,Methanolinea_sp._UBA477:0.0157960870)100:0.1105874295)45:0.0221778567,(((((Methanolinea_sp._UBA245:0.0004137998,Methanolinea_sp._UBA155:0.0000025684)79:0.0000025684,((Methanolinea_sp._UBA275:0.0000025684,Methanolinea_sp._UBA437:0.0000025684)45:0.0000025684,Methanolinea_sp._UBA145:0.0000025684)39:0.0000025684)98:0.0000022838,Methanolinea_sp._UBA451:0.0000025684)100:0.0777425492,Methanolinea_tarda_NOBI-1:0.1181663900)94:0.0396561870,Methanolinea_sp._UBA473:0.0889752907)100:0.0606726198)94:0.0261825784,Methanoregulaceae_archaeon_UBA467:0.1032322963)100:0.0602972888)78:0.0290426698,Methanosphaerula_palustris_E1-9c:0.1974772849)91:0.0292277625,((((Methanomicrobiales_archaeon_UBA81:0.0008703080,Methanospirillum_hungatei_JF-1:0.0019675741)73:0.0008964259,Methanomicrobiales_archaeon_Methan_06:0.3276831719)100:0.0335990862,Methanospirillum_stamsii:0.0480063476)100:0.0813858062,((Methanospirillum_hungatei:0.0218131255,Methanospirillum_lacunae:0.0246391780)100:0.0349566413,Methanomicrobiales_archaeon_HGW-Methanomicrobiales-4:0.0564594464)100:0.0672196574)100:0.1959265944)92:0.0352198353)92:0.0368496883,((((Methanocalculaceae_archaeon_736:0.0000025684,(Methanocalculus_sp._MSAO_Arc2:0.0004153851,Methanocalculaceae_archaeon_739:0.0005827327)79:0.0004150655)100:0.0712471430,((Methanocalculaceae_archaeon_737:0.0000025684,Methanocalculus_sp._MSAO_Arc1:0.0000025684)55:0.0000025684,Methanocalculaceae_archaeon_738:0.0000025684)100:0.0744099797)92:0.0243911278,(Methanocorpusculaceae_archaeon_UBA456:0.0240033344,(Methanomicrobiales_archaeon_53_19:0.0000022838,Methanocalculus_sp._52_23:0.0376159214)100:0.0270248712)100:0.0406880762)100:0.1304463587,(Methanocorpusculaceae_archaeon_Phil4:0.0988923551,(Methanocorpusculaceae_archaeon_UBA425:0.0562600978,((((Methanocorpusculum_sp._UBA424:0.0004129312,Methanocorpusculum_sp._UBA592:0.0021735177)91:0.0003808196,Methanocorpusculum_sp._UBA362:0.0216287342)100:0.0066599114,((Methanocorpusculum_labreanum_Z:0.0055416375,Methanocorpusculum_labreanum:0.0099220493)92:0.0034622826,Methanocorpusculum_sp._MCE:0.0160159041)97:0.0082850170)78:0.0090045229,(Methanocorpusculum_parvum:0.0014935043,Methanocorpusculum_bavaricum_DSM_4179:0.0009778902)100:0.0157128944)100:0.0249651030)100:0.0512060723)100:0.1891575406)100:0.0829602354)100:0.1584986350)100:0.1451228523,((Methanocella_conradii_HZ254:0.0608614630,Methanocella_paludicola_SANAE:0.0694344583)100:0.0924276965,Methanocella_arvoryzae_MRE50:0.1226852037)100:0.2437637663)70:0.0494579447,((Meg22_1012_Bin_252:0.0000025684,((Meg19_1012_Bin_382:0.0000025684,Meg22_810_Bin_64:0.0000025684)80:0.0000025684,AB_3033_Bin_40:0.0419087243)64:0.0002081770)99:0.0019956123,Meg22_1214_Bin_89:0.0008966360)100:0.4393660584)79:0.0389914890)32:0.0210313522)73:0.0417719281,(((Candidatus_Syntrophoarchaeum_caldarius:0.0032555725,Methanosarcinales_archaeon_808:0.2290324564)100:0.1582220516,(Candidatus_Syntrophoarchaeum_butanivorans:0.0237503174,Candidatus_Syntrophoarchaeum_sp._WYZ-LMO15:0.0024083095)100:0.0988895714)100:0.2505822556,((((Methanosarcinales_archaeon_809:0.0443177247,Methanophagales_archaeon_767:0.0401475460)100:0.1231560330,(((Methanomicrobiales_archaeon:0.1418327220,((Methanophagales_archaeon_770:0.1241137441,Methanophagales_archaeon_769:0.1405812920)100:0.0683475304,Methanosarcinales_archaeon_807:0.0861443101)100:0.0366904591)100:0.0296171677,(ANME-1_cluster_archaeon_ex4572_4:0.0220674948,Methanophagales_archaeon_766:0.0034252288)100:0.1796400925)97:0.0347597091,Methanophagales_archaeon_768:0.1983878699)93:0.0408422969)100:0.1127516719,Methanosarcinales_archaeon_811:0.3135603901)100:0.0775429986,Methanosarcinales_archaeon_810:0.2396564865)100:0.1249811283)100:0.0586875942)75:0.0488730497,((((((((((((Halobacteriales_archaeon_QS_9_67_17:0.0096285551,Halobacteriales_archaeon_QH_7_66_36:0.0091278910)100:0.0681240295,((Natronomonas_sp._CBA1134:0.0032566767,Natronomonas_sp._CBA1133:0.0023891606)100:0.0283833586,((Halobacteriales_archaeon_QH_7_65_31:0.0027061504,Halobacteriales_archaeon_SW_6_65_46:0.0016482934)88:0.0022641168,Halobacteriales_archaeon_SW_8_65_20:0.0028872827)100:0.0460219783)100:0.0636603987)100:0.0579004673,((Natronomonas_pharaonis_DSM_2160:0.0667123738,Natronomonas_moolapensis_8.8.11:0.0798481343)100:0.0321112373,(Halobacteriales_archaeon_SW_5_68_122:0.0625467302,(((Halobacteriales_archaeon_QS_4_69_225:0.0084679566,(Halobacteriales_archaeon_QS_9_70_65:0.0468599196,Halobacteriales_archaeon_QS_7_69_60:0.0865831153)100:0.0636245833)73:0.0019181589,Halobacteriales_archaeon_QS_8_69_73:0.0152339217)100:0.0536109679,Halobacteriales_archaeon_QS_1_69_70:0.0873877651)77:0.0146223742)100:0.0332791309)100:0.0614524411)82:0.0199038910,(Halobacteriales_archaeon_QS_4_70_19:0.1123499508,Halobacteriales_archaeon_QS_5_70_15:0.1648468722)100:0.0412029632)100:0.0242101568,(Halobacteriales_archaeon_QS_5_70_17:0.1167735333,Halomarina_oriensis:0.1534797795)100:0.0459498132)99:0.0228183086,((((((((((((((Haloarcula_japonica_DSM_6131:0.0093111313,(((Haloarcula_rubripromontorii:0.0062445603,((Haloarcula_sp._Atlit-120R:0.0006621476,(Haloarcula_sp._Atlit-47R:0.0010437141,Haloarcula_taiwanensis:0.0006617416)99:0.0015108837)100:0.0024191484,Haloarcula_sp._Atlit-7R:0.0022646699)100:0.0046304022)100:0.0045478473,(Haloarcula_vallismortis_ATCC_29715:0.0000025684,Haloarcula_vallismortis:0.0000023791)100:0.0117229421)53:0.0014731712,(((Haloarcula_hispanica_ATCC_33960:0.0000025684,Haloarcula_hispanica_N601:0.0000025684)100:0.0015876256,((Haloarcula_sp._CBA1115:0.0000025684,Haloarcula_sp._CBA1128:0.0000025684)100:0.0024846312,(Haloarcula_salaria_560:0.0051701112,Haloarcula_sp._K1:0.0091946616)95:0.0034114053)51:0.0008555116)94:0.0035432463,Haloarcula_amylolytica_JCM_13557:0.0054929802)99:0.0022251973)96:0.0024256526)78:0.0023088487,Haloarcula_argentinensis_DSM_12282:0.0073015507)100:0.0058538638,Haloarcula_sp._CBA1127:0.0067475138)68:0.0046051566,Haloarcula_quadrata:0.0031667494)49:0.0008964184,(Haloarcula_marismortui_ATCC_43049:0.0009247099,Haloarcula_californiae_ATCC_33799:0.0024859982)88:0.0007127427)41:0.0017560208,Haloarcula_salaria_561:0.0016556930)49:0.0026297982,Haloarcula_sinaiiensis_ATCC_33800:0.0037043771)100:0.0138132035,Halogeometricum_sp._wsp3:0.1163247886)100:0.0374756913,(Halobacteriales_archaeon_QH_8_67_36:0.0482209748,Halobacteriales_archaeon_QS_6_64_34:0.0272668681)100:0.0533885074)100:0.0557622225,(Halomicrobium_zhouii:0.0856487008,(Halobacteriales_archaeon_QS_4_62_28:0.0764466191,(Halomicrobium_katesii_DSM_19301:0.0075166955,(Halomicrobium_mukohataei:0.0000025684,Halomicrobium_mukohataei_DSM_12286:0.0000025684)100:0.0015809647)100:0.0355163225)100:0.1288758374)100:0.0302960074)100:0.0313666114,(((Halosimplex_sp._YPL4:0.0326675557,Halosimplex_carlsbadense_2-9-1:0.0507048939)77:0.0159488780,(Halobacteriales_archaeon_QS_9_67_15:0.0081671497,Halobacteriales_archaeon_QH_8_67_27:0.0132439075)100:0.0280044150)100:0.0471480355,(Halobacteriales_archaeon_QS_4_69_31:0.0911925948,((Halobacteriales_archaeon_QH_7_68_42:0.0090738704,(((Halobacteriales_archaeon_QH_1_68_42:0.0326372611,Halobacteriales_archaeon_QH_3_68_24:0.0117194402)100:0.1117431462,Halobacteriales_archaeon_QH_6_68_27:0.0497952356)78:0.0015134549,(Halobacteriales_archaeon_QS_5_68_33:0.0098442256,Halobacteriales_archaeon_QH_8_68_33:0.1167048410)84:0.0093572586)100:0.0365008139)100:0.0582628791,Halobacteriales_archaeon_QH_10_67_22:0.0666803589)94:0.0199784955)100:0.0245920834)100:0.0440615268)56:0.0142775411,(Halapricum_salinum:0.1153258920,(((Halorhabdus_tiamatea_SARL4B_595:0.0000025684,Halorhabdus_tiamatea_SARL4B_596:0.0000024794)100:0.0182732199,Halorhabdus_utahensis_DSM_12940:0.0249340080)100:0.0743935336,Haloarculaceae_archaeon_HArcel1:0.1937277082)99:0.0341557417)98:0.0237415402)95:0.0173218442,(((((Halobacteriales_archaeon_SW_7_65_23:0.0308055717,((Halobacteriales_archaeon_QH_6_66_25:0.0041090851,Halobacteriales_archaeon_QS_4_66_20:0.0051195234)50:0.0020058357,((Halobacteriales_archaeon_QH_7_66_37:0.0167153838,Halobacteriales_archaeon_SW_10_66_29:0.0368445539)100:0.0515317132,Halobacteriales_archaeon_SW_8_66_22:0.0232984044)74:0.0040845321)98:0.0288227238)95:0.0186097236,Halobacteriales_archaeon_QH_10_65_19:0.1510149699)100:0.0467272362,(Halobacteriaceae_bacterium_SHR40:0.0941240248,Halobacteriales_archaeon_QH_10_67_13:0.1697062059)78:0.0220030349)86:0.0187013986,(((Halovenus_aranensis:0.0811665891,Halovenus_sp._617:0.0974675840)100:0.0286871967,Halobacteriales_archaeon_QH_2_65_14:0.0880426352)100:0.0204090507,((Halovenus_sp._619:0.0791316915,(Halobacteriaceae_archaeon_Tc-Br11_E2g27:0.0189773335,Halovenus_sp._618:0.2342448618)100:0.0427094185)100:0.1320169130,halophilic_archaeon_J07HX64:0.1476661724)87:0.0194482577)89:0.0170401148)100:0.0382867987,(Halobacteriales_archaeon_SW_10_68_16:0.0490837407,Halobacteriales_archaeon_SW_9_67_25:0.0614412942)100:0.0634999312)100:0.0383444382)98:0.0181649526,(Halobacteriales_archaeon_QS_1_68_17:0.1035948813,((Halorientalis_regularis:0.0272627298,Halorientalis_persicus:0.0161115486)78:0.0122828121,Halorientalis_sp._IM1011:0.0202867468)100:0.0830909397)95:0.0198575901)100:0.0304102106)99:0.0206640630,(((((((((((Halobacterium_hubeiense_569:0.0000025684,Halobacterium_hubeiense_568:0.0000025684)98:0.0002161401,Halobacterium_hubeiense_565:0.0000025684)97:0.0000025684,((Halobacterium_hubeiense_563:0.0000000000,Halobacterium_hubeiense_567:0.0000000000):0.0000025684,Halobacterium_hubeiense_562:0.0000025684)44:0.0000025684)98:0.0000023806,Halobacterium_hubeiense_566:0.0000025684)84:0.0000023806,Halobacterium_hubeiense_564:0.0004896753)100:0.0153056380,Halobacterium_sp._CBA1132:0.0221211308)100:0.0343853989,Halobacterium_sp._DL1:0.0515932235)99:0.0201619139,((Halobacterium_salinarum_R1:0.0000025684,Halobacterium_salinarum_NRC-1:0.0000025684)100:0.0569339760,Halobacterium_jilantaiense:0.0322714605)100:0.0393955393)100:0.0586339785,((Halarchaeum_acidiphilum_MH1-52-1_558:0.0007088717,Halarchaeum_acidiphilum_MH1-52-1_559:0.0003318339)100:0.0387103488,Halarchaeum_sp._CBA1220:0.0354364132)100:0.0733882406)100:0.0260959013,((Halanaeroarchaeum_sulfurireducens_556:0.0000025684,Halanaeroarchaeum_sulfurireducens_557:0.0010756840)100:0.1064261801,(Halodesulfurarchaeum_formicicum_574:0.0013407799,Halodesulfurarchaeum_formicicum_575:0.0007913835)100:0.1459734315)100:0.0508869642)100:0.0427230373,Halobacteriales_archaeon_QS_1_68_20:0.1468113264)98:0.0232371481)80:0.0154128593,(((((Halobacteriales_archaeon_SW_6_65_15:0.0514252298,Halorussus_sp._HD8-51:0.0568011154)99:0.0131858785,(Halorussus_rarus:0.0409734299,Halorussus_sp._RC-68:0.0485848019)96:0.0133703303)98:0.0174434778,Halobacteriales_archaeon_QS_1_67_19:0.0801909040)99:0.0305401744,(halophilic_archaeon:0.0703177954,(((((Haladaptatus_paucihalophilus_DX253_552:0.0000025684,Haladaptatus_paucihalophilus_DX253_550:0.0000025684)39:0.0000025684,Haladaptatus_paucihalophilus_DX253_551:0.0000022838)100:0.0021680494,Haladaptatus_sp._W1:0.0017343554)100:0.0201289054,Haladaptatus_sp._R4:0.0271818021)100:0.0250609745,(Haladaptatus_cibarius_D43:0.0098629082,Haladaptatus_litoreus:0.0067090829)100:0.0369643879)100:0.0633451226)100:0.0289354423)100:0.0444438248,(((((Halobacteriales_archaeon_QS_9_68_17:0.0399708236,Halostella_sp._LT12:0.0219705965)100:0.0254466260,Halostella_salina:0.0692188019)100:0.0504428855,Natronoarchaeum_philippinense:0.1053971555)55:0.0214579324,(((((((((((((Halobacteriaceae_archaeon_SHR37:0.0528098154,(Natronorubrum_sulfidifaciens_JCM_14089:0.0190902618,((Natronorubrum_bangense_JCM_10635:0.0036152560,Natrialbaceae_archaeon_835:0.2271070735)100:0.0104175968,Natronorubrum_thiooxidans:0.0205472616)92:0.0078909098)100:0.0198475222)70:0.0092284506,((Natronorubrum_texcoconense:0.0090222733,(Natronorubrum_tibetense_GA33_844:0.0000025684,Natronorubrum_tibetense_GA33_845:0.0000025684)100:0.0070879244)100:0.0316456315,((Haloterrigena_daqingensis_616:0.0000025684,Haloterrigena_daqingensis_615:0.0000025684)100:0.0032813443,Natronorubrum_sediminis:0.0050926017)100:0.0420150210)86:0.0128943724)100:0.0166241062,(((Natronolimnobius_innermongolicus_JCM_12255:0.0050201268,Haloterrigena_turkmenica:0.0055246958)100:0.0424865890,(Natronolimnobius_baerhuensis:0.0000025684,Natronolimnobius_baerhuensis_JCM_12253_=_CGMCC_1.3597:0.0005137065)100:0.0610389597)76:0.0118796062,(Haloterrigena_turkmenica_DSM_5511:0.0116178674,(Haloterrigena_salina_JCM_13891:0.0039161702,Haloterrigena_sp._ZY19:0.0059017671)100:0.0128596122)100:0.0268902462)89:0.0106543519)90:0.0085798783,(((Haloterrigena_hispanica:0.0084895045,Haloterrigena_limicola_JCM_13563:0.0049227202)100:0.0234875605,(((Natrinema_salaciae:0.0186187936,Natrinema_ejinorense:0.0176166997)73:0.0057513262,((((Natrinema_sp._J7-1:0.0020646836,Natrinema_sp._J7-2:0.0000021831)98:0.0009290059,Natrinema_gari_JCM_14663:0.0010972771)100:0.0061056108,(Natrinema_pallidum_DSM_3751:0.0069750538,(Natrinema_altunense_838:0.0020661717,(Natrinema_altunense_JCM_12890:0.0000025684,Natrinema_altunense_837:0.0000025684)100:0.0004217819)100:0.0035824245)97:0.0051497300)100:0.0211801797,(Natrinema_versiforme_JCM_10478:0.0184545950,Natrinema_sp._CBA1119:0.0314823958)97:0.0071670658)74:0.0040175060)99:0.0099375665,(((Natrinema_pellirubrum_DSM_15624_840:0.0000025684,Natrinema_pellirubrum_DSM_15624_839:0.0000029692)100:0.0033497515,(Haloterrigena_jeotgali_A29:0.0033553459,Haloterrigena_thermotolerans_DSM_11522:0.0003646374)73:0.0019333658)100:0.0056444734,(Haloterrigena_mahii:0.0058175004,Haloterrigena_saccharevitans:0.0102184681)89:0.0026411148)100:0.0228899021)100:0.0130067589)81:0.0061711618,(Halopiger_salifodinae_591:0.0000025684,Halopiger_salifodinae_592:0.0000023806)100:0.0325785407)100:0.0201196855)50:0.0052956669,(((Natrialba_taiwanensis_DSM_12281:0.0059471581,Natrialba_asiatica_DSM_12278:0.0053827079)48:0.0016943790,Natrialba_aegyptia_DSM_13077:0.0024906754)100:0.0341089720,(((Natrialba_magadii_ATCC_43099_828:0.0000021805,Natrialba_magadii_ATCC_43099_829:0.0000025684)100:0.0074768058,(Natrialba_sp._SSL1:0.0035896051,Natrialba_hulunbeirensis_JCM_10989:0.0026094548)89:0.0026440370)68:0.0031418296,Natrialba_chahannaoensis_JCM_10990:0.0075931081)100:0.0277806225)100:0.0248337059)65:0.0091423553,((((Halopiger_aswanensis:0.0127404654,Halopiger_xanaduensis_SH-6:0.0232857617)100:0.0244596591,(((((Natronobacterium_gregoryi_SP2_842:0.0000000000,Natronobacterium_gregoryi_SP2_843:0.0000000000):0.0000025684,Natronobacterium_gregoryi:0.0000025684)90:0.0000025684,Natronobacterium_gregoryi_SP2_841:0.0000028749)100:0.0351188128,Natronobacterium_texcoconense:0.0298172909)97:0.0123392018,(Halobiforma_nitratireducens_JCM_10879:0.0312569089,(Halobiforma_haloterrestris:0.0083020382,(Halobiforma_lacisalsi_AJ5_570:0.0000021805,Halobiforma_lacisalsi_AJ5_571:0.0000025684)100:0.0085858050)100:0.0192339389)87:0.0111718470)100:0.0164861924)53:0.0082000429,Halopiger_goleimassiliensis:0.0465835256)77:0.0076602000,Halopiger_djelfimassiliensis:0.0312070965)96:0.0112828735)61:0.0096399308,(((((Natronolimnobius_sp._AArc-Mg:0.0007569008,Natronolimnobius_sp._AArc1:0.0015086212)100:0.0148638917,Natrialbaceae_archaeon_B1-Br10_E2g2:0.0319265248)100:0.0230043157,Natronolimnobius_aegyptiacus:0.0453869790)87:0.0109034030,Natrialbaceae_archaeon_B1-Br10_E2g27:0.1475775982)100:0.0149581899,(Natrarchaeobius_chitinivorans_826:0.0365475470,(Natrarchaeobius_chitinivorans_827:0.0293847637,Natrarchaeobius_halalkaliphilus:0.0402166287)98:0.0133921725)100:0.0215527957)65:0.0091372658)64:0.0118542647,((Natronococcus_amylolyticus_DSM_10524:0.0097132144,Natrialbaceae_archaeon_836:0.0127122783)100:0.0194360146,(Natronococcus_jeotgali_DSM_18795:0.0211046171,Natronococcus_occultus_SP4:0.0189204627)89:0.0081173561)100:0.0386567036)100:0.0248855199,(((Halostagnicola_sp._A56:0.0073462796,Halostagnicola_kamekurae:0.0041352990)100:0.0094125558,Halostagnicola_larsenii_XH-48:0.0119944128)100:0.0652266688,Saliphagus_sp._LR7:0.1042064227)76:0.0156584652)58:0.0120360088,((((Natrialbaceae_archaeon_831:0.0012047136,Natrialbaceae_archaeon_PL-Br10_E2g26:0.0000025684)82:0.0008666658,Natrialbaceae_archaeon_Tc-Br11_E2g28:0.0031241461)100:0.0419493952,(Natrialbaceae_archaeon_833:0.0002433751,Natrialbaceae_archaeon_Tc-Br11_E2g14:0.0005243263)100:0.0369500442)100:0.0576549474,((Natrialbaceae_archaeon_834:0.0313024632,Natrialbaceae_archaeon_832:0.3690827026)100:0.0486383723,Natrialbaceae_archaeon_Tc-Br11_E2g8:0.0608050289)100:0.1032986709)95:0.0249855125)45:0.0108087588,(Natrialbaceae_archaeon_Tc-Br11_E2g1:0.0021867155,Natrialbaceae_archaeon_830:0.0046945563)100:0.0877141624)79:0.0159522301,(Halovivax_ruber_XH-70:0.0067355320,Halovivax_asiaticus_JCM_14624:0.0052072480)100:0.1027903026)100:0.0565718540,Haloarchaeobius_iranensis:0.1279303038)90:0.0275516380)47:0.0118296725,((Halobacteriales_archaeon_SW_7_68_16:0.1889925282,(Halobacteriales_archaeon_QS_8_69_26:0.1044061877,(Halobacteriales_archaeon_SW_5_70_135:0.0047121410,(Halobacteriales_archaeon_SW_12_71_31:0.0119985325,Halobacteriales_archaeon_SW_7_71_33:0.0903104450)100:0.0567827663)100:0.1687008305)100:0.0638264500)98:0.0321691286,Salinarchaeum_sp._Harcht-Bsk1:0.1854309476)56:0.0290700678)69:0.0115997719)57:0.0149600955)56:0.0128864921,(((((((Halobacteriales_archaeon_QH_9_66_26:0.0042043724,(Halobacteriales_archaeon_SW_12_67_38:0.0069176445,Halobacteriales_archaeon_SW_9_67_24:0.0161914678)97:0.0071021460)100:0.0197044407,Halobacteriales_archaeon_QS_7_68_65:0.0142308204)100:0.0151494569,((Halococcus_saccharolyticus_DSM_5350:0.0197480669,Halococcus_salifodinae_DSM_8989:0.0205008072)99:0.0099271349,Halococcus_agarilyticus:0.0169217423)98:0.0088296495)100:0.0531318850,(((Halococcus_morrhuae_DSM_1307:0.0155291194,Halococcus_thailandensis_JCM_13552:0.0186144798)100:0.0294676994,Halococcus_sediminicola:0.0333960443)100:0.0357954055,((Halococcus_hamelinensis_100A6_572:0.0000025684,Halococcus_hamelinensis_100A6_573:0.0000021818)100:0.0164612337,Halococcus_sp._IIIV-5B:0.0141252052)100:0.0860426567)100:0.0306882464)100:0.0408274560,Halobacteriales_archaeon_QS_4_69_34:0.1276229719)100:0.0413037693,(Halobacteriales_archaeon_QS_8_65_32:0.0668465651,(Halobacteriales_archaeon_QH_6_64_20:0.0653210198,(Halobacteriales_archaeon_QS_3_64_16:0.0276075244,Halobacteriales_archaeon_QH_8_64_26:0.0902294639)100:0.0523390127)100:0.0252892026)100:0.1314743687)100:0.0474866518,((((Halalkalicoccus_jeotgali_B3_555:0.0000025684,Halalkalicoccus_jeotgali_B3_553:0.0000025684)100:0.0000022838,Halalkalicoccus_jeotgali_B3_554:0.0000025684)100:0.0350879952,Halalkalicoccus_paucihalophilus:0.0384375345)70:0.0113427630,Halalkalicoccus_sp._GSM28:0.0388933784)100:0.1212266886)82:0.0237046563)83:0.0269366169,(((((((((Halobellus_sp._Atlit-38R:0.0187652755,Halobellus_sp._Atlit-31R:0.0427111967)100:0.0129991097,((Halobellus_rufus:0.0325740070,Halobellus_limi:0.0189338212)89:0.0106344493,Halobellus_clavatus:0.0486251846)90:0.0087554107)100:0.0201129419,((((Haloquadratum_walsbyi_C23:0.0086958907,Haloquadratum_walsbyi_DSM_16790:0.0024310209)100:0.0208553465,Haloquadratum_walsbyi_J07HQW1:0.0202842339)97:0.0123632132,Haloquadratum_walsbyi_J07HQW2:0.0277080678)100:0.0738235342,Haloquadratum_sp._J07HQX50:0.1416196671)100:0.0556166641)100:0.0415348762,((((Halogeometricum_borinquense_DSM_11551_582:0.0000025684,Halogeometricum_borinquense_DSM_11551_581:0.0000025684)100:0.0282183040,Halogeometricum_rufum:0.0261080396)94:0.0097410759,(Halogeometricum_limi:0.0314435042,Halogeometricum_pallidum_JCM_14848:0.0480990015)89:0.0098353942)100:0.0320593385,(Halopelagius_inordinatus:0.0342510504,(Halopelagius_longus_587:0.0000024325,Halopelagius_longus_588:0.0000025684)100:0.0201120589)100:0.0473201083)60:0.0158229218)100:0.0285813587,((((((((((Haloferax_alexandrinus:0.0004703760,(((Haloferax_sp._Atlit-10N:0.0000025684,Haloferax_sp._Atlit-16N:0.0000025684)82:0.0002399582,Haloferax_prahovense_DSM_18310:0.0004809299)45:0.0000025684,Haloferax_sp._Atlit-19N:0.0000025684)63:0.0000025684)100:0.0049657251,(((Haloferax_sp._Atlit-4N:0.0002118826,Haloferax_gibbonsii:0.0004235399)89:0.0004236263,Haloferax_sp._Atlit-6N:0.0010610348)99:0.0000023791,Haloferax_gibbonsii_ATCC_33959:0.0007201760)100:0.0031556679)97:0.0030813547,Haloferax_sp._Q22:0.0024386730)65:0.0016312635,Haloferax_sp._Atlit-12N:0.0028399351)52:0.0020142801,Haloferax_sp._SB3:0.0020535825)61:0.0018227304,(((((Haloferax_sp._BAB2207:0.0005032504,(Haloferax_volcanii_DS2_580:0.0000025684,Haloferax_volcanii_DS2_579:0.0000029692)100:0.0029723548)33:0.0000025748,((((Haloferax_sp._Atlit-24N:0.0000000000,Haloferax_sp._Atlit-105R:0.0000000000):0.0000025684,Haloferax_sp._Atlit-109R:0.0000025684)100:0.0004232673,(Haloferax_lucentense_DSM_14919:0.0004815901,Haloferax_sp._Atlit-47N:0.0010594304)48:0.0000025748)40:0.0002017563,Haloferax_sp._Atlit-48N:0.0000025684)27:0.0000104192)77:0.0004435429,Haloferax_alexandrinus_JCM_10717:0.0004812561)94:0.0007481744,((Haloferax_sp._ATCC_BAA-646:0.0000025684,Haloferax_sp._ATCC_BAA-645:0.0000021664)51:0.0000027738,Haloferax_sp._ATCC_BAA-644:0.0000025684)100:0.0030407888)98:0.0031244054,((Haloferax_sulfurifontis_ATCC_BAA-897:0.0012359831,Haloferax_denitrificans_ATCC_35960:0.0043593736)100:0.0044492145,(Haloferax_massiliensis:0.0045590761,Haloferax_sp._ATB1:0.0032438323)94:0.0032375552)66:0.0014353898)99:0.0042844792)100:0.0176678243,(((Haloferax_mediterranei_ATCC_33500_577:0.0000000000,Haloferax_mediterranei_ATCC_33500_578:0.0000000000):0.0000025684,Haloferax_mediterranei_ATCC_33500_576:0.0000025684)100:0.0169577100,Haloferax_mucosum_ATCC_BAA-1512:0.0156491072)100:0.0119692934)99:0.0114417629,Haloferax_sp._SB29:0.0259160719)74:0.0098117507,((Haloferax_larsenii:0.0032751045,Haloferax_larsenii_JCM_13917:0.0017225104)89:0.0024917373,Haloferax_elongans_ATCC_BAA-1513:0.0045245554)100:0.0315245930)100:0.0678615204,(((Halogranum_rubrum:0.0006007030,Halogranum_salarium_B-1:0.0022952212)100:0.0266928616,Halogranum_amylolyticum:0.0299287175)97:0.0178671090,Halogranum_gelatinilyticum:0.0356882635)100:0.0649173271)71:0.0183608720)82:0.0156989443,Salinigranum_rubrum:0.1069647691)91:0.0124266015,(Haloferacaceae_archaeon_SYSU_A9-0:0.0816521288,(Haloprofundus_marisrubri:0.0234164866,Haloprofundus_sp._NK23:0.0186664286)100:0.0767836346)84:0.0227589357)100:0.0287608392,((((Haloferacaceae_archaeon_PL-Br10_E2g46:0.0000025725,Halorubraceae_archaeon_597:0.0020937788)100:0.0957863502,((((Halonotius_sp._F13-13:0.0186321156,Halonotius_pteroides:0.0216755427)86:0.0190299985,Halonotius_sp._J07HN4:0.0357584948)100:0.0297511843,(Halonotius_sp._J07HN6:0.0062138034,uncultured_archaeon_A07HN63:0.0085871492)100:0.0546639824)100:0.0531325026,((((Haloferacaceae_archaeon_PL-Br10_E2g29:0.0191958113,Halorubraceae_archaeon_598:0.0002737244)100:0.1394173799,Halorubraceae_archaeon_599:0.1664106576)78:0.0294609220,(Haloferacaceae_archaeon_B1-Br10_E2g22:0.0005183069,Halobacteriaceae_archaeon:0.0000025684)100:0.0479268339)73:0.0154095942,(Halohasta_litchfieldiae_583:0.0000025684,Halohasta_litchfieldiae_584:0.0000025684)100:0.0510091821)92:0.0261031761)100:0.0507576449)100:0.0406944302,(((((((Halorubrum_aidingense_JCM_13560:0.0208701226,(Halorubrum_sp._PL-Br10_E2g5:0.0000025684,Nanohaloarchaea_archaeon_PL-Br10_U2g5:0.0000025684)100:0.0236687935)100:0.0130418915,(((((((((Halorubrum_sp._Ea1:0.0002655102,Halorubrum_sp._Eb13:0.0010113747)93:0.0000026229,Halorubrum_sp._Ib24:0.0024046493)86:0.0008003115,Halorubrum_sp._Hd13:0.0002566925)60:0.0000029738,Halorubrum_sp._Ea8:0.0002653907)100:0.0115760497,Halorubrum_sp._SD626R:0.0190821407)57:0.0053176570,Halorubrum_sp._CBA1229:0.0188115021)89:0.0136215680,Halorubrum_kocurii_JCM_14978:0.0199028387)67:0.0105598582,(((Halorubrum_sp._WN019:0.0088927940,((Halorubrum_saccharovorum_DSM_1137:0.0127607301,(((Halorubrum_lacusprofundi_612:0.0000025684,Halorubrum_lacusprofundi_ATCC_49239:0.0000023806)52:0.0000023806,Halorubrum_lacusprofundi_611:0.0000025684)100:0.0137570308,Halorubrum_sp._PV6:0.0264097940)85:0.0048954206)73:0.0035858189,Halorubrum_persicum:0.0122321233)70:0.0028852170)87:0.0026991831,((Halorubrum_halophilum:0.0028337903,Halorubrum_saccharovorum:0.0012485431)100:0.0089660075,Halorubrum_sp._CSM-61:0.0123539927)96:0.0047644079)90:0.0045128760,Halorubrum_lipolyticum_DSM_21995:0.0117340438)83:0.0067775613)72:0.0082529797,(Halorubrum_sp._BV1:0.0311832832,(((Halorubrum_sodomense:0.0164537587,((Halorubrum_sp._AJ67:0.0092361167,((Halorubrum_hochstenium_ATCC_700873:0.0089800332,Halorubrum_tebenquichense_DSM_14210:0.0047856387)94:0.0033982659,Halobacteriales_archaeon_SW_8_68_21:0.0240405449)69:0.0040162377)100:0.0089712583,Halorubrum_californiensis_DSM_19288:0.0141438726)96:0.0157515180)28:0.0024132581,(((Halorubrum_sp._Atlit-8R:0.0000025684,Halorubrum_sp._Atlit-9R:0.0157720549)100:0.0024154398,(Halorubrum_tropicale:0.0010672911,Halorubrum_sp._Atlit-28R:0.0005338261)100:0.0030644068)100:0.0083106325,((((Halorubrum_terrestre_JCM_10247:0.0012415692,(Halorubrum_arcis_JCM_13916:0.0017560528,Halorubrum_sp._C3:0.0032629249)95:0.0009356009)43:0.0002340904,((((Halorubrum_distributum_JCM_9100:0.0000025684,Halorubrum_distributum_JCM_10118:0.0000025684)100:0.0011627432,Halorubrum_sp._E3:0.0136483302)55:0.0004386770,Halorubrum_distributum:0.0029773481)44:0.0003200572,Halorubrum_litoreum_JCM_13561:0.0017564116)42:0.0002352328)98:0.0060789562,(Halorubrum_sp._T3:0.0076150588,Halorubrum_sp._Atlit-26R:0.0083464496)48:0.0028086947)82:0.0040677052,Halorubrum_trapanicum:0.0102572077)66:0.0032250306)55:0.0025255439)95:0.0070165386,((((((((((Halorubrum_chaoviator_601:0.0000025684,Halorubrum_chaoviator_600:0.0002409561)98:0.0009020742,Halorubrum_ezzemoulense_603:0.0029323158)45:0.0000025684,Halorubrum_sp._SD683:0.0013291148)40:0.0000025684,Halorubrum_ezzemoulense_602:0.0000025684)39:0.0000025684,(Halorubrum_sp._C191:0.0002631387,Halorubrum_ezzemoulense_607:0.0140360343)41:0.0000027525)56:0.0003008835,(Halorubrum_ezzemoulense_DSM_17463_610:0.0002661726,Halorubrum_ezzemoulense_DSM_17463_609:0.0000025684)95:0.0007981123)13:0.0000025684,Halorubrum_ezzemoulense_606:0.0000025684)18:0.0000025684,((Halorubrum_ezzemoulense_608:0.0000025684,Halorubrum_ezzemoulense_605:0.0008141652)65:0.0002411107,Halorubrum_ezzemoulense_604:0.0000025684)63:0.0002411244)51:0.0004653535,Halorubrum_sp._SD612:0.0030545354)100:0.0070620838,Halorubrum_coriense_DSM_10284:0.0156193173)65:0.0046027089)100:0.0256515932)51:0.0067295599)51:0.0083652012)100:0.0216421801,(((Halorubrum_halodurans:0.0117312749,Halorubrum_aethiopicum:0.0088500910)100:0.0115079049,(Halorubrum_sp._48-1-W:0.0171009382,Halorubrum_sp._ZY8:0.0166842607)65:0.0058783097)100:0.0130059138,uncultured_archaeon_A07HR67:0.0668844312)100:0.0157839126)100:0.0228302723,(((Halorubrum_sp._614:0.0010278701,Halorubrum_sp._613:0.0384694604)66:0.0000024121,Haloferacaceae_archaeon_Tc-Br11_E2g18:0.0000025684)100:0.0268836122,Halorubrum_vacuolatum:0.0184342686)100:0.0448942140)100:0.0466080431,(Haloparvum_sedimenti:0.0637326732,(Halopenitus_malekzadehii:0.0278880641,((Halopenitus_persicus_590:0.0005618488,haloarchaeon_3A1_DGR:0.0004424133)100:0.0211806747,Halopenitus_persicus_589:0.0134497732)100:0.0154753300)100:0.0618686032)60:0.0176387587)100:0.0399417234,(Halorubrum_sp._J07HR59:0.0040487439,uncultured_archaeon_A07HR60:0.0014684956)100:0.2030031147)45:0.0157341536,archaeon_AArc-Sl:0.1117595168)99:0.0194753426)96:0.0188797936,((((Halobacteriales_archaeon_QS_6_71_20:0.0538212572,Halobaculum_gomorrense:0.0394325541)100:0.0664744987,Candidatus_Halobonum_tyrrellensis_G22:0.0862827325)99:0.0261234524,halophilic_archaeon_J07HB67:0.1628946790)100:0.0369693732,((((Halolamina_rubra:0.0108002061,Halolamina_pelagica_585:0.0136181711)98:0.0077015300,Halolamina_pelagica_586:0.0204541623)100:0.0121413409,(Halolamina_sp._CBA1230:0.0230722975,Halolamina_sediminis:0.0202680886)100:0.0146326038)100:0.0288901264,halophilic_archaeon_DL31:0.0719912270)100:0.0917338672)100:0.0275461323)92:0.0153219370)61:0.0133294526,(((((Haloplanus_salinus:0.0263851206,(Haloplanus_sp._CBA1112:0.0006564621,Haloplanus_sp._CBA1113:0.0006254045)100:0.0103863552)98:0.0094589958,Haloplanus_natans_DSM_17983:0.0339207261)93:0.0093521856,(Haloplanus_aerogenes_593:0.0000025684,Haloplanus_aerogenes_594:0.0000025684)100:0.0262780350)89:0.0158329279,Haloplanus_vescus:0.0415553930)100:0.0530557410,uncultured_archaeon_A07HB70:0.1886983538)98:0.0227331127)100:0.0363720041)100:0.1394117741,((Euryarchaeota_archaeon_UBA24:0.0000020340,Euryarchaeota_archaeon_UBA67:0.0000025684)45:0.0000020340,Euryarchaeota_archaeon_UBA198:0.0000025684)100:0.3750676615)100:0.3338017434,((Candidatus_Methanohalarchaeum_thermophilum:0.2123720693,archaeon_SCG-AAA382B04:0.2229423768)100:0.0721665254,(Methanonatronarchaeia_archaeon:0.0891282498,Methanonatronarchaeum_thermophilum:0.0958945184)100:0.1819057915)100:0.2484820436)77:0.1019719204)61:0.0415577459)95:0.0957198687)95:0.0605534661,((((((((Candidatus_Altiarchaeales_archaeon_68:0.6709418044,Candidatus_Altiarchaeales_archaeon_WOR_SM1_SCG:0.2498314481)100:0.1118221329,(Candidatus_Altiarchaeales_archaeon_WOR_SM1_79:0.1265994769,Candidatus_Altiarchaeales_archaeon_WOR_SM1_86-2:0.0030608801)100:0.4098439126)100:0.1438299779,Candidatus_Altiarchaeales_archaeon_HGW-Altiarchaeales-3:0.7231130088)100:0.0582616926,(Euryarchaeota_archaeon_SCGC_AAA252-I15:0.4898729159,Candidatus_Altiarchaeales_archaeon_IMC4:0.3572258505)92:0.0579941829)49:0.0252748528,(((Candidatus_Altiarchaeales_archaeon_ex4484_2:0.0956391948,Candidatus_Altiarchaeales_archaeon_ex4484_96:0.4943377751)100:0.1100328760,Candidatus_Altiarchaeales_archaeon_71:0.2581448843)100:0.1609309276,(((Candidatus_Altiarchaeales_archaeon_72:0.0000025725,(Candidatus_Altiarchaeales_archaeon_70:0.0000021188,Candidatus_Altiarchaeales_archaeon_73:0.0016912132)86:0.0005941974)100:0.2236958160,((Candidatus_Altiarchaeales_archaeon_ex4484_43:0.0988980313,Candidatus_Altiarchaeales_archaeon_67:0.0199456772)100:0.0243738154,Candidatus_Altiarchaeales_archaeon_69:0.0321490345)100:0.1663016723)98:0.0520062552,Candidatus_Altiarchaeales_archaeon_66:0.2366441318)89:0.0381073169)83:0.0423664502)100:0.1171122242,((Candidatus_Altiarchaeales_archaeon_A3:0.0496708202,((((Candidatus_Altiarchaeum_sp._CG_4_8_14_3_um_filter_33_2054:0.0222134966,Candidatus_Altiarchaeum_sp._CG2_30_32_3053:0.0002017563)63:0.0000700940,(Candidatus_Altiarchaeum_sp._CG_4_9_14_0_8_um_filter_32_206:0.0000025684,Candidatus_Altiarchaeum_sp._CG12_big_fil_rev_8_21_14_0_65_33_22:0.0041937692)67:0.0000025684)82:0.0000029453,Candidatus_Altiarchaeum_sp._CG03_land_8_20_14_0_80_32_618:0.0000025684)100:0.0026930582,Candidatus_Altiarchaeum_sp._CG_4_10_14_0_8_um_filter_32_851:0.0008806110)100:0.0793419608)100:0.0569095406,(Candidatus_Altiarchaeales_archaeon_HGW-Altiarchaeales-1:0.0695099734,Candidatus_Altiarchaeales_archaeon_HGW-Altiarchaeales-2:0.1257487394)100:0.0460617924)100:0.6476900056)100:0.1915420342,((((((((Candidatus_Nanosalinarum_sp._J07AB56:0.0439710760,Nanohaloarchaea_archaeon_AB578-D14:0.0811764455)100:0.3454584186,((((Nanohaloarchaea_archaeon_SG9:0.0168135142,Nanohaloarchaea_archaeon_SW_7_46_7:0.0131751961)100:0.2304331582,(Candidatus_Haloredivivus_sp._G17:0.2988577998,((Nanohaloarchaea_archaeon_B1-Br10_U2g21:0.0958310885,Nanohaloarchaea_archaeon_PL-Br10_U2g27:0.0545184287)100:0.1308781619,Nanohaloarchaea_archaeon_B1-Br10_U2g29:0.2335429577)80:0.0268200261)99:0.1039836750)94:0.0465784668,((((Nanohaloarchaea_archaeon_SW_4_43_9:0.0196781342,Nanohaloarchaea_archaeon_SW_10_44_10:0.0489621791)76:0.0031080091,Nanohaloarchaea_archaeon_SW_7_43_1:0.0413851686)94:0.0503846027,Nanohaloarchaea_archaeon_QH_8_44_6:0.1534360539)100:0.1320771364,(Nanohaloarchaea_archaeon_PL-Br10_U2g16:0.2266973872,((Nanohaloarchaea_archaeon_PL-Br10_U2g19:0.0001277198,Nanohaloarchaea_archaeon_B1-Br10_U2g1:0.0015400920)100:0.0912772039,Nanohaloarchaea_archaeon_B1-Br10_U2g19:0.2003166187)100:0.0928352730)84:0.0393522578)100:0.0467057544)65:0.0276630530,Candidatus_Nanosalina_sp._J07AB43:0.3943570845)92:0.0574413410)100:0.3863467053,(AB_1215_Bin_65:0.0019483696,(AB_69_Bin_152:0.0000025684,AB_3033_Bin_53:0.0002486275)92:0.0000027374)100:0.5297989215)100:0.1606900930,((AB_03_Bin_104:0.4263792096,((AB_03_Bin_175:0.0318270260,AB_1215_Bin_46:0.0405665714)95:0.0152616977,Candidatus_Nanohaloarchaeota_archaeon_190:0.0347930839)100:0.3196512992)100:0.1182471576,(Candidatus_Aenigmarchaeota_archaeon_ex4484_52:0.4907032300,Candidatus_Nanohaloarchaeota_archaeon_191:0.2936769313)100:0.4205377252)100:0.1791787400)97:0.0635002868,((((((Meg22_810_Bin_48:0.3304858317,archaeon_GW2011_AR5:0.4003432591)100:0.0925267123,archaeon_36:0.5898361857)68:0.0638930486,(Candidatus_Aenigmarchaeota_archaeon_55:0.3809497853,(Candidatus_Aenigmarchaeota_archaeon_54:0.1584443840,Candidatus_Aenigmarchaeota_archaeon_ex4484_14:0.1737423094)100:0.2360773244)100:0.2149593924)100:0.0765859770,(((Candidatus_Aenigmarchaeota_archaeon_59:0.1283838866,Candidatus_Aenigmarchaeota_archaeon_56:0.3492925775)93:0.0571428820,Candidatus_Aenigmarchaeota_archaeon_60:0.4872772256)89:0.0906004307,Candidatus_Aenigmarchaeota_archaeon_ex4484_56:0.5876726212)100:0.4796715765)91:0.0741983881,((((Meg22_1012_Bin_181:0.0000023334,Meg22_810_Bin_261:0.0151838941)100:0.3132005152,Candidatus_Aenigmarchaeum_subterraneum_SCGC_AAA011-O16:0.4123859804)67:0.0401390316,(Meg22_1618_Bin_66:0.1151984661,Candidatus_Micrarchaeota_archaeon_RBG_16_36_9:0.1790148306)100:0.1345314830)100:0.2444733176,(((Meg22_1416_Bin_185:0.4476792874,Candidatus_Aenigmarchaeota_archaeon_57:0.3591382458)99:0.0674528274,((((Meg22_1214_Bin_103:0.2789208938,Candidatus_Aenigmarchaeota_archaeon_52:0.3198795485)61:0.0479999179,Meg22_1214_Bin_123:0.3185249806)100:0.0591418938,(((Candidatus_Aenigmarchaeota_archaeon_62:0.0019371149,Candidatus_Aenigmarchaeota_archaeon_61:0.0010552453)75:0.0007411869,Candidatus_Aenigmarchaeota_archaeon_65:0.0408761982)100:0.2309880391,Candidatus_Aenigmarchaeota_archaeon_64:0.4052283035)100:0.0581128798)96:0.0383917149,(Candidatus_Aenigmarchaeota_archaeon_SCGC_AAA011-F07:0.7837123151,Candidatus_Aenigmarchaeota_archaeon_63:0.5010668164)100:0.1172248687)100:0.0586865451)100:0.1692895634,(((Meg22_1214_Bin_346:0.2174844399,Candidatus_Aenigmarchaeota_archaeon_JGI_0000106-F11:0.3434279794)100:0.1071923909,((AB_3033_Bin_19:0.1435902635,(((((Candidatus_Aenigmarchaeota_archaeon_CG15_BIG_FIL_POST_REV_8_21_14_020_37_27:0.0000025684,Candidatus_Aenigmarchaeota_archaeon_CG_4_10_14_3_um_filter_37_21:0.0000025684)82:0.0000025684,(Candidatus_Aenigmarchaeota_archaeon_CG_4_10_14_0_8_um_filter_37_24:0.0000025684,Candidatus_Aenigmarchaeota_archaeon_CG1_02_38_14:0.0002353331)63:0.0002166598)73:0.0000020637,Candidatus_Aenigmarchaeota_archaeon_CG_4_8_14_3_um_filter_37_24:0.0000025684)96:0.0000023441,Candidatus_Aenigmarchaeota_archaeon_CG_4_9_14_3_um_filter_37_18:0.0002215945)83:0.0034798466,Candidatus_Aenigmarchaeota_archaeon_CG01_land_8_20_14_3_00_37_9:0.0243685164)100:0.1525147934)100:0.1493334653,Candidatus_Micrarchaeota_archaeon_RBG_16_49_10:0.3305556344)100:0.1111284386)100:0.1559884222,(Candidatus_Aenigmarchaeota_archaeon_53:0.5313473514,Candidatus_Aenigmarchaeota_archaeon_ex4484_224:0.3204751391)100:0.2992411656)100:0.1109851444)68:0.0395143943)70:0.0320152137)57:0.0249722226,(((((Candidatus_Aenigmarchaeota_archaeon_47:0.1283381947,Candidatus_Aenigmarchaeota_archaeon_50:0.1238710958)100:0.0558892892,Candidatus_Aenigmarchaeota_archaeon_51:0.1469694483)100:0.0406896365,((Candidatus_Aenigmarchaeota_archaeon_46:0.1625404058,Candidatus_Aenigmarchaeota_archaeon_49:0.1890930957)60:0.0292644658,(Candidatus_Aenigmarchaeota_archaeon_45:0.0000025684,Candidatus_Aenigmarchaeota_archaeon_48:0.0002407388)100:0.2029181330)79:0.0212789674)100:0.1939040729,candidate_division_MSBL1_archaeon_SCGC-AAA382A20:0.3943015395)100:0.1684109295,Candidatus_Aenigmarchaeota_archaeon_58:0.3685287602)100:0.1357110701)97:0.0601802723)100:0.0526548851,(((((Meg22_810_Bin_147:0.3872978223,((Meg22_46_Bin_231:0.3119029159,Meg19_1012_Bin_180:0.2643146647)100:0.1617643445,Meg22_810_Bin_162:0.4391067668)63:0.0494150541)47:0.0476901919,(Meg22_46_Bin_225:0.3863465469,(Candidatus_Woesearchaeota_archaeon_243:0.0099002758,Candidatus_Woesearchaeota_archaeon_234:0.0297102759)100:0.6429693092)53:0.0747021419)100:0.2064981025,(((((((((((((((((Meg19_1012_Bin_85:0.0145375957,Meg22_810_Bin_129:0.0229949524)100:0.0046771015,Meg22_1012_Bin_199:0.0057384466)64:0.0002500795,Meg22_1214_Bin_229:0.0012711068)100:0.0511278695,((((Meg22_1214_Bin_140:0.0094104405,(AB_3033_Bin_101:0.0488000910,Meg19_1012_Bin_310:0.0468867808)100:0.1747491446)100:0.0420174217,((AB_1215_Bin_109:0.0036252249,Meg19_1012_Bin_61:0.0282045324)91:0.0047132188,AB_3033_Bin_73:0.0052901645)100:0.0354659572)97:0.0039102591,Meg22_810_Bin_254:0.0163873079)100:0.0585631076,(((Candidatus_Woesearchaeota_archaeon_CG06_land_8_20_14_3_00_33_13:0.0000025684,Candidatus_Woesearchaeota_archaeon_CG10_big_fil_rev_8_21_14_0_10_33_12:0.0186032423)85:0.0005058213,Candidatus_Woesearchaeota_archaeon_CG_4_10_14_0_2_um_filter_33_10:0.0002378946)95:0.0023522379,Candidatus_Woesearchaeota_archaeon_CG1_02_33_12:0.0033070251)100:0.1024532374)95:0.0194743138)100:0.1115426442,Candidatus_Woesearchaeota_archaeon_250:0.2379248046)100:0.1102589148,(Candidatus_Woesearchaeota_archaeon_CG07_land_8_20_14_0_80_44_23:0.0000026894,Candidatus_Woesearchaeota_archaeon_CG10_big_fil_rev_8_21_14_0_10_45_5:0.0019863299)100:0.5293658842)99:0.0565147978,((((Candidatus_Woesearchaeota_archaeon_244:0.1256614332,Candidatus_Woesearchaeota_archaeon_242:0.3095107933)100:0.0438658204,Candidatus_Woesearchaeota_archaeon_237:0.1304306658)100:0.0499967447,archaeon_35:0.3278078770)100:0.1494641937,AB_69_Bin_113:0.4197373201)76:0.0435721864)42:0.0190139688,((Candidatus_Woesearchaeota_archaeon_241:1.2703524463,(AB_1215_Bin_97:0.3280961314,Candidatus_Woesearchaeota_archaeon_CG10_big_fil_rev_8_21_14_0_10_34_8:0.4908110990)54:0.0254296588)91:0.0295816503,Meg22_02_Bin_121:0.3659109873)78:0.0507796566)71:0.0184367033,(Candidatus_Woesearchaeota_archaeon_CG10_big_fil_rev_8_21_14_0_10_44_13:0.3299446305,(Candidatus_Woesearchaeota_archaeon_CG11_big_fil_rev_8_21_14_0_20_43_8:0.0000026738,Candidatus_Woesearchaeota_archaeon_CG08_land_8_20_14_0_20_43_7:0.0548916071)100:0.4297568045)89:0.0534023119)59:0.0192685302,((Candidatus_Woesearchaeota_archaeon_266:0.3274742455,Candidatus_Woesearchaeota_archaeon_268:0.4138717195)74:0.0647875377,(((archaeon_GW2011_AR3:0.3450028383,archaeon_GW2011_AR11:0.4573010299)62:0.0557180024,archaeon_GW2011_AR4:0.4721515390)92:0.0422763854,archaeon_GW2011_AR16:0.5438072956)55:0.0728128529)47:0.0190851096)39:0.0164062624,((((Candidatus_Woesearchaeota_archaeon_259:0.3611963187,Candidatus_Woesearchaeota_archaeon_245:0.3296911744)92:0.0504628627,((Meg19_1012_Bin_133:0.5787863973,Candidatus_Woesearchaeota_archaeon_252:0.3115994186)100:0.1295513716,((Meg22_46_Bin_257:0.0093861467,Meg22_24_Bin_81:0.2804219732)100:0.2208822262,archaeon_GW2011_AR15:0.2359898129)100:0.1838313831)70:0.0317969068)48:0.0296688303,((((AB_69_Bin_156:0.2228031028,Euryarchaeota_archaeon_SM23-78:0.1718979400)100:0.1538300469,Candidatus_Woesearchaeota_archaeon_235:0.4023737296)93:0.0450342846,(((((Candidatus_Woesearchaeota_archaeon_251:0.0866941345,Candidatus_Woesearchaeota_archaeon_249:0.0797746413)65:0.0169443597,Candidatus_Woesearchaeota_archaeon_247:0.2266012182)100:0.1458278523,(Candidatus_Woesearchaeota_archaeon_CG10_big_fil_rev_8_21_14_0_10_32_9:0.3184274819,Candidatus_Woesearchaeota_archaeon_248:0.4573057096)99:0.0511290189)100:0.1445124109,Candidatus_Woesearchaeota_archaeon_265:0.4295416811)90:0.0455194911,(Candidatus_Woesearchaeota_archaeon_UBA525:0.3645927465,(Candidatus_Woesearchaeota_archaeon_UBA153:0.2373927591,Candidatus_Woesearchaeota_archaeon_262:0.2124901366)100:0.1519939670)100:0.1055130874)98:0.0415018510)84:0.0240834222,(Candidatus_Woesearchaeota_archaeon_254:0.3781697308,Candidatus_Woesearchaeota_archaeon_233:0.3442670960)87:0.0527095967)97:0.0491583264)62:0.0314668759,Candidatus_Woesearchaeota_archaeon_267:0.3300382755)56:0.0238899680)97:0.0328786953,((((((Candidatus_Woesearchaeota_archaeon_CG1_02_47_18:0.0034255578,Candidatus_Woesearchaeota_archaeon_CG08_land_8_20_14_0_20_47_9:0.0016671394)100:0.0037997264,Candidatus_Woesearchaeota_archaeon_CG10_big_fil_rev_8_21_14_0_10_47_5:0.0000029692)100:0.3806135139,(Candidatus_Woesearchaeota_archaeon_UBA142:0.0000025684,(Candidatus_Woesearchaeota_archaeon_UBA492:0.0002438144,Candidatus_Woesearchaeota_archaeon_240:0.0000021880)76:0.0002525629)100:0.4075659273)95:0.0559022663,((Candidatus_Woesearchaeota_archaeon_CG_4_10_14_0_2_um_filter_57_5:0.1140128579,(Candidatus_Woesearchaeota_archaeon_UBA94:0.0000025684,Candidatus_Woesearchaeota_archaeon_CG1_02_57_44:0.0000021691)100:0.0006348594)41:0.0000022968,Candidatus_Woesearchaeota_archaeon_CG11_big_fil_rev_8_21_14_0_20_57_5:0.0553856094)100:0.5213993945)93:0.0467607587,((((((Meg22_1012_Bin_284:0.0000000000,Meg22_1618_Bin_104:0.0000000000):0.0000025684,Meg22_1214_Bin_90:0.0000025684)100:0.0000025316,Meg22_1416_Bin_80:0.0000025684)100:0.0025778257,Meg22_810_Bin_152:0.0086273940)100:0.1218558447,(Meg22_1012_Bin_87:0.0031625404,Meg22_810_Bin_150:0.0197379561)100:0.1699550852)100:0.2081312660,Candidatus_Woesearchaeota_archaeon_239:0.4098282842)87:0.0441118637)61:0.0214701787,((((Meg19_1012_Bin_77:0.1849171584,Candidatus_Woesearchaeota_archaeon_258:0.1600393487)100:0.2968622425,((Candidatus_Woesearchaeota_archaeon_264:0.2695914646,Candidatus_Woesearchaeota_archaeon_CG10_big_fil_rev_8_21_14_0_10_37_12:0.3188763966)52:0.0436000328,(Candidatus_Woesearchaeota_archaeon_253:0.4240797854,(Candidatus_Woesearchaeota_archaeon_257:0.1750026476,Candidatus_Woesearchaeota_archaeon_ex4484_78:0.3764228744)100:0.3029541231)56:0.0763523509)82:0.0630264989)82:0.0469133166,(Candidatus_Woesearchaeota_archaeon_238:0.4506514255,Candidatus_Woesearchaeota_archaeon_CG10_big_fil_rev_8_21_14_0_10_30_7:0.3892991613)91:0.0746510863)100:0.1045377295,((Candidatus_Woesearchaeota_archaeon_260:0.0541197521,Candidatus_Woesearchaeota_archaeon_256:0.0105210141)100:0.0732989478,Candidatus_Woesearchaeota_archaeon_255:0.0995699689)100:0.4245312485)74:0.0400284035)95:0.0434513275)53:0.0179277394,(((Meg22_46_Bin_5:0.5015252570,(Meg22_46_Bin_137:0.6258955648,Candidatus_Woesearchaeota_archaeon_RBG_13_36_6:0.7537182672)88:0.0679376377)96:0.0604620362,Candidatus_Woesearchaeota_archaeon_CG_4_10_14_0_8_um_filter_47_5:0.6071802750)96:0.0473024805,Candidatus_Woesearchaeota_archaeon_246:0.7575598157)71:0.0342428974)65:0.0251957034,((((((archaeon_28:0.2098383109,Candidatus_Woesearchaeota_archaeon_CG10_big_fil_rev_8_21_14_0_10_45_16:0.1702857207)99:0.0576446631,((Candidatus_Woesearchaeota_archaeon_CG_4_10_14_0_2_um_filter_33_13:0.2267676565,archaeon_GW2011_AR9:0.3249091823)81:0.0526737855,Candidatus_Woesearchaeota_archaeon_CG10_big_fil_rev_8_21_14_0_10_36_11:0.2310794913)58:0.0271569765)35:0.0245406463,Candidatus_Woesearchaeota_archaeon_CG10_big_fil_rev_8_21_14_0_10_32_24:0.4076128107)47:0.0574509975,Nanoarchaeota_archaeon_819:0.5290838736)52:0.0248971513,archaeon_31:0.3981157644)100:0.2411273091,((AB_69_Bin_160:0.2680682573,Candidatus_Woesearchaeota_archaeon_261:0.3869088566)100:0.2301130070,Candidatus_Woesearchaeota_archaeon_UBA119:0.5360133142)100:0.0765392434)53:0.0388589475)97:0.0659419779,(((((Meg22_1618_Bin_98:0.3211605398,((Candidatus_Woesearchaeota_archaeon_263:0.2848368813,archaeon_GW2011_AR17:0.3941377007)100:0.1069270783,archaeon_34:0.3681099421)99:0.0472306358)100:0.0505946408,(Candidatus_Woesearchaeota_archaeon_UBA544:0.0002239974,Candidatus_Woesearchaeota_archaeon_UBA489:0.0000025684)100:0.4681329162)49:0.0251494044,((Meg19_1012_Bin_325:0.0007108359,Meg22_1012_Bin_65:0.0021261769)100:0.2082292501,Meg22_1012_Bin_105:0.2360253626)100:0.1622471226)49:0.0329188237,((archaeon_30:0.3250731753,Nanoarchaeota_archaeon_SCGC_AAA011-L15:0.4864754963)46:0.0426110897,(((archaeon_GW2011_AR20:0.3177283849,archaeon_33:0.3656747049)100:0.0725983015,archaeon_29:0.6020929964)100:0.0473996580,((Meg22_1012_Bin_171:0.0019304966,Meg22_810_Bin_56:0.0016310452)100:0.4106161518,archaeon_GW2011_AR18:0.5041995405)100:0.0756384224)74:0.0276525332)45:0.0263060269)64:0.0315479862,(((((Nanoarchaeota_archaeon_SCGC_AAA011-L22:0.0000025684,Nanoarchaeota_archaeon_SCGC_AAA011-G17:0.0012406261)67:0.0004959430,Nanoarchaeota_archaeon_JGI_OTU-1:0.0000025684)62:0.0014525065,(Nanoarchaeota_archaeon_JGI_OTU-2:0.0000025684,Nanoarchaeota_archaeon_SCGC_AAA011-K22:0.0000025684)100:0.0245415450)100:0.3264595285,(Nanoarchaeota_archaeon_821:0.3875864919,(Nanoarchaeota_archaeon_820:0.1986051810,Nanoarchaeota_archaeon_822:0.1612783354)100:0.2098358700)100:0.0702150057)100:0.0778475212,archaeon_32:0.5421755748)99:0.0430097600)100:0.0849818667)96:0.0491934105,(archaeon_UBA583:0.2678141621,archaeon_UBA431:0.2813512524)100:0.6248004096)72:0.0314250904,((((((((((((((((((Meg22_46_Bin_244:0.0004802152,Meg19_1012_Bin_396:0.0010263032)100:0.1905784837,(Meg19_1012_Bin_43:0.0006193080,Meg22_46_Bin_140:0.0000025684)100:0.1759572831)99:0.0388936683,((archaeon_BMS3Abin17:0.1653034474,((Candidatus_Pacearchaeota_archaeon_204:0.1298155734,Candidatus_Pacearchaeota_archaeon_208:0.0877419625)100:0.0403151078,Candidatus_Pacearchaeota_archaeon_206:0.0991354569)100:0.0807771198)98:0.0226105308,archaeon_GW2011_AR13:0.5777114964)50:0.0093427947)60:0.0186781440,((((Meg22_1214_Bin_51:0.0014370057,Meg19_1012_Bin_412:0.0029345565)100:0.1664505552,(Meg22_1012_Bin_305:0.0012295911,Meg22_1214_Bin_270:0.0010576868)100:0.1433059326)100:0.0525190792,archaeon_GW2011_AR19:0.2920069830)43:0.0172732383,((Candidatus_Pacearchaeota_archaeon_ex4484_71:0.3735458700,(((((((Candidatus_Pacearchaeota_archaeon_CG_4_10_14_0_2_um_filter_30_11:0.0000025684,(Candidatus_Pacearchaeota_archaeon_CG_4_9_14_3_um_filter_30_11:0.0000025684,Candidatus_Pacearchaeota_archaeon_CG11_big_fil_rev_8_21_14_0_20_30_13:0.0000025684)63:0.0002631506)64:0.0002632377,Candidatus_Pacearchaeota_archaeon_CG1_02_30_18:0.0000025684)88:0.0005767861,Candidatus_Pacearchaeota_archaeon_CG09_land_8_20_14_0_10_30_9:0.0025038036)100:0.0047665438,archaeon_GW2011_AR1:0.0032728377)100:0.0961285428,Candidatus_Pacearchaeota_archaeon_CG_4_9_14_0_2_um_filter_30_8:0.1788653170)100:0.0530621948,Candidatus_Pacearchaeota_archaeon_209:0.4716197694)100:0.0635579423,Candidatus_Pacearchaeota_archaeon_CG10_big_fil_rev_8_21_14_0_10_32_42:0.1801212104)100:0.0878393232)91:0.0388208957,Candidatus_Pacearchaeota_archaeon_212:0.2026145999)100:0.0478887951)62:0.0171152566)45:0.0180955884,(Meg19_1012_Bin_405:0.1957659719,(((Meg22_1012_Bin_201:0.0000021353,Meg22_1214_Bin_108:0.0000029692)100:0.0138043079,Meg22_810_Bin_143:0.6208425518)100:0.1676626771,Candidatus_Pacearchaeota_archaeon_197:0.2078629686)100:0.0598672696)75:0.0293222305)78:0.0220172082,(((Candidatus_Pacearchaeota_archaeon_RBG_13_33_26:0.0000025684,Candidatus_Pacearchaeota_archaeon_RBG_19FT_COMBO_34_9:0.0000025684)100:0.2276526488,Candidatus_Pacearchaeota_archaeon_CG10_big_fil_rev_8_21_14_0_10_34_12:0.2710670481)80:0.0438451947,(Candidatus_Pacearchaeota_archaeon_RBG_16_35_8:0.3319975275,((AB_1215_Bin_53:0.1797653774,Candidatus_Pacearchaeota_archaeon_211:0.4709464541)71:0.0348181231,Nanoarchaeota_archaeon_SCGC_AAA011-D5:0.3866471023)95:0.0421249368)75:0.0331379151)69:0.0227591927)65:0.0203637547,((Meg22_1012_Bin_152:0.0010454050,Meg22_1214_Bin_63:0.0039119520)100:0.2719293116,(((Meg22_1618_Bin_91:0.0193498329,Meg22_1214_Bin_377:0.0002962763)99:0.0117087902,Meg22_1012_Bin_276:0.0344333559)100:0.2117133474,Candidatus_Pacearchaeota_archaeon_213:0.5547234317)96:0.0438160170)92:0.0376811682)87:0.0233703347,(Meg22_1214_Bin_100:0.1530489983,Candidatus_Pacearchaeota_archaeon_CG10_big_fil_rev_8_21_14_0_10_32_14:0.3380562174)98:0.0440127521)100:0.0516409704,(Meg22_1012_Bin_191:0.0000027760,Meg22_1214_Bin_209:0.0000025684)100:0.2985865826)100:0.1071946846,Meg19_1012_Bin_451:0.3854684073)53:0.0328964798,((((((Meg19_1012_Bin_188:0.2992130640,Candidatus_Pacearchaeota_archaeon_UBA73:0.2809719473)89:0.0455876061,(Candidatus_Pacearchaeota_archaeon_200:0.2672883068,(Candidatus_Pacearchaeota_archaeon_196:0.2283699937,Candidatus_Pacearchaeota_archaeon_198:0.3976770637)50:0.0402083664)63:0.0396971610)77:0.0475735950,Candidatus_Pacearchaeota_archaeon_CG10_big_fil_rev_8_21_14_0_10_31_24:0.3450284464)98:0.0610316135,(((((Candidatus_Pacearchaeota_archaeon_CG10_big_fil_rev_8_21_14_0_10_35_219:0.0000025684,Candidatus_Pacearchaeota_archaeon_CG_4_10_14_0_2_um_filter_35_33:0.0000025684)62:0.0000025684,(((Candidatus_Pacearchaeota_archaeon_CG_4_9_14_3_um_filter_35_19:0.0000000000,Candidatus_Pacearchaeota_archaeon_CG_4_10_14_0_8_um_filter_35_169:0.0000000000):0.0000025684,Candidatus_Pacearchaeota_archaeon_CG_4_9_14_0_8_um_filter_35_24:0.0000025684)71:0.0000025684,Candidatus_Pacearchaeota_archaeon_CG1_02_35_32:0.0002678780)78:0.0002676868)100:0.2157273913,(Candidatus_Pacearchaeota_archaeon_CG1_02_39_14:0.0000025684,Candidatus_Pacearchaeota_archaeon_CG_4_9_14_0_2_um_filter_39_13:0.0000025119)100:0.2246741942)67:0.0412999162,(Candidatus_Pacearchaeota_archaeon_CG1_02_32_132:0.0000025684,Candidatus_Pacearchaeota_archaeon_UBA92:0.0000029738)100:0.2049716317)100:0.0796880376,Candidatus_Pacearchaeota_archaeon_CG10_big_fil_rev_8_21_14_0_10_34_76:0.2717024335)100:0.0750726263)54:0.0370577756,Candidatus_Pacearchaeota_archaeon_215:0.5119816366)100:0.1485268022,(((Meg19_1012_Bin_278:0.1926235207,Candidatus_Pacearchaeota_archaeon_199:0.2083239324)100:0.0857397309,Candidatus_Pacearchaeota_archaeon_CG10_big_fil_rev_8_21_14_0_10_30_48:0.2708699953)55:0.0396063517,((Candidatus_Pacearchaeota_archaeon_CG1_02_32_21:0.0005678111,Candidatus_Pacearchaeota_archaeon_CG_4_10_14_0_2_um_filter_05_32_18:0.0002616438)77:0.0006887044,Candidatus_Pacearchaeota_archaeon_CG10_big_fil_rev_8_21_14_0_10_31_9:0.0016770881)100:0.2732741215)100:0.1488536352)60:0.0403694911)68:0.0300293901,((((Meg22_1214_Bin_351:0.0043837800,Meg22_1012_Bin_115:0.0043107882)100:0.2519471280,((Candidatus_Pacearchaeota_archaeon_203:0.2737788115,Candidatus_Pacearchaeota_archaeon_214:0.3758763954)100:0.0779309859,Candidatus_Pacearchaeota_archaeon_207:0.3663152602)99:0.0634405466)100:0.0723912450,AB_69_Bin_108:0.6995599271)100:0.1281392553,Candidatus_Pacearchaeota_archaeon_CG10_big_fil_rev_8_21_14_0_10_35_13:0.5166674023)79:0.0602328159)55:0.0231709988,((((Meg22_810_Bin_156:0.0694544515,Meg19_1012_Bin_33:0.0758237594)100:0.1109140046,Candidatus_Pacearchaeota_archaeon_RBG_13_36_9:0.2121237648)100:0.0890769825,(Meg22_1416_Bin_63:0.0571784068,Meg22_1214_Bin_14:0.0024676457)100:0.1590908042)100:0.1277373528,(((((Meg19_1012_Bin_410:0.0956575894,Meg19_1012_Bin_253:0.1115136022)99:0.0398141743,(Meg19_1012_Bin_465:0.0138997408,Meg22_46_Bin_141:0.0062543846)100:0.1555744290)100:0.0500212923,(AB_1215_Bin_123:0.1541341032,Meg19_1012_Bin_460:0.1392597511)100:0.0709283826)66:0.0291126336,((Candidatus_Pacearchaeota_archaeon_205:0.2014788939,Candidatus_Pacearchaeota_archaeon_202:0.2230315968)100:0.0659462362,Candidatus_Pacearchaeota_archaeon_201:0.4259511037)100:0.0875012703)61:0.0271871103,Meg22_810_Bin_212:0.3422453284)100:0.2082727711)100:0.0602912755)64:0.0289182585,((((Meg22_1012_Bin_148:0.0653810871,Meg22_1214_Bin_224:0.0205783944)100:0.1674279134,Meg22_1012_Bin_283:0.1816344854)100:0.0630901997,Candidatus_Pacearchaeota_archaeon_210:0.4841610971)100:0.0585269298,Candidatus_Woesearchaeota_archaeon_CG10_big_fil_rev_8_21_14_0_10_34_12:0.6438952306)84:0.0407343270)82:0.0441174704,((Meg22_1416_Bin_53:0.0010358362,Meg22_1214_Bin_151:0.0021006156)100:0.0039439703,Meg22_1618_Bin_159:0.0028857528)100:0.3634326469)100:0.1095357830,Meg22_46_Bin_36:0.5005309625)79:0.0469862793,(Candidatus_Pacearchaeota_archaeon_CG06_land_8_20_14_3_00_35_12:0.5188335797,((Candidatus_Pacearchaeota_archaeon_ex4484_31:0.3641955553,Candidatus_Pacearchaeota_archaeon_UBA284:0.7076015660)96:0.0740041674,((Candidatus_Pacearchaeota_archaeon_CG_4_10_14_0_2_um_filter_31_10:0.0012760856,(Candidatus_Pacearchaeota_archaeon_CG1_02_31_27:0.0000025684,Candidatus_Pacearchaeota_archaeon_CG_4_9_14_3_um_filter_31_7:0.0000025684)99:0.0000025725)98:0.0020941221,Candidatus_Pacearchaeota_archaeon_CG10_big_fil_rev_8_21_14_0_10_31_59:0.0009173889)100:0.4746773093)50:0.0381055812)96:0.0602949200)100:0.0657957359,(Candidatus_Pacearchaeota_archaeon_ex4484_26:0.2324656987,archaeon_GW2011_AR6:0.3125635071)100:0.2847439149)100:0.2348186020)91:0.0373213149)97:0.0367241631,(Nanoarchaeum_equitans_Kin4-M:0.4403286804,(((Candidatus_Nanobsidianus_stetteri_187:0.0327992655,(Candidatus_Nanobsidianus_stetteri_188:0.0036181218,Candidatus_Nanobsidianus_stetteri_189:0.0239660239)100:0.0102427179)98:0.0125576764,Candidatus_Nanopusillus_acidilobi:0.0291105224)100:0.3068558989,(Candidatus_Nanoclepta_minutus:0.0039756485,Nanoarchaeota_archaeon_NZ13-N:0.0021068415)100:0.2544010519)100:0.3089063168)100:0.3453866527)33:0.0288768592,((((((Meg22_24_Bin_48:0.0000025684,Meg22_46_Bin_205:0.0003277577)100:0.5287115379,Nanoarchaeota_archaeon_824:0.6536044495)100:0.1423640206,Nanoarchaeota_archaeon_823:0.6320149116)100:0.1300555767,((Candidatus_Parvarchaeota_archaeon_217:0.1022437120,Candidatus_Parvarchaeota_archaeon_216:0.5395299333)100:0.4609776709,Meg22_1618_Bin_99:0.5400794502)95:0.0799903957)62:0.0311177432,((Meg19_1012_Bin_507:0.5319013332,((archaeon_CG06_land_8_20_14_3_00_37_11:0.0016206068,archaeon_CG07_land_8_20_14_0_80_38_8:0.0030683441)87:0.0025081417,archaeon_CG_4_10_14_0_2_um_filter_Archaea_38_6:0.0034262708)100:0.5911961026)83:0.0675328225,((((Meg22_1416_Bin_28:0.0037451406,Meg22_1214_Bin_73:0.0002718074)61:0.0000010731,Meg22_810_Bin_165:0.0000023791)100:0.1023625942,Meg22_1214_Bin_175:0.0967917886)100:0.4238160285,archaeon_CG10_big_fil_rev_8_21_14_0_10_43_11:0.6027591003)99:0.0844456288)95:0.0592319807)71:0.0375431997,(Nanoarchaeota_archaeon_825:0.5974514468,(((Candidatus_Parvarchaeota_archaeon_UBA569:0.0067149375,((Candidatus_Parvarchaeota_archaeon_UBA573:0.0000000000,Candidatus_Parvarchaeota_archaeon_UBA449:0.0000000000):0.0000025684,Candidatus_Parvarchaeota_archaeon_UBA265:0.0000025684)100:0.0000025684)78:0.0000022378,Candidatus_Parvarchaeota_archaeon_UBA519:0.0002658231)100:0.1279126413,(((((Candidatus_Parvarchaeota_archaeon_UBA614:0.0000000000,Candidatus_Parvarchaeota_archaeon_UBA264:0.0000000000):0.0000000000,Candidatus_Parvarchaeota_archaeon_UBA446:0.0000000000):0.0000000000,Candidatus_Parvarchaeota_archaeon_UBA515:0.0000000000):0.0000025684,Candidatus_Parvarchaeota_archaeon_UBA575:0.0000025684)100:0.0004151012,Candidatus_Parvarchaeota_archaeon_UBA506:0.0013911874)100:0.1242737774)100:0.8222732580)58:0.1061320822)57:0.0488841792)100:0.0902196253)99:0.0458313913,(((((((((AB_3033_Bin_158:0.3093762503,((AB_3033_Bin_60:0.2066651696,Meg19_1012_Bin_199:0.1580838823)84:0.0446826505,Candidatus_Diapherotrites_archaeon_150:0.1756547643)77:0.0305850330)100:0.0958781336,(((AB_3033_Bin_170:0.0772710775,AB_1215_Bin_62:0.0864733671)100:0.0867733476,AB_1215_Bin_76:0.1415022369)100:0.1258875184,Meg22_1416_Bin_183:0.2441815789)100:0.0803108250)100:0.0845305893,Meg19_1012_Bin_161:0.3940204477)94:0.0501701833,((AB_3033_Bin_152:0.3157328386,(archaeon_GW2011_AR10:0.3242632150,(Candidatus_Iainarchaeum_andersonii_SCGC_AAA011-E11:0.2159565713,((Candidatus_Diapherotrites_archaeon_UBA493:0.0000024820,Candidatus_Diapherotrites_archaeon_149:0.0000023872)100:0.2305937207,Candidatus_Diapherotrites_archaeon_CG11_big_fil_rev_8_21_14_0_20_37_9:0.2436083611)68:0.0487372919)100:0.1518965577)56:0.0342097698)90:0.0518417848,(archaeon_GW2011_AR21:0.4942364183,(Meg19_1012_Bin_505:0.1553305059,Candidatus_Diapherotrites_archaeon_CG10_big_fil_rev_8_21_14_0_10_31_34:0.1207410280)100:0.2559521824)53:0.0412496948)100:0.0576553806)72:0.0381589796,(Candidatus_Diapherotrites_archaeon_CG08_land_8_20_14_0_20_34_12:0.4878638498,Candidatus_Diapherotrites_archaeon_153:0.5014365339)50:0.0842687292)34:0.0265054614,((((Meg22_1416_Bin_115:0.0000025684,Meg22_1214_Bin_64:0.0000025684)63:0.0000025684,(Meg22_1618_Bin_64:0.0002854894,Meg22_810_Bin_221:0.0018012589)72:0.0000020796)99:0.0019295998,Meg22_1012_Bin_224:0.0016874783)100:0.3221259844,((Meg22_1214_Bin_231:0.0000020858,Meg22_1416_Bin_55:0.0046757337)93:0.0043860236,(Meg22_810_Bin_208:0.0083931884,Candidatus_Diapherotrites_archaeon_156:0.0447055912)100:0.0605311604)100:0.3266820343)100:0.1230088353)61:0.0452306329,Candidatus_Diapherotrites_archaeon_157:0.5060300233)100:0.0995739958,(Meg22_1416_Bin_175:0.6291959271,((Candidatus_Diapherotrites_archaeon_CG08_land_8_20_14_0_20_30_16:0.6072568827,Candidatus_Diapherotrites_archaeon_CG09_land_8_20_14_0_10_32_12:0.5810542979)100:0.2473778071,Candidatus_Diapherotrites_archaeon_155:0.7599782186)57:0.0486132480)88:0.0610920058)100:0.1758043851,((((Candidatus_Diapherotrites_archaeon_152:0.1549681923,Candidatus_Diapherotrites_archaeon_151:0.2192494111)100:0.1864220929,Candidatus_Diapherotrites_archaeon_154:0.3379893730)100:0.2742365178,Candidatus_Micrarchaeota_archaeon_186:0.4263084352)100:0.1678555329,((((AB_3033_Bin_13:0.1732508147,Candidatus_Micrarchaeota_archaeon_185:0.1216427493)100:0.3776065315,((((Candidatus_Micrarchaeota_archaeon_CG11_big_fil_rev_8_21_14_0_20_47_5:0.0004279199,(Candidatus_Micrarchaeota_archaeon_CG1_02_47_40:0.0000025684,Candidatus_Micrarchaeota_archaeon_UBA96:0.0000025684)100:0.0000024308)100:0.4135421426,Candidatus_Micrarchaeota_archaeon_CG10_big_fil_rev_8_21_14_0_10_45_29:0.4793083595)100:0.1029191556,((Candidatus_Micrarchaeota_archaeon_CG08_land_8_20_14_0_20_49_17:0.0000207109,Candidatus_Micrarchaeota_archaeon_CG06_land_8_20_14_3_00_50_6:0.0631676986)100:0.0379659293,(Candidatus_Micrarchaeota_archaeon_CG_4_10_14_0_2_um_filter_49_7:0.0041231101,Candidatus_Micrarchaeota_archaeon_CG1_02_49_24:0.0153031659)100:0.0301898746)100:0.7426641970)86:0.0566013300,(Euryarchaeota_archaeon_544:0.7218814248,((Meg22_1214_Bin_309:0.0000025684,Meg22_1416_Bin_112:0.0000025684)92:0.0000025684,Meg22_1012_Bin_209:0.0002556828)100:0.5925819922)100:0.1282910424)64:0.0500757468)96:0.0603619377,((((((Candidatus_Micrarchaeota_archaeon_UBA615:0.0000025684,(Candidatus_Micrarchaeota_archaeon_UBA514:0.0000025684,Candidatus_Micrarchaeota_archaeon_UBA524:0.0016988112)84:0.0000027056)96:0.0000023791,Candidatus_Micrarchaeota_archaeon_UBA448:0.0011160557)85:0.0005615466,Candidatus_Micrarchaeota_archaeon_UBA267:0.0002774964)100:0.0202861490,(Candidatus_Micrarchaeum_acidiphilum_ARMAN-1:0.0019572426,(Candidatus_Micrarchaeum_sp._AZ1:0.0000025684,Thermoplasmatales_archaeon_ARMAN:0.0000025684)99:0.0000025684)99:0.0100332214)100:0.3417922512,(Candidatus_Micrarchaeota_archaeon_UBA581:0.0000025684,(Candidatus_Micrarchaeota_archaeon_UBA523:0.0000025684,Candidatus_Micrarchaeota_archaeon_UBA510:0.0000025684)100:0.0000024840)100:0.2703021452)100:0.0950280216,Candidatus_Mancarchaeum_acidiphilum:0.3394449350)100:0.5003862740)100:0.0776957560,(((Candidatus_Micrarchaeota_archaeon_UBA97:0.0000021959,Candidatus_Micrarchaeota_archaeon_CG1_02_55_22:0.0005061999)100:0.4393121081,Candidatus_Micrarchaeota_archaeon_CG1_02_51_15:0.4162657319)89:0.0662518079,(((Candidatus_Micrarchaeota_archaeon_CG_4_10_14_0_2_um_filter_55_9:0.0000010850,((Candidatus_Micrarchaeota_archaeon_CG10_big_fil_rev_8_21_14_0_10_54_18:0.0002549239,(Candidatus_Micrarchaeota_archaeon_UBA95:0.0000025684,Candidatus_Micrarchaeota_archaeon_CG1_02_55_41:0.0000029117)82:0.0000029368)97:0.0005087075,Candidatus_Micrarchaeota_archaeon_CG09_land_8_20_14_0_10_55_25:0.0007634315)100:0.0221425571)100:0.3295067060,(((Candidatus_Micrarchaeota_archaeon_CG1_02_60_51:0.0000025684,Candidatus_Micrarchaeota_archaeon_CG_4_10_14_0_8_um_filter_60_7:0.0008213176)60:0.0002593761,Candidatus_Micrarchaeota_archaeon_UBA93:0.0000021848)99:0.0034271413,(Candidatus_Micrarchaeota_archaeon_CG09_land_8_20_14_0_10_60_16:0.0000025684,(Candidatus_Micrarchaeota_archaeon_CG_4_10_14_0_2_um_filter_60_11:0.0000029435,Candidatus_Micrarchaeota_archaeon_CG10_big_fil_rev_8_21_14_0_10_60_32:0.0006389201)91:0.0000027796)100:0.0076108663)100:0.3268820951)100:0.1135373387,(Candidatus_Micrarchaeota_archaeon_CG08_land_8_20_14_0_20_59_11:0.0664389797,Candidatus_Micrarchaeota_archaeon_CG10_big_fil_rev_8_21_14_0_10_59_7:0.0559397343)100:0.2986342340)100:0.1014515826)100:0.2739915862)100:0.1565283923)80:0.0468138784)100:0.0704249119)78:0.0353107118,((((archaeon_UBA140:0.0000025684,archaeon_UBA490:0.0002505518)73:0.0002142476,Euryarchaeota_archaeon_288:0.0003341111)100:0.0519951315,archaeon_UBA55:0.0532171626)100:0.3915830747,archaeon_UBA543:0.3777102657)100:0.3397735063)55:0.0361935331)72:0.0268072049,(((((Kangiella_sediminilitoris:0.2505505742,((Nitrosomonas_ureae:0.2707141601,((Cupriavidus_sp._NDB2Meth2:0.0035356450,Cupriavidus_sp._NDB4MOL1:0.0017900465)100:0.1923668722,Pseudogulbenkiania_ferrooxidans_EGD-HP2:0.1803813075)55:0.0470642731)100:0.1315660187,Stenotrophomonas_maltophilia_5BA-I-2:0.3559950416)84:0.0612225805)100:0.2168045230,((((((Stappia_sp._TSB10GB4:0.0009773772,(Stappia_sp._P2PMeth1:0.0004788848,Stappia_sp._TSB10P1A:0.0009596982)99:0.0012239906)100:0.0978785112,(((Pannonibacter_sp._P2PFMT1:0.0000000000,Pannonibacter_sp._I15F10I1:0.0000000000):0.0000000000,Pannonibacter_sp._TSB10GB1:0.0000000000):0.0000025684,Pannonibacter_sp._CS1GBFMT1:0.0000025684)100:0.0948956210)100:0.0829627775,(Mesorhizobium_plurifarium:0.1124864814,Ochrobactrum_sp._EGD-AQ16:0.0886929996)100:0.0956870785)99:0.0475813740,Bosea_sp._CS1GBMeth4:0.1918437947)100:0.1839273633,((Rickettsia_prowazekii_str._GvF12:0.0003848364,Rickettsia_prowazekii_str._Cairo_3:0.0004423242)100:0.4507425583,Ehrlichia_minasensis:0.6617267346)100:0.1376583257)100:0.0881944460,Chrysosporum_ovalisporum:0.4937762896)100:0.0961145501)96:0.0530183399,Campylobacter_fetus_subsp._venerealis_str._Azul-94:0.8727914141)87:0.0363162900,(((Candidatus_Woesearchaeota_archaeon_236:0.4860533608,Phycisphaerales_bacterium_UBA854:0.5757333805)100:0.2141756448,Desulfobacter_hydrogenophilus:0.4464759032)76:0.0639043458,((((((GCA_002120225.1_Bacteria_Bacteroidetes_Flavobacteriia_Flavobacteriales_Flavobacteriaceae_Tenacibaculum_Tenacibaculum_holothuriorum_FCB_group_Bacteroidetes_Chlorobi_group_:0.2496162315,(Pedobacter_heparinus_DSM_2366:0.0560544027,Pedobacter_borealis_DSM_19626:0.0503043470)100:0.2023193839)100:0.1869415783,(anaerobic_digester_metagenome_10:0.2239473178,anaerobic_digester_metagenome_11:0.3072575595)100:0.1419820737)100:0.0847105990,anaerobic_digester_metagenome_8:0.4308151271)100:0.0852191994,(anaerobic_digester_metagenome_9:0.3472610435,anaerobic_digester_metagenome_7:0.4260211114)91:0.0721258899)94:0.0655714053,((((Bacillus_sp._SB47:0.0314031085,Bacillus_amyloliquefaciens_EGD-AQ14:0.0461858713)100:0.1120192119,Staphylococcus_sp._EGD-HP3:0.2637673569)100:0.0742987483,Bacillus_sp._NSP2.1:0.1951903229)100:0.1196627575,([Ruminococcus]_gnavus:0.0983645745,[Clostridium]_symbiosum:0.1188184237)100:0.2511202868)100:0.0752539610)96:0.0516618660,Candidatus_Planktophila_vernalis:0.5685843904)93:0.0561328978)60:0.0338439875)100:0.3558501830,Meg22_810_Bin_76:0.6801577985)100:0.9854546245)81:0.0396391305)69:0.0329540848,(((((Candidatus_Hydrothermarchaeota_archaeon_JdFR-16:0.0062812676,Candidatus_Hydrothermarchaeota_archaeon_JdFR-17:0.0098910207)100:0.1746199121,(archaeon_BMS3Bbin15:0.0306744716,Euryarchaeota_archaeon_540:0.0338071791)100:0.2819811589)100:0.0841405371,((Candidatus_Hydrothermarchaeota_archaeon_JdFR-18:0.2104750834,Euryarchaeota_archaeon_539:0.3050590122)100:0.0550618442,(Candidatus_Hydrothermarchaeota_archaeon_166:0.0486121653,Candidatus_Hydrothermarchaeota_archaeon_165:0.0427703350)100:0.1875886725)100:0.0632463657)100:0.0534840277,((Euryarchaeota_archaeon_545:0.1615475468,(Euryarchaeota_archaeon_541:0.0349677466,(archaeon_BMS3Abin16:0.0671759100,archaeon_BMS3Bbin16:0.0019391953)100:0.0201842564)100:0.1883363502)100:0.2033549812,Meg22_810_Bin_86:0.5078479804)98:0.0737887075)100:0.1281565324,(((WB1_Bin_46:0.0466689239,((Methanopyrus_sp._KOL6:0.0029541921,Methanopyrus_sp._SNP6:0.0017114775)100:0.0103071523,Methanopyrus_kandleri_AV19:0.0103834991)100:0.0483584996)100:0.3632723651,(((((((((((((Methanobacterium_sp._Maddingley_MBC34:0.0199222245,Methanobacterium_formicicum_DSM_3637:0.0275631382)100:0.0146231143,(((((Methanobacterium_sp._MZ-A1:0.0004726124,Methanobacterium_subterraneum_725:0.0003569392)55:0.0004153173,Methanobacterium_sp._UBA283:0.0850481414)31:0.0000021805,Methanobacterium_subterraneum_726:0.0002665698)55:0.0002945711,Methanobacteriales_archaeon_HGW-Methanobacteriales-2:0.0005726417)99:0.0038829310,Methanobacterium_sp._UBA479:0.1074903957)100:0.0263390940)100:0.0123627606,(Methanobacterium_sp._MB1:0.0319998642,(((Methanobacterium_formicicum_705:0.0000025684,Methanobacterium_formicicum_707:0.0002073799)96:0.0004157513,((Methanobacterium_sp._42_16:0.0000025684,(Methanobacterium_formicicum_706:0.0000025684,Methanobacterium_formicicum_JCM_10132:0.0027187911)64:0.0002017563)59:0.0000042088,Methanobacterium_sp._UBA74:0.0000025684)77:0.0000010434)100:0.0037640366,Methanobacterium_sp._BAmetb5:0.0041742836)100:0.0120489503)100:0.0265617486)100:0.0240766239,(((Methanobacterium_sp._UBA353:0.0000025684,Methanobacterium_sp._UBA380:0.0000022515)100:0.0117946516,(Methanobacterium_sp._UBA330:0.0391258352,Methanobacterium_sp._UBA297:0.0603801971)100:0.0272819992)77:0.0000029301,Methanobacterium_sp._UBA388:0.0298147826)100:0.0819574735)100:0.1152261253,(((((((Methanobacterium_sp._UBA299:0.0000025684,Methanobacterium_sp._UBA42:0.0000025684)25:0.0000025684,Methanobacterium_sp._UBA305:0.0004133303)27:0.0000025684,(Methanobacterium_sp._UBA324:0.0000025684,(Methanobacterium_sp._UBA368:0.0002046236,((Methanobacterium_sp._UBA294:0.0010839193,Methanobacterium_sp._UBA428:0.0006292468)98:0.0031830590,Methanobacterium_sp._UBA350:0.0000025684)48:0.0011979942)25:0.0000021406)47:0.0000010328)33:0.0002061796,((Methanobacterium_sp._UBA311:0.0000025684,Methanobacterium_sp._UBA384:0.0000025684)52:0.0000025684,(Methanobacterium_sp._UBA379:0.0008544283,(Methanobacterium_sp._UBA322:0.0000025684,Methanobacterium_sp._UBA355:0.0009726328)100:0.0341352936)48:0.0000025684)30:0.0000025684)45:0.0004128596,Methanobacterium_sp._UBA419:0.0000025684)100:0.0662490815,(Methanobacterium_sp._UBA279:0.0132011532,(Methanobacterium_sp._UBA375:0.0018761599,Methanobacterium_sp._UBA391:0.0004060380)100:0.0086401971)100:0.0228737026)100:0.0646041734,((((Methanobacterium_sp._714:0.0047192904,Methanobacterium_sp._709:0.0004381374)39:0.0000025756,Methanobacterium_sp._721:0.0002028061)51:0.0009504318,Methanobacterium_sp._722:0.0256089831)98:0.0296400119,Methanobacterium_sp._715:0.1370857186)100:0.0624556904)100:0.0445990316)78:0.0186729455,((((((((((((((((((((Methanobacterium_sp._UBA410:0.0000000000,Methanobacterium_sp._UBA385:0.0000000000):0.0000000000,Methanobacterium_sp._UBA373:0.0000000000):0.0000000000,Methanobacterium_sp._UBA290:0.0000000000):0.0000000000,Methanobacterium_sp._UBA357:0.0000000000):0.0000000000,Methanobacterium_sp._UBA310:0.0000000000):0.0000000000,Methanobacterium_sp._UBA390:0.0000000000):0.0000000000,Methanobacterium_sp._UBA418:0.0000000000):0.0000000000,Methanobacterium_sp._UBA351:0.0000000000):0.0000000000,Methanobacterium_sp._UBA327:0.0000000000):0.0000000000,Methanobacterium_sp._UBA295:0.0000000000):0.0000000000,Methanobacterium_sp._UBA341:0.0000000000):0.0000000000,Methanobacterium_sp._UBA405:0.0000000000):0.0000000000,Methanobacterium_sp._UBA426:0.0000000000):0.0000000000,Methanobacterium_sp._UBA397:0.0000000000):0.0000025684,Methanobacterium_sp._UBA316:0.0000025684)40:0.0000025684,Methanobacterium_sp._UBA336:0.0000025684)100:0.0000025782,Methanobacterium_sp._UBA302:0.0000025684)100:0.0641674430,Methanobacterium_paludis:0.0445020666)100:0.0349298101,(Methanobacterium_sp._UBA339:0.0021566034,Methanobacterium_congolense:0.0040870511)100:0.0714498640)100:0.0336539155,(((Methanobacterium_sp._SMA-27:0.0087899251,Methanobacterium_sp._723:0.0079519418)100:0.0210952791,(((Methanobacterium_sp._717:0.0000025764,Methanobacterium_sp._716:0.0508236726)100:0.0068509689,Methanobacterium_sp._718:0.0217404481)100:0.0244703904,(((((Methanobacterium_sp._708:0.0003968816,(Methanobacterium_sp._712:0.0815089393,Methanobacterium_sp._720:0.0812695064)90:0.0431520467)90:0.0161945647,Methanobacterium_sp._713:0.0000025684)54:0.0002114137,Methanobacterium_sp._710:0.0002117432)100:0.0071724205,Methanobacterium_sp._719:0.0855730187)99:0.0057229514,Methanobacterium_sp._711:0.0351571120)100:0.0242799356)100:0.0168576646)100:0.0267804850,Methanobacterium_lacus:0.0637742621)100:0.0575302647)100:0.0311385769)90:0.0310166176,((Methanobacterium_sp._UBA176:0.0471006842,Methanobacterium_sp._UBA44:0.0299018916)100:0.0405513712,((Methanobacterium_veterum:0.0000025684,Methanobacterium_arcticum:0.0000025684)100:0.0069001677,((Methanobacterium_bryantii:0.0000025684,Methanobacterium_sp._A39:0.0000025684)100:0.0082511099,Methanobacterium_sp._UBA8:0.1467406429)70:0.0028725238)100:0.0573333068)100:0.0551488503)77:0.0299780847,(Methanobacteriaceae_archaeon_UBA117:0.0003015977,Methanobacterium_sp._BRmetb2:0.0009304474)100:0.1194669034)76:0.0362867918,(((Methanobacteriales_archaeon_HGW-Methanobacteriales-1:0.0043313438,Methanobacteriaceae_archaeon_UBA349:0.0087264347)100:0.0846978370,Methanobacteriaceae_archaeon_UBA587:0.0645242381)100:0.0227008351,((Methanobacteriaceae_archaeon_UBA588:0.0245764602,Methanobacterium_sp._724:0.0136664306)100:0.0468167236,(Euryarchaeota_archaeon_542:0.0012816961,Methanobacteriaceae_archaeon:0.0006120329)100:0.1231547721)100:0.0455646294)100:0.0313547999)69:0.0226714706,((((((((((((((uncultured_Methanobrevibacter_sp._1094:0.0006146094,(Methanobrevibacter_sp._UBA188:0.0002007379,uncultured_Methanobrevibacter_sp._1098:0.0018371067)30:0.0000041038)34:0.0004100558,uncultured_Methanobrevibacter_sp._1086:0.0000025684)34:0.0003855020,uncultured_Methanobrevibacter_sp._1088:0.0151829991)48:0.0006096739,uncultured_Methanobrevibacter_sp._1101:0.0397154499)100:0.0105096921,(uncultured_Methanobrevibacter_sp._1081:0.0186279952,uncultured_Methanobrevibacter_sp._1099:0.0117794426)100:0.0268896018)100:0.0119019839,(((Methanobrevibacter_sp._YE315:0.0194198662,(Methanobrevibacter_gottschalkii:0.0002064954,(Methanobrevibacter_sp._A27:0.0000025684,Methanobrevibacter_gottschalkii_DSM_11977:0.0000025684)100:0.0010211274)100:0.0392397209)99:0.0079532967,(uncultured_Methanobrevibacter_sp._1084:0.0249084740,uncultured_Methanobrevibacter_sp._1096:0.0390289350)99:0.0084800327)93:0.0038831725,(((uncultured_Methanobrevibacter_sp._1093:0.0040648775,(uncultured_Methanobrevibacter_sp._1078:0.0010510320,(Methanobrevibacter_sp._UBA212:0.0004975231,uncultured_Methanobrevibacter_sp._1100:0.0407566804)100:0.0376446751)100:0.0057582516)100:0.0113881826,Methanobrevibacter_thaueri:0.0163662742)79:0.0056692843,uncultured_Methanobrevibacter_sp._1080:0.1611577467)100:0.0072260027)97:0.0060131233)100:0.0206134204,(((uncultured_Methanobrevibacter_sp._1097:0.0128187761,uncultured_Methanobrevibacter_sp._1079:0.0147966335)100:0.0159924346,(uncultured_Methanobrevibacter_sp._1091:0.0010340935,uncultured_Methanobrevibacter_sp._1095:0.0520777796)100:0.0163928852)79:0.0062410253,Methanobrevibacter_millerae:0.0122371044)100:0.0456014080)92:0.0151323512,((Methanobrevibacter_oralis_JMR01:0.0000000000,Methanobrevibacter_oralis_732:0.0000000000):0.0000025684,Methanobrevibacter_oralis_731:0.0000025684)100:0.0550753666)100:0.0258421516,(((((((((Methanobrevibacter_smithii_TS96A:0.0000000000,Methanobrevibacter_smithii_TS95B:0.0000000000):0.0000000000,Methanobrevibacter_smithii_TS96B:0.0000000000):0.0000025684,Methanobrevibacter_smithii_TS95D:0.0000025684)81:0.0000025684,Methanobrevibacter_smithii_TS95A:0.0004092412)47:0.0000025684,Methanobrevibacter_smithii_TS95C:0.0002043161)100:0.0007415298,Methanobrevibacter_smithii_734:0.0011007272)74:0.0006073019,((Methanobrevibacter_smithii_TS94C:0.0000025684,Methanobrevibacter_smithii_TS94B:0.0000025684)99:0.0000025684,Methanobrevibacter_smithii_TS94A:0.0002043684)100:0.0003625500)91:0.0008736205,(((Methanobrevibacter_smithii_TS147A:0.0000000000,Methanobrevibacter_smithii_TS147B:0.0000000000):0.0000025684,Methanobrevibacter_smithii_TS146E:0.0000025684)100:0.0000025684,Methanobrevibacter_smithii_TS147C:0.0000025684)94:0.0004124900)96:0.0021500067,((((((((Methanobrevibacter_smithii_TS146A:0.0002043624,Methanobrevibacter_smithii_TS145A:0.0002041855)55:0.0000025684,(((Methanobrevibacter_smithii_TS96C:0.0000000000,Methanobrevibacter_smithii_TS145B:0.0000000000):0.0000000000,Methanobrevibacter_smithii_TS146D:0.0000000000):0.0000025684,Methanobrevibacter_smithii_TS146B:0.0000025684)33:0.0000025684)79:0.0000025684,Methanobrevibacter_smithii_TS146C:0.0004090221)92:0.0004090289,Methanobrevibacter_smithii_CAG:186:0.0002042112)84:0.0002045037,Methanobrevibacter_smithii_735:0.0002044245)44:0.0000025684,(Methanobrevibacter_smithii_ATCC_35061:0.0000025684,Methanobrevibacter_sp._A54:0.0000025684)91:0.0002043974)56:0.0002045091,(Methanobrevibacter_smithii_733:0.0000025684,Methanobrevibacter_smithii_DSM_2374:0.0000025684)95:0.0002043451)41:0.0001551957,Methanobrevibacter_smithii_DSM_2375:0.0002542191)100:0.0053149103)100:0.0438435024)100:0.0195405721,(Methanobrevibacter_woesei:0.0447158176,Methanobrevibacter_sp._UBA586:0.0943369840)84:0.0139012097)100:0.0847307873,((((uncultured_Methanobrevibacter_sp._1089:0.0004099410,uncultured_Methanobrevibacter_sp._1082:0.0002317480)71:0.0003897767,uncultured_Methanobrevibacter_sp._1083:0.0008387580)57:0.0012196625,uncultured_Methanobrevibacter_sp._1090:0.0067217807)100:0.0727415191,((((Methanobrevibacter_boviskoreani_JH1:0.0007185620,uncultured_Methanobrevibacter_sp._1087:0.0005163114)62:0.0003285127,Methanobrevibacter_sp._AbM4:0.0008011400)91:0.0008386502,Methanobrevibacter_sp._UBA594:0.0000025748)100:0.0571183373,(Methanobrevibacter_wolinii_SH:0.0120761283,Methanobrevibacter_sp._87.7:0.0183677010)100:0.0581478989)59:0.0204491546)100:0.0853178250)79:0.0197784846,(((((Methanobrevibacter_sp._UBA187:0.0002539513,Methanobrevibacter_sp._UBA190:0.0019616165)100:0.0026699389,uncultured_Methanobrevibacter_sp._1092:0.0216207863)56:0.0001899879,uncultured_Methanobrevibacter_sp._1085:0.0000021818)100:0.0772907222,((Methanobrevibacter_ruminantium_M1:0.0149882174,uncultured_Methanobrevibacter_sp._1102:0.0356248146)100:0.0248614401,(Methanobrevibacter_olleyae_729:0.0002006589,Methanobrevibacter_olleyae_730:0.0002118061)100:0.0453944299)100:0.0308058397)100:0.0692299661,(((Methanobrevibacter_sp._UBA318:0.0000025684,(((Methanobrevibacter_sp._UBA412:0.0004099672,Methanobrevibacter_sp._UBA417:0.0002046736)40:0.0000025684,(Methanobrevibacter_sp._UBA313:0.0000025684,Methanobrevibacter_sp._UBA403:0.0000025684)78:0.0000025684)61:0.0000025684,(((Methanobrevibacter_sp._UBA365:0.0002324590,Methanobrevibacter_sp._UBA46:0.0010266416)43:0.0000021805,Methanobrevibacter_sp._UBA352:0.0000025684)26:0.0000021805,Methanobrevibacter_sp._UBA325:0.0000025684)66:0.0000021805)56:0.0002046767)63:0.0002046871,Methanobrevibacter_sp._UBA337:0.0002115215)80:0.0000021565,Methanobrevibacter_sp._UBA395:0.0004645605)100:0.1352111595)84:0.0198126335)100:0.0565139438,(((((Methanobrevibacter_arboriphilus_JCM_9315:0.0011507992,Methanobrevibacter_arboriphilus_ANOR1:0.0019389976)100:0.0065676592,(Methanobrevibacter_arboriphilus_JCM_13429_=_DSM_1125_727:0.0018585248,Methanobrevibacter_arboriphilus_JCM_13429_=_DSM_1125_728:0.0000025684)100:0.0081430603)100:0.0320829894,Methanobrevibacter_sp._NOE:0.0535252845)100:0.0350625447,Methanobrevibacter_cuticularis:0.0714016196)100:0.0372033759,(Methanobrevibacter_filiformis:0.0995795565,Methanobrevibacter_curvatus:0.1468183895)100:0.0354960364)69:0.0203855769)100:0.0720002229,((Methanosphaera_cuniculi_813:0.0000025684,Methanosphaera_cuniculi_812:0.0000025684)100:0.0607067228,((((((Methanosphaera_sp._A6:0.0000025684,Methanosphaera_stadtmanae_DSM_3091:0.0000025684)97:0.0002030495,Methanosphaera_sp._DEW79:0.0002030444)89:0.0000025684,Methanosphaera_stadtmanae:0.0004033204)100:0.0405141207,Methanosphaera_sp._WGK6:0.0517954602)85:0.0090042463,(((uncultured_Methanosphaera_sp.:0.0028577230,Methanosphaera_sp._SHI1033:0.0040355489)100:0.0201948408,Methanobacteriaceae_archaeon_UBA254:0.1068848794)100:0.0384349260,((Methanosphaera_sp._rholeuAM130:0.0715071817,(Methanosphaera_sp._SHI613:0.0145933334,Methanosphaera_sp._BMS:0.0156935538)55:0.0035101186)100:0.0410365628,Methanosphaera_sp._rholeuAM74:0.0894725048)100:0.0414990924)100:0.0310929629)78:0.0080827497,((Methanobacteriaceae_archaeon_UBA237:0.0000025782,Methanobacteriaceae_archaeon_UBA541:0.0170329498)100:0.0304382435,Methanosphaera_sp._rholeuAM6:0.0683495180)100:0.0391049837)79:0.0178278078)100:0.2615072244)76:0.0379270195)100:0.0676297054,((((Methanothermobacter_defluvii:0.0015514115,(Methanothermobacter_sp._EMTCatA1:0.0005968150,Methanothermobacter_thermautotrophicus_str._Delta_H:0.0018791749)95:0.0003669397)100:0.0228319090,Methanothermobacter_sp._CaT2:0.0025567465)98:0.0159423771,Methanothermobacter_marburgensis_str._Marburg:0.0151105733)100:0.0225470369,Methanothermobacter_wolfeii:0.0395466359)100:0.0912729559)100:0.0568264398,((Methanobacteriaceae_archaeon_41_258:0.0353333486,Methanothermobacter_tenebrarum:0.0245985412)100:0.0207091067,Methanothermobacter_sp._MT-2:0.0375237745)100:0.0935798821)100:0.1018080880,Methanothermus_fervidus_DSM_2088:0.1672564813)100:0.1575913094)56:0.0365554402,((((((((((((Methanococcus_maripaludis_OS7:0.0000025684,Methanococcus_maripaludis_743:0.0000025684)100:0.0005169793,Methanococcus_maripaludis_X1:0.0003079700)62:0.0004495577,Methanococcus_maripaludis_KA1:0.0013048741)90:0.0010798253,Methanococcus_maripaludis_S2:0.0015389101)94:0.0022439145,Methanococcus_maripaludis_742:0.0017994223)100:0.0143208988,((Methanococcus_maripaludis_C7:0.0055511725,Methanococcus_maripaludis_C6:0.0106314160)98:0.0068163807,Methanococcus_maripaludis_C5:0.0105264739)99:0.0091459923)100:0.0477976002,Methanococcus_vannielii_SB:0.0808457565)100:0.0501150371,Methanococcus_voltae_A3:0.1512475651)100:0.0857223489,((Methanothermococcus_thermolithotrophicus_DSM_2095:0.0000020958,Methanothermococcus_sp._JdFR-03:0.0000025684)77:0.0002557286,Methanococcaceae_archaeon_UBA115:0.0004741636)100:0.0688730266)53:0.0219875270,(Methanothermococcus_okinawensis_IH1:0.0720372480,Methanococcus_aeolicus_Nankai-3:0.1352932763)100:0.0636565846)100:0.1200087746,(Methanotorris_formicicus_Mc-S-70:0.0386342193,Methanotorris_igneus_Kol_5:0.0179483739)100:0.0470812571)100:0.0547163876,(((Methanocaldococcus_villosus_KIN24-T80_741:0.0000021831,Methanocaldococcus_villosus_KIN24-T80_740:0.0000025684)100:0.0930099815,Methanocaldococcus_infernus_ME:0.0956987369)100:0.0360775930,((((Methanocaldococcus_jannaschii_DSM_2661:0.0113776112,Methanocaldococcus_sp._FS406-22:0.0103042501)76:0.0056830512,Methanocaldococcus_bathoardescens:0.0124685660)94:0.0088710064,Methanocaldococcus_fervens_AG86:0.0188585780)99:0.0149389077,Methanocaldococcus_vulcanius_M7:0.0532516937)99:0.0296645892)100:0.0841524222)100:0.3123993911)91:0.0403050218)94:0.0265274517)66:0.0346236236,(((Thermococci_archaeon_959:0.0000023374,Thermococci_archaeon_960:0.0016792615)100:0.3874281658,Euryarchaeota_archaeon_543:0.6159878714)98:0.0681052972,(((((((((((Meg22_1214_Bin_75:0.0218535402,AB_3033_Bin_182:0.0019254226)76:0.0009368802,((((Thermococci_archaeon_955:0.0006360963,Thermococci_archaeon_965:0.0011443531)61:0.0003027215,Thermococci_archaeon_954:0.0183260597)45:0.0005516939,Thermococci_archaeon_967:0.0012209428)100:0.0050577631,Thermococci_archaeon_966:0.0054495799)87:0.0017393443)100:0.0085187560,((Thermococcus_sibiricus:0.0000025748,Thermococcus_sp._40_45:0.0191022401)100:0.0022154129,Thermococcus_sibiricus_MM_739:0.0037701404)100:0.0141019215)100:0.0384983325,Thermococcus_sp._EP1:0.0263559730)100:0.0335748338,((Thermococcus_sp._PK:0.0022961919,Thermococcales_archaeon_44_46:0.0088201125)100:0.0206346926,(((Thermococcus_litoralis:0.0058335284,Thermococcus_litoralis_DSM_5473:0.0041930828)74:0.0015396742,Thermococcus_sp._2319x1:0.0238198093)75:0.0022307137,(Thermococci_archaeon_958:0.0005814148,Thermococci_archaeon_964:0.0507838544)100:0.0316139866)80:0.0048006169)77:0.0101735318)100:0.0448257081,((Meg22_1618_Bin_82:0.0037327765,Thermococcus_sp._JdFR-02:0.0029049413)100:0.0770240554,(((Thermococci_archaeon_957:0.0018663626,Thermococci_archaeon_968:0.0600164770)100:0.0633753592,Palaeococcus_pacificus_DY20341:0.0401221898)86:0.0199565145,Palaeococcus_ferrophilus_DSM_13482:0.0666081687)100:0.0613998520)95:0.0245785459)95:0.0155090450,((Thermococcus_barophilus:0.0015621490,Thermococcus_barophilus_MP:0.0016449302)100:0.0121094896,Thermococcus_paralvinellae:0.0130020711)100:0.0312586875)73:0.0157243483,((((((Thermococcus_sp._EXT12c:0.0102638734,Thermococcus_nautili:0.0060478251)100:0.0084884339,Thermococcus_eurythermalis:0.0177453211)99:0.0076064309,(Thermococcus_guaymasensis_DSM_11113:0.0196724556,(Thermococcus_sp._AM4:0.0111190066,Thermococcus_gammatolerans_EJ3:0.0105385465)100:0.0068091171)98:0.0077825988)96:0.0111225394,((Thermococcus_peptonophilus_OG-1_=_JCM_9653:0.0008598266,Thermococcus_peptonophilus:0.0000025684)100:0.0086908517,(Thermococcus_sp._JCM_11816:0.0038228368,Thermococcus_kodakarensis_KOD1:0.0020034550)99:0.0057762208)100:0.0232322549)43:0.0059518759,(Thermococcus_gorgonarius:0.0113570177,Thermococcus_zilligii_AN1:0.0558280626)100:0.0128671020)100:0.0163917295,(((((Thermococcus_thioreducens_973:0.0002133242,(Thermococcus_thioreducens_975:0.0000025684,Thermococcus_thioreducens_974:0.0000025684)100:0.0000025684)100:0.0153005899,((Thermococcus_celer_Vu_13_=_JCM_8558_969:0.0028226851,Thermococcus_celer_Vu_13_=_JCM_8558_970:0.0000025725)100:0.0341849645,Thermococcus_sp._P6:0.0657034174)100:0.0174352931)57:0.0038414612,((Thermococcus_radiotolerans:0.0040510403,Thermococcus_sp._5-4:0.0012700373)100:0.0147769263,Thermococcus_barossii:0.0121411460)74:0.0061860676)89:0.0042795558,(Thermococcus_cleftensis:0.0179873832,((Thermococcus_celericrescens:0.0088166871,Thermococcus_sp._4557:0.0072976807)100:0.0237519218,(Thermococcus_siculi:0.0235979539,(Thermococcus_pacificus:0.0224054295,Thermococcus_profundus:0.0336073573)95:0.0081292208)92:0.0087037981)57:0.0039212301)47:0.0035848071)96:0.0102264313,(Thermococcus_onnurineus_NA1:0.0157561458,Thermococcus_piezophilus:0.0245835661)99:0.0152040129)61:0.0142506641)100:0.0473479558)95:0.0254682755,((((Pyrococcus_furiosus_COM1:0.0000025684,Pyrococcus_furiosus_DSM_3638:0.0000025684)100:0.0347821494,(((Thermococcus_chitonophagus_971:0.0000025684,Thermococcus_chitonophagus_972:0.0000025684)100:0.0062814488,(Pyrococcus_kukulkanii:0.0055991593,Thermococci_archaeon_956:0.0085222370)97:0.0036332915)100:0.0147728389,Pyrococcus_sp._ST04:0.0200072940)91:0.0079775462)57:0.0072709295,(Pyrococcus_sp._NA2:0.0253344801,(Pyrococcus_horikoshii_OT3:0.0303843052,Pyrococcus_abyssi_GE5:0.0226756634)86:0.0095904705)99:0.0093310938)100:0.0208045363,Pyrococcus_yayanosii_CH1:0.0327054273)100:0.0363007264)100:0.2852137872,(((((((Meg22_1416_Bin_32:0.0004194437,Meg22_1012_Bin_225:0.0006933784)41:0.0000025764,Thermococci_archaeon_963:0.0158889264)51:0.0004028883,(Thermococci_archaeon_962:0.0003583554,Thermococci_archaeon_961:0.0027858016)73:0.0004309147)72:0.0013701108,Meg22_1618_Bin_167:0.0031464940)100:0.1006648892,Meg22_1214_Bin_212:0.0727050953)100:0.2443713815,(((AB_69_Bin_84:0.0000025684,Meg19_1012_Bin_131:0.0000025684)62:0.0000025684,(AB_3033_Bin_102:0.0000025684,AB_1215_Bin_41:0.0006299088)60:0.0002093346)93:0.0009620459,Meg22_810_Bin_42:0.0007159891)100:0.4018514311)80:0.0541163984,((Theionarchaea_archaeon_DG-70-1:0.1181526944,Theionarchaea_archaeon_DG-70:0.1769884981)100:0.2697575700,((Arc_I_group_archaeon_U1lsi0528_Bin089:0.2350958788,((((Arc_I_group_archaeon_B03fssc0709_Meth_Bin005:0.0000025684,Arc_I_group_archaeon_BMIXfssc0709_Meth_Bin006:0.0000025684)100:0.0014013764,Arc_I_group_archaeon_B15fssc0709_Meth_Bin003:0.0013541092)100:0.0307352024,((Arc_I_group_archaeon_ADurb1013_Bin02101:0.0000000000,Arc_I_group_archaeon_ADurb1113_Bin01801:0.0000000000):0.0000025684,Arc_I_group_archaeon_ADurb1213_Bin02801:0.0000025684)100:0.0632385554)72:0.0117372615,Arc_I_group_archaeon_U1lsi0528_Bin055:0.0410121857)93:0.0142048800)99:0.0364574844,(Arc_I_group_archaeon_18:0.0211405409,Arc_I_group_archaeon_17:0.0017532763)100:0.0877321048)100:0.3546825051)60:0.0485165256)100:0.1229303948)100:0.0602769008,((((((AB_3033_Bin_193:0.2618305859,Meg22_1618_Bin_16:0.3311326006)67:0.0331591095,(Hadesarchaea_archaeon:0.1853360066,Hadesarchaea_archaeon_YNP_45:0.1879182210)43:0.0264295484)95:0.0355867497,Hadesarchaea_archaeon_DG-33:0.2135023438)100:0.0505602053,(Hadesarchaea_archaeon_CG08_land_8_20_14_0_20_51_8:0.2183025564,Hadesarchaea_archaeon_DG-33-1:0.4430912046)96:0.0326304365)88:0.0310991198,(Hadesarchaea_archaeon_YNP_N21:0.2314936902,candidate_division_MSBL1_archaeon_SCGC-AAA261D19:0.5019899308)98:0.0872748309)100:0.2232865333,Meg22_1214_Bin_41:0.5908978162)98:0.0605387652)47:0.0166281022)52:0.0207999713)95:0.1075142874)84:0.0511275691,((((archaeon_38:0.0009435208,B49_G2:0.0011013823)100:0.0826299391,(archaeon_37:0.0000025782,B56_G1:0.0574602249)100:0.0144998810)100:0.1406011204,B113_G9:0.1696646372)100:0.3597680101,((((((((Korarchaeote_LHC.faa:0.1026255580,(Candidatus_Korarchaeum_cryptofilum:0.0032636278,Candidatus_Korarchaeum_cryptofilum_OPF8:0.0000028972)100:0.0195710625)100:0.0599185611,(Korarchaeote_NZ13-K.faa:0.0276984913,Candidatus_Korarchaeota_archaeon_NZ13-K:0.0050627160)100:0.0754371581)100:0.0871329893,(Korarchaeote_GBS35.faa:0.0276200013,Candidatus_Korarchaeota_archaeon_170:0.0111287373)100:0.1834834401)100:0.1598074917,(Candidatus_Methanodesulfokores_washburnensis:0.0393165243,Candidatus_Korarchaeota_archaeon_168:0.0368554178)100:0.2939641220)100:0.1054517111,((Korarchaeote_kor2.faa:0.0900376680,(Korarchaeote_GBS36.faa:0.0406837414,Candidatus_Korarchaeota_archaeon_169:0.0428358425)100:0.2897989071)96:0.0864216591,(Korarchaeote_GBS37.faa:0.0227016966,Candidatus_Korarchaeota_archaeon_175:0.0258226569)100:0.3824095115)100:0.0812810190)99:0.0489087806,((((Korarchaeote_GBS38.faa:0.0057516068,Candidatus_Korarchaeota_archaeon_176:0.0671089934)56:0.0474372059,(Korarchaeote_GBS39.faa:0.0072895712,Candidatus_Korarchaeota_archaeon_173:0.0403900651)100:0.1949180875)53:0.0383556473,(Korarchaeote_kor4.faa:0.1879071795,(Korarchaeote_GBS41.faa:0.0081297625,(Candidatus_Korarchaeota_archaeon_171:0.0006324201,B8_G17:0.0019448535)100:0.0261123216)100:0.1154665253)100:0.0570466464)53:0.0454623229,((Korarchaeote_GBS40.faa:0.0055154252,Candidatus_Korarchaeota_archaeon_174:0.0788281814)100:0.3207028777,((B51_G1:0.2569560440,B41_G2:0.2669471833)100:0.0820529595,B15_G15:0.0821530122)100:0.3787010013)53:0.0513218757)100:0.2316847954)100:0.1806610233,(((Korarchaeote_kor3.faa:0.1183248441,(Korarchaeote_GBS44.faa:0.0002470168,Korarchaeote_GBS43.faa:0.0021316443)99:0.0031036898)89:0.0174232289,((Candidatus_Korarchaeota_archaeon_178:0.0001891061,B10_G17:0.0030948579)100:0.0032150340,(Candidatus_Korarchaeota_archaeon_177:0.0002471427,B14_G2:0.0028176834)98:0.0017339872)100:0.0178338537)100:0.4418823362,((Korarchaeote_kor1.faa:0.0796200225,Korarchaeote_GBS42.faa:0.0305347354)95:0.0210858854,(Candidatus_Korarchaeota_archaeon_172:0.0089681303,B68_G1:0.1785198613)92:0.0139154348)100:0.4767636105)99:0.1099497942)100:0.2271348466,(B7_G17:0.5346466464,(B20_G9:0.2831016468,(B77_G9:0.1590815874,(B6_G17:0.1417087431,B62_G16:0.6859886087)100:0.3109872890)100:0.0553145288)100:0.1175981110)100:0.4326094513)76:0.0500629052)88:0.0469492043)72:0.0303526826,((((((AB_3033_Bin_123:0.3278327007,((Thermoprotei_archaeon_1062:0.0019202847,Thermoprotei_archaeon_1063:0.0000012526)100:0.2602697417,(AB_3033_Bin_142:0.1387249486,(Thermoprotei_archaeon_1048:0.0136407749,Thermoprotei_archaeon_1047:0.0017152930)100:0.0581418957)100:0.1240082473)55:0.0294452774)100:0.1228204830,(((((((AB_3033_Bin_69:0.0204419020,Thermoprotei_archaeon_1051:0.0576043089)100:0.1330345086,((Thermoprotei_archaeon_1031:0.0011176602,Thermoprotei_archaeon_1032:0.0805564961)63:0.0002582754,Thermoprotei_archaeon_1040:0.0002620923)100:0.1339992340)100:0.1057868610,(Thermoprotei_archaeon_1050:0.0059378317,Thermoprotei_archaeon_1056:0.0106292458)100:0.2502825022)89:0.0367620540,Thermofilum_sp._ex4484_15:0.2545766423)100:0.0654995178,((((Thermoprotei_archaeon_1025:0.2188948839,Thermofilum_sp._ex4484_79:0.0127527280)100:0.1270569350,Thermoprotei_archaeon_1041:0.2980345923)100:0.1167624790,(((Thermoprotei_archaeon_1049:0.1765601200,((Thermofilum_pendens_Hrk_5:0.0851868898,(Thermofilum_carboxyditrophus_1505:0.0010485882,Thermofilum_adornatus:0.0016885707)100:0.1171104098)100:0.0850652367,(Thermofilum_uzonense:0.1156242700,Thermofilum_sp._NZ13:0.0789797584)100:0.0756377003)100:0.0913119496)100:0.1227007198,(((((Thermoprotei_archaeon_1039:0.0207476037,(Thermoprotei_archaeon_1057:0.0196981017,Thermoprotei_archaeon_1033:0.0090702629)100:0.0690679652)100:0.0652821159,Thermoprotei_archaeon_1042:0.0560678527)100:0.1241710444,Thermoprotei_archaeon_1054:0.1955743643)100:0.0284350939,Thermoprotei_archaeon_1034:0.7537520537)100:0.1091989254,(Thermoprotei_archaeon_1038:0.1061585714,Thermoprotei_archaeon_1037:0.0556488817)100:0.2157152247)76:0.0372568993)100:0.0412661880,((Thermoprotei_archaeon_1026:0.2017475780,((Thermoprotei_archaeon_1028:0.0285944964,Thermoprotei_archaeon_1035:0.0086508129)100:0.0953294372,(Thermoprotei_archaeon_1055:0.0139785774,Thermofilum_sp._ex4484_82:0.2204591652)100:0.0584159479)100:0.2346473533)85:0.1033761826,Thermoprotei_archaeon_1027:0.3233642974)100:0.2229074561)86:0.0315400987)95:0.0325045620,(Thermoprotei_archaeon_1053:0.0082225823,Thermoprotei_archaeon_1052:0.1355277265)100:0.3898992416)96:0.0299875874)94:0.0359932425,((Thermoprotei_archaeon_1036:0.0879433639,(Thermoprotei_archaeon_1058:0.0016354581,Thermoprotei_archaeon_1030:0.0006769789)100:0.0921096967)100:0.1808353203,Thermoprotei_archaeon_1029:0.2928340119)91:0.0452140571)100:0.0627092194,(Thermoprotei_archaeon_1024:0.2211651606,((((((((((Vulcanisaeta_distributa_JCM_11216:0.0077430729,Vulcanisaeta_sp._JCM_16159:0.0122802420)100:0.0252070886,(Vulcanisaeta_moutnovskia_768-28:0.0463876710,(Vulcanisaeta_souniana_JCM_11219:0.0266232409,Vulcanisaeta_sp._UBA163:0.0643412794)100:0.0557478901)100:0.0230580150)84:0.0085179822,(((Vulcanisaeta_distributa_DSM_14429:0.0047692323,Vulcanisaeta_distributa_JCM_11215:0.0054627133)100:0.0070432763,Vulcanisaeta_distributa_JCM_11213:0.0142594219)100:0.0132274341,(Vulcanisaeta_distributa_JCM_11217:0.0210297396,Vulcanisaeta_sp._JCM_16161:0.0267909458)64:0.0055678208)58:0.0047693276)87:0.0093160259,Vulcanisaeta_sp._JCM_14467:0.0318319333)78:0.0097051842,Vulcanisaeta_distributa:0.0561651054)100:0.0246457556,(((Vulcanisaeta_sp._MG_3:0.0196413986,((Vulcanisaeta_sp._CIS_19:0.0041505292,Vulcanisaeta_sp._JCHS_4:0.0196880448)97:0.0046705564,Vulcanisaeta_sp._OSP_8:0.0833553717)100:0.0295037280)100:0.0046279300,Vulcanisaeta_sp._EB80:0.0728282265)100:0.0499271965,Vulcanisaeta_sp._AZ3:0.1143978537)100:0.0199944489)100:0.0577866613,Vulcanisaeta_thermophila:0.0977997113)100:0.1365382703,Thermoprotei_archaeon_ex4572_64:0.2570202108)83:0.0443861908,(((Caldivirga_sp._UBA161:0.0348246148,Caldivirga_maquilingensis_IC-167:0.0233526733)100:0.0600885311,((Caldivirga_sp._CIS_19:0.0007617524,Caldivirga_sp._JCHS_4:0.1282006610)100:0.0388212017,(Caldivirga_sp._MU80:0.0178259801,Caldivirga_sp._MG_3:0.0015409385)100:0.0014442314)100:0.0662797133)100:0.2327647927,((Thermocladium_sp._UBA166:0.0347976952,Thermocladium_modestius_JCM_10088:0.0428637588)100:0.0786190243,Thermocladium_sp._ECH_B:0.0866144295)100:0.2785381518)100:0.0929725956)100:0.0610312402,(((((Pyrobaculum_sp._WP30:0.0055011607,Pyrobaculum_sp._JCHS_4:0.0039984941)100:0.0751943692,(Pyrobaculum_ferrireducens:0.0638875436,((Pyrobaculum_aerophilum_str._IM2:0.0047703189,(Pyrobaculum_aerophilum_861:0.0000025684,Pyrobaculum_aerophilum_860:0.0000025684)100:0.0037179636)100:0.0559161709,(Pyrobaculum_arsenaticum_DSM_13514:0.0063766492,Pyrobaculum_oguniense_TE7:0.0071317364)100:0.0790224114)66:0.0134131864)100:0.0258825624)40:0.0119661663,(Pyrobaculum_neutrophilum_V24Sta:0.0774882771,Pyrobaculum_islandicum_DSM_4184:0.0862436518)97:0.0234867619)100:0.0358176255,Pyrobaculum_calidifontis_JCM_11548:0.0816726282)100:0.1183934848,(((((Thermoproteus_sp._JCHS_4:0.0029726997,(Thermoproteus_sp._CP80:0.0024520052,Thermoproteus_sp._CIS_19:0.0179927830)100:0.0032617294)100:0.0546643971,Thermoproteus_uzoniensis_768-20:0.0309580642)100:0.0351304795,Thermoproteus_sp._UBA157:0.1449538722)100:0.0383524932,Thermoproteus_tenax_Kra_1:0.1182923915)100:0.0408685755,Thermoproteus_sp._AZ2:0.1061528797)100:0.0930985725)100:0.2254794727)100:0.1850845996)100:0.1005686590)100:0.0479963748)100:0.0488398766,(((((((crenarchaeote_JGI-OTU-1:0.0000025684,Crenarchaeota_archaeon_SCGC_AAA471-B05:0.0000025684)99:0.0006725937,(Crenarchaeota_archaeon_SCGC_AAA471-L14:0.0033095856,((Crenarchaeota_archaeon_SCGC_AAA471-L13:0.0000025684,(Crenarchaeota_archaeon_SCGC_AAA471-O08:0.0000025684,Crenarchaeota_archaeon_SCGC_AAA471-B23:0.0000025684)99:0.0003541221)97:0.0000025684,Crenarchaeota_archaeon_SCGC_AAA471-C03:0.0000025684)95:0.0000021818)78:0.0005196341)100:0.5951275553,crenarchaeote_SCGC_AAA261-N13:0.0043414505)100:0.3293336998,crenarchaeote_SCGC_AAA261-F05:0.0189214535)100:0.0272326195,crenarchaeote_SCGC_AAA261-L14:0.0018665166)99:0.0026930459,crenarchaeote_SCGC_AAA261-N23:0.0705227545)99:0.0403091259,crenarchaeote_SCGC_AAA261-C22:0.8911559078)100:0.7151867646)80:0.0253930783,((Thermoprotei_archaeon_1043:0.2569801085,(Thermoprotei_archaeon_1059:0.0443282349,Thermoprotei_archaeon_1060:0.0103575969)99:0.0591449235)100:0.2743489594,((Thermoprotei_archaeon_1046:0.1023880726,Thermoprotei_archaeon_1045:0.0155674832)100:0.0969121555,(Thermoprotei_archaeon_1044:0.3760408204,Thermoprotei_archaeon_1061:0.4753194978)87:0.0178524282)100:0.2007534509)100:0.1330500194)64:0.0359254165,(((Candidatus_Verstraetearchaeota_archaeon_232:0.2674367198,(Candidatus_Verstraetearchaeota_archaeon_229:0.1122787840,Candidatus_Verstraetearchaeota_archaeon_230:0.2174487499)100:0.3844478180)100:0.0575590660,(Candidatus_Verstraetearchaeota_archaeon_231:0.2319478157,Candidatus_Verstraetearchaeota_archaeon_228:0.0905933365)100:0.0806603272)100:0.1609966939,((Candidatus_Verstraetearchaeota_archaeon_227:0.0501833421,Candidatus_Verstraetearchaeota_archaeon_226:0.0425716828)100:0.2863502565,(((Candidatus_Verstraetearchaeota_archaeon_UBA156:0.0000025684,Candidatus_Methanomethylicus_oleusabulum:0.0000027796)100:0.0517814248,((Candidatus_Methanomethylicus_mesodigestum_180:0.0000025684,Candidatus_Verstraetearchaeota_archaeon_UBA76:0.0000025684)100:0.0011194679,Candidatus_Methanomethylicus_mesodigestum_179:0.0011491454)100:0.0497932532)100:0.1640642685,(Candidatus_Methanosuratus_sp.:0.0233079613,(Candidatus_Methanosuratus_petracarbonis_184:0.0040662668,Candidatus_Methanosuratus_petracarbonis_183:0.0000020637)100:0.0270781967)100:0.1310991443)100:0.2570526979)100:0.1426306221)89:0.0439004901)91:0.0329646331,((((((((((Meg22_02_Bin_172:0.0015139542,Desulfurococcales_archaeon_ex4484_42:0.0403466950)100:0.1123385119,(Thermoprotei_archaeon_1071:0.0714893607,Desulfurococcales_archaeon_ex4484_204:0.0378931670)100:0.2114951935)66:0.0294630361,Thermoprotei_archaeon_1066:0.1303600826)100:0.0491880181,(Zestosphaera_tikiterensis:0.2138631491,Thermoprotei_archaeon_1067:0.4098062426)95:0.0493594524)97:0.1321666024,Thermoprotei_archaeon_1073:0.3904467032)100:0.0559557064,((((Thermoprotei_archaeon_1072:0.0695286510,Thermoprotei_archaeon_1068:0.1206551337)100:0.1122781720,Ignisphaera_aggregans_DSM_17230:0.2917438277)100:0.0801058012,Thermoprotei_archaeon_1074:0.2282112750)100:0.1028643362,(Desulfurococcaceae_archaeon_AG1:0.0046881257,Desulfurococcaceae_archaeon:0.0002124102)100:0.3587342287)98:0.0547395815)100:0.0820219882,((((((((Desulfurococcus_amylolyticus_DSM_16532:0.0065254633,(Desulfurococcus_amylolyticus_Z-533:0.0027889878,Desulfurococcus_amylolyticus_1221n:0.0022340679)100:0.0083752841)100:0.0808684023,(Desulfurococcus_mucosus_DSM_2161:0.0000025684,Desulfurococcus_mucosus_DSM_2162:0.0005491884)100:0.0785133788)100:0.0941145822,Thermosphaera_aggregans_DSM_11486:0.2066203887)78:0.0442125795,(Desulfurococcaceae_archaeon_UBA285:0.0000025684,Desulfurococcaceae_archaeon_UBA150:0.0019086058)100:0.2223985919)100:0.0589896098,Thermogladius_calderae_1633:0.2243651684)100:0.0733076788,(((Thermoprotei_archaeon_1075:0.0570327305,(Staphylothermus_marinus_F1:0.0228579317,Staphylothermus_hellenicus_DSM_12710:0.0270015711)100:0.0609764975)100:0.0466650202,(Desulfurococcales_archaeon_ex4484_58:0.0979481902,Thermoprotei_archaeon_1070:0.1593617806)100:0.0463199949)100:0.0426312907,Thermoprotei_archaeon_1069:0.1861610671)81:0.0585054190)100:0.1754089610,((((((Pyrodictium_delaneyi_863:0.0000025684,Pyrodictium_delaneyi_862:0.0002096887)100:0.0496514334,Pyrodictium_occultum:0.0683971521)100:0.0435634777,Hyperthermus_butylicus_DSM_5456:0.1006794199)92:0.0340871872,Hyperthermus_sp.:0.2176500548)100:0.0891129849,Pyrolobus_fumarii_1A:0.1559231092)100:0.1203345583,(Ignicoccus_islandicus_DSM_13165:0.1664546254,Ignicoccus_hospitalis_KIN4/I:0.1275748964)100:0.3025003166)67:0.0451302869)33:0.0250681583,(((Aeropyrum_camini_SY1_=_JCM_12091_6:0.0002173759,Aeropyrum_camini_SY1_=_JCM_12091_5:0.0000025684)100:0.0276323963,Aeropyrum_pernix_K1:0.0192209986)100:0.2428199482,((((uncultured_Acidilobus_sp._JCHS:0.0061637837,(uncultured_Acidilobus_sp._MG:0.0073471407,((uncultured_Acidilobus_sp._OSP8:0.0121046528,Acidilobus_sp._SCGC_AC-742_E15:0.0503013578)69:0.0012639687,uncultured_Acidilobus_sp._CIS:0.0271913382)35:0.0027576545)62:0.0063063970)100:0.1204789602,Acidilobaceae_archaeon_UBA162:0.1965080987)78:0.0323457203,(Acidilobus_sp._7A:0.0818448630,Acidilobus_saccharovorans_345-15:0.0626596552)100:0.0856129851)100:0.1117143436,((Acidilobaceae_archaeon_UBA158:0.0249235251,Caldisphaera_lagunensis_DSM_15908:0.0352557689)100:0.0509571565,((Caldisphaera_sp._44:0.1162696465,(Caldisphaera_sp._42:0.0075718319,Caldisphaera_sp._43:0.6594486668)51:0.0669511396)50:0.0181622852,Caldisphaera_sp._41:0.7528479331)97:0.0688636137)100:0.2094528605)100:0.1546112220)100:0.1847011046)33:0.0279031988)44:0.0232879741,((((Fervidicoccus_fontis_548:0.0002444003,Fervidicoccus_fontis_549:0.1156033318)86:0.0011935149,Fervidicoccus_fontis_Kam940:0.0004248326)100:0.2188690048,Fervidicoccus_sp.:0.2135144709)100:0.2286400451,(((((Sulfolobus_sp._JCM_16833:0.0893388638,Sulfolobus_metallicus_DSM_6482_=_JCM_9184:0.0742809401)100:0.2026106386,(((((Acidianus_hospitalis:0.0034814545,Acidianus_hospitalis_W1:0.0031798400)100:0.0910195889,(Acidianus_sulfidivorans_JP7:0.0481449882,Acidianus_manzaensis:0.0559336307)100:0.1051880721)100:0.0354712377,Candidatus_Acidianus_copahuensis:0.1960072776)100:0.0413021937,((Candidatus_Aramenus_sulfurataquae_75:0.0014513943,Candidatus_Aramenus_sulfurataquae_74:0.0021543490)100:0.1224924356,Acidianus_brierleyi:0.1294889389)100:0.0621832177)82:0.0266370266,((((((((((Metallosphaera_sedula_700:0.0000000000,Metallosphaera_sedula_703:0.0000000000):0.0000000000,Metallosphaera_sedula_699:0.0000000000):0.0000000000,Metallosphaera_sedula_701:0.0000000000):0.0000000000,Metallosphaera_sedula_702:0.0000000000):0.0000000000,Metallosphaera_sedula_704:0.0000000000):0.0000025684,Metallosphaera_sedula_DSM_5348:0.0000025684)100:0.0021852098,Metallosphaera_sp._UBA165:0.0012636317)100:0.0697747532,(Metallosphaera_hakonensis_JCM_8857_=_DSM_7519_697:0.0013279739,Metallosphaera_hakonensis_JCM_8857_=_DSM_7519_698:0.0001192500)100:0.0827384877)98:0.0278989633,Metallosphaera_cuprina_Ar-4:0.1022564586)100:0.0710035676,Metallosphaera_yellowstonensis_MK1:0.1396805752)100:0.1036407367)100:0.0470240629)58:0.0280157256,((((((((((((Saccharolobus_solfataricus_864:0.0000000000,Saccharolobus_solfataricus_867:0.0000000000):0.0000000000,Saccharolobus_solfataricus_866:0.0000000000):0.0000000000,Saccharolobus_solfataricus_98/2_873:0.0000000000):0.0000000000,Saccharolobus_solfataricus_870:0.0000000000):0.0000000000,Saccharolobus_solfataricus_98/2_872:0.0000000000):0.0000000000,Saccharolobus_solfataricus_865:0.0000000000):0.0000000000,Saccharolobus_solfataricus_868:0.0000000000):0.0000025684,Saccharolobus_solfataricus_869:0.0000025684)87:0.0000025684,Saccharolobus_solfataricus_P2:0.0006110488)62:0.0002032959,Saccharolobus_solfataricus_871:0.0000025684)100:0.0264764352,(((Sulfolobus_islandicus_L.S.2.15:0.0004071210,Sulfolobus_islandicus_L.D.8.5:0.0002045221)98:0.0004071872,(Sulfolobus_islandicus_Y.G.57.14:0.0002043340,Sulfolobus_islandicus_Y.N.15.51:0.0026510809)95:0.0006107249)100:0.0018347649,(((Sulfolobus_islandicus_LAL14/1:0.0004074732,Sulfolobus_islandicus_REY15A:0.0006110647)62:0.0000025684,Sulfolobus_islandicus_HVE10/4:0.0002046113)77:0.0002046482,((Sulfolobus_islandicus_M.14.25:0.0006109799,((Sulfolobus_islandicus_M.16.4:0.0000000000,Sulfolobus_islandicus_M.16.40:0.0000000000):0.0000025684,Sulfolobus_islandicus_M.16.2:0.0000025684)94:0.0000025684)65:0.0002048425,(Sulfolobus_islandicus_M.16.27:0.0000025684,(((Sulfolobus_islandicus_M.16.23:0.0000025684,Sulfolobus_islandicus_M.16.43:0.0000025684)77:0.0000025684,Sulfolobus_islandicus_M.16.47:0.0002046056)66:0.0002045516,(Sulfolobus_islandicus_M.16.30:0.0002045798,(((Sulfolobus_islandicus_M.16.13:0.0000000000,Sulfolobus_islandicus_M.16.12:0.0000000000):0.0000000000,Sulfolobus_islandicus_M.16.22:0.0000000000):0.0000025684,Sulfolobus_islandicus_M.16.46:0.0000025684)76:0.0000025684)60:0.0002046078)44:0.0000022728)97:0.0006115913)72:0.0002046038)87:0.0002051911)100:0.0280301063)100:0.0861209166,Sulfolobus_sp._A20:0.1179892173)100:0.0911989567)98:0.0278706768,(((((((((((((((((((((((((((((((((((((((((((((((((((((((((((Sulfolobus_acidocaldarius_897:0.0000000000,Sulfolobus_acidocaldarius_917:0.0000000000):0.0000000000,Sulfolobus_acidocaldarius_909:0.0000000000):0.0000000000,Sulfolobus_acidocaldarius_904:0.0000000000):0.0000000000,Sulfolobus_acidocaldarius_906:0.0000000000):0.0000000000,Sulfolobus_acidocaldarius_899:0.0000000000):0.0000000000,Sulfolobus_acidocaldarius_895:0.0000000000):0.0000000000,Sulfolobus_acidocaldarius_914:0.0000000000):0.0000000000,Sulfolobus_acidocaldarius_876:0.0000000000):0.0000000000,Sulfolobus_acidocaldarius_885:0.0000000000):0.0000000000,Sulfolobus_acidocaldarius_884:0.0000000000):0.0000000000,Sulfolobus_acidocaldarius_902:0.0000000000):0.0000000000,Sulfolobus_acidocaldarius_886:0.0000000000):0.0000000000,Sulfolobus_acidocaldarius_889:0.0000000000):0.0000000000,Sulfolobus_acidocaldarius_901:0.0000000000):0.0000000000,Sulfolobus_acidocaldarius_915:0.0000000000):0.0000000000,Sulfolobus_acidocaldarius_925:0.0000000000):0.0000000000,Sulfolobus_acidocaldarius_Ron12/I:0.0000000000):0.0000000000,Sulfolobus_acidocaldarius_905:0.0000000000):0.0000000000,Sulfolobus_acidocaldarius_893:0.0000000000):0.0000000000,Sulfolobus_acidocaldarius_875:0.0000000000):0.0000000000,Sulfolobus_acidocaldarius_874:0.0000000000):0.0000000000,Sulfolobus_acidocaldarius_882:0.0000000000):0.0000000000,Sulfolobus_acidocaldarius_920:0.0000000000):0.0000000000,Sulfolobus_acidocaldarius_913:0.0000000000):0.0000000000,Sulfolobus_acidocaldarius_921:0.0000000000):0.0000000000,Sulfolobus_acidocaldarius_907:0.0000000000):0.0000000000,Sulfolobus_acidocaldarius_903:0.0000000000):0.0000000000,Sulfolobus_acidocaldarius_898:0.0000000000):0.0000000000,Sulfolobus_acidocaldarius_912:0.0000000000):0.0000000000,Sulfolobus_acidocaldarius_916:0.0000000000):0.0000000000,Sulfolobus_acidocaldarius_922:0.0000000000):0.0000000000,Sulfolobus_acidocaldarius_923:0.0000000000):0.0000000000,Sulfolobus_acidocaldarius_892:0.0000000000):0.0000000000,Sulfolobus_acidocaldarius_DSM_639:0.0000000000):0.0000000000,Sulfolobus_acidocaldarius_891:0.0000000000):0.0000000000,Sulfolobus_acidocaldarius_896:0.0000000000):0.0000000000,Sulfolobus_acidocaldarius_924:0.0000000000):0.0000000000,Sulfolobus_acidocaldarius_883:0.0000000000):0.0000000000,Sulfolobus_acidocaldarius_879:0.0000000000):0.0000000000,Sulfolobus_acidocaldarius_N8:0.0000000000):0.0000000000,Sulfolobus_acidocaldarius_887:0.0000000000):0.0000000000,Sulfolobus_acidocaldarius_908:0.0000000000):0.0000000000,Sulfolobus_acidocaldarius_919:0.0000000000):0.0000000000,Sulfolobus_acidocaldarius_888:0.0000000000):0.0000000000,Sulfolobus_acidocaldarius_918:0.0000000000):0.0000000000,Sulfolobus_acidocaldarius_911:0.0000000000):0.0000000000,Sulfolobus_acidocaldarius_881:0.0000000000):0.0000000000,Sulfolobus_acidocaldarius_910:0.0000000000):0.0000000000,Sulfolobus_acidocaldarius_880:0.0000000000):0.0000000000,Sulfolobus_acidocaldarius_900:0.0000000000):0.0000000000,Sulfolobus_acidocaldarius_890:0.0000000000):0.0000000000,Sulfolobus_acidocaldarius_878:0.0000000000):0.0000025684,Sulfolobus_acidocaldarius_894:0.0000025684)100:0.0000025684,Sulfolobus_acidocaldarius_877:0.0000025684)100:0.0027072474,Sulfolobus_acidocaldarius_SUSAZ:0.0082151894)100:0.1575397193,Sulfolobus_sp._SCGC_AB-777_G06:0.1133117786)49:0.0173773492,Sulfolobus_sp._SCGC_AB-777_L09:0.1222003947)99:0.0302922852,Sulfurisphaera_tokodaii_str._7:0.1274251558)100:0.0503851710,((Sulfolobales_archaeon_SCGC_AB-777_K20:0.0539531092,Sulfolobales_archaeon_SCGC_AB-777_J03:0.0024845569)100:0.0065919330,Sulfolobales_archaeon_Acd1:0.0161044700)100:0.2413534942)99:0.0384830837)98:0.0461846533,Sulfodiicoccus_acidiphilus:0.3374166165)100:0.2493454083)96:0.0707582996)100:0.0535718076,((((Desulfurococcales_archaeon_ex4484_217_1:0.1017977824,Thermoprotei_archaeon_1065:0.0602219240)80:0.0153742573,Thermoprotei_archaeon_1064:0.2340510573)100:0.0402643514,Desulfurococcales_archaeon_ex4484_217_2:0.0597313028)100:0.2117006068,AB_3033_Bin_36:0.3285334505)100:0.0786646221)100:0.1180933872,(((Candidatus_Marsarchaeota_G1_archaeon_OSP_B:0.2102053148,((Candidatus_Marsarchaeota_G2_archaeon_ECH_B_SAG-G16:0.0030462323,Candidatus_Marsarchaeota_G2_archaeon_ECH_B_SAG-E12:0.0508954410)76:0.0060635554,((Candidatus_Marsarchaeota_G1_archaeon_BE_D:0.0003023207,Candidatus_Marsarchaeota_G2_archaeon_ECH_B_SAG-F08:0.0007373631)63:0.0000022623,Candidatus_Marsarchaeota_G1_archaeon_OSP_C:0.0003055855)100:0.0457952781)100:0.1624163342)100:0.3370433762,(((((Candidatus_Marsarchaeota_G2_archaeon_ECH_B_2:0.0000025684,Candidatus_Marsarchaeota_G2_archaeon_ECH_B_1:0.0000025684)44:0.0000025684,Candidatus_Marsarchaeota_G2_archaeon_ECH_B_3:0.0002251839)99:0.0000546256,(Candidatus_Marsarchaeota_G2_archaeon_OSP_D:0.0006053976,Candidatus_Marsarchaeota_G2_archaeon_ECH_B_SAG-C16:0.0011099159)64:0.0002527695)100:0.0116969080,Candidatus_Marsarchaeota_G2_archaeon_ECH_B_SAG-M15:0.0015282259)100:0.0079713298,Candidatus_Marsarchaeota_G2_archaeon_BE_D:0.0122290641)100:0.2733465202)100:0.3568413541,(archaeon_UBA168:0.0467128556,Candidatus_Korarchaeota_archaeon_167:0.0470516695)100:0.6959644943)100:0.1612043765)93:0.0463509988)100:0.0591309433)95:0.0519467771,(((((((((((Meg22_1416_Bin_136_2_1:0.0001557920,Meg22_1214_Bin_312:0.0037549191)100:0.0053637197,Meg22_1618_Bin_90:0.0127070323)100:0.1067107955,(((Meg22_1214_Bin_240:0.0339529380,Candidatus_Bathyarchaeota_archaeon_103:0.0013990714)48:0.0006968680,Meg22_1012_Bin_340:0.0045309491)78:0.0273641720,Candidatus_Bathyarchaeota_archaeon_ex4484_231:0.1198897636)100:0.1127258591)100:0.0394347650,((((Candidatus_Bathyarchaeota_archaeon_125:0.0052405500,Candidatus_Bathyarchaeota_archaeon_97:0.0987825751)100:0.1044294453,(Candidatus_Bathyarchaeota_archaeon_110:0.0658744865,Candidatus_Bathyarchaeota_archaeon_145:0.1382192412)100:0.0543709720)93:0.0301408585,(((Candidatus_Bathyarchaeota_archaeon_119:0.0010770616,Candidatus_Bathyarchaeota_archaeon_99:0.0008685746)100:0.0168697455,Candidatus_Bathyarchaeota_archaeon_115:0.6294588849)54:0.0376652505,Candidatus_Bathyarchaeota_archaeon_B63:0.2799630677)37:0.0065256539)49:0.0177155787,Candidatus_Bathyarchaeota_archaeon_98:0.0642927270)100:0.1089918660)100:0.0816534495,((((Meg22_1618_Bin_146:0.0029675201,Candidatus_Bathyarchaeota_archaeon_B26-2:0.0007569027)100:0.0700869359,(Candidatus_Bathyarchaeota_archaeon_B26-1:0.0090837887,(Candidatus_Bathyarchaeota_archaeon_93:0.0004418379,(Candidatus_Bathyarchaeota_archaeon_111:0.0197657570,(Candidatus_Bathyarchaeota_archaeon_104:0.0000027738,Candidatus_Bathyarchaeota_archaeon_ex4484_40:0.0120632837)88:0.0005897284)89:0.0845232986)53:0.0111845712)53:0.0506531441)53:0.0409546362,Candidatus_Bathyarchaeota_archaeon_100:0.2264912744)53:0.0559583571,Candidatus_Bathyarchaeota_archaeon_143:0.2383563817)100:0.0415185690)100:0.0689600496,(Meg22_1214_Bin_313:0.2459379837,((((Candidatus_Bathyarchaeota_archaeon_95:0.0000023791,Candidatus_Bathyarchaeota_archaeon_B24-2:0.0568046503)100:0.0098778559,Candidatus_Bathyarchaeota_archaeon_113:0.0821754285)98:0.0064899692,Candidatus_Bathyarchaeota_archaeon_131:0.0057347118)100:0.1416391749,Meg22_1618_Bin_53:0.2141407668)100:0.0965694190)100:0.0538256388)78:0.0350480638,((((((((Meg22_1214_Bin_387:0.0011576360,Candidatus_Bathyarchaeota_archaeon_124:0.2005139242)100:0.0258903962,((Meg22_1416_Bin_98:0.0027219001,Candidatus_Bathyarchaeota_archaeon_102:0.0000025725)100:0.0063370270,(Candidatus_Bathyarchaeota_archaeon_127:0.0058424373,Candidatus_Bathyarchaeota_archaeon_132:0.0658712836)81:0.0302818619)51:0.0004805728)81:0.0043708577,Candidatus_Bathyarchaeota_archaeon_146:0.0210843337)81:0.0737713525,Candidatus_Bathyarchaeota_archaeon_105:0.1710601179)100:0.0466951315,(((Candidatus_Bathyarchaeota_archaeon_96:0.0013741058,Candidatus_Bathyarchaeota_archaeon_94:0.0004588534)84:0.0007521971,Candidatus_Bathyarchaeota_archaeon_129:0.0013279050)100:0.0396721086,((Candidatus_Bathyarchaeota_archaeon_JdFR-09:0.0470686030,Candidatus_Bathyarchaeota_archaeon_JdFR-07:0.0164338742)100:0.1085460484,(Candidatus_Bathyarchaeota_archaeon_JdFR-06:0.1026684798,Candidatus_Bathyarchaeota_archaeon_JdFR-08:0.0000023623)100:0.4137241066)100:0.0254943538)100:0.0755723167)88:0.0294460118,(Candidatus_Bathyarchaeota_archaeon_CG_4_8_14_3_um_filter_42_8:0.1597193324,(((Candidatus_Bathyarchaeota_archaeon_RBG_13_46_16b:0.2115468104,Candidatus_Bathyarchaeota_archaeon_CG07_land_8_20_14_0_80_47_9:0.1668845494)65:0.0269115058,(((((AB_69_Bin_224:0.0356141463,(Meg22_1214_Bin_334:0.0186057941,(Meg22_1012_Bin_266:0.0015065812,AB_1215_Bin_138:0.0616795296)100:0.0936457798)100:0.0457144626)76:0.0034175908,Meg22_02_Bin_89:0.0003836574)100:0.1050162772,miscellaneous_Crenarchaeota_group-6_archaeon_AD8-1:0.1227462558)100:0.1477374117,miscellaneous_Crenarchaeota_group-1_archaeon_SG8-32-3:0.1655918897)91:0.0250895789,(((((Candidatus_Bathyarchaeota_archaeon_87:0.0669811687,Candidatus_Bathyarchaeota_archaeon_86:0.0643917816)100:0.0280461543,(((Candidatus_Bathyarchaeota_archaeon_84:0.0981853049,Candidatus_Bathyarchaeota_archaeon_83:0.0472117704)100:0.0195926563,(Candidatus_Bathyarchaeota_archaeon_82:0.0000021818,Candidatus_Bathyarchaeota_archaeon_81:0.0000025684)100:0.0328455521)100:0.0323164237,Candidatus_Bathyarchaeota_archaeon_91:0.1060889211)53:0.0321320707)42:0.0228984866,Candidatus_Bathyarchaeota_archaeon_80:0.0635919729)52:0.0286617922,Candidatus_Bathyarchaeota_archaeon_92:0.0915409843)53:0.0503428940,Candidatus_Bathyarchaeota_archaeon_88:0.2499621115)99:0.0330541960)100:0.1168472847)99:0.0325330538,Candidatus_Bathyarchaeota_archaeon_77:0.1379350303)42:0.0173627201)100:0.0372474337)100:0.0698045214,((Candidatus_Bathyarchaeota_archaeon_108:0.0425220463,Candidatus_Bathyarchaeota_archaeon_136:0.0063720134)100:0.0555615781,((Candidatus_Bathyarchaeota_archaeon_JdFR-05:0.0004964306,Candidatus_Bathyarchaeota_archaeon_JdFR-04:0.0000020382)100:0.0849897808,Candidatus_Bathyarchaeota_archaeon_UBA233:0.0577902133)100:0.1272217408)100:0.1080065051)92:0.0448851037,((((Meg22_1618_Bin_86:0.1487514396,(Meg22_1214_Bin_337:0.0308644572,Meg22_1618_Bin_166:0.0551933185)100:0.0269173369)100:0.0291418404,Meg22_1618_Bin_173:0.0685373761)100:0.0904224728,((AB_1215_Bin_100:0.0657292043,Candidatus_Bathyarchaeota_archaeon_130:0.0608396460)86:0.0198723556,Candidatus_Bathyarchaeota_archaeon_114:0.0848618614)100:0.1732563152)100:0.0367653410,(((Candidatus_Bathyarchaeota_archaeon_BA1:0.1453338389,Candidatus_Bathyarchaeota_archaeon_147:0.2444366028)61:0.0196277047,((Candidatus_Bathyarchaeota_archaeon_UBA589:0.0000027738,Candidatus_Bathyarchaeota_archaeon_BA2:0.0005078164)100:0.1053201771,((Meg22_1214_Bin_206:0.1501577235,AB_3033_Bin_132:0.1010505316)100:0.1675227788,(Candidatus_Bathyarchaeota_archaeon_78:0.1260831107,Candidatus_Bathyarchaeota_archaeon_79:0.0712110221)100:0.0384175398)100:0.1481399391)97:0.0381196427)100:0.0454797114,(Meg22_1618_Bin_44:0.0018528867,Meg22_1416_Bin_116:0.0028203391)100:0.2383243660)100:0.0456000995)99:0.0465361794)100:0.0497136317)100:0.0663862534,(Candidatus_Bathyarchaeota_archaeon_138:0.3723817061,((Candidatus_Bathyarchaeota_archaeon_144:0.5475105657,Candidatus_Bathyarchaeota_archaeon_123:0.1816740008)100:0.0848153166,(Candidatus_Bathyarchaeota_archaeon_122:0.1282003578,Candidatus_Bathyarchaeota_archaeon_ex4484_135:0.0491770019)100:0.0526053922)100:0.2861512471)100:0.0959653497)100:0.0440493382,((((((Meg22_1416_Bin_108_2_1:0.0124578687,Meg22_1214_Bin_119:0.0169765575)58:0.0062816939,Meg22_1012_Bin_333:0.0030127483)100:0.1130130051,((Meg22_1618_Bin_77:0.0185119982,(Meg22_1214_Bin_327:0.0021138453,Candidatus_Bathyarchaeota_archaeon_121:0.0095426344)100:0.0578966683)100:0.0704104803,miscellaneous_Crenarchaeota_group-15_archaeon_DG-45:0.2031040783)100:0.0405599973)100:0.0442372530,((((Meg22_1618_Bin_15:0.0000021805,Meg22_1416_Bin_41:0.0000025684)96:0.0003209142,Meg22_1214_Bin_356:0.0030548319)100:0.1545085210,((((((((((Meg22_810_Bin_67:0.0036921167,Meg22_1012_Bin_128:0.0095119811)76:0.0029292784,Meg19_1012_Bin_174:0.0076355344)57:0.0008986163,Candidatus_Bathyarchaeota_archaeon_117:0.0009300053)68:0.0003910178,Meg22_1214_Bin_305:0.0002575981)100:0.0777250102,(((((((Meg22_1012_Bin_37:0.1165077068,Meg22_810_Bin_37:0.0013487997)100:0.0057196473,(((Meg22_1214_Bin_37:0.0040291931,Meg19_1012_Bin_109:0.0048594177)70:0.0028893876,AB_69_Bin_201:0.0006065201)55:0.0002799857,(AB_1215_Bin_143:0.0102668392,Meg22_24_Bin_131:0.0566733832)86:0.0217453077)99:0.0003229662)100:0.0306876189,Meg22_02_Bin_125:0.0059401170)93:0.0030211934,Meg22_46_Bin_21:0.0128031350)100:0.0302296121,Candidatus_Bathyarchaeota_archaeon_112:0.2135839688)100:0.0249070916,((AB_3033_Bin_173:0.0110976733,Meg22_810_Bin_15:0.0029349241)100:0.0222485850,Meg22_1012_Bin_7:0.0031018707)100:0.0876360207)100:0.0284787068,(Meg22_24_Bin_37:0.4076312137,Candidatus_Bathyarchaeota_archaeon_TCS64:0.6178186840)100:0.3279209100)100:0.1043636580)74:0.0340351693,(Meg22_810_Bin_12:0.0005301381,Meg22_1214_Bin_259:0.0000027866)100:0.0964220556)100:0.0421354546,((Meg22_1618_Bin_88:0.0018823204,Meg22_810_Bin_36:0.0035275592)60:0.0014443187,Meg22_1012_Bin_32:0.0126551809)100:0.1848363892)100:0.0423835044,((Candidatus_Bathyarchaeota_archaeon_RBG_16_57_9:0.0006273558,Candidatus_Bathyarchaeota_archaeon_RBG_13_60_20:0.0002804720)100:0.1519564803,((((Meg22_1012_Bin_99:0.0007736657,Meg22_810_Bin_149:0.0002758962)58:0.0000025684,Meg22_1214_Bin_45:0.0031209664)100:0.0013103572,((Meg19_1012_Bin_341:0.0011289752,Meg22_1618_Bin_51:0.0015869621)94:0.0009159420,Meg22_1416_Bin_50:0.0031579788)78:0.0012148763)100:0.0527445942,((Meg22_1012_Bin_351:0.0011612333,Meg19_1012_Bin_301:0.0173517073)55:0.0042743087,Meg22_1214_Bin_281:0.1526735205)100:0.0239887668)100:0.0997400463)99:0.0267878939)100:0.0323984879,((Meg22_24_Bin_79:0.0029446080,Meg19_1012_Bin_394:0.0972772111)82:0.0026014018,Meg22_46_Bin_56:0.0089447437)100:0.1623781689)100:0.0667452319,Candidatus_Bathyarchaeota_archaeon_RBG_13_52_12:0.2906137497)100:0.0401912216)99:0.0409848048,(((Thaumarchaeota_archaeon_SCGC_AB-539-E09:0.2331695511,AB_69_Bin_120:0.1953750602)100:0.0742264887,(((AB_69_Bin_75:0.0027869039,(Meg22_46_Bin_121:0.2274625826,AB_1215_Bin_133:0.0226197075)100:0.1534716997)54:0.0024174567,Meg22_24_Bin_39:0.0121292602)100:0.0648787110,Candidatus_Bathyarchaeota_archaeon_76:0.1124422962)100:0.1265217605)91:0.0387854919,(((((Meg22_02_Bin_114:0.0000025684,(Meg22_46_Bin_111:0.0011681720,AB_1215_Bin_2:0.0238870063)38:0.0000025684)47:0.0002267155,(((Meg22_1012_Bin_126:0.0000025684,Meg22_810_Bin_72:0.0002270937)60:0.0001394854,Meg19_1012_Bin_270:0.0004599283)47:0.0000010437,AB_69_Bin_173:0.0002135328)80:0.0003273766)35:0.0000025684,Meg22_1214_Bin_113:0.0000025684)62:0.0002266085,Meg22_24_Bin_137:0.0000025684)100:0.0458551321,(((Meg22_810_Bin_112:0.0763809429,Meg22_1214_Bin_211:0.1116372155)96:0.0115444521,Meg22_46_Bin_136:0.0350092299)100:0.0064142835,(Meg19_1012_Bin_114:0.0042625688,Meg22_1012_Bin_322:0.0009974185)65:0.0007741425)100:0.0553168589)100:0.1871844700)100:0.0698797809)100:0.0680819380)100:0.1103784843,((Candidatus_Bathyarchaeota_archaeon_120:0.0262129815,Candidatus_Bathyarchaeota_archaeon_B23:0.1638537880)100:0.1679932776,(Candidatus_Bathyarchaeota_archaeon_106:0.0062914266,Candidatus_Bathyarchaeota_archaeon_128:0.2170919271)99:0.0272129699)100:0.1250603749)100:0.0766584408,(Candidatus_Bathyarchaeota_archaeon_101:0.0215161769,Candidatus_Bathyarchaeota_archaeon_140:0.0249383917)100:0.4336781420)100:0.2030852385)99:0.0339732117,(((((((((Crenarchaeota_archaeon_13_1_20CM_2_53_14:0.0000029712,archaeon_13_2_20CM_2_53_6:0.0006422613)100:0.0036049737,archaeon_13_1_40CM_4_53_4:0.0048548084)100:0.0852103737,Candidatus_Bathyarchaeota_archaeon_UBA185:0.1086768216)100:0.0625129316,(archaeon_13_1_40CM_2_52_13:0.0683571543,((archaeon_13_2_20CM_2_52_21:0.0013965340,archaeon_13_1_40CM_2_52_4:0.0018404161)99:0.0111407545,Crenarchaeota_archaeon_13_1_40CM_3_52_4:0.2668685341)89:0.0325591574)100:0.0855051649)100:0.0651673725,(archaeon_13_1_20CM_52_20:0.1774842293,(Crenarchaeota_archaeon_13_1_40CM_3_52_10:0.0643050877,(Crenarchaeota_archaeon_13_1_40CM_2_52_14:0.0011538383,Crenarchaeota_archaeon_13_1_40CM_3_52_17:0.0009269972)100:0.0275217331)100:0.1859915532)100:0.1227439263)99:0.0403994044,(Crenarchaeota_archaeon_13_1_40CM_3_53_5:0.0531142590,archaeon_13_1_20CM_2_54_9:0.0454360224)100:0.1275292766)100:0.3279639114,(Candidatus_Bathyarchaeota_archaeon_RBG_13_38_9:0.3859313636,miscellaneous_Crenarchaeota_group_archaeon_SMTZ-80:0.3459763962)81:0.0739297379)100:0.1305833154,(Meg22_1618_Bin_79:0.3686902769,(((Candidatus_Bathyarchaeota_archaeon_JdFR-11:0.0000025684,Candidatus_Bathyarchaeota_archaeon_JdFR-10:0.0000025684)100:0.2541757147,((Candidatus_Bathyarchaeota_archaeon_135:0.0744430948,(Candidatus_Bathyarchaeota_archaeon_B25:0.0231248544,Candidatus_Bathyarchaeota_archaeon_126:0.0401992718)100:0.0836104653)100:0.0457057447,(Candidatus_Bathyarchaeota_archaeon_137:0.0066648738,Candidatus_Bathyarchaeota_archaeon_142:0.0656926288)100:0.1981918155)100:0.1626061474)88:0.0390574307,(Candidatus_Bathyarchaeota_archaeon_139:0.2681345776,((Candidatus_Bathyarchaeota_archaeon_109:0.1025513875,(Candidatus_Bathyarchaeota_archaeon_ex4484_218:0.0172439723,Candidatus_Bathyarchaeota_archaeon_107:0.2289900404)100:0.0909211825)92:0.0289183740,Candidatus_Bathyarchaeota_archaeon_118:0.2140551644)99:0.0353630175)95:0.0606003030)95:0.0765469541)95:0.1880225776)55:0.0332899576,(((Meg22_1618_Bin_148:0.3068786838,(((AB_1215_Bin_112:0.0026631868,Meg19_1012_Bin_117:0.0078823383)100:0.0336552745,Candidatus_Bathyarchaeota_archaeon_141:0.1547068457)100:0.2561910651,Candidatus_Bathyarchaeota_archaeon_148:0.3103101317)100:0.0922491254)100:0.0926208310,(Meg22_1214_Bin_253:0.3223465424,Meg22_1618_Bin_144:0.3053407169)100:0.2088913013)71:0.0254214017,Candidatus_Bathyarchaeota_archaeon_RBG_16_48_13:0.4628025363)85:0.0324778077)95:0.0459642351)72:0.0276695932,((Candidatus_Bathyarchaeota_archaeon_134:0.0010725810,Candidatus_Bathyarchaeota_archaeon_B24:0.0016814232)100:0.1220900721,Candidatus_Bathyarchaeota_archaeon_133:0.0688490310)100:0.3043274804)95:0.0528740978)100:0.0477821874)96:0.0513081465,B48_G17.Brock:0.6568439028)100:0.1423192995)100:0.1471705968)100:0.5244439528);
