# Supplementary material for: Brockarchaeota, a novel archaeal phylum with unique and versatile carbon cycling pathways
Source: Nat Commun. 2021 Apr 23;12:2404. doi: 10.1038/s41467-021-22736-6 (PMC8065059; doi:10.1038/s41467-021-22736-6)
Supplement: Supplementary file 6 — Supplementary Data 4 [file 41467_2021_22736_MOESM6_ESM.xlsx]

## Sheet: Caption
Supplementary Data 4. Excel File Selected 250 publicly available TACK genomes including 15 Brockarchaeota genomes reported in this study.

## Sheet: Genomes used in this study
NCBI ID	Taxonomy ID	Genome	Phylum	Link to download
GCA_000270325.1	311458	Candidatus Caldiarchaeum subterraneum	Aigarchaeota	ftp://ftp.ncbi.nlm.nih.gov/genomes/all/GCA/000/270/325/GCA_000270325.1_ASM27032v1
GCA_000380685.1	1052823	Aigarchaeota archaeon SCGC AAA471-A16	Aigarchaeota	ftp://ftp.ncbi.nlm.nih.gov/genomes/all/GCA/000/380/685/GCA_000380685.1_ASM38068v1
GCA_000398565.1	1052838	Aigarchaeota archaeon JGI 0000001-A7	Aigarchaeota	ftp://ftp.ncbi.nlm.nih.gov/genomes/all/GCA/000/398/565/GCA_000398565.1_ASM39856v1
GCA_000402915.1	1052826	Aigarchaeota archaeon SCGC AAA471-D15	Aigarchaeota	ftp://ftp.ncbi.nlm.nih.gov/genomes/all/GCA/000/402/915/GCA_000402915.1_ASM40291v1
GCA_000402935.1	1052825	Aigarchaeota archaeon SCGC AAA471-B22	Aigarchaeota	ftp://ftp.ncbi.nlm.nih.gov/genomes/all/GCA/000/402/935/GCA_000402935.1_ASM40293v1
GCA_000402965.1	1052827	Aigarchaeota archaeon SCGC AAA471-E14	Aigarchaeota	ftp://ftp.ncbi.nlm.nih.gov/genomes/all/GCA/000/402/965/GCA_000402965.1_ASM40296v1
GCA_000405685.1	1130285	Aigarchaeota archaeon JGI 0000106-J15	Aigarchaeota	ftp://ftp.ncbi.nlm.nih.gov/genomes/all/GCA/000/405/685/GCA_000405685.1_ASM40568v1
GCA_000405905.1	1052829	Aigarchaeota archaeon SCGC AAA471-F17	Aigarchaeota	ftp://ftp.ncbi.nlm.nih.gov/genomes/all/GCA/000/405/905/GCA_000405905.1_ASM40590v1
GCA_000494145.1	1378080	Thaumarchaeota archaeon JGI OTU-1	Aigarchaeota	ftp://ftp.ncbi.nlm.nih.gov/genomes/all/GCA/000/494/145/GCA_000494145.1_Aigarchaeota_archaeon_OTU_1
GCA_000494165.1	1395101	Thaumarchaeota archaeon JGI OTU-2	Aigarchaeota	ftp://ftp.ncbi.nlm.nih.gov/genomes/all/GCA/000/494/165/GCA_000494165.1_Aigarchaeota_archaeon_OTU_2
GCA_000494185.1	1379386	Thaumarchaeota archaeon JGI OTU-3	Aigarchaeota	ftp://ftp.ncbi.nlm.nih.gov/genomes/all/GCA/000/494/185/GCA_000494185.1_Aigarchaeota_archaeon_OTU_3
GCA_003660805.1	2026795	Thaumarchaeota archaeon	Aigarchaeota	ftp://ftp.ncbi.nlm.nih.gov/genomes/all/GCA/003/660/805/GCA_003660805.1_ASM366080v1
GCA_003660785.1	2026795	Thaumarchaeota archaeon	Aigarchaeota	ftp://ftp.ncbi.nlm.nih.gov/genomes/all/GCA/003/660/785/GCA_003660785.1_ASM366078v1
GCA_003660755.1	2026795	Thaumarchaeota archaeon	Aigarchaeota	ftp://ftp.ncbi.nlm.nih.gov/genomes/all/GCA/003/660/755/GCA_003660755.1_ASM366075v1
GCA_003660745.1	2026795	Thaumarchaeota archaeon	Aigarchaeota	ftp://ftp.ncbi.nlm.nih.gov/genomes/all/GCA/003/660/745/GCA_003660745.1_ASM366074v1
GCA_003660745.1	2026795	Thaumarchaeota archaeon	Aigarchaeota	ftp://ftp.ncbi.nlm.nih.gov/genomes/all/GCA/003/660/745/GCA_003660745.1_ASM366074v1
GCA_003660725.1	2026795	Thaumarchaeota archaeon	Aigarchaeota	ftp://ftp.ncbi.nlm.nih.gov/genomes/all/GCA/003/660/725/GCA_003660725.1_ASM366072v1
GCA_003660695.1	2026795	Thaumarchaeota archaeon	Aigarchaeota	ftp://ftp.ncbi.nlm.nih.gov/genomes/all/GCA/003/660/695/GCA_003660695.1_ASM366069v1
GCA_003660685.1	2026795	Thaumarchaeota archaeon	Aigarchaeota	ftp://ftp.ncbi.nlm.nih.gov/genomes/all/GCA/003/660/685/GCA_003660685.1_ASM366068v1
GCA_003660665.1	2026795	Thaumarchaeota archaeon	Aigarchaeota	ftp://ftp.ncbi.nlm.nih.gov/genomes/all/GCA/003/660/665/GCA_003660665.1_ASM366066v1
GCA_003660635.1	2026795	Thaumarchaeota archaeon	Aigarchaeota	ftp://ftp.ncbi.nlm.nih.gov/genomes/all/GCA/003/660/635/GCA_003660635.1_ASM366063v1
GCA_000349625.1	1198115	Thaumarchaeota archaeon SCGC AB-539-E09	Bathyarchaeota	ftp://ftp.ncbi.nlm.nih.gov/genomes/all/GCA/000/349/625/GCA_000349625.1_GATC
GCA_001273335.1	1685125	miscellaneous Crenarchaeota group-1 archaeon SG8-32-3	Bathyarchaeota	ftp://ftp.ncbi.nlm.nih.gov/genomes/all/GCA/001/273/335/GCA_001273335.1_ASM127333v1
GCA_001273345.1	1685124	miscellaneous Crenarchaeota group-1 archaeon SG8-32-1	Bathyarchaeota	ftp://ftp.ncbi.nlm.nih.gov/genomes/all/GCA/001/273/345/GCA_001273345.1_ASM127334v1
GCA_001273385.1	1685126	miscellaneous Crenarchaeota group-6 archaeon AD8-1	Bathyarchaeota	ftp://ftp.ncbi.nlm.nih.gov/genomes/all/GCA/001/273/385/GCA_001273385.1_ASM127338v1
GCA_001273415.1	1685127	miscellaneous Crenarchaeota group-15 archaeon DG-45	Bathyarchaeota	ftp://ftp.ncbi.nlm.nih.gov/genomes/all/GCA/001/273/415/GCA_001273415.1_ASM127341v1
GCA_001273495.1	1685135	miscellaneous Crenarchaeota group archaeon SMTZ-80	Bathyarchaeota	ftp://ftp.ncbi.nlm.nih.gov/genomes/all/GCA/001/273/495/GCA_001273495.1_ASM127349v1
GCA_001399795.1	1700836	Candidatus Bathyarchaeota archaeon BA2	Bathyarchaeota	ftp://ftp.ncbi.nlm.nih.gov/genomes/all/GCA/001/399/795/GCA_001399795.1_ASM139979v1
GCA_001399805.1	1700835	Candidatus Bathyarchaeota archaeon BA1	Bathyarchaeota	ftp://ftp.ncbi.nlm.nih.gov/genomes/all/GCA/001/399/805/GCA_001399805.1_ASM139980v1
GCA_001577155.1	1781242	Candidatus Bathyarchaeota archaeon TCS64	Bathyarchaeota	ftp://ftp.ncbi.nlm.nih.gov/genomes/all/GCA/001/577/155/GCA_001577155.1_ASM157715v1
GCA_001593845.1	1779372	Candidatus Bathyarchaeota archaeon B63	Bathyarchaeota	ftp://ftp.ncbi.nlm.nih.gov/genomes/all/GCA/001/593/845/GCA_001593845.1_ASM159384v1
GCA_001593855.1	1779369	Candidatus Bathyarchaeota archaeon B25	Bathyarchaeota	ftp://ftp.ncbi.nlm.nih.gov/genomes/all/GCA/001/593/855/GCA_001593855.1_ASM159385v1
GCA_001593865.1	1779368	Candidatus Bathyarchaeota archaeon B24	Bathyarchaeota	ftp://ftp.ncbi.nlm.nih.gov/genomes/all/GCA/001/593/865/GCA_001593865.1_ASM159386v1
GCA_001593875.1	1779367	Candidatus Bathyarchaeota archaeon B23	Bathyarchaeota	ftp://ftp.ncbi.nlm.nih.gov/genomes/all/GCA/001/593/875/GCA_001593875.1_ASM159387v1
GCA_001593925.1	1779370	Candidatus Bathyarchaeota archaeon B26-1	Bathyarchaeota	ftp://ftp.ncbi.nlm.nih.gov/genomes/all/GCA/001/593/925/GCA_001593925.1_ASM159392v1
GCA_001593935.1	1779371	Candidatus Bathyarchaeota archaeon B26-2	Bathyarchaeota	ftp://ftp.ncbi.nlm.nih.gov/genomes/all/GCA/001/593/935/GCA_001593935.1_ASM159393v1
GCA_001768965.1	1797286	archaeon RBG_16_50_20	Bathyarchaeota	ftp://ftp.ncbi.nlm.nih.gov/genomes/all/GCA/001/768/965/GCA_001768965.1_ASM176896v1
GCA_001774235.1	1797378	Candidatus Bathyarchaeota archaeon RBG_13_46_16b	Bathyarchaeota	ftp://ftp.ncbi.nlm.nih.gov/genomes/all/GCA/001/774/235/GCA_001774235.1_ASM177423v1
GCA_001774245.1	1797379	Candidatus Bathyarchaeota archaeon RBG_13_52_12	Bathyarchaeota	ftp://ftp.ncbi.nlm.nih.gov/genomes/all/GCA/001/774/245/GCA_001774245.1_ASM177424v1
GCA_001775955.1	1797377	Candidatus Bathyarchaeota archaeon RBG_13_38_9	Bathyarchaeota	ftp://ftp.ncbi.nlm.nih.gov/genomes/all/GCA/001/775/955/GCA_001775955.1_ASM177595v1
GCA_001775965.1	1797380	Candidatus Bathyarchaeota archaeon RBG_13_60_20	Bathyarchaeota	ftp://ftp.ncbi.nlm.nih.gov/genomes/all/GCA/001/775/965/GCA_001775965.1_ASM177596v1
GCA_001775995.1	1797381	Candidatus Bathyarchaeota archaeon RBG_16_48_13	Bathyarchaeota	ftp://ftp.ncbi.nlm.nih.gov/genomes/all/GCA/001/775/995/GCA_001775995.1_ASM177599v1
GCA_001776015.1	1797382	Candidatus Bathyarchaeota archaeon RBG_16_57_9	Bathyarchaeota	ftp://ftp.ncbi.nlm.nih.gov/genomes/all/GCA/001/776/015/GCA_001776015.1_ASM177601v1
GCA_001915065.1	1805020	archaeon 13_2_20CM_2_53_6	Bathyarchaeota	ftp://ftp.ncbi.nlm.nih.gov/genomes/all/GCA/001/915/065/GCA_001915065.1_ASM191506v1
GCA_001915075.1	1805019	archaeon 13_2_20CM_2_52_21	Bathyarchaeota	ftp://ftp.ncbi.nlm.nih.gov/genomes/all/GCA/001/915/075/GCA_001915075.1_ASM191507v1
GCA_001918315.1	1805017	archaeon 13_1_40CM_4_53_4	Bathyarchaeota	ftp://ftp.ncbi.nlm.nih.gov/genomes/all/GCA/001/918/315/GCA_001918315.1_ASM191831v1
GCA_001918715.1	1805098	Crenarchaeota archaeon 13_1_40CM_3_53_5	Bathyarchaeota	ftp://ftp.ncbi.nlm.nih.gov/genomes/all/GCA/001/918/715/GCA_001918715.1_ASM191871v1
GCA_001918735.1	1805097	Crenarchaeota archaeon 13_1_40CM_3_52_4	Bathyarchaeota	ftp://ftp.ncbi.nlm.nih.gov/genomes/all/GCA/001/918/735/GCA_001918735.1_ASM191873v1
GCA_001918745.1	1805096	Crenarchaeota archaeon 13_1_40CM_3_52_17	Bathyarchaeota	ftp://ftp.ncbi.nlm.nih.gov/genomes/all/GCA/001/918/745/GCA_001918745.1_ASM191874v1
GCA_001918765.1	1805095	Crenarchaeota archaeon 13_1_40CM_3_52_10	Bathyarchaeota	ftp://ftp.ncbi.nlm.nih.gov/genomes/all/GCA/001/918/765/GCA_001918765.1_ASM191876v1
GCA_001919175.1	1805092	Crenarchaeota archaeon 13_1_40CM_2_52_14	Bathyarchaeota	ftp://ftp.ncbi.nlm.nih.gov/genomes/all/GCA/001/919/175/GCA_001919175.1_ASM191917v1
GCA_001919285.1	1805013	archaeon 13_1_40CM_2_52_13	Bathyarchaeota	ftp://ftp.ncbi.nlm.nih.gov/genomes/all/GCA/001/919/285/GCA_001919285.1_ASM191928v1
GCA_001919675.1	1805012	archaeon 13_1_20CM_52_20	Bathyarchaeota	ftp://ftp.ncbi.nlm.nih.gov/genomes/all/GCA/001/919/675/GCA_001919675.1_ASM191967v1
GCA_001920575.1	1805094	Crenarchaeota archaeon 13_1_20CM_2_53_14	Bathyarchaeota	ftp://ftp.ncbi.nlm.nih.gov/genomes/all/GCA/001/920/575/GCA_001920575.1_ASM192057v1
GCA_001920655.1	1805008	archaeon 13_1_20CM_2_54_9	Bathyarchaeota	ftp://ftp.ncbi.nlm.nih.gov/genomes/all/GCA/001/920/655/GCA_001920655.1_ASM192065v1
GCA_002009955.1	1935113	Candidatus Bathyarchaeota archaeon JdFR-05	Bathyarchaeota	ftp://ftp.ncbi.nlm.nih.gov/genomes/all/GCA/002/009/955/GCA_002009955.1_ASM200995v1
GCA_002009985.1	1935118	Candidatus Bathyarchaeota archaeon JdFR-10	Bathyarchaeota	ftp://ftp.ncbi.nlm.nih.gov/genomes/all/GCA/002/009/985/GCA_002009985.1_ASM200998v1
GCA_002010925.1	1935112	Candidatus Bathyarchaeota archaeon JdFR-04	Bathyarchaeota	ftp://ftp.ncbi.nlm.nih.gov/genomes/all/GCA/002/010/925/GCA_002010925.1_ASM201092v1
GCA_002010955.1	1935114	Candidatus Bathyarchaeota archaeon JdFR-06	Bathyarchaeota	ftp://ftp.ncbi.nlm.nih.gov/genomes/all/GCA/002/010/955/GCA_002010955.1_ASM201095v1
GCA_002010975.1	1935115	Candidatus Bathyarchaeota archaeon JdFR-07	Bathyarchaeota	ftp://ftp.ncbi.nlm.nih.gov/genomes/all/GCA/002/010/975/GCA_002010975.1_ASM201097v1
GCA_002010995.1	1935116	Candidatus Bathyarchaeota archaeon JdFR-08	Bathyarchaeota	ftp://ftp.ncbi.nlm.nih.gov/genomes/all/GCA/002/010/995/GCA_002010995.1_ASM201099v1
GCA_002011005.1	1935117	Candidatus Bathyarchaeota archaeon JdFR-09	Bathyarchaeota	ftp://ftp.ncbi.nlm.nih.gov/genomes/all/GCA/002/011/005/GCA_002011005.1_ASM201100v1
GCA_002011035.1	1935119	Candidatus Bathyarchaeota archaeon JdFR-11	Bathyarchaeota	ftp://ftp.ncbi.nlm.nih.gov/genomes/all/GCA/002/011/035/GCA_002011035.1_ASM201103v1
GCA_002779555.1	1974385	Candidatus Bathyarchaeota archaeon CG07_land_8_20_14_0_80_47_9	Bathyarchaeota	ftp://ftp.ncbi.nlm.nih.gov/genomes/all/GCA/002/779/555/GCA_002779555.1_ASM277955v1
GCA_002782745.1	1974384	Candidatus Bathyarchaeota archaeon CG_4_8_14_3_um_filter_42_8	Bathyarchaeota	ftp://ftp.ncbi.nlm.nih.gov/genomes/all/GCA/002/782/745/GCA_002782745.1_ASM278274v1
GCA_003662745.1	2026714	Candidatus Bathyarchaeota archaeon	Bathyarchaeota	ftp://ftp.ncbi.nlm.nih.gov/genomes/all/GCA/003/662/745/GCA_003662745.1_ASM366274v1
GCA_003662705.1	2026714	Candidatus Bathyarchaeota archaeon	Bathyarchaeota	ftp://ftp.ncbi.nlm.nih.gov/genomes/all/GCA/003/662/705/GCA_003662705.1_ASM366270v1
GCA_003662715.1	2026714	Candidatus Bathyarchaeota archaeon	Bathyarchaeota	ftp://ftp.ncbi.nlm.nih.gov/genomes/all/GCA/003/662/715/GCA_003662715.1_ASM366271v1
GCA_003662685.1	2026714	Candidatus Bathyarchaeota archaeon	Bathyarchaeota	ftp://ftp.ncbi.nlm.nih.gov/genomes/all/GCA/003/662/685/GCA_003662685.1_ASM366268v1
GCA_003662655.1	2026714	Candidatus Bathyarchaeota archaeon	Bathyarchaeota	ftp://ftp.ncbi.nlm.nih.gov/genomes/all/GCA/003/662/655/GCA_003662655.1_ASM366265v1
GCA_003662645.1	2026714	Candidatus Bathyarchaeota archaeon	Bathyarchaeota	ftp://ftp.ncbi.nlm.nih.gov/genomes/all/GCA/003/662/645/GCA_003662645.1_ASM366264v1
GCA_003662625.1	2026714	Candidatus Bathyarchaeota archaeon	Bathyarchaeota	ftp://ftp.ncbi.nlm.nih.gov/genomes/all/GCA/003/662/625/GCA_003662625.1_ASM366262v1
GCA_003662595.1	2026714	Candidatus Bathyarchaeota archaeon	Bathyarchaeota	ftp://ftp.ncbi.nlm.nih.gov/genomes/all/GCA/003/662/595/GCA_003662595.1_ASM366259v1
GCA_003662585.1	2026714	Candidatus Bathyarchaeota archaeon	Bathyarchaeota	ftp://ftp.ncbi.nlm.nih.gov/genomes/all/GCA/003/662/585/GCA_003662585.1_ASM366258v1
GCA_003662565.1	2026714	Candidatus Bathyarchaeota archaeon	Bathyarchaeota	ftp://ftp.ncbi.nlm.nih.gov/genomes/all/GCA/003/662/565/GCA_003662565.1_ASM366256v1
GCA_003662515.1	2026714	Candidatus Bathyarchaeota archaeon	Bathyarchaeota	ftp://ftp.ncbi.nlm.nih.gov/genomes/all/GCA/003/662/515/GCA_003662515.1_ASM366251v1
GCA_003662535.1	2026714	Candidatus Bathyarchaeota archaeon	Bathyarchaeota	ftp://ftp.ncbi.nlm.nih.gov/genomes/all/GCA/003/662/535/GCA_003662535.1_ASM366253v1
GCA_003662515.1	2026714	Candidatus Bathyarchaeota archaeon	Bathyarchaeota	ftp://ftp.ncbi.nlm.nih.gov/genomes/all/GCA/003/662/515/GCA_003662515.1_ASM366251v1
GCA_003662505.1	2026714	Candidatus Bathyarchaeota archaeon	Bathyarchaeota	ftp://ftp.ncbi.nlm.nih.gov/genomes/all/GCA/003/662/505/GCA_003662505.1_ASM366250v1
GCA_003662485.1	2026714	Candidatus Bathyarchaeota archaeon	Bathyarchaeota	ftp://ftp.ncbi.nlm.nih.gov/genomes/all/GCA/003/662/485/GCA_003662485.1_ASM366248v1
GCA_003662445.1	2026714	Candidatus Bathyarchaeota archaeon	Bathyarchaeota	ftp://ftp.ncbi.nlm.nih.gov/genomes/all/GCA/003/662/445/GCA_003662445.1_ASM366244v1
GCA_003662455.1	2026714	Candidatus Bathyarchaeota archaeon	Bathyarchaeota	ftp://ftp.ncbi.nlm.nih.gov/genomes/all/GCA/003/662/455/GCA_003662455.1_ASM366245v1
GCA_003662445.1	2026714	Candidatus Bathyarchaeota archaeon	Bathyarchaeota	ftp://ftp.ncbi.nlm.nih.gov/genomes/all/GCA/003/662/445/GCA_003662445.1_ASM366244v1
GCA_003662455.1	2026714	Candidatus Bathyarchaeota archaeon	Bathyarchaeota	ftp://ftp.ncbi.nlm.nih.gov/genomes/all/GCA/003/662/455/GCA_003662455.1_ASM366245v1
GCA_003662425.1	2026714	Candidatus Bathyarchaeota archaeon	Bathyarchaeota	ftp://ftp.ncbi.nlm.nih.gov/genomes/all/GCA/003/662/425/GCA_003662425.1_ASM366242v1
GCA_003662395.1	2026714	Candidatus Bathyarchaeota archaeon	Bathyarchaeota	ftp://ftp.ncbi.nlm.nih.gov/genomes/all/GCA/003/662/395/GCA_003662395.1_ASM366239v1
GCA_003662385.1	2026714	Candidatus Bathyarchaeota archaeon	Bathyarchaeota	ftp://ftp.ncbi.nlm.nih.gov/genomes/all/GCA/003/662/385/GCA_003662385.1_ASM366238v1
GCA_003662365.1	2026714	Candidatus Bathyarchaeota archaeon	Bathyarchaeota	ftp://ftp.ncbi.nlm.nih.gov/genomes/all/GCA/003/662/365/GCA_003662365.1_ASM366236v1
GCA_003662345.1	2026714	Candidatus Bathyarchaeota archaeon	Bathyarchaeota	ftp://ftp.ncbi.nlm.nih.gov/genomes/all/GCA/003/662/345/GCA_003662345.1_ASM366234v1
GCA_003662325.1	2026714	Candidatus Bathyarchaeota archaeon	Bathyarchaeota	ftp://ftp.ncbi.nlm.nih.gov/genomes/all/GCA/003/662/325/GCA_003662325.1_ASM366232v1
GCA_003662305.1	2026714	Candidatus Bathyarchaeota archaeon	Bathyarchaeota	ftp://ftp.ncbi.nlm.nih.gov/genomes/all/GCA/003/662/305/GCA_003662305.1_ASM366230v1
GCA_003662275.1	2026714	Candidatus Bathyarchaeota archaeon	Bathyarchaeota	ftp://ftp.ncbi.nlm.nih.gov/genomes/all/GCA/003/662/275/GCA_003662275.1_ASM366227v1
GCA_003662265.1	2026714	Candidatus Bathyarchaeota archaeon	Bathyarchaeota	ftp://ftp.ncbi.nlm.nih.gov/genomes/all/GCA/003/662/265/GCA_003662265.1_ASM366226v1
GCA_003662245.1	2026714	Candidatus Bathyarchaeota archaeon	Bathyarchaeota	ftp://ftp.ncbi.nlm.nih.gov/genomes/all/GCA/003/662/245/GCA_003662245.1_ASM366224v1
GCA_003662205.1	2026714	Candidatus Bathyarchaeota archaeon	Bathyarchaeota	ftp://ftp.ncbi.nlm.nih.gov/genomes/all/GCA/003/662/205/GCA_003662205.1_ASM366220v1
GCA_003662215.1	2026714	Candidatus Bathyarchaeota archaeon	Bathyarchaeota	ftp://ftp.ncbi.nlm.nih.gov/genomes/all/GCA/003/662/215/GCA_003662215.1_ASM366221v1
GCA_003662185.1	2026714	Candidatus Bathyarchaeota archaeon	Bathyarchaeota	ftp://ftp.ncbi.nlm.nih.gov/genomes/all/GCA/003/662/185/GCA_003662185.1_ASM366218v1
GCA_003662155.1	2026714	Candidatus Bathyarchaeota archaeon	Bathyarchaeota	ftp://ftp.ncbi.nlm.nih.gov/genomes/all/GCA/003/662/155/GCA_003662155.1_ASM366215v1
GCA_003662145.1	2026714	Candidatus Bathyarchaeota archaeon	Bathyarchaeota	ftp://ftp.ncbi.nlm.nih.gov/genomes/all/GCA/003/662/145/GCA_003662145.1_ASM366214v1
GCA_003662125.1	2026714	Candidatus Bathyarchaeota archaeon	Bathyarchaeota	ftp://ftp.ncbi.nlm.nih.gov/genomes/all/GCA/003/662/125/GCA_003662125.1_ASM366212v1
GCA_003662095.1	2026714	Candidatus Bathyarchaeota archaeon	Bathyarchaeota	ftp://ftp.ncbi.nlm.nih.gov/genomes/all/GCA/003/662/095/GCA_003662095.1_ASM366209v1
GCA_003662085.1	2026714	Candidatus Bathyarchaeota archaeon	Bathyarchaeota	ftp://ftp.ncbi.nlm.nih.gov/genomes/all/GCA/003/662/085/GCA_003662085.1_ASM366208v1
GCA_003662065.1	2026714	Candidatus Bathyarchaeota archaeon	Bathyarchaeota	ftp://ftp.ncbi.nlm.nih.gov/genomes/all/GCA/003/662/065/GCA_003662065.1_ASM366206v1
GCA_003662035.1	2026714	Candidatus Bathyarchaeota archaeon	Bathyarchaeota	ftp://ftp.ncbi.nlm.nih.gov/genomes/all/GCA/003/662/035/GCA_003662035.1_ASM366203v1
GCA_003662025.1	2026714	Candidatus Bathyarchaeota archaeon	Bathyarchaeota	ftp://ftp.ncbi.nlm.nih.gov/genomes/all/GCA/003/662/025/GCA_003662025.1_ASM366202v1
GCA_003662005.1	2026714	Candidatus Bathyarchaeota archaeon	Bathyarchaeota	ftp://ftp.ncbi.nlm.nih.gov/genomes/all/GCA/003/662/005/GCA_003662005.1_ASM366200v1
GCA_003661975.1	2026714	Candidatus Bathyarchaeota archaeon	Bathyarchaeota	ftp://ftp.ncbi.nlm.nih.gov/genomes/all/GCA/003/661/975/GCA_003661975.1_ASM366197v1
GCA_003661965.1	2026714	Candidatus Bathyarchaeota archaeon	Bathyarchaeota	ftp://ftp.ncbi.nlm.nih.gov/genomes/all/GCA/003/661/965/GCA_003661965.1_ASM366196v1
GCA_003661945.1	2026714	Candidatus Bathyarchaeota archaeon	Bathyarchaeota	ftp://ftp.ncbi.nlm.nih.gov/genomes/all/GCA/003/661/945/GCA_003661945.1_ASM366194v1
GCA_003661625.1	1906665	archaeon	Brockarchaeota	ftp://ftp.ncbi.nlm.nih.gov/genomes/all/GCA/003/661/625/GCA_003661625.1_ASM366162v1
GCA_003661605.1	1906665	archaeon	Brockarchaeota	ftp://ftp.ncbi.nlm.nih.gov/genomes/all/GCA/003/661/605/GCA_003661605.1_ASM366160v1
GCA_000494205.1	1415632	crenarchaeote JGI-OTU-1	Geoarchaeota	ftp://ftp.ncbi.nlm.nih.gov/genomes/all/GCA/000/494/205/GCA_000494205.1_Geoarchaeota_archaeon_OTU_1
GCA_002011075.1	1935120	Candidatus Geothermarchaeota archaeon JdFR-13	Geothermarchaeota	ftp://ftp.ncbi.nlm.nih.gov/genomes/all/GCA/002/011/075/GCA_002011075.1_ASM201107v1
GCA_002011085.1	1935121	Candidatus Geothermarchaeota archaeon JdFR-14	Geothermarchaeota	ftp://ftp.ncbi.nlm.nih.gov/genomes/all/GCA/002/011/085/GCA_002011085.1_ASM201108v1
GCA_003661525.1	2250273	Candidatus Geothermarchaeota archaeon	Geothermarchaeota	ftp://ftp.ncbi.nlm.nih.gov/genomes/all/GCA/003/661/525/GCA_003661525.1_ASM366152v1
GCA_003661505.1	2250273	Candidatus Geothermarchaeota archaeon	Geothermarchaeota	ftp://ftp.ncbi.nlm.nih.gov/genomes/all/GCA/003/661/505/GCA_003661505.1_ASM366150v1
GCA_003661485.1	2250273	Candidatus Geothermarchaeota archaeon	Geothermarchaeota	ftp://ftp.ncbi.nlm.nih.gov/genomes/all/GCA/003/661/485/GCA_003661485.1_ASM366148v1
GCA_003661345.1	2056630	Candidatus Korarchaeota archaeon	Korarchaeota	ftp://ftp.ncbi.nlm.nih.gov/genomes/all/GCA/003/661/345/GCA_003661345.1_ASM366134v1
GCA_003019335.1	1978166	G2_ECH_B_SAG-G06	Marsarchaeota	ftp://ftp.ncbi.nlm.nih.gov/genomes/all/GCA/003/019/335/GCA_003019335.1_ASM301933v1
GCA_003019345.1	1978162	G2_ECH_B_SAG-M15	Marsarchaeota	ftp://ftp.ncbi.nlm.nih.gov/genomes/all/GCA/003/019/345/GCA_003019345.1_ASM301934v1
GCA_003019375.1	1978164	G2_ECH_B_SAG-E12	Marsarchaeota	ftp://ftp.ncbi.nlm.nih.gov/genomes/all/GCA/003/019/375/GCA_003019375.1_ASM301937v1
GCA_003019385.1	1978167	G2_ECH_B_SAG-G16	Marsarchaeota	ftp://ftp.ncbi.nlm.nih.gov/genomes/all/GCA/003/019/385/GCA_003019385.1_ASM301938v1
GCA_003019415.1	1978165	G2_ECH_B_SAG-F08	Marsarchaeota	ftp://ftp.ncbi.nlm.nih.gov/genomes/all/GCA/003/019/415/GCA_003019415.1_ASM301941v1
GCA_003019435.1	1978158	G2_BE_D	Marsarchaeota	ftp://ftp.ncbi.nlm.nih.gov/genomes/all/GCA/003/019/435/GCA_003019435.1_ASM301943v1
GCA_003019445.1	1978153	G1_OSP_B	Marsarchaeota	ftp://ftp.ncbi.nlm.nih.gov/genomes/all/GCA/003/019/445/GCA_003019445.1_ASM301944v1
GCA_003019475.1	1978161	G2_ECH_B_3	Marsarchaeota	ftp://ftp.ncbi.nlm.nih.gov/genomes/all/GCA/003/019/475/GCA_003019475.1_ASM301947v1
GCA_003019485.1	1978163	G2_ECH_B_SAG-C16	Marsarchaeota	ftp://ftp.ncbi.nlm.nih.gov/genomes/all/GCA/003/019/485/GCA_003019485.1_ASM301948v1
GCA_003019515.1	1978160	G2_ECH_B_2	Marsarchaeota	ftp://ftp.ncbi.nlm.nih.gov/genomes/all/GCA/003/019/515/GCA_003019515.1_ASM301951v1
GCA_003019535.1	1978159	G2_ECH_B_1	Marsarchaeota	ftp://ftp.ncbi.nlm.nih.gov/genomes/all/GCA/003/019/535/GCA_003019535.1_ASM301953v1
GCA_003019545.1	1978157	G2_OSP_D	Marsarchaeota	ftp://ftp.ncbi.nlm.nih.gov/genomes/all/GCA/003/019/545/GCA_003019545.1_ASM301954v1
GCA_003019565.1	1978155	G1_OSP_D	Marsarchaeota	ftp://ftp.ncbi.nlm.nih.gov/genomes/all/GCA/003/019/565/GCA_003019565.1_ASM301956v1
GCA_003019595.1	1978156	G1_BE_D	Marsarchaeota	ftp://ftp.ncbi.nlm.nih.gov/genomes/all/GCA/003/019/595/GCA_003019595.1_ASM301959v1
GCA_003019615.1	1978154	G1_OSP_C	Marsarchaeota	ftp://ftp.ncbi.nlm.nih.gov/genomes/all/GCA/003/019/615/GCA_003019615.1_ASM301961v1
GCA_002495315.1	1915753	Thaumarchaeota archaeon UBA141	Thaumarchaeota	ftp://ftp.ncbi.nlm.nih.gov/genomes/all/GCA/002/495/315/GCA_002495315.1_ASM249531v1
GCA_002506605.1	1915754	Thaumarchaeota archaeon UBA160	Thaumarchaeota	ftp://ftp.ncbi.nlm.nih.gov/genomes/all/GCA/002/506/605/GCA_002506605.1_ASM250660v1
GCA_002499005.1	1915755	Thaumarchaeota archaeon UBA164	Thaumarchaeota	ftp://ftp.ncbi.nlm.nih.gov/genomes/all/GCA/002/499/005/GCA_002499005.1_ASM249900v1
GCA_002495205.1	1915756	Thaumarchaeota archaeon UBA183	Thaumarchaeota	ftp://ftp.ncbi.nlm.nih.gov/genomes/all/GCA/002/495/205/GCA_002495205.1_ASM249520v1
GCA_002508305.1	1915757	Thaumarchaeota archaeon UBA201	Thaumarchaeota	ftp://ftp.ncbi.nlm.nih.gov/genomes/all/GCA/002/508/305/GCA_002508305.1_ASM250830v1
GCA_002494895.1	1915599	Nitrososphaera sp. UBA210	Thaumarchaeota	ftp://ftp.ncbi.nlm.nih.gov/genomes/all/GCA/002/494/895/GCA_002494895.1_ASM249489v1
GCA_002494485.1	1915708	Nitrososphaerales archaeon UBA213	Thaumarchaeota	ftp://ftp.ncbi.nlm.nih.gov/genomes/all/GCA/002/494/485/GCA_002494485.1_ASM249448v1
GCA_002495575.1	1915600	Nitrososphaera sp. UBA216	Thaumarchaeota	ftp://ftp.ncbi.nlm.nih.gov/genomes/all/GCA/002/495/575/GCA_002495575.1_ASM249557v1
GCA_002501845.1	1915601	Nitrososphaera sp. UBA217	Thaumarchaeota	ftp://ftp.ncbi.nlm.nih.gov/genomes/all/GCA/002/501/845/GCA_002501845.1_ASM250184v1
GCA_002499525.1	1915705	Nitrosopumilales archaeon UBA218	Thaumarchaeota	ftp://ftp.ncbi.nlm.nih.gov/genomes/all/GCA/002/499/525/GCA_002499525.1_ASM249952v1
GCA_002498105.1	1915706	Nitrosopumilales archaeon UBA219	Thaumarchaeota	ftp://ftp.ncbi.nlm.nih.gov/genomes/all/GCA/002/498/105/GCA_002498105.1_ASM249810v1
GCA_002495905.1	1915758	Thaumarchaeota archaeon UBA223	Thaumarchaeota	ftp://ftp.ncbi.nlm.nih.gov/genomes/all/GCA/002/495/905/GCA_002495905.1_ASM249590v1
GCA_002495135.1	1915602	Nitrososphaera sp. UBA239	Thaumarchaeota	ftp://ftp.ncbi.nlm.nih.gov/genomes/all/GCA/002/495/135/GCA_002495135.1_ASM249513v1
GCA_002508435.1	1915603	Nitrososphaera sp. UBA240	Thaumarchaeota	ftp://ftp.ncbi.nlm.nih.gov/genomes/all/GCA/002/508/435/GCA_002508435.1_ASM250843v1
GCA_002504425.1	1915683	Nitrososphaeraceae archaeon UBA272	Thaumarchaeota	ftp://ftp.ncbi.nlm.nih.gov/genomes/all/GCA/002/504/425/GCA_002504425.1_ASM250442v1
GCA_002501935.1	1915684	Nitrososphaeraceae archaeon UBA273	Thaumarchaeota	ftp://ftp.ncbi.nlm.nih.gov/genomes/all/GCA/002/501/935/GCA_002501935.1_ASM250193v1
GCA_002495965.1	1915685	Nitrososphaeraceae archaeon UBA347	Thaumarchaeota	ftp://ftp.ncbi.nlm.nih.gov/genomes/all/GCA/002/495/965/GCA_002495965.1_ASM249596v1
GCA_002501855.1	1915686	Nitrososphaeraceae archaeon UBA348	Thaumarchaeota	ftp://ftp.ncbi.nlm.nih.gov/genomes/all/GCA/002/501/855/GCA_002501855.1_ASM250185v1
GCA_002498045.1	1915707	Nitrosopumilales archaeon UBA459	Thaumarchaeota	ftp://ftp.ncbi.nlm.nih.gov/genomes/all/GCA/002/498/045/GCA_002498045.1_ASM249804v1
GCA_002498345.1	1915687	Nitrososphaeraceae archaeon UBA466	Thaumarchaeota	ftp://ftp.ncbi.nlm.nih.gov/genomes/all/GCA/002/498/345/GCA_002498345.1_ASM249834v1
GCA_002506665.1	1915597	Nitrosopumilus sp. UBA526	Thaumarchaeota	ftp://ftp.ncbi.nlm.nih.gov/genomes/all/GCA/002/506/665/GCA_002506665.1_ASM250666v1
GCA_002494985.1	1915598	Nitrosopumilus sp. UBA527	Thaumarchaeota	ftp://ftp.ncbi.nlm.nih.gov/genomes/all/GCA/002/494/985/GCA_002494985.1_ASM249498v1
GCA_002496625.1	1915688	Nitrososphaeraceae archaeon UBA536	Thaumarchaeota	ftp://ftp.ncbi.nlm.nih.gov/genomes/all/GCA/002/496/625/GCA_002496625.1_ASM249662v1
GCA_002505305.1	1915759	Thaumarchaeota archaeon UBA539	Thaumarchaeota	ftp://ftp.ncbi.nlm.nih.gov/genomes/all/GCA/002/505/305/GCA_002505305.1_ASM250530v1
GCA_002494565.1	1915760	Thaumarchaeota archaeon UBA57	Thaumarchaeota	ftp://ftp.ncbi.nlm.nih.gov/genomes/all/GCA/002/494/565/GCA_002494565.1_ASM249456v1
GCA_000018465.1	338192	Nitrosopumilus maritimus SCM1	Thaumarchaeota	ftp://ftp.ncbi.nlm.nih.gov/genomes/all/GCA/000/018/465/GCA_000018465.1_ASM1846v1
GCA_000200715.1	46770	Cenarchaeum symbiosum A	Thaumarchaeota	ftp://ftp.ncbi.nlm.nih.gov/genomes/all/GCA/000/200/715/GCA_000200715.1_ASM20071v1
GCA_000204585.1	1007084	Candidatus Nitrosarchaeum limnium SFB1	Thaumarchaeota	ftp://ftp.ncbi.nlm.nih.gov/genomes/all/GCA/000/204/585/GCA_000204585.1_ASM20458v1
GCA_000220175.2	1088740	Nitrosarchaeum koreense MY1	Thaumarchaeota	ftp://ftp.ncbi.nlm.nih.gov/genomes/all/GCA/000/220/175/GCA_000220175.2_ASM22017v1
GCA_000241145.2	1007084	Candidatus Nitrosarchaeum limnium BG20	Thaumarchaeota	ftp://ftp.ncbi.nlm.nih.gov/genomes/all/GCA/000/241/145/GCA_000241145.2_ASM24114v2
GCA_000242875.3	1170320	Candidatus Nitrosopumilus salaria BD31	Thaumarchaeota	ftp://ftp.ncbi.nlm.nih.gov/genomes/all/GCA/000/242/875/GCA_000242875.3_ASM24287v3
GCA_000299365.1	1510466	Candidatus Nitrosopumilus koreensis AR1	Thaumarchaeota	ftp://ftp.ncbi.nlm.nih.gov/genomes/all/GCA/000/299/365/GCA_000299365.1_ASM29936v1
GCA_000299395.1	1229909	Candidatus Nitrosopumilus sediminis	Thaumarchaeota	ftp://ftp.ncbi.nlm.nih.gov/genomes/all/GCA/000/299/395/GCA_000299395.1_ASM29939v1
GCA_000303155.1	497727	Candidatus Nitrososphaera gargensis Ga9.2	Thaumarchaeota	ftp://ftp.ncbi.nlm.nih.gov/genomes/all/GCA/000/303/155/GCA_000303155.1_ASM30315v1
GCA_000328925.1	1027373	Nitrosopumilus sp. AR	Thaumarchaeota	ftp://ftp.ncbi.nlm.nih.gov/genomes/all/GCA/000/328/925/GCA_000328925.1_NAR
GCA_000328945.1	1027374	Nitrosopumilus sp. SJ	Thaumarchaeota	ftp://ftp.ncbi.nlm.nih.gov/genomes/all/GCA/000/328/945/GCA_000328945.1_NSJ
GCA_000399765.1	1131266	Marine Group I thaumarchaeote SCGC AB-629-I23	Thaumarchaeota	ftp://ftp.ncbi.nlm.nih.gov/genomes/all/GCA/000/399/765/GCA_000399765.1_ASM39976v1
GCA_000402075.1	913333	Thaumarchaeota archaeon SCGC AAA007-O23	Thaumarchaeota	ftp://ftp.ncbi.nlm.nih.gov/genomes/all/GCA/000/402/075/GCA_000402075.1_ASM40207v1
GCA_000405745.1	1104571	Thaumarchaeota archaeon SCGC AB-179-E04	Thaumarchaeota	ftp://ftp.ncbi.nlm.nih.gov/genomes/all/GCA/000/405/745/GCA_000405745.1_ASM40574v1
GCA_000484935.1	1298895	Euryarchaeota archaeum SCGC AAA287-E17	Thaumarchaeota	ftp://ftp.ncbi.nlm.nih.gov/genomes/all/GCA/000/484/935/GCA_000484935.1_ASM48493v1
GCA_000484975.1	1298885	Thaumarchaeota archaeon SCGC AAA282-K18	Thaumarchaeota	ftp://ftp.ncbi.nlm.nih.gov/genomes/all/GCA/000/484/975/GCA_000484975.1_ASM48497v1
GCA_000685395.1	1353246	Candidatus Nitrosotenuis chungbukensis	Thaumarchaeota	ftp://ftp.ncbi.nlm.nih.gov/genomes/all/GCA/000/685/395/GCA_000685395.1_NKMY2
GCA_000698785.1	1034015	Nitrososphaera viennensis EN76	Thaumarchaeota	ftp://ftp.ncbi.nlm.nih.gov/genomes/all/GCA/000/698/785/GCA_000698785.1_ASM69878v1
GCA_000722915.1	1502293	Marine Group I thaumarchaeote SCGC AAA799-N04	Thaumarchaeota	ftp://ftp.ncbi.nlm.nih.gov/genomes/all/GCA/000/722/915/GCA_000722915.1_ASM72291v1
GCA_000723185.1	1407055	Candidatus Nitrosotenuis uzonensis	Thaumarchaeota	ftp://ftp.ncbi.nlm.nih.gov/genomes/all/GCA/000/723/185/GCA_000723185.1_APF_1883_PRJEB4650
GCA_000724145.1	1502292	Marine Group I thaumarchaeote SCGC AAA799-E16	Thaumarchaeota	ftp://ftp.ncbi.nlm.nih.gov/genomes/all/GCA/000/724/145/GCA_000724145.1_ASM72414v1
GCA_000730285.1	1459637	Candidatus Nitrososphaera evergladensis SR1	Thaumarchaeota	ftp://ftp.ncbi.nlm.nih.gov/genomes/all/GCA/000/730/285/GCA_000730285.1_ASM73028v1
GCA_000746685.1	1502295	Marine Group I thaumarchaeote SCGC AAA799-P11	Thaumarchaeota	ftp://ftp.ncbi.nlm.nih.gov/genomes/all/GCA/000/746/685/GCA_000746685.1_ASM74668v1
GCA_000746695.1	1502290	Marine Group I thaumarchaeote SCGC AAA799-D07	Thaumarchaeota	ftp://ftp.ncbi.nlm.nih.gov/genomes/all/GCA/000/746/695/GCA_000746695.1_ASM74669v1
GCA_000746705.1	1502294	Marine Group I thaumarchaeote SCGC AAA799-O18	Thaumarchaeota	ftp://ftp.ncbi.nlm.nih.gov/genomes/all/GCA/000/746/705/GCA_000746705.1_ASM74670v1
GCA_000746745.1	1503183	Marine Group I thaumarchaeote SCGC RSA3	Thaumarchaeota	ftp://ftp.ncbi.nlm.nih.gov/genomes/all/GCA/000/746/745/GCA_000746745.1_ASM74674v1
GCA_000746765.1	1502291	Marine Group I thaumarchaeote SCGC AAA799-D11	Thaumarchaeota	ftp://ftp.ncbi.nlm.nih.gov/genomes/all/GCA/000/746/765/GCA_000746765.1_ASM74676v1
GCA_000746785.1	1502289	Marine Group I thaumarchaeote SCGC AAA799-B03	Thaumarchaeota	ftp://ftp.ncbi.nlm.nih.gov/genomes/all/GCA/000/746/785/GCA_000746785.1_ASM74678v1
GCA_000802205.2	1353260	Candidatus Nitrosocosmicus oleophilus	Thaumarchaeota	ftp://ftp.ncbi.nlm.nih.gov/genomes/all/GCA/000/802/205/GCA_000802205.2_ASM80220v2
GCA_000812185.1	1410606	Candidatus Nitrosopelagicus brevis	Thaumarchaeota	ftp://ftp.ncbi.nlm.nih.gov/genomes/all/GCA/000/812/185/GCA_000812185.1_ASM81218v1
GCA_000875775.1	1582439	Nitrosopumilus piranensis	Thaumarchaeota	ftp://ftp.ncbi.nlm.nih.gov/genomes/all/GCA/000/875/775/GCA_000875775.1_ASM87577v1
GCA_000955905.3	1603555	Candidatus Nitrosotenuis cloacae	Thaumarchaeota	ftp://ftp.ncbi.nlm.nih.gov/genomes/all/GCA/000/955/905/GCA_000955905.3_ASM95590v3
GCA_000956175.1	1580092	Nitrosopumilus adriaticus	Thaumarchaeota	ftp://ftp.ncbi.nlm.nih.gov/genomes/all/GCA/000/956/175/GCA_000956175.1_ASM95617v1
GCA_001443365.1	1640512	Thaumarchaeota archaeon CSP1-1	Thaumarchaeota	ftp://ftp.ncbi.nlm.nih.gov/genomes/all/GCA/001/443/365/GCA_001443365.1_ASM144336v1
GCA_001510225.1	1661711	Thaumarchaeota archaeon casp-thauma1	Thaumarchaeota	ftp://ftp.ncbi.nlm.nih.gov/genomes/all/GCA/001/510/225/GCA_001510225.1_ASM151022v1
GCA_001510275.1	1661713	Thaumarchaeota archaeon casp-thauma3	Thaumarchaeota	ftp://ftp.ncbi.nlm.nih.gov/genomes/all/GCA/001/510/275/GCA_001510275.1_ASM151027v1
GCA_001510295.1	1661714	Thaumarchaeota archaeon casp-thauma4	Thaumarchaeota	ftp://ftp.ncbi.nlm.nih.gov/genomes/all/GCA/001/510/295/GCA_001510295.1_ASM151029v1
GCA_001541925.1	1776294	Nitrosopumilus sp. Nsub	Thaumarchaeota	ftp://ftp.ncbi.nlm.nih.gov/genomes/all/GCA/001/541/925/GCA_001541925.1_ASM154192v1
GCA_001543015.1	1671876	Nitrosopumilus sp. LS_AOA	Thaumarchaeota	ftp://ftp.ncbi.nlm.nih.gov/genomes/all/GCA/001/543/015/GCA_001543015.1_ASM154301v1
GCA_001626095.1	1811582	Nitrosopelagicus sp. REDSEA-S08_B1	Thaumarchaeota	ftp://ftp.ncbi.nlm.nih.gov/genomes/all/GCA/001/626/095/GCA_001626095.1_ASM162609v1
GCA_001627015.1	1811589	Nitrosopelagicus sp. REDSEA-S43_B1	Thaumarchaeota	ftp://ftp.ncbi.nlm.nih.gov/genomes/all/GCA/001/627/015/GCA_001627015.1_ASM162701v1
GCA_001627055.1	1811585	Nitrosopelagicus sp. REDSEA-S27_B13N2	Thaumarchaeota	ftp://ftp.ncbi.nlm.nih.gov/genomes/all/GCA/001/627/055/GCA_001627055.1_ASM162705v1
GCA_001627075.1	1811584	Nitrosopelagicus sp. REDSEA-S25_B3	Thaumarchaeota	ftp://ftp.ncbi.nlm.nih.gov/genomes/all/GCA/001/627/075/GCA_001627075.1_ASM162707v1
GCA_001627095.1	1811588	Nitrosopelagicus sp. REDSEA-S37_B6	Thaumarchaeota	ftp://ftp.ncbi.nlm.nih.gov/genomes/all/GCA/001/627/095/GCA_001627095.1_ASM162709v1
GCA_001627105.1	1811583	Nitrosopelagicus sp. REDSEA-S19_B12N3	Thaumarchaeota	ftp://ftp.ncbi.nlm.nih.gov/genomes/all/GCA/001/627/105/GCA_001627105.1_ASM162710v1
GCA_001627165.1	1811587	Nitrosopelagicus sp. REDSEA-S32_B2	Thaumarchaeota	ftp://ftp.ncbi.nlm.nih.gov/genomes/all/GCA/001/627/165/GCA_001627165.1_ASM162716v1
GCA_001627235.1	1811586	Nitrosopelagicus sp. REDSEA-S31_B2	Thaumarchaeota	ftp://ftp.ncbi.nlm.nih.gov/genomes/all/GCA/001/627/235/GCA_001627235.1_ASM162723v1
GCA_001674955.1	1679446	Candidatus Nitrosopumilus sp. DDS1	Thaumarchaeota	ftp://ftp.ncbi.nlm.nih.gov/genomes/all/GCA/001/674/955/GCA_001674955.1_ASM167495v1
GCA_001830115.1	1802371	Thaumarchaeota archaeon RBG_16_49_8	Thaumarchaeota	ftp://ftp.ncbi.nlm.nih.gov/genomes/all/GCA/001/830/115/GCA_001830115.1_ASM183011v1
GCA_001870125.1	1826872	Candidatus Nitrosocosmicus exaquare	Thaumarchaeota	ftp://ftp.ncbi.nlm.nih.gov/genomes/all/GCA/001/870/125/GCA_001870125.1_ASM187012v1
GCA_001914355.1	1927150	Thaumarchaeota archaeon BIN5	Thaumarchaeota	ftp://ftp.ncbi.nlm.nih.gov/genomes/all/GCA/001/914/355/GCA_001914355.1_ASM191435v1
GCA_001917505.1	1805393	Thaumarchaeota archaeon 13_1_40CM_38_12	Thaumarchaeota	ftp://ftp.ncbi.nlm.nih.gov/genomes/all/GCA/001/917/505/GCA_001917505.1_ASM191750v1
GCA_001917865.1	1805054	Candidatus Nitrososphaera sp. 13_1_40CM_48_12	Thaumarchaeota	ftp://ftp.ncbi.nlm.nih.gov/genomes/all/GCA/001/917/865/GCA_001917865.1_ASM191786v1
GCA_001917965.1	1805396	Thaumarchaeota archaeon 13_1_40CM_4_48_7	Thaumarchaeota	ftp://ftp.ncbi.nlm.nih.gov/genomes/all/GCA/001/917/965/GCA_001917965.1_ASM191796v1
GCA_001917995.1	1805394	Thaumarchaeota archaeon 13_1_40CM_4_38_7	Thaumarchaeota	ftp://ftp.ncbi.nlm.nih.gov/genomes/all/GCA/001/917/995/GCA_001917995.1_ASM191799v1
GCA_001918455.1	1805392	Thaumarchaeota archaeon 13_1_40CM_3_50_5	Thaumarchaeota	ftp://ftp.ncbi.nlm.nih.gov/genomes/all/GCA/001/918/455/GCA_001918455.1_ASM191845v1
GCA_001918475.1	1805390	Thaumarchaeota archaeon 13_1_40CM_3_38_6	Thaumarchaeota	ftp://ftp.ncbi.nlm.nih.gov/genomes/all/GCA/001/918/475/GCA_001918475.1_ASM191847v1
GCA_001918945.1	1805388	Thaumarchaeota archaeon 13_1_40CM_2_39_7	Thaumarchaeota	ftp://ftp.ncbi.nlm.nih.gov/genomes/all/GCA/001/918/945/GCA_001918945.1_ASM191894v1
GCA_001918995.1	1805385	Thaumarchaeota archaeon 13_1_40CM_2_39_13_1	Thaumarchaeota	ftp://ftp.ncbi.nlm.nih.gov/genomes/all/GCA/001/918/995/GCA_001918995.1_ASM191899v1
GCA_001919295.1	1805387	Thaumarchaeota archaeon 13_1_40CM_2_39_4	Thaumarchaeota	ftp://ftp.ncbi.nlm.nih.gov/genomes/all/GCA/001/919/295/GCA_001919295.1_ASM191929v1
GCA_001920395.1	1805383	Thaumarchaeota archaeon 13_1_20CM_2_39_20	Thaumarchaeota	ftp://ftp.ncbi.nlm.nih.gov/genomes/all/GCA/001/920/395/GCA_001920395.1_ASM192039v1
GCA_002763195.1	1975533	Nitrosopumilus sp. CG10_big_fil_rev_8_21_14_0_10_33_7	Thaumarchaeota	ftp://ftp.ncbi.nlm.nih.gov/genomes/all/GCA/002/763/195/GCA_002763195.1_ASM276319v1
GCA_002788515.1	2022696	Nitrosopumilales archaeon CG_4_9_14_0_2_um_filter_34_16	Thaumarchaeota	ftp://ftp.ncbi.nlm.nih.gov/genomes/all/GCA/002/788/515/GCA_002788515.1_ASM278851v1
GCA_002789395.1	2022697	Nitrosopumilales archaeon CG_4_9_14_0_8_um_filter_34_10	Thaumarchaeota	ftp://ftp.ncbi.nlm.nih.gov/genomes/all/GCA/002/789/395/GCA_002789395.1_ASM278939v1
GCA_001717005.1	1867258	Candidatus Methanomethylicus mesodigestum	Verstraetearchaeota	ftp://ftp.ncbi.nlm.nih.gov/genomes/all/GCA/001/717/005/GCA_001717005.1_ASM171700v1
GCA_001717015.1	1867261	Candidatus Methanosuratus petracarbonis	Verstraetearchaeota	ftp://ftp.ncbi.nlm.nih.gov/genomes/all/GCA/001/717/015/GCA_001717015.1_ASM171701v1
GCA_001717025.1	1867260	Candidatus Methanomethylicus oleusabulum	Verstraetearchaeota	ftp://ftp.ncbi.nlm.nih.gov/genomes/all/GCA/001/717/025/GCA_001717025.1_ASM171702v1
GCA_001717035.1	1867258	Candidatus Methanomethylicus mesodigestum	Verstraetearchaeota	ftp://ftp.ncbi.nlm.nih.gov/genomes/all/GCA/001/717/035/GCA_001717035.1_ASM171703v1
GCA_001717085.1	1867261	Candidatus Methanosuratus petracarbonis	Verstraetearchaeota	ftp://ftp.ncbi.nlm.nih.gov/genomes/all/GCA/001/717/085/GCA_001717085.1_ASM171708v1
GCA_002504985.1	1916019	Candidatus Verstraetearchaeota archaeon UBA156	Verstraetearchaeota	ftp://ftp.ncbi.nlm.nih.gov/genomes/all/GCA/002/504/985/GCA_002504985.1_ASM250498v1
GCA_002507395.1	1916020	Candidatus Verstraetearchaeota archaeon UBA76	Verstraetearchaeota	ftp://ftp.ncbi.nlm.nih.gov/genomes/all/GCA/002/507/395/GCA_002507395.1_ASM250739v1
GCA_003649085.1	2250257	Candidatus Verstraetearchaeota archaeon	Verstraetearchaeota	ftp://ftp.ncbi.nlm.nih.gov/genomes/all/GCA/003/649/085/GCA_003649085.1_ASM364908v1
GCA_003649095.1	2250257	Candidatus Verstraetearchaeota archaeon	Verstraetearchaeota	ftp://ftp.ncbi.nlm.nih.gov/genomes/all/GCA/003/649/095/GCA_003649095.1_ASM364909v1
GCA_003649105.1	2250257	Candidatus Verstraetearchaeota archaeon	Verstraetearchaeota	ftp://ftp.ncbi.nlm.nih.gov/genomes/all/GCA/003/649/105/GCA_003649105.1_ASM364910v1
GCA_003649145.1	2250257	Candidatus Verstraetearchaeota archaeon	Verstraetearchaeota	ftp://ftp.ncbi.nlm.nih.gov/genomes/all/GCA/003/649/145/GCA_003649145.1_ASM364914v1
GCA_003649155.1	2250257	Candidatus Verstraetearchaeota archaeon	Verstraetearchaeota	ftp://ftp.ncbi.nlm.nih.gov/genomes/all/GCA/003/649/155/GCA_003649155.1_ASM364915v1
GCA_003649185.1	2250257	Candidatus Verstraetearchaeota archaeon	Verstraetearchaeota	ftp://ftp.ncbi.nlm.nih.gov/genomes/all/GCA/003/649/185/GCA_003649185.1_ASM364918v1
GCA_003650625.1	2250257	Candidatus Verstraetearchaeota archaeon	Verstraetearchaeota	ftp://ftp.ncbi.nlm.nih.gov/genomes/all/GCA/003/650/625/GCA_003650625.1_ASM365062v1
GCA_004028775.1	2593994	Candidatus Methanosuratus subterraneum	Verstraetearchaeota	ftp://ftp.ncbi.nlm.nih.gov/genomes/all/GCA/004/028/775/GCA_004028775.1_ASM402877v1
