# Supplementary material for: Brockarchaeota, a novel archaeal phylum with unique and versatile carbon cycling pathways
Source: Nat Commun. 2021 Apr 23;12:2404. doi: 10.1038/s41467-021-22736-6 (PMC8065059; doi:10.1038/s41467-021-22736-6)
Supplement: Supplementary file 7 — Supplementary Data 5 [file 41467_2021_22736_MOESM7_ESM.xlsx]

## Sheet: Caption
Supplementary Data 5 Excel File. Sheet 1. Average amino acid identity (AAI) comparison of Brockarchaeota genomes and phylogenetically related TACK phyla. Sheet 2. Selected TACK genomes closely related to Brockarchaeota genomes. (Geoarchaeota, Aigarchaeota, Korarchaeota and Thaumarchaeota). See Supplementary Figure 1. The color code indicates the AAI (%) from 0-100 (green to red respectively).

## Sheet: AAI 
Genome name	Genome ID	Genomes	Pylum	2551306704_Geoarchaeota	B27.G9_Brockarchaeota	B35.G17_Brockarchaeota	B48.G17_Brockarchaeota	DRTY-1.18_Brockarchaeota	DRTY-6.200_Brockarchaeota	DRTY-6.80_Brockarchaeota	DRTY7.37_Brockarchaeota	DRTY7.5.4_Brockarchaeota	GCA_000018465.1_Thaumarchaeota	GCA_000200715.1_Thaumarchaeota	GCA_000204585.1_Thaumarchaeota	GCA_000220175.2_Thaumarchaeota	GCA_000241145.2_Thaumarchaeota	GCA_000242875.3_Thaumarchaeota	GCA_000270325.1_Aigarchaeota	GCA_000299365.1_Thaumarchaeota	GCA_000299395.1_Thaumarchaeota	GCA_000303155.1_Thaumarchaeota	GCA_000328925.1_Thaumarchaeota	GCA_000328945.1_Thaumarchaeota	GCA_000349625.1_Bathyarchaeota	GCA_000380685.1_Aigarchaeota	GCA_000398565.1_Aigarchaeota	GCA_000399765.1_Thaumarchaeota	GCA_000402075.1_Thaumarchaeota	GCA_000402915.1_Aigarchaeota	GCA_000402935.1_Aigarchaeota	GCA_000402965.1_Aigarchaeota	GCA_000405685.1_Aigarchaeota	GCA_000405745.1_Thaumarchaeota	GCA_000405905.1_Aigarchaeota	GCA_000484935.1_Thaumarchaeota	GCA_000484975.1_Thaumarchaeota	GCA_000494145.1_Aigarchaeota	GCA_000494165.1_Aigarchaeota	GCA_000494185.1_Aigarchaeota	GCA_000494205.1_Geoarchaeota	GCA_000685395.1_Thaumarchaeota	GCA_000698785.1_Thaumarchaeota	GCA_000722915.1_Thaumarchaeota	GCA_000723185.1_Thaumarchaeota	GCA_000724145.1_Thaumarchaeota	GCA_000730285.1_Thaumarchaeota	GCA_000746685.1_Thaumarchaeota	GCA_000746695.1_Thaumarchaeota
2551306704	2551306704	2551306704_Geoarchaeota	Geoarchaeota	0	43.46	42.64	43.54	43.82	43.58	42.7	43.57	43.78	42.85	42.97	43.17	43.04	43.56	42.92	44.15	43.2	43.21	43.95	43.14	43.23	43.06	44.22	43.86	42.82	43.12	45.1	44.45	43.53	43.53	46.49	45.2	43.21	43.48	44.21	45.09	43.6	58.69	43.01	43.72	43.22	43.15	42.78	43.74	43.09	42.03
B27_G9	B27.G9	B27.G9_Brockarchaeota	Brockarchaeota	43.46	0	44.97	44.22	47.26	49.24	48.46	47.4	47.77	42.2	42.15	42.67	42.16	42.76	42.18	43.93	42.63	42.08	43.01	42.62	42.72	45.99	43.74	44.78	41.87	41.67	43.44	42.07	43.95	43.97	47.64	43.62	41.74	42.4	44.01	43.45	43.99	43.49	42.49	42.94	42.74	42.15	42.24	42.74	42.7	41.92
B35_G17	B35.G17	B35.G17_Korarchaeota	Korarchaeota	42.64	44.97	0	45.91	43.17	43.44	44.03	43.94	43.36	41.3	42.55	41.4	41.14	41.81	41.18	44.62	41.48	41.82	42.17	41.72	41.35	43.74	44.39	43.75	41.08	41.35	43.72	41.13	43.63	43.74	46	45.05	40.78	42.13	44.93	43.82	43.63	43.17	41.91	41.75	41.55	41.64	42.35	41.84	41.97	41.71
B48_G17	B48.G17	B48.G17_Brockarchaeota	Brockarchaeota	43.54	44.22	45.91	0	43.02	43.39	43.51	43.33	43.34	41.79	42.03	42.11	41.8	42.72	41.6	44.19	41.9	41.75	42.75	41.78	41.93	45.06	43.44	45.71	41.98	42.04	44.14	43.8	44.47	44.3	45.16	45.35	42.33	42.06	45.12	44.09	44.36	44.04	42.12	43	41.09	42.07	42.31	42.6	41.24	42.3
DRTY-1.18	DRTY-1.18	DRTY-1.18_Brockarchaeota	Brockarchaeota	43.82	47.26	43.17	43.02	0	99.27	52.29	99.39	99.5	42.8	42.32	42.8	42.6	42.94	42.35	43.56	42.85	42.81	43.24	42.9	42.86	44.3	43.29	43.19	42.31	42.65	43.23	41.81	43.41	44.18	46.11	43.47	42.47	42.64	43.12	43.28	43.35	43.46	42.57	43.22	42.61	42.73	42.65	43.39	42.77	42.78
DRTY-6.200	DRTY-6.200	DRTY-6.200_Brockarchaeota	Brockarchaeota	43.58	49.24	43.44	43.39	99.27	0	51.3	98.97	98.39	41.99	42.11	42.63	41.97	42.9	42.91	43.95	42.96	42.71	42.5	43.23	42.74	45.45	43.7	45.32	41.59	41.9	42.94	43.85	45.75	44.25	47.06	43.15	42.75	43.21	43.06	42.94	45.75	42.88	41.74	43.09	42.41	41.9	41.76	43.72	43.02	42.13
DRTY-6.80	DRTY-6.80	DRTY-6.80_Brockarchaeota	Brockarchaeota	42.7	48.46	44.03	43.51	52.29	51.3	0	51.31	50.95	41.78	42.09	41.77	41.41	41.77	41.41	43.63	41.66	41.78	42.67	41.96	41.68	44.15	43.37	43.78	41.59	41.76	42.9	42.78	43.75	43.98	45.29	44.02	41.61	41.72	43.76	42.93	43.72	43.21	42.01	43.06	41.7	42.08	41.86	42.67	41.59	41.64
DRTY7.37	DRTY7.37	DRTY7.37_Brockarchaeota	Brockarchaeota	43.57	47.4	43.94	43.33	99.39	98.97	51.31	0	99.98	42.36	42.18	42.73	42.5	42.95	41.9	43.6	42.44	42.52	43.42	42.5	42.47	44.54	42.91	42.87	41.97	42.43	42.61	40.89	43.19	43.62	46.58	43.76	42.49	42.45	43.19	42.61	43.19	43.53	42.44	43.58	42.31	42.61	42.41	43.53	41.95	42.07
DRTY7.5.4	DRTY7.5.4	DRTY7.5.4_Brockarchaeota	Brockarchaeota	43.78	47.77	43.36	43.34	99.5	98.39	50.95	99.98	0	42.27	42.13	42.65	42.38	42.56	41.93	43.53	42.5	42.46	43.45	42.52	42.5	43.99	42.86	42.76	41.7	42.15	42.41	40.98	43.16	43.49	46.27	43.66	42.4	42.48	43.05	42.41	43.16	43.38	42.34	43.41	42.26	42.56	42.37	43.32	41.47	41.68
GCA_000018465.1_ASM1846v1_genomic	GCA_000018465.1	GCA_000018465.1_Thaumarchaeota	Thaumarchaeota	42.85	42.2	41.3	41.79	42.8	41.99	41.78	42.36	42.27	0	63.05	75.6	75.95	75.75	80.47	43.15	88.28	80.94	53.45	87.45	88.23	43.07	42.71	42.63	65.71	65.84	43.53	41.93	42.38	41.93	48.26	43.47	65.53	81.04	42.89	43.67	42.38	42.32	65.58	53.46	90.59	65.15	90.75	53.54	89.02	65.02
GCA_000200715.1_ASM20071v1_genomic	GCA_000200715.1	GCA_000200715.1_Thaumarchaeota	Thaumarchaeota	42.97	42.15	42.55	42.03	42.32	42.11	42.09	42.18	42.13	63.05	0	63.28	62.98	63.26	63.03	43.85	63.19	63.02	53.54	63.36	63.38	43.49	43.71	43.28	60.61	60.64	44.9	43.02	43.43	42.94	48.59	44.49	60.58	62.8	44.57	44.91	43.43	42.16	61.19	53.45	63.04	61.09	63.48	53.58	61.94	60.48
GCA_000204585.1_ASM20458v1_genomic	GCA_000204585.1	GCA_000204585.1_Thaumarchaeota	Thaumarchaeota	43.17	42.67	41.4	42.11	42.8	42.63	41.77	42.73	42.65	75.6	63.28	0	83.89	96.57	76.2	43.15	75.72	75.67	53.55	76.06	75.76	43.76	42.06	42.95	65.68	65.96	43.16	40.89	42.41	42.32	48.83	43.04	65.9	77.44	42.82	43.22	42.43	42.53	65.65	53.61	75.11	64.71	75.76	53.41	74.11	65.58
GCA_000220175.2_ASM22017v1_genomic	GCA_000220175.2	GCA_000220175.2_Thaumarchaeota	Thaumarchaeota	43.04	42.16	41.14	41.8	42.6	41.97	41.41	42.5	42.38	75.95	62.98	83.89	0	83.73	76.51	42.68	76.13	76.06	53.38	76.65	76.1	42.74	41.79	42.25	65.62	65.78	43.11	41.51	42.07	42.07	49	43.38	65.9	77.33	42.96	43.17	42.05	42.32	65.7	53.46	75.12	64.85	76.12	53.55	74.52	65.52
GCA_000241145.2_ASM24114v2_genomic	GCA_000241145.2	GCA_000241145.2_Thaumarchaeota	Thaumarchaeota	43.56	42.76	41.81	42.72	42.94	42.9	41.77	42.95	42.56	75.75	63.26	96.57	83.73	0	76.25	43.24	75.93	75.74	53.52	76.08	75.98	43.96	42.56	42.77	65.78	65.86	43.41	41.13	42.27	42.54	49.69	43.86	65.84	77.32	43.33	43.37	42.24	43.35	65.74	53.75	75.32	64.65	75.74	53.63	74.35	65.68
GCA_000242875.3_ASM24287v3_genomic	GCA_000242875.3	GCA_000242875.3_Thaumarchaeota	Thaumarchaeota	42.92	42.18	41.18	41.6	42.35	42.91	41.41	41.9	41.93	80.47	63.03	76.2	76.51	76.25	0	43.3	80.7	82.97	53.7	82.81	80.8	42.3	42.66	42.25	65	65.22	43.64	41.58	42.12	41.8	48.96	43.55	65.33	82.38	43.21	43.72	42.12	42.15	65.23	53.48	79.91	64.65	80.94	53.65	78.95	64.58
GCA_000270325.1_ASM27032v1_genomic	GCA_000270325.1	GCA_000270325.1_Aigarchaeota	Aigarchaeota	44.15	43.93	44.62	44.19	43.56	43.95	43.63	43.6	43.53	43.15	43.85	43.15	42.68	43.24	43.3	0	43.13	42.92	44.27	42.97	43.14	44.82	51.55	50.67	43	42.99	51.42	50.73	51.33	50.86	46.43	52.95	42.81	42.88	51.98	51.47	51.46	44.31	43.28	44.1	42.95	43.51	43.29	44.08	42.94	42.94
GCA_000299365.1_ASM29936v1_genomic	GCA_000299365.1	GCA_000299365.1_Thaumarchaeota	Thaumarchaeota	43.2	42.63	41.48	41.9	42.85	42.96	41.66	42.44	42.5	88.28	63.19	75.72	76.13	75.93	80.7	43.13	0	81	53.49	99.92	99.97	43.22	42.17	42.65	65.73	65.66	43.71	42.3	42.7	42.14	48.94	43.17	65.48	81.66	42.88	43.85	42.68	42.79	65.06	53.65	88.85	64.85	89.52	53.57	87.28	65.22
GCA_000299395.1_ASM29939v1_genomic	GCA_000299395.1	GCA_000299395.1_Thaumarchaeota	Thaumarchaeota	43.21	42.08	41.82	41.75	42.81	42.71	41.78	42.52	42.46	80.94	63.02	75.67	76.06	75.74	82.97	42.92	81	0	53.65	99.96	81.09	42.77	42.34	42.67	65.61	65.68	43.88	41.58	42.35	42.07	47.93	43.39	65.78	81.89	43.06	43.95	42.34	42.47	64.85	53.57	80.59	64.18	81.21	53.31	79.56	65.14
GCA_000303155.1_ASM30315v1_genomic	GCA_000303155.1	GCA_000303155.1_Thaumarchaeota	Thaumarchaeota	43.95	43.01	42.17	42.75	43.24	42.5	42.67	43.42	43.45	53.45	53.54	53.55	53.38	53.52	53.7	44.27	53.49	53.65	0	53.52	53.55	43.65	43.55	43	53.48	53.68	43.98	42.71	43.14	43.69	50.86	44.21	53.58	54.24	44.57	44.05	43.14	43.02	54.23	71.61	53.32	54.34	53.65	70.76	52.51	53.1
GCA_000328925.1_NAR_genomic	GCA_000328925.1	GCA_000328925.1_Thaumarchaeota	Thaumarchaeota	43.14	42.62	41.72	41.78	42.9	43.23	41.96	42.5	42.52	87.45	63.36	76.06	76.65	76.08	82.81	42.97	99.92	99.96	53.52	0	99.43	43.26	42.23	42.72	66.03	65.83	43.71	41.86	42.39	42.29	48.33	43.1	65.93	82.85	42.9	43.76	42.38	42.44	64.9	53.41	87.87	64.62	88.59	53.41	86.15	65.74
GCA_000328945.1_NSJ_genomic	GCA_000328945.1	GCA_000328945.1_Thaumarchaeota	Thaumarchaeota	43.23	42.72	41.35	41.93	42.86	42.74	41.68	42.47	42.5	88.23	63.38	75.76	76.1	75.98	80.8	43.14	99.97	81.09	53.55	99.43	0	43.23	42.18	42.46	65.84	65.83	43.68	42.26	42.33	42.27	49.14	43.17	65.69	81.69	42.91	43.83	42.31	42.58	65.11	53.56	89.04	65	89.56	53.53	87.28	65.31
GCA_000349625.1_GATC_genomic	GCA_000349625.1	GCA_000349625.1_Bathyarchaeota	Bathyarchaeota	43.06	45.99	43.74	45.06	44.3	45.45	44.15	44.54	43.99	43.07	43.49	43.76	42.74	43.96	42.3	44.82	43.22	42.77	43.65	43.26	43.23	0	40.52	45.42	41.98	42.19	43.22	41.29	43.82	44.07	48.78	44.07	41.84	43.52	43.99	43.22	43.83	43.24	43.84	43.86	43.77	44.2	43.08	44.67	43.19	41.59
GCA_000380685.1_ASM38068v1_genomic	GCA_000380685.1	GCA_000380685.1_Aigarchaeota	Aigarchaeota	44.22	43.74	44.39	43.44	43.29	43.7	43.37	42.91	42.86	42.71	43.71	42.06	41.79	42.56	42.66	51.55	42.17	42.34	43.55	42.23	42.18	40.52	0	53.09	41.73	42.13	95.83	94.13	55	49.65	47.44	93.29	42.46	42.52	93.55	95.98	55	44.07	42.08	43.18	42.72	42.65	42.94	43.53	42.8	44.53
GCA_000398565.1_ASM39856v1_genomic	GCA_000398565.1	GCA_000398565.1_Aigarchaeota	Aigarchaeota	43.86	44.78	43.75	45.71	43.19	45.32	43.78	42.87	42.76	42.63	43.28	42.95	42.25	42.77	42.25	50.67	42.65	42.67	43	42.72	42.46	45.42	53.09	0	41.87	41.81	54.62	53.73	99.65	51.42	47.55	54.02	42.18	42.89	54.67	54.62	99.65	43.67	42.23	42.89	42.04	42.27	42.81	42.74	42.1	42.07
GCA_000399765.1_ASM39976v1_genomic	GCA_000399765.1	GCA_000399765.1_Thaumarchaeota	Thaumarchaeota	42.82	41.87	41.08	41.98	42.31	41.59	41.59	41.97	41.7	65.71	60.61	65.68	65.62	65.78	65	43	65.73	65.61	53.48	66.03	65.84	41.98	41.73	41.87	0	94.24	42.91	41.91	42.26	41.65	47.66	43.29	86.45	66.42	42.76	42.98	42.26	42.05	65.01	53.56	65.62	64.63	65.29	53.36	64.75	78.41
GCA_000402075.1_ASM40207v1_genomic	GCA_000402075.1	GCA_000402075.1_Thaumarchaeota	Thaumarchaeota	43.12	41.67	41.35	42.04	42.65	41.9	41.76	42.43	42.15	65.84	60.64	65.96	65.78	65.86	65.22	42.99	65.66	65.68	53.68	65.83	65.83	42.19	42.13	41.81	94.24	0	42.73	41.67	42.43	42.23	48.18	42.96	87.32	66.37	42.56	42.79	42.43	42.47	65.06	53.69	65.45	64.75	65.57	53.6	64.9	78.86
GCA_000402915.1_ASM40291v1_genomic	GCA_000402915.1	GCA_000402915.1_Aigarchaeota	Aigarchaeota	45.1	43.44	43.72	44.14	43.23	42.94	42.9	42.61	42.41	43.53	44.9	43.16	43.11	43.41	43.64	51.42	43.71	43.88	43.98	43.71	43.68	43.22	95.83	54.62	42.91	42.73	0	93.4	56.23	49.76	45.84	93.7	43.03	43.89	93.67	100	56.24	45.18	43.2	44.01	43.13	43.37	43.28	44.06	42.65	44.26
GCA_000402935.1_ASM40293v1_genomic	GCA_000402935.1	GCA_000402935.1_Aigarchaeota	Aigarchaeota	44.45	42.07	41.13	43.8	41.81	43.85	42.78	40.89	40.98	41.93	43.02	40.89	41.51	41.13	41.58	50.73	42.3	41.58	42.71	41.86	42.26	41.29	94.13	53.73	41.91	41.67	93.4	0	54.17	48.34	45.85	95.06	42.52	41.88	94.78	93.39	54.18	43.27	41.28	42.79	41.11	41.41	41.49	43	40.31	43.06
GCA_000402965.1_ASM40296v1_genomic	GCA_000402965.1	GCA_000402965.1_Aigarchaeota	Aigarchaeota	43.53	43.95	43.63	44.47	43.41	45.75	43.75	43.19	43.16	42.38	43.43	42.41	42.07	42.27	42.12	51.33	42.7	42.35	43.14	42.39	42.33	43.82	55	99.65	42.26	42.43	56.23	54.17	0	51.76	46.94	53.51	42.22	41.99	55.2	56.29	100	42.98	42.38	43.67	42.24	42.49	42.14	43.81	42.03	42.47
GCA_000405685.1_ASM40568v1_genomic	GCA_000405685.1	GCA_000405685.1_Aigarchaeota	Aigarchaeota	43.53	43.97	43.74	44.3	44.18	44.25	43.98	43.62	43.49	41.93	42.94	42.32	42.07	42.54	41.8	50.86	42.14	42.07	43.69	42.29	42.27	44.07	49.65	51.42	41.65	42.23	49.76	48.34	51.76	0	46.65	49.61	42.29	42.12	49.11	49.87	51.81	45.19	42.59	43.77	41.99	42.64	42.21	43.54	42.21	42.05
GCA_000405745.1_ASM40574v1_genomic	GCA_000405745.1	GCA_000405745.1_Thaumarchaeota	Thaumarchaeota	46.49	47.64	46	45.16	46.11	47.06	45.29	46.58	46.27	48.26	48.59	48.83	49	49.69	48.96	46.43	48.94	47.93	50.86	48.33	49.14	48.78	47.44	47.55	47.66	48.18	45.84	45.85	46.94	46.65	0	48.44	47.71	49.68	46.82	45.87	47	46.69	49.37	51.03	48.74	49.19	48.67	50.83	47.57	46.88
GCA_000405905.1_ASM40590v1_genomic	GCA_000405905.1	GCA_000405905.1_Aigarchaeota	Aigarchaeota	45.2	43.62	45.05	45.35	43.47	43.15	44.02	43.76	43.66	43.47	44.49	43.04	43.38	43.86	43.55	52.95	43.17	43.39	44.21	43.1	43.17	44.07	93.29	54.02	43.29	42.96	93.7	95.06	53.51	49.61	48.44	0	43.5	44.11	98.14	93.83	53.58	45.2	43.77	43.67	42.97	43.93	43.3	43.51	42.84	43.13
GCA_000484935.1_ASM48493v1_genomic	GCA_000484935.1	GCA_000484935.1_Thaumarchaeota	Thaumarchaeota	43.21	41.74	40.78	42.33	42.47	42.75	41.61	42.49	42.4	65.53	60.58	65.9	65.9	65.84	65.33	42.81	65.48	65.78	53.58	65.93	65.69	41.84	42.46	42.18	86.45	87.32	43.03	42.52	42.22	42.29	47.71	43.5	0	66.63	43.21	43.13	42.22	42.37	65.03	53.59	65.65	64.6	65.47	53.51	64.56	78.88
GCA_000484975.1_ASM48497v1_genomic	GCA_000484975.1	GCA_000484975.1_Thaumarchaeota	Thaumarchaeota	43.48	42.4	42.13	42.06	42.64	43.21	41.72	42.45	42.48	81.04	62.8	77.44	77.33	77.32	82.38	42.88	81.66	81.89	54.24	82.85	81.69	43.52	42.52	42.89	66.42	66.37	43.89	41.88	41.99	42.12	49.68	44.11	66.63	0	43.19	43.98	41.99	42.6	66.32	53.98	80.85	65.81	81.05	53.89	79.99	65.91
GCA_000494145.1_Aigarchaeota_archaeon_OTU_1_genomic	GCA_000494145.1	GCA_000494145.1_Aigarchaeota	Aigarchaeota	44.21	44.01	44.93	45.12	43.12	43.06	43.76	43.19	43.05	42.89	44.57	42.82	42.96	43.33	43.21	51.98	42.88	43.06	44.57	42.9	42.91	43.99	93.55	54.67	42.76	42.56	93.67	94.78	55.2	49.11	46.82	98.14	43.21	43.19	0	93.65	55.25	44.55	43.13	44.21	42.55	43.28	43.11	44.24	42.72	43.05
GCA_000494165.1_Aigarchaeota_archaeon_OTU_2_genomic	GCA_000494165.1	GCA_000494165.1_Aigarchaeota	Aigarchaeota	45.09	43.45	43.82	44.09	43.28	42.94	42.93	42.61	42.41	43.67	44.91	43.22	43.17	43.37	43.72	51.47	43.85	43.95	44.05	43.76	43.83	43.22	95.98	54.62	42.98	42.79	100	93.39	56.29	49.87	45.87	93.83	43.13	43.98	93.65	0	56.3	45.23	43.26	44.06	43.13	43.4	43.34	44.11	42.78	44.26
GCA_000494185.1_Aigarchaeota_archaeon_OTU_3_genomic	GCA_000494185.1	GCA_000494185.1_Aigarchaeota	Aigarchaeota	43.6	43.99	43.63	44.36	43.35	45.75	43.72	43.19	43.16	42.38	43.43	42.43	42.05	42.24	42.12	51.46	42.68	42.34	43.14	42.38	42.31	43.83	55	99.65	42.26	42.43	56.24	54.18	100	51.81	47	53.58	42.22	41.99	55.25	56.3	0	43.11	42.38	43.64	42.24	42.51	42.21	43.79	42.03	42.52
GCA_000494205.1_Geoarchaeota_archaeon_OTU_1_genomic	GCA_000494205.1	GCA_000494205.1_Geoarchaeota	Geoarchaeota	58.69	43.49	43.17	44.04	43.46	42.88	43.21	43.53	43.38	42.32	42.16	42.53	42.32	43.35	42.15	44.31	42.79	42.47	43.02	42.44	42.58	43.24	44.07	43.67	42.05	42.47	45.18	43.27	42.98	45.19	46.69	45.2	42.37	42.6	44.55	45.23	43.11	0	42.31	43.11	42.34	42.91	42.49	42.87	42.2	41.9
GCA_000685395.1_NKMY2_genomic	GCA_000685395.1	GCA_000685395.1_Thaumarchaeota	Thaumarchaeota	43.01	42.49	41.91	42.12	42.57	41.74	42.01	42.44	42.34	65.58	61.19	65.65	65.7	65.74	65.23	43.28	65.06	64.85	54.23	64.9	65.11	43.84	42.08	42.23	65.01	65.06	43.2	41.28	42.38	42.59	49.37	43.77	65.03	66.32	43.13	43.26	42.38	42.31	0	54.18	65.22	73.76	65.43	54.1	64.26	64.42
GCA_000698785.1_ASM69878v1_genomic	GCA_000698785.1	GCA_000698785.1_Thaumarchaeota	Thaumarchaeota	43.72	42.94	41.75	43	43.22	43.09	43.06	43.58	43.41	53.46	53.45	53.61	53.46	53.75	53.48	44.1	53.65	53.57	71.61	53.41	53.56	43.86	43.18	42.89	53.56	53.69	44.01	42.79	43.67	43.77	51.03	43.67	53.59	53.98	44.21	44.06	43.64	43.11	54.18	0	53.15	54.44	53.58	88.38	52.35	53.13
GCA_000722915.1_ASM72291v1_genomic	GCA_000722915.1	GCA_000722915.1_Thaumarchaeota	Thaumarchaeota	43.22	42.74	41.55	41.09	42.61	42.41	41.7	42.31	42.26	90.59	63.04	75.11	75.12	75.32	79.91	42.95	88.85	80.59	53.32	87.87	89.04	43.77	42.72	42.04	65.62	65.45	43.13	41.11	42.24	41.99	48.74	42.97	65.65	80.85	42.55	43.13	42.24	42.34	65.22	53.15	0	64.3	97.72	53.12	95.21	64.74
GCA_000723185.1_APF_1883_PRJEB4650_genomic	GCA_000723185.1	GCA_000723185.1_Thaumarchaeota	Thaumarchaeota	43.15	42.15	41.64	42.07	42.73	41.9	42.08	42.61	42.56	65.15	61.09	64.71	64.85	64.65	64.65	43.51	64.85	64.18	54.34	64.62	65	44.2	42.65	42.27	64.63	64.75	43.37	41.41	42.49	42.64	49.19	43.93	64.6	65.81	43.28	43.4	42.51	42.91	73.76	54.44	64.3	0	64.87	54.2	63.66	64.14
GCA_000724145.1_ASM72414v1_genomic	GCA_000724145.1	GCA_000724145.1_Thaumarchaeota	Thaumarchaeota	42.78	42.24	42.35	42.31	42.65	41.76	41.86	42.41	42.37	90.75	63.48	75.76	76.12	75.74	80.94	43.29	89.52	81.21	53.65	88.59	89.56	43.08	42.94	42.81	65.29	65.57	43.28	41.49	42.14	42.21	48.67	43.3	65.47	81.05	43.11	43.34	42.21	42.49	65.43	53.58	97.72	64.87	0	53.59	95.43	65.11
GCA_000730285.1_ASM73028v1_genomic	GCA_000730285.1	GCA_000730285.1_Thaumarchaeota	Thaumarchaeota	43.74	42.74	41.84	42.6	43.39	43.72	42.67	43.53	43.32	53.54	53.58	53.41	53.55	53.63	53.65	44.08	53.57	53.31	70.76	53.41	53.53	44.67	43.53	42.74	53.36	53.6	44.06	43	43.81	43.54	50.83	43.51	53.51	53.89	44.24	44.11	43.79	42.87	54.1	88.38	53.12	54.2	53.59	0	52.21	53.05
GCA_000746685.1_ASM74668v1_genomic	GCA_000746685.1	GCA_000746685.1_Thaumarchaeota	Thaumarchaeota	43.09	42.7	41.97	41.24	42.77	43.02	41.59	41.95	41.47	89.02	61.94	74.11	74.52	74.35	78.95	42.94	87.28	79.56	52.51	86.15	87.28	43.19	42.8	42.1	64.75	64.9	42.65	40.31	42.03	42.21	47.57	42.84	64.56	79.99	42.72	42.78	42.03	42.2	64.26	52.35	95.21	63.66	95.43	52.21	0	64.38
GCA_000746695.1_ASM74669v1_genomic	GCA_000746695.1	GCA_000746695.1_Thaumarchaeota	Thaumarchaeota	42.03	41.92	41.71	42.3	42.78	42.13	41.64	42.07	41.68	65.02	60.48	65.58	65.52	65.68	64.58	42.94	65.22	65.14	53.1	65.74	65.31	41.59	44.53	42.07	78.41	78.86	44.26	43.06	42.47	42.05	46.88	43.13	78.88	65.91	43.05	44.26	42.52	41.9	64.42	53.13	64.74	64.14	65.11	53.05	64.38	0
GCA_000746705.1_ASM74670v1_genomic	GCA_000746705.1	GCA_000746705.1_Thaumarchaeota	Thaumarchaeota	42.91	42.28	40.45	42	42.71	42.17	41.62	42.37	42.71	65.63	61.1	65.94	66.01	66.03	64.83	44.08	65.83	65.67	53.37	66.11	66.02	44.23	43	42.73	79.61	79.82	42.58	41.97	42.37	43.27	48.4	43.54	79.73	66.16	43.22	42.59	42.37	42.58	65.33	52.87	65.79	65.21	65.99	52.78	64.73	83.49
GCA_000746745.1_ASM74674v1_genomic	GCA_000746745.1	GCA_000746745.1_Thaumarchaeota	Thaumarchaeota	43.07	42.69	41.65	41.98	42.69	42.03	41.99	42.32	42.31	90.52	63.12	75.44	75.64	75.57	80.23	43.19	89.12	80.87	53.45	87.94	89.16	43.23	42.61	42.77	65.38	65.6	42.88	42.06	42.57	42.42	48.81	43.55	65.43	81.02	43.27	42.92	42.57	42.42	65.31	53.35	99.37	64.59	99.58	53.39	94.95	65.17
GCA_000746765.1_ASM74676v1_genomic	GCA_000746765.1	GCA_000746765.1_Thaumarchaeota	Thaumarchaeota	42.72	42.1	41.92	41.89	42.64	41.36	41.87	42.31	42.17	91.41	63.6	76.39	76.36	76.43	81.2	43.15	89.67	81.56	53.78	88.75	89.74	43.94	42.47	42.3	65.71	65.94	43.52	40.93	41.77	41.98	48.44	43.79	65.93	81.35	43.13	43.57	41.77	42.33	65.82	53.48	99.24	65.05	98.54	53.51	94.78	65.2
GCA_000746785.1_ASM74678v1_genomic	GCA_000746785.1	GCA_000746785.1_Thaumarchaeota	Thaumarchaeota	43.15	42.98	41.71	42.72	43.05	41.66	41.74	43.01	42.81	90.32	63.84	75.29	75.1	74.94	79.55	43.19	88.64	80.34	53.45	87.7	88.7	42.24	43.3	42.62	65.8	65.73	43.28	40.81	42.18	42.52	49.39	44.01	65.37	81.1	43.91	43.28	42.18	42.66	65.12	53.65	97.64	64.89	97.75	53.37	94.02	64.68
GCA_000802205.2_ASM80220v2_genomic	GCA_000802205.2	GCA_000802205.2_Thaumarchaeota	Thaumarchaeota	42.82	42.15	41.32	41.17	42.67	42.04	41.67	42.39	42.14	50.92	49.93	51	50.88	50.86	51.08	42.66	51.01	51.08	57.15	51.24	51.01	42.7	41.5	41.93	51.08	51.39	42.41	40.43	42.04	42.19	48.21	42.34	51.6	51.39	42.67	42.51	42.09	42.4	51.39	56.68	50.7	51.04	50.87	56.66	49.81	51.01
GCA_000812185.1_ASM81218v1_genomic	GCA_000812185.1	GCA_000812185.1_Thaumarchaeota	Thaumarchaeota	42.51	41.65	41.52	41.76	42.17	41.33	41.47	42.1	42.04	65.07	60.12	65.04	64.84	65.1	64.61	42.91	65.39	64.92	53.44	65.34	65.42	42.76	41.98	41.51	66.28	66.43	42.9	41.55	41.83	41.89	48.34	42.89	66.27	65.34	42.54	42.94	41.83	42.14	63.44	53.25	64.93	63.21	65.04	53.12	63.74	65.43
GCA_000875775.1_ASM87577v1_genomic	GCA_000875775.1	GCA_000875775.1_Thaumarchaeota	Thaumarchaeota	42.84	42.26	41.57	41.8	42.72	42.48	41.68	42.32	42.37	88.06	63.32	75.84	76.11	75.92	81.13	43.21	89.27	81.11	53.6	88.05	89.14	42.63	42.43	42.9	65.76	65.77	43.4	42.14	42.39	42.11	48.34	43.35	65.89	81.44	42.97	43.47	42.39	42.43	65.31	53.5	88.38	64.74	89.26	53.45	87.26	64.95
GCA_000955905.3_ASM95590v3_genomic	GCA_000955905.3	GCA_000955905.3_Thaumarchaeota	Thaumarchaeota	42.87	42.12	41.61	41.92	42.9	42.5	41.76	42.68	42.58	65.32	61.03	65.02	65.22	65.1	64.96	43.21	65.11	64.88	54.12	65.05	65.19	43.17	43.11	42.53	64.65	64.6	43.74	41.52	42.48	42.42	49.5	43.78	64.47	65.94	43.14	43.77	42.48	42.5	74.16	54.01	65.19	74.42	65.23	53.85	64.05	63.68
GCA_000956175.1_ASM95617v1_genomic	GCA_000956175.1	GCA_000956175.1_Thaumarchaeota	Thaumarchaeota	43.1	41.74	41.8	42.04	42.74	41.97	41.8	42.48	42.31	80.69	63.25	75.49	76.33	75.32	82.43	43.01	81.07	82.25	53.25	82.25	81.16	42.82	42.3	42.67	65.43	65.53	43.31	41.92	42.49	42.4	48.61	43.32	65.34	82.16	42.78	43.38	42.52	42.11	64.69	53.26	80.48	64.24	80.86	53.15	79.28	65.08
GCA_001273335.1_ASM127333v1_genomic	GCA_001273335.1	GCA_001273335.1_Bathyarchaeota	Bathyarchaeota	42.53	45.46	42.72	44.68	43.72	43.82	44.53	43.37	43.58	43.13	44.21	42.82	43.19	42.87	43.41	43.64	43.13	43.35	44.83	43.66	43.12	50.28	43.32	44.25	43.17	43.17	44.27	43.69	43.59	44.88	48.55	43.81	43.55	42.88	43.8	44.27	43.61	44.31	43.58	44.37	43.45	43.64	43.23	44.35	42.84	42.72
GCA_001273345.1_ASM127334v1_genomic	GCA_001273345.1	GCA_001273345.1_Bathyarchaeota	Bathyarchaeota	40.85	43.72	40.95	42.24	42.6	42.25	43.63	42.64	42.57	42.07	42.3	42.36	42.26	42.68	42.32	42.23	42.11	42.17	43.22	42.37	42.43	47.31	40.64	42.5	41.78	42.36	41.26	40.61	42.08	43.43	45.35	41.58	41.75	42.55	41.5	41.31	42.08	41.79	42.68	43.06	42.74	42.62	42.76	43.07	42.77	43.44
GCA_001273385.1_ASM127338v1_genomic	GCA_001273385.1	GCA_001273385.1_Bathyarchaeota	Bathyarchaeota	43.65	44.8	42.56	43.75	43.95	43.35	44.36	43.5	43.42	43.89	43.62	44.26	44.3	44.22	43.67	44.06	43.76	44.06	44.65	43.85	43.77	47.95	43.54	43.3	43.73	44.05	43.59	41.96	42.77	45.12	47.53	44.31	44.25	44.12	43.96	43.67	42.77	43.86	44.17	44.56	44.02	44.1	43.87	44.61	43.83	43.39
GCA_001273415.1_ASM127341v1_genomic	GCA_001273415.1	GCA_001273415.1_Bathyarchaeota	Bathyarchaeota	43	45.37	46.61	45.57	43.52	43.28	44.69	43.79	44.11	42.39	44.21	42.76	42.64	42.75	43.05	44.36	43.07	42.9	44.28	43.14	43.09	59.58	44.97	43.66	42.01	42.2	44.27	43.78	43.91	44.38	45.83	44.34	42.38	42.72	44.09	44.26	43.92	43.21	43.14	44.27	42.81	43.19	42.6	44.06	42.29	42.26
GCA_001273495.1_ASM127349v1_genomic	GCA_001273495.1	GCA_001273495.1_Bathyarchaeota	Bathyarchaeota	42.56	45.55	42.46	43.98	43.96	42.96	44.24	43.64	43.76	42.68	43.01	43	42.9	43.03	42.8	43.14	42.59	42.95	44.04	42.75	42.69	46.94	43.55	42.99	43.55	43.01	41.94	41.52	42.27	44.08	46.36	42.96	42.45	42.93	42.51	41.83	42.32	43.24	43.44	43.86	43.32	43.18	42.88	43.96	43.25	42.73
GCA_001399795.1_ASM139979v1_genomic	GCA_001399795.1	GCA_001399795.1_Bathyarchaeota	Bathyarchaeota	43.99	46.62	44.08	46.05	45.03	44.76	45.6	45.03	44.81	43.97	43.73	44	43.93	44.06	43.57	45.1	44.01	43.97	45	43.99	44.08	50.36	44.82	45.02	43.87	44.12	44.68	42.11	44.43	45.25	49.59	44.75	43.55	43.69	44.61	44.68	44.43	44.16	44.15	45	43.99	43.97	43.93	44.91	44.21	43.8
GCA_001399805.1_ASM139980v1_genomic	GCA_001399805.1	GCA_001399805.1_Bathyarchaeota	Bathyarchaeota	42.84	46.24	45.3	45.75	43.7	43.14	45.26	43.89	44.12	42.98	43.24	43.5	42.82	43.5	42.84	44.55	43.13	43.11	44.41	43.24	43.2	47.72	45.2	42.73	43.13	43.01	44.99	43.16	42.75	45.45	49.45	44.82	42.64	43.08	44.53	45.06	42.75	43.51	43.53	44.61	43.72	43.58	42.99	44.69	42.81	42.68
GCA_001443365.1_ASM144336v1_genomic	GCA_001443365.1	GCA_001443365.1_Thaumarchaeota	Thaumarchaeota	43.39	41.9	41.69	41.57	43.02	42.93	41.65	42.87	42.84	68.85	63.38	69.29	69.34	69.12	68.69	43.26	68.67	68.56	54.55	68.99	68.75	44.39	42.1	42.27	68.22	68.26	43.15	41.22	42.03	42.51	49.67	43.41	68.43	69.63	42.94	43.19	42.07	42.6	67.83	54.22	68.28	66.82	68.74	54.18	67.7	67.81
GCA_001510225.1_ASM151022v1_genomic	GCA_001510225.1	GCA_001510225.1_Thaumarchaeota	Thaumarchaeota	42.71	41.7	41.84	41.53	42.12	42.24	41.58	42.17	41.9	77.41	61.82	74.49	74.6	74.25	78.27	42.55	77.73	78.77	53.07	79.22	77.77	41.19	41.66	42.53	64.79	64.8	43.19	41.45	41.67	42.07	48.18	42.71	64.6	77.52	42.25	43.25	41.69	42.24	64.81	53.08	76.84	64.08	77.6	53.01	76.05	63.07
GCA_001510275.1_ASM151027v1_genomic	GCA_001510275.1	GCA_001510275.1_Thaumarchaeota	Thaumarchaeota	43.17	41.9	41.43	41.57	42.8	42.19	41.54	42.38	42.25	81.7	63.09	77.69	77.72	77.6	82.88	43.04	82.3	82.69	53.83	83.63	82.3	43.93	41.88	41.34	65.88	66.2	42.91	41.03	41.42	41.95	48.46	43	66.14	86.81	42.86	43.07	41.44	42.53	66.11	53.79	80.93	65.5	81.87	53.83	80.41	65.54
GCA_001510295.1_ASM151029v1_genomic	GCA_001510295.1	GCA_001510295.1_Thaumarchaeota	Thaumarchaeota	42.68	41.34	40.96	42.37	42.05	40	41.31	42.45	42.15	65.39	60.69	65.23	65.12	65.37	64.99	42.94	65.3	65	53.14	65.51	65.41	42.82	42.08	42.08	67.1	67.16	42.6	42.38	41.73	42.21	47.51	42.71	66.57	65.06	42.15	42.6	41.73	42.09	64.11	53.19	65.12	63.53	65.26	53.01	64.13	65.43
GCA_001541925.1_ASM154192v1_genomic	GCA_001541925.1	GCA_001541925.1_Thaumarchaeota	Thaumarchaeota	42.39	41.69	41.38	41.5	42.48	42.23	41.53	42.06	42.1	77.74	61.95	73.7	74.35	73.79	78.13	42.62	77.89	78.66	52.86	79.08	77.92	42.5	41.93	42.19	65	65.13	42.56	41.15	42.02	41.9	48.52	42.59	64.75	77.92	42.18	42.61	42.04	42.21	64.41	52.7	76.86	63.92	77.68	52.49	76.62	64.4
GCA_001543015.1_ASM154301v1_genomic	GCA_001543015.1	GCA_001543015.1_Thaumarchaeota	Thaumarchaeota	43.05	41.85	41.22	41.37	42.61	41.91	41.51	42.28	42.19	78.78	62.31	74.5	75.24	74.42	79.64	43.08	79.44	80.02	53.02	80.25	79.42	42.03	42.56	42.3	65.23	65.44	43.32	41.82	42.13	42.12	47.91	42.99	65.39	81.55	42.79	43.5	42.13	42.55	64.55	52.85	78.83	63.98	79.37	53.04	77.82	64.75
GCA_001577155.1_ASM157715v1_genomic	GCA_001577155.1	GCA_001577155.1_Bathyarchaeota	Bathyarchaeota	40.65	43.7	42.49	42.08	41.76	41.92	43.08	41.81	41.9	41.87	42.39	41.78	42.3	42.15	41.96	42.24	42.14	42.37	42.42	42.53	42.14	54.44	42.44	41.67	41.73	41.96	41.5	39.54	40.94	41.81	44.27	41.63	41.95	42.3	41.6	41.48	40.94	40.34	41.97	42.25	42.17	42.25	42.09	42.4	42.57	41.01
GCA_001593845.1_ASM159384v1_genomic	GCA_001593845.1	GCA_001593845.1_Bathyarchaeota	Bathyarchaeota	44.27	47.85	45.01	45.72	45.84	45.98	47.46	45.77	45.9	43.78	45	44.49	44.62	45.25	43.6	45.38	43.81	44.35	44.86	44.2	43.89	47.92	45.71	44.96	43.77	44.01	45.51	41.22	44.81	45.93	49.13	46.43	43.89	44.63	46.04	45.52	44.81	45.32	43.85	45.15	43.25	44.56	43.87	45.01	43.9	43.59
GCA_001593855.1_ASM159385v1_genomic	GCA_001593855.1	GCA_001593855.1_Bathyarchaeota	Bathyarchaeota	43.77	46.12	44.56	46.63	44.59	44.87	45.58	44.51	44.95	43.19	43.89	42.99	43.44	43.23	43.13	44.71	43.52	43.12	44.46	43.2	43.43	47.71	44.68	45.05	43.24	43.34	45.08	42.03	44.84	44.96	49	45.49	43.3	43.48	45.07	45.14	44.81	44.15	43.08	44.91	43.44	43.15	43.4	44.65	43.45	43.12
GCA_001593865.1_ASM159386v1_genomic	GCA_001593865.1	GCA_001593865.1_Bathyarchaeota	Bathyarchaeota	44.01	47.71	45.67	46.25	46.5	46.48	48.26	46.15	46.29	42.84	43.83	43.13	42.91	43.07	42.96	45.57	43.22	43.12	44.61	43.28	43.24	47.24	45.31	45.26	43.45	43.61	45.48	44.09	44.47	45.59	48.94	45.92	43.04	43.42	44.67	45.47	44.47	43.97	43.59	44.6	43.07	43.62	42.83	44.47	43.35	43.29
GCA_001593875.1_ASM159387v1_genomic	GCA_001593875.1	GCA_001593875.1_Bathyarchaeota	Bathyarchaeota	43.5	46.83	47.67	46.64	43.99	44.76	46.16	44.11	44.22	42.59	43.68	42.85	42.49	43.26	42.49	45.86	42.88	42.74	43.49	43.04	42.9	58.19	45.58	44.88	42.24	42.09	45.8	43.74	44.73	44.6	48.61	46.3	42.47	43.22	45.54	45.98	44.64	43.91	43.06	44.15	42.87	43.14	43.05	44.03	42.95	43.7
GCA_001593925.1_ASM159392v1_genomic	GCA_001593925.1	GCA_001593925.1_Bathyarchaeota	Bathyarchaeota	44.44	48.29	45.01	47.1	45.88	45.77	47.44	45.61	45.66	43.95	44.8	43.87	43.9	44.07	44.36	45.55	44.25	44.09	45.6	43.95	44.3	49.68	44.9	44.82	44.01	44.18	44.79	45.21	44.35	45.76	48.88	46.12	43.93	43.92	45.26	44.83	44.4	44.54	44.11	45.21	44.05	44.22	44.22	45.26	43.46	43.65
GCA_001593935.1_ASM159393v1_genomic	GCA_001593935.1	GCA_001593935.1_Bathyarchaeota	Bathyarchaeota	43.77	48.46	44.47	47.03	45.72	45.49	48.17	45.65	45.67	43.94	44.47	43.88	43.67	44.33	43.73	45.61	44.06	44.03	45.32	43.8	44.13	48.93	45.09	44.35	43.77	43.95	45.23	43.98	44.01	45.79	48.36	45.67	43.47	44.07	45.52	45.25	43.99	44.06	44.28	44.73	43.7	44.32	43.99	44.9	43.86	43.9
GCA_001626095.1_ASM162609v1_genomic	GCA_001626095.1	GCA_001626095.1_Thaumarchaeota	Thaumarchaeota	42.21	40.7	40.02	41.19	41.88	41.11	40.98	41.62	41.31	65.09	60.22	65.17	65.13	65.12	64.71	42.56	64.91	64.79	52.17	65.15	65.15	42.35	41.7	40.14	93.81	92.91	41.97	35.34	40.02	41.46	47.23	41.87	87.5	64.88	41.47	41.97	40.02	41.58	64.86	52.02	64.64	64.24	64.87	51.91	64.54	78.21
GCA_001627015.1_ASM162701v1_genomic	GCA_001627015.1	GCA_001627015.1_Thaumarchaeota	Thaumarchaeota	42.35	41.53	42.28	41.95	42.29	40.86	41.52	42.14	41.89	65.02	59.98	64.89	64.71	64.88	64.43	42.71	65.35	64.77	53.08	65.43	65.34	42.34	41.89	42.51	66.35	66.5	42.27	41.63	42.14	41.83	47.26	42.31	66.38	64.45	42.03	42.35	42.14	41.81	63.44	52.81	64.6	63.11	65.28	52.75	64.05	65.26
GCA_001627055.1_ASM162705v1_genomic	GCA_001627055.1	GCA_001627055.1_Thaumarchaeota	Thaumarchaeota	42.59	42.17	40.75	41.3	42.55	42.2	41.49	42.89	42.9	65.04	59.62	64.9	64.86	65.14	64.32	42.29	65.25	64.88	52.69	65.45	65.36	41.96	42.7	41.67	78.99	78.62	41.66	40.69	41.27	41.62	48.38	42.63	79.02	64.93	42.03	41.7	41.37	41.72	64.45	52.52	64.54	63.49	64.81	52.3	64.24	77.33
GCA_001627075.1_ASM162707v1_genomic	GCA_001627075.1	GCA_001627075.1_Thaumarchaeota	Thaumarchaeota	41.63	41	40.9	41.7	41.88	41	40.77	41.52	41.51	65.85	60.72	65.76	65.63	65.91	65.75	42.47	66.07	65.62	53.25	66.34	66.2	40.05	41.12	41.66	68.23	68.32	42.13	41.42	41.28	40.34	47.12	42.3	68.13	65.2	41.81	42.22	41.28	41.57	64.2	53	65.1	63.66	66.16	52.85	64.54	67.25
GCA_001627095.1_ASM162709v1_genomic	GCA_001627095.1	GCA_001627095.1_Thaumarchaeota	Thaumarchaeota	42.02	41.72	42.76	42.2	42.29	41.62	41.18	42.22	41.91	66.04	60.7	65.78	65.64	65.68	65.35	42.83	66.3	65.86	53.39	66.52	66.31	43.35	41.72	42.71	67.13	67.23	42.75	41.87	41.99	41.73	47.05	43.05	66.93	65.37	42.32	42.84	41.99	41.98	64.37	53.21	65.49	63.9	66.14	53	64.64	66.89
GCA_001627105.1_ASM162710v1_genomic	GCA_001627105.1	GCA_001627105.1_Thaumarchaeota	Thaumarchaeota	42.19	41.84	41.78	42.03	42.34	41.07	41.42	41.91	41.69	65.42	60.29	65.38	65.3	65.53	64.94	42.81	65.65	65.44	53.39	65.82	65.66	43.12	41.69	42.82	66.79	66.9	42.62	39.91	41.84	41.67	47.89	42.76	66.78	65.33	42.17	42.62	41.84	41.73	64.02	53.21	65.11	63.66	65.38	53.13	63.8	66.46
GCA_001627165.1_ASM162716v1_genomic	GCA_001627165.1	GCA_001627165.1_Thaumarchaeota	Thaumarchaeota	41.52	41.41	42.37	42.19	42.09	41.73	41.83	42.15	42.17	66.18	60.51	65.74	65.88	65.85	65.7	42.56	66.62	66.17	53.32	66.83	66.96	40.81	41.03	41.73	66.75	66.89	42.93	41.38	41.93	41.01	47.2	42.67	67.13	65.66	42.48	42.93	41.93	41.36	64.02	52.95	65.46	63.78	66.26	52.93	65.14	66.01
GCA_001627235.1_ASM162723v1_genomic	GCA_001627235.1	GCA_001627235.1_Thaumarchaeota	Thaumarchaeota	42.16	41.63	42.24	41.79	42.29	41.11	41.33	42.19	41.86	65.66	60.54	65.49	65.38	65.44	65.18	42.74	65.87	65.41	53.43	66.05	65.89	41.94	42.11	42.53	66.97	67.11	42.38	40.76	42.04	41.44	48.29	42.72	66.91	65.14	42.13	42.38	42.04	41.69	63.99	53.23	65.3	63.65	65.87	53.13	64.47	66.13
GCA_001674955.1_ASM167495v1_genomic	GCA_001674955.1	GCA_001674955.1_Thaumarchaeota	Thaumarchaeota	43.29	42.07	41.26	41.88	43.03	43.1	42.15	42.39	42.22	80.27	62.99	74.75	75.61	74.88	81.57	43.15	80.92	81.77	53.32	82.13	80.95	43.38	41.98	42.66	64.88	65.25	42.31	43.14	41.92	42.3	49.09	42.69	64.8	81.41	42.56	42.39	41.95	42.55	64.23	53.33	80.02	64.02	80.46	53.32	78.96	64.59
GCA_001717005.1_ASM171700v1_genomic	GCA_001717005.1	GCA_001717005.1_Verstraetearchaeota	Verstraetearchaeota	42.83	43.03	44.1	43.99	43.21	42.03	43.98	43.53	43.59	41.72	42.58	41.82	41.94	41.79	42.04	43.46	41.79	42.04	43.08	41.95	41.72	43.37	42.94	43.12	41.58	42.16	42.13	40.73	41.78	43.28	46.65	43.35	41.64	41.93	43.37	42.11	41.81	43.22	42.29	43.62	42.15	42.47	42.18	43.59	41.9	42.1
GCA_001717015.1_ASM171701v1_genomic	GCA_001717015.1	GCA_001717015.1_Verstraetearchaeota	Verstraetearchaeota	44.59	44.27	44.42	45.69	43.31	42.51	44.68	43.92	43.6	42.78	43.35	42.88	43.03	42.8	42.96	44.01	42.6	42.84	43.77	42.6	42.56	45.3	44.13	44.55	42.1	42.39	43.93	41.77	43.89	43.71	46.49	44.02	42.22	42.69	44.01	43.91	43.93	45.18	42.72	44.03	42.69	42.74	42.89	43.96	42.49	41.9
GCA_001717025.1_ASM171702v1_genomic	GCA_001717025.1	GCA_001717025.1_Verstraetearchaeota	Verstraetearchaeota	42.95	43.16	43.92	44.44	43.69	42.52	44.65	44.24	44.19	42.38	42.67	42.45	42.41	42.1	42.06	43.57	42.26	42.51	43.32	42.48	42.16	44.13	43.69	43.45	41.57	41.88	42.76	41.7	42.54	43.53	46.34	43.34	41.7	42.14	43.53	42.83	42.53	43.47	42.5	43.55	42.39	42.63	42.39	43.49	41.86	41.91
GCA_001717035.1_ASM171703v1_genomic	GCA_001717035.1	GCA_001717035.1_Verstraetearchaeota	Verstraetearchaeota	42.87	43.17	43.92	44.05	43.17	42.31	44.13	43.4	43.43	41.73	42.56	42.14	42	42.15	41.97	43.5	41.89	42.28	43.31	41.98	41.86	43.33	43.37	43.07	41.57	42.19	42.68	41.14	42.13	43.63	45.9	43.62	41.67	41.98	43.47	42.67	42.17	43.5	42.45	43.53	42.42	42.46	42.46	43.52	42.09	41.93
GCA_001717085.1_ASM171708v1_genomic	GCA_001717085.1	GCA_001717085.1_Verstraetearchaeota	Verstraetearchaeota	45.77	45.59	45.41	47.89	45.57	44.72	46.67	46.3	46.17	43.95	45.17	43.99	44.36	43.55	44.65	45.76	44.21	44.54	45.45	44.4	44.22	46	48.18	47.49	43.27	43.45	44.15	41.16	47.13	44.42	47.62	45.72	42.58	43.66	45.22	44.15	47.13	45.84	43.78	45.73	43.77	44.12	45.13	45.19	44.75	44.63
GCA_001768965.1_ASM176896v1_genomic	GCA_001768965.1	GCA_001768965.1_Bathyarchaeota	Bathyarchaeota	44.23	44.92	44.88	45.23	43.9	43.76	45.57	43.71	44.17	43.87	44.26	44.26	43.95	44.79	44.19	46.15	44.33	43.89	45.45	43.85	44.27	44.45	44.98	43.58	43.7	44.27	45.49	44.26	43.52	45.31	48.55	46.6	44.07	44.4	46.12	45.58	43.54	44.61	44.43	45.53	43.94	44.31	44.42	45.44	43.21	42.79
GCA_001774235.1_ASM177423v1_genomic	GCA_001774235.1	GCA_001774235.1_Bathyarchaeota	Bathyarchaeota	43.61	45.77	44.21	45.07	44.6	43.99	45.11	44.5	44.26	43.74	43.76	44.26	44.06	44.59	43.7	44.51	43.89	44.16	44.73	44.1	43.86	47.7	43.82	44.36	43.71	44.39	44.21	42.94	44.28	46.24	50.57	45.06	44.34	43.77	44.33	44.3	44.28	44.12	44.4	44.97	43.39	44.46	43.86	44.75	43.5	43.72
GCA_001774245.1_ASM177424v1_genomic	GCA_001774245.1	GCA_001774245.1_Bathyarchaeota	Bathyarchaeota	41.47	43.67	42.69	42.99	42.74	43.08	43.42	43.09	43.06	41.9	41.79	42.71	42.15	42.57	42.31	43.04	42.21	42.26	42.67	42.27	42.2	55.09	41.51	41.73	41.87	42.05	41.98	39.66	42.18	43.49	44.88	42.34	42.04	42.2	42.07	41.94	42.28	42.04	42.04	42.76	42.33	42.36	42.21	42.34	42.19	41.65
GCA_001775955.1_ASM177595v1_genomic	GCA_001775955.1	GCA_001775955.1_Bathyarchaeota	Bathyarchaeota	43.33	44.66	42.47	43.43	43.45	43.13	43.87	43.16	43.01	43.46	43.13	43.51	43.34	43.69	43.67	43.46	43.72	43.23	44.75	43.6	43.62	46.55	42.82	43.31	43.3	43.71	43.06	41.55	43.11	43.99	47.14	43.76	43.47	43.65	42.86	43.1	43.18	43.14	43.34	44.31	43.59	43.56	44.06	44.65	43.75	42.37
GCA_001775965.1_ASM177596v1_genomic	GCA_001775965.1	GCA_001775965.1_Bathyarchaeota	Bathyarchaeota	41.9	43.36	44.24	44.5	42.42	42.48	44.06	42.35	42.31	41.79	42.33	42.57	42.41	42.82	41.89	43.32	41.71	42	43.3	41.98	41.79	55.77	42.58	42.43	41.23	41.4	43.43	41.52	42.48	42.79	46.72	43.47	41.5	42.31	43.74	43.4	42.49	41.25	42.27	43.03	41.92	42.34	41.87	42.98	41.77	41.44
GCA_001775995.1_ASM177599v1_genomic	GCA_001775995.1	GCA_001775995.1_Bathyarchaeota	Bathyarchaeota	43.24	44.53	44.8	44.83	43.41	44.03	43.79	43.64	43.58	43.04	43.91	43.46	43.45	43.86	42.92	44.51	43.09	43.39	45.02	43.26	43.33	47.49	44.42	44	43.14	43.51	43.7	41.69	43.09	44.97	49.19	44.25	42.43	43.42	44.03	43.77	43.09	43.36	43.94	45.59	42.95	44.15	43.46	45.39	43.99	44.06
GCA_001776015.1_ASM177601v1_genomic	GCA_001776015.1	GCA_001776015.1_Bathyarchaeota	Bathyarchaeota	41.85	43.86	43.54	44.61	42.5	42.81	43.71	42.97	42.99	42.04	43.25	42.36	42.61	42.32	42.38	43.38	42.2	42.14	43.18	42.32	42.15	57.11	42.22	42.67	41.8	42.18	43.16	42.03	42.18	43.17	46.54	42.96	42.48	42.36	43.16	43.15	42.2	41.64	42.6	43.41	41.86	42.58	41.87	43.09	42.18	41.6
GCA_001830115.1_ASM183011v1_genomic	GCA_001830115.1	GCA_001830115.1_Thaumarchaeota	Thaumarchaeota	42.99	44.35	43.14	43.95	44.56	42.86	44.35	44.45	44.22	48.23	48.3	48.3	48.51	48.82	48.68	44.13	48.29	48.3	49.74	48.31	48.52	42.94	43.61	43.26	47.89	47.82	44.81	43.24	42.84	44.01	54.49	43.7	47.72	48.91	43.6	44.82	42.88	43.61	48.12	49.79	48.22	48.66	48.35	49.77	48.28	47.22
GCA_001870125.1_ASM187012v1_genomic	GCA_001870125.1	GCA_001870125.1_Thaumarchaeota	Thaumarchaeota	42.84	42.04	41.02	41.26	42.85	42.31	41.49	42.38	42.18	51.02	49.94	51.17	51.08	51.18	50.83	42.92	51.24	50.89	57.04	51.13	51.29	42.82	41.66	42.18	51.15	51.46	42.3	40.56	42.33	42.28	48.6	42.44	51.64	51.43	42.58	42.39	42.33	42.67	51.59	56.66	50.54	51.23	50.87	56.56	49.86	51.24
GCA_001914355.1_ASM191435v1_genomic	GCA_001914355.1	GCA_001914355.1_Thaumarchaeota	Thaumarchaeota	43.89	43.87	43.13	43.5	43.73	43.93	42.9	43.99	44.28	65.49	62.25	65.52	66.2	65.97	65.15	44.07	65.2	65.15	54.16	65.43	65.16	44.33	44.55	44.57	65.39	65.41	44.91	43.11	44.51	43.39	50.54	45.31	64.57	66.25	44.79	45.07	44.51	44.69	88.02	54.57	64.16	74.52	65.61	54.69	64.33	63.78
GCA_001915065.1_ASM191506v1_genomic	GCA_001915065.1	GCA_001915065.1_Bathyarchaeota	Bathyarchaeota	43.66	44.03	43.46	44.24	43.44	42.62	44.26	43.77	43.54	43.77	43.86	43.82	43.62	44.01	43.9	44.73	43.62	43.72	45.39	43.66	43.78	46.17	43.49	43.4	42.81	43.49	43.84	42.71	44.2	44.39	48.21	45.02	43.42	43.78	44.77	43.83	44.19	43.77	44.4	45.3	43.6	44.17	44.17	45.36	43.66	43.14
GCA_001915075.1_ASM191507v1_genomic	GCA_001915075.1	GCA_001915075.1_Bathyarchaeota	Bathyarchaeota	43.79	44.15	43.31	45.16	43.37	42.68	43.91	43.22	43.09	43.88	44.26	44.3	43.96	44.39	43.7	44.57	43.86	43.94	45.56	43.84	43.97	46.66	43.43	43.79	43.59	43.62	44.21	42.63	44	44.42	48.64	44.79	43.62	44.14	44.71	44.2	44	44.08	44.45	45.77	43.9	44.58	44.26	45.58	43.52	43.56
GCA_001917505.1_ASM191750v1_genomic	GCA_001917505.1	GCA_001917505.1_Thaumarchaeota	Thaumarchaeota	43.87	42.86	42.44	42.6	43	43.25	41.98	42.6	42.54	62.68	59.13	63.42	62.87	63.22	62.6	43.73	62.3	62.48	56.06	62.36	62.49	43.53	42.52	43.44	62.76	62.91	43.26	42.16	43.4	43.27	50.09	43.79	62.56	63.45	43.67	43.31	43.4	43.02	63.83	55.7	62.46	63.68	62.44	55.59	61.65	62.37
GCA_001917865.1_ASM191786v1_genomic	GCA_001917865.1	GCA_001917865.1_Thaumarchaeota	Thaumarchaeota	43.58	43.28	43.07	43.06	42.75	43.43	42.98	42.9	42.46	53.44	53.46	53.65	53.26	53.12	53.57	44.53	53.47	53.13	83.18	53.67	53.52	44.82	42.98	44.6	53.64	53.67	44.48	43.32	43.38	44.24	50.16	44.56	53.21	53.82	45.31	44.55	43.37	42.99	54.08	71.28	52.8	54.32	53.29	71.3	51.87	53.17
GCA_001917965.1_ASM191796v1_genomic	GCA_001917965.1	GCA_001917965.1_Thaumarchaeota	Thaumarchaeota	44.01	43.49	41.68	42.46	43.03	42.86	42.9	42.82	42.61	53.48	53.18	53.57	53.32	53.43	53.32	44.08	53.48	53.18	83.02	53.7	53.58	43.78	43.32	43.12	53.57	53.82	43.2	43.64	43.29	43.46	50.25	44.41	53.34	53.96	44.58	43.37	43.27	42.97	54.35	70.88	52.61	54.43	53.39	70.55	52.36	53.73
GCA_001917995.1_ASM191799v1_genomic	GCA_001917995.1	GCA_001917995.1_Thaumarchaeota	Thaumarchaeota	43.62	42.62	41.89	42.71	43.09	43.1	41.68	42.97	43	62.93	59.44	63.24	63.12	63.29	62.7	43.79	62.55	62.54	56.23	62.55	62.73	43.03	43	43.16	63.22	63.28	43.73	41.55	43.36	42.91	49.96	44.02	63.13	63.71	43.72	43.78	43.36	43.26	64.09	55.91	62.44	63.73	62.5	55.58	61.96	62.24
GCA_001918315.1_ASM191831v1_genomic	GCA_001918315.1	GCA_001918315.1_Bathyarchaeota	Bathyarchaeota	44.02	44.12	43.18	43.83	43.51	43.25	43.92	44.11	44.31	43.33	43.85	43.45	43.11	43.52	43.45	44.58	43.19	43.19	45.32	42.9	43.42	44.6	43.02	43.2	42.56	43.27	43.31	42.14	43.6	44.16	48.4	44.5	42.84	43.43	44.1	43.29	43.57	44.16	43.92	45.06	43.71	43.91	43.94	45.35	43.38	42.75
GCA_001918455.1_ASM191845v1_genomic	GCA_001918455.1	GCA_001918455.1_Thaumarchaeota	Thaumarchaeota	43.84	43.09	42.04	42.84	42.99	43.36	42.78	42.48	42.65	53.65	53.22	53.6	53.54	53.8	53.82	44.25	53.58	53.54	83.65	53.81	53.65	45.67	43.61	43.14	53.3	53.33	44.5	43.02	43.19	43.2	50.57	44.48	53.44	53.74	44.43	44.39	43.18	43.03	54.17	71.09	53.04	54.34	53.49	70.82	52.32	52.91
GCA_001918475.1_ASM191847v1_genomic	GCA_001918475.1	GCA_001918475.1_Thaumarchaeota	Thaumarchaeota	44.17	42.67	42.18	42.6	43.28	43.92	42.02	43.38	43.27	62.58	59.27	63.04	62.91	63.18	62.19	44.26	62.25	62.3	55.97	62.22	62.42	43.47	43.3	43.55	63.09	63.06	44.37	42.3	43.39	42.77	50.15	44.34	63.11	63.58	43.94	44.43	43.39	43.44	63.86	55.67	62.46	63.69	62.17	55.46	61.49	62.26
GCA_001918715.1_ASM191871v1_genomic	GCA_001918715.1	GCA_001918715.1_Bathyarchaeota	Bathyarchaeota	43.63	44.26	43.3	44.65	43.47	42.62	43.79	43.71	43.72	44.08	43.99	44.14	43.74	44.5	43.42	44.05	43.89	43.86	45.39	43.76	44.04	45.2	43.43	42.79	43.42	43.48	43.77	43.61	43.4	44.45	48.49	44.58	43.54	44.07	44.1	43.82	43.4	43.71	44.32	45.42	43.85	44	44.38	45.24	43.74	43.41
GCA_001918735.1_ASM191873v1_genomic	GCA_001918735.1	GCA_001918735.1_Bathyarchaeota	Bathyarchaeota	43.84	45.59	42.23	43.69	43.37	43.54	44.7	43.32	43.48	43.19	43.65	43.95	43.36	43.99	43.45	44.93	43.38	43.53	45.45	43.64	43.6	48.31	43.87	43.95	43.36	42.96	44.55	41.56	44.19	44.86	49.81	44.99	43.28	43.84	44.67	44.71	44.19	44.42	43.52	46.23	44	43.96	43.69	46.14	43.41	41.92
GCA_001918745.1_ASM191874v1_genomic	GCA_001918745.1	GCA_001918745.1_Bathyarchaeota	Bathyarchaeota	43.56	44.07	42.65	44.55	42.97	41.34	43.64	43.33	43.24	43.51	43.9	44.29	43.98	44.43	43.13	44.05	43.66	43.23	45.24	43.61	43.72	46.41	43.41	42.93	43.24	43.41	43.94	41.59	43	44.44	47.9	44.29	43.42	43.46	44.31	43.98	43	44.07	44.08	45.4	43.55	43.7	43.78	45.51	43.6	43.2
GCA_001918765.1_ASM191876v1_genomic	GCA_001918765.1	GCA_001918765.1_Bathyarchaeota	Bathyarchaeota	43.47	44.18	43.01	44.97	42.95	42.39	43.61	42.92	42.71	43.24	43.69	43.49	43.18	43.5	43.13	43.96	43.2	42.93	45.27	43.36	43.32	45.87	43.6	42.7	42.98	43.23	43	40.6	42.77	44.17	48.31	44.22	43.02	42.93	43.93	43	42.75	43.45	43.62	45.33	43.34	43.96	44.06	45.49	43.28	42.69
GCA_001918945.1_ASM191894v1_genomic	GCA_001918945.1	GCA_001918945.1_Thaumarchaeota	Thaumarchaeota	43.44	42.61	42.53	43.51	43.16	43.31	42.23	43.14	43.29	63.41	59.88	62.89	63.13	63.23	62.68	43.82	62.53	62.75	56.4	62.66	62.73	44.18	43.4	44.22	62.99	63.08	44.54	42.15	43.84	43.82	51.66	43.61	62.69	63.57	44.4	44.54	43.84	43.49	64.01	55.93	62.48	64.41	63.09	55.77	62.13	62.6
GCA_001918995.1_ASM191899v1_genomic	GCA_001918995.1	GCA_001918995.1_Thaumarchaeota	Thaumarchaeota	43.45	41.44	40.56	41.51	42.19	44.01	41.49	42.28	42.26	61.9	59.01	62.2	62.26	62.03	61.93	43.1	61.82	61.43	54.9	61.76	61.93	43.31	41.05	42.35	62.42	62.11	43.47	42.28	41.8	42.77	47.77	44.1	62.65	62.29	43.26	43.47	41.8	41.57	63.86	54.78	61.64	63.81	61.96	54.9	60.83	62.13
GCA_001919175.1_ASM191917v1_genomic	GCA_001919175.1	GCA_001919175.1_Bathyarchaeota	Bathyarchaeota	43.97	44.35	42.71	44.78	43.23	41.95	43.57	43.64	43.57	43.71	44.06	44.45	44.1	44.43	43.24	44.28	43.74	43.39	45.34	43.73	43.86	45.92	43.28	42.98	43.25	43.39	44.13	41.74	43.25	44.54	48.46	44.5	43.35	43.66	44.61	44.16	43.25	44.25	44.24	45.46	43.73	44.04	43.89	45.67	43.67	43.4
GCA_001919285.1_ASM191928v1_genomic	GCA_001919285.1	GCA_001919285.1_Bathyarchaeota	Bathyarchaeota	44.06	43.68	42.56	44.51	43.49	43.28	43.6	43.75	43.68	44.26	44.67	44.25	44.04	44.54	43.79	44.51	44.21	44.09	45.61	44.23	44.35	45.07	42.8	43.36	44.23	44.13	43.71	42.64	43.65	44.01	50.67	44.71	43.98	44.81	44.67	43.71	43.63	44	44.88	45.83	44.34	44.65	44.25	45.65	43.44	42.14
GCA_001919295.1_ASM191929v1_genomic	GCA_001919295.1	GCA_001919295.1_Thaumarchaeota	Thaumarchaeota	43.77	43.29	42.07	41.94	43.02	43.7	41.2	42.15	42.27	61.27	58.06	62.19	61.73	61.69	61.18	44.09	60.84	61.06	56.27	61.02	61.13	40.37	42.85	42.66	62.43	62.23	42.75	41.82	42.73	42.04	47.83	44.13	62.52	62.31	42.33	42.83	42.73	41.73	62.89	56.09	61.11	61.87	60.75	56.11	59.36	61.18
GCA_001919675.1_ASM191967v1_genomic	GCA_001919675.1	GCA_001919675.1_Bathyarchaeota	Bathyarchaeota	43.62	43.75	43.36	45.68	42.69	41.87	43.57	42.84	42.64	42.21	42.47	42.89	42.81	43.32	41.95	44.69	43.05	42.25	45.26	42.67	43.1	46.03	41.89	43.7	42.37	42.92	42.95	41.55	44.16	43.7	46.96	44.97	43.09	42.35	45.04	42.95	44.16	44.21	43.18	44.79	42.14	43.16	43.59	44.54	41.89	42.02
GCA_001920395.1_ASM192039v1_genomic	GCA_001920395.1	GCA_001920395.1_Thaumarchaeota	Thaumarchaeota	42.76	42.75	41.74	42.14	43.5	43.12	41.93	43.08	43.13	61.66	58.94	61.97	61.74	61.96	61.44	43.18	61.2	60.99	55.78	61.04	61.43	43.88	43.76	42.53	62.62	62.63	43.82	41.41	43.58	43.41	49.95	43.12	62.6	62.39	43.21	43.82	43.58	41.98	62.78	55.6	61.48	62.77	60.99	55.78	60.02	61.65
GCA_001920575.1_ASM192057v1_genomic	GCA_001920575.1	GCA_001920575.1_Bathyarchaeota	Bathyarchaeota	43.8	44.61	43.91	44.37	43.9	43.63	44.59	44.13	44.08	43.84	43.8	43.82	43.59	43.78	43.99	44.57	43.65	43.71	45.53	43.53	43.76	46.54	43.06	42.9	42.82	43.34	44.04	42.43	43.83	44.29	50.24	44.98	43.23	43.76	44.7	44.04	43.82	43.79	44.43	45.51	43.86	44.24	44.11	45.5	43.86	42.55
GCA_001920655.1_ASM192065v1_genomic	GCA_001920655.1	GCA_001920655.1_Bathyarchaeota	Bathyarchaeota	43.21	43.56	44.23	44.93	43.51	41.96	43.27	43.63	43.82	43.87	44.23	44.02	43.96	44.21	43.28	43.76	44.08	44.19	45.01	44	44.18	44.28	42.38	43.02	43.4	43.74	43.22	41.85	43.99	43.66	47.89	44.59	43.43	43.97	44.47	43.24	43.99	43.84	44.32	44.96	43.57	43.89	44.65	44.77	43.13	42.37
GCA_002009955.1_ASM200995v1_genomic	GCA_002009955.1	GCA_002009955.1_Bathyarchaeota	Bathyarchaeota	43.58	46.47	44.75	46.78	45.23	46.56	44.71	45.61	45.21	42.56	42.59	42.4	42.55	42.71	42.99	44.52	42.55	43.09	43.84	42.72	42.32	49.52	41.82	44.29	42.99	43.03	46	41.98	43.76	46.19	47.57	45.41	42.13	43.07	46.2	45.74	43.76	44.76	42.84	43.49	42.48	43.44	42.64	43.62	42.53	43.07
GCA_002009985.1_ASM200998v1_genomic	GCA_002009985.1	GCA_002009985.1_Bathyarchaeota	Bathyarchaeota	43.92	45.87	44.7	46.61	44.47	43.61	46.11	44.31	44.38	43.86	44.18	43.65	43.45	43.78	43.73	45.85	43.98	43.7	45.57	43.88	43.98	47	45.09	44.83	43.78	44.11	44.98	43.84	44.97	45.48	48.1	45.23	43.45	44.34	45.17	44.98	44.98	43.56	43.94	45.44	43.85	44.52	43.75	45.19	43.7	43.16
GCA_002010925.1_ASM201092v1_genomic	GCA_002010925.1	GCA_002010925.1_Bathyarchaeota	Bathyarchaeota	44.22	46.3	45.23	45.81	44.38	44.17	45.1	44.47	44.06	44.02	43.73	43.6	43.56	43.4	43.57	44.94	44	43.97	44.56	43.8	43.8	50.1	44.31	44.27	43.26	43.2	44.19	41.66	43.87	45.82	48.88	44.46	43.09	43.85	44.85	44.36	43.87	44.9	43.77	44.46	43.53	44.32	43.83	44.33	43.14	43.62
GCA_002010955.1_ASM201095v1_genomic	GCA_002010955.1	GCA_002010955.1_Bathyarchaeota	Bathyarchaeota	44.3	46.11	43.77	45.06	44.95	46.36	45.49	45.3	45.4	44.01	44.21	44.01	43.98	44.16	43.81	44.58	43.98	43.88	45.2	44.41	44.01	48.7	42.71	42.38	44.06	44.24	43.56	42.73	43.22	47.16	49.04	43.97	44.03	43.88	44.79	43.56	43.35	45.32	44.63	44.88	43.7	44.75	44.58	44.88	44.2	45
GCA_002010975.1_ASM201097v1_genomic	GCA_002010975.1	GCA_002010975.1_Bathyarchaeota	Bathyarchaeota	43.98	47.18	44.96	45.48	44.53	44.04	46.45	44.67	44.64	43.59	43.5	44.11	43.9	44.59	43.8	44.75	44.29	44	44.92	43.9	44.14	47.37	44.69	44.75	43.93	43.71	44.87	41.04	44.06	45.53	50.01	44.73	43.88	43.93	44.85	44.87	44.06	44.82	43.9	44.62	43.8	44.04	43.84	44.42	43.43	42.42
GCA_002010995.1_ASM201099v1_genomic	GCA_002010995.1	GCA_002010995.1_Bathyarchaeota	Bathyarchaeota	43.81	46.43	43.68	44.4	44.43	44.88	45.99	44.69	44.5	43.17	43.19	43.59	43.26	43.68	43.21	44.26	43.89	43.66	44.42	43.73	43.64	48.52	43.76	44.13	43.57	43.79	44.18	42.22	42.82	45.61	50.4	44.67	43.69	43.23	44.5	44.18	42.82	44.4	43.57	44.33	43.19	43.53	43.51	44.43	43.1	42.88
GCA_002011005.1_ASM201100v1_genomic	GCA_002011005.1	GCA_002011005.1_Bathyarchaeota	Bathyarchaeota	44.77	46.32	44.36	45.91	44.65	44.18	45.79	45.04	45.34	44.09	43.75	44.83	44.58	45.22	44.71	44.39	44.6	44.19	45.32	44.43	44.75	47.69	43.83	43.08	44.4	43.98	44.13	41.54	43.5	45.65	50.9	44.64	44.23	44.31	44.61	44.13	43.46	45.89	44.2	44.15	44.11	45.33	44.66	44.53	42.93	41.9
GCA_002011035.1_ASM201103v1_genomic	GCA_002011035.1	GCA_002011035.1_Bathyarchaeota	Bathyarchaeota	43.74	45.71	44.51	46.4	44.5	43.73	45.94	44.36	44.45	43.87	44.17	43.66	43.37	43.88	43.78	45.78	44.02	43.72	45.4	43.9	44.03	47.28	45.25	44.46	43.73	44.12	45.06	43.81	44.73	45.42	48.19	45.35	43.35	44.17	45.11	44.99	44.73	43.47	43.86	45.54	43.92	44.48	43.75	45.08	43.9	43.23
GCA_002011075.1_ASM201107v1_genomic	GCA_002011075.1	GCA_002011075.1_Geothermoarchaeta	Geothermoarchaeta	43.34	43.03	43.69	43.98	42.44	43.12	43.05	42.73	42.69	42.32	42.6	42.5	42.48	42.67	42.53	43.81	42.27	42.2	43	42.2	42.01	42.75	43.84	44.44	42.51	42.85	43.71	43.87	43.53	44.51	46.4	44.36	42.37	42.34	44.19	43.71	43.46	44.16	42.26	42.89	42.08	42.41	42.28	42.79	42.44	42.48
GCA_002011085.1_ASM201108v1_genomic	GCA_002011085.1	GCA_002011085.1_Geothermoarchaeta	Geothermoarchaeta	43.76	43.69	44.05	44.56	43.28	42.98	43.32	43.56	43.28	42.06	42.54	42.28	42.16	42.21	42.06	43.83	42.18	42.18	42.96	42.16	42.23	43.66	44.64	44.12	41.85	42.31	44.64	43.73	43.21	45.05	46.66	44.76	42.16	42.45	44.47	44.79	43.22	44.01	42.23	43.03	42.1	42.53	42.35	42.6	42	42.09
GCA_002494485.1_ASM249448v1_genomic	GCA_002494485.1	GCA_002494485.1_Thaumarchaeota	Thaumarchaeota	43.37	42.54	41.33	42.5	43.01	42.59	42.43	42.98	43.02	53.53	51.65	53.65	53.45	53.69	53.34	43.53	53.37	53.42	57.29	53.52	53.26	43.92	42.68	42.82	53.2	53.48	43.99	41.38	42.76	43.31	49.87	43.99	53.63	54	43.88	44.09	42.77	43.44	53.5	56.62	53.34	53.66	53.44	56.62	52.85	53.21
GCA_002494565.1_ASM249456v1_genomic	GCA_002494565.1	GCA_002494565.1_Thaumarchaeota	Thaumarchaeota	42.84	43	41.11	41.15	42.02	41	41.43	41.68	41.51	46.9	46	46.91	46.94	47.01	46.67	43.01	47.21	47.18	47.31	47.41	47.3	44.4	40.71	42.3	46.72	46.91	41.46	40.36	41.91	42.69	50.63	41.45	46.74	47.19	41.6	41.5	42.03	42.6	47.17	47.42	46.66	47.55	46.45	47.44	46.81	45.94
GCA_002494895.1_ASM249489v1_genomic	GCA_002494895.1	GCA_002494895.1_Thaumarchaeota	Thaumarchaeota	43.79	43.6	41.97	42.63	43.09	43.32	42.78	43.25	42.95	52.28	52.25	52.57	52.45	52.56	52.8	43.97	52.33	52.35	73.97	52.44	52.4	43.62	42.74	41.89	52.44	52.56	43.78	43	42.72	43.77	51.09	43.5	52.24	52.71	44.28	43.91	42.7	42.07	53.18	68.98	51.85	53.35	52.47	68.91	52.23	52.87
GCA_002494985.1_ASM249498v1_genomic	GCA_002494985.1	GCA_002494985.1_Thaumarchaeota	Thaumarchaeota	42.11	42.31	41.11	41.67	42.05	42.89	41.71	42.02	41.94	76.07	62.39	72.9	72.94	72.78	77.42	42.5	76.65	80.07	52.98	79.94	76.71	42.6	42.25	42.93	63.82	63.95	42.63	41.41	42.33	42.13	48.57	43.47	63.78	76.94	42.69	42.63	42.33	41.75	64.19	53.07	75.79	64.09	76.29	53.04	75.4	62.95
GCA_002495135.1_ASM249513v1_genomic	GCA_002495135.1	GCA_002495135.1_Thaumarchaeota	Thaumarchaeota	43.8	43.6	41.79	42.34	43.07	43.15	43.03	43.02	43.1	53.25	52.93	53.39	53.4	53.34	53.53	43.84	53.3	53.44	83.56	53.7	53.36	45.16	43.9	43.13	53.03	53.39	43.75	43.48	42.96	43.61	50.25	44.23	53.48	53.9	44.54	43.91	42.95	43.11	54.34	71.46	52.95	54.24	53.17	71.29	52.47	52.41
GCA_002495205.1_ASM249520v1_genomic	GCA_002495205.1	GCA_002495205.1_Thaumarchaeota	Thaumarchaeota	42.77	42.84	43.86	43.56	41.97	43.4	43.67	41.64	40.94	44.65	45.42	45.27	44.94	45.4	44.49	45.22	44.59	44.96	47.13	44.88	44.6	43.48	44.55	43.97	45.18	45.52	43.39	44.55	42.95	42.84	49.91	45.21	45.42	44.86	45.46	43.48	43.02	42.46	45.96	47.47	44.36	46.38	44.93	47.5	43.98	45.56
GCA_002495315.1_ASM249531v1_genomic	GCA_002495315.1	GCA_002495315.1_Thaumarchaeota	Thaumarchaeota	43.37	43.24	42.36	42.94	42.73	42.32	42.62	42.39	42.45	46.82	46.85	46.74	46.8	47.12	47.13	44.48	46.89	46.91	48.99	46.94	46.98	43.16	43.01	43.43	46.42	46.57	44.35	42.96	43.4	44.04	50.89	44.21	46.44	46.99	43.85	44.28	43.41	43.08	46.89	48.63	47.05	47.1	46.86	48.46	46.27	45.54
GCA_002495575.1_ASM249557v1_genomic	GCA_002495575.1	GCA_002495575.1_Thaumarchaeota	Thaumarchaeota	44.1	43.71	42.34	42.57	42.95	43.73	42.55	42.93	42.96	53.49	52.93	53.4	53.27	53.86	53.42	44.13	53.43	53.22	83.92	53.79	53.55	44.62	43.37	43.22	53.4	53.58	43.32	42.24	43.07	43.04	49.92	44.76	53.45	53.88	44.27	43.49	43.06	42.8	54.17	71.28	53.24	54.14	53.34	71.2	52.81	53.25
GCA_002495905.1_ASM249590v1_genomic	GCA_002495905.1	GCA_002495905.1_Thaumarchaeota	Thaumarchaeota	42.84	42.78	41.38	41.97	42.1	41.66	41.89	41.84	41.6	46.92	45.9	47.04	46.9	47.03	46.61	42.52	47.14	46.98	47.23	47.11	47.21	44.16	41.12	42.29	46.32	46.56	42.84	41.63	41.9	42.72	49.56	42.59	46.44	47.31	42.16	42.91	42.02	43.02	46.88	47.25	46.93	47.08	47.16	47.36	46.66	46.02
GCA_002495965.1_ASM249596v1_genomic	GCA_002495965.1	GCA_002495965.1_Thaumarchaeota	Thaumarchaeota	44	42.76	41.76	42.71	43.44	43.56	41.78	43.84	43.62	53.08	52.61	53.46	53.39	53.46	53.24	44.07	53.2	53.2	65.93	53.46	53.39	43.22	43.78	43.59	52.64	52.96	44.54	42.4	44.3	43.38	50.58	45	53.25	53.36	44.56	44.62	44.39	42.95	53.71	64.81	52.38	53.64	53.23	64.51	51.86	52.58
GCA_002496625.1_ASM249662v1_genomic	GCA_002496625.1	GCA_002496625.1_Thaumarchaeota	Thaumarchaeota	43.48	42.7	41.68	42.28	43.72	43.13	41.69	43.78	43.46	53.2	52.78	53.4	53.31	53.33	53.04	43.93	53.32	53.09	66.03	53.37	53.39	43.8	43.35	44.24	52.76	52.99	44.23	43.13	44.21	43.55	50.02	44.83	53.16	53.23	44.46	44.3	44.19	43.22	53.82	64.75	52.39	53.65	53.08	64.75	51.86	52.63
GCA_002498045.1_ASM249804v1_genomic	GCA_002498045.1	GCA_002498045.1_Thaumarchaeota	Thaumarchaeota	42.72	42.43	42.44	42.35	42.79	41.18	42.1	42.67	42.37	65.51	60.54	65.14	65.26	64.93	64.6	43.6	65.28	65	54.77	65.49	65.25	43.11	43.13	44.11	64.11	64.37	43.53	41.27	43.05	42.48	49.58	43.9	64.01	65.29	43.63	43.59	43.05	42.33	73.58	54.39	64.48	74.18	65.14	54.36	64.16	62.99
GCA_002498105.1_ASM249810v1_genomic	GCA_002498105.1	GCA_002498105.1_Thaumarchaeota	Thaumarchaeota	43.16	42.32	42.3	42.13	42.73	41.12	41.95	42.49	42.2	65.65	60.68	65.33	65.4	64.88	64.95	43.61	65.31	65.03	54.79	65.66	65.47	43.38	43.39	43.8	64.2	64.39	43.67	41.4	42.62	41.95	49.98	43.89	64.12	65.61	43.59	43.73	42.62	42.8	73.7	54.24	64.95	73.8	65.31	54.25	63.8	62.82
GCA_002498345.1_ASM249834v1_genomic	GCA_002498345.1	GCA_002498345.1_Thaumarchaeota	Thaumarchaeota	43.29	42.51	41.11	41.38	42.43	41.06	41.91	42.32	42.37	51.71	51.02	52.03	51.83	51.79	51.61	43.28	52.06	51.95	63.6	51.94	52.08	42.06	42.12	41.75	51.72	52.12	43.54	41.65	42.15	42.61	48.24	43.13	52.07	52.38	43.33	43.63	42.15	41.99	52.81	62.69	51.39	52.68	51.51	62.3	50.42	51.6
GCA_002499005.1_ASM249900v1_genomic	GCA_002499005.1	GCA_002499005.1_Thaumarchaeota	Thaumarchaeota	43.96	43.8	44.16	44.36	43.29	44.33	43.3	43.46	43.37	43.91	44.7	43.74	43.96	44.26	44.37	44.26	44.19	44.13	44.8	44.05	44.27	43.63	44.53	43.23	43.58	43.93	44.75	42.52	42.89	43.88	48.87	45.31	43.53	44.35	44.74	44.63	42.98	43.22	43.93	44.89	44.47	44.14	44.44	45.13	44.51	44.08
GCA_002499525.1_ASM249952v1_genomic	GCA_002499525.1	GCA_002499525.1_Thaumarchaeota	Thaumarchaeota	43.08	42.73	42.12	42.33	43.07	42.27	42.1	42.85	42.66	65.7	61.07	65.57	65.55	65.34	65.12	43.69	65.55	65.06	54.79	65.73	65.55	44.33	43.37	43.52	64.41	64.7	43.57	40.46	43.06	42.52	50.74	43.51	64.42	65.85	43.71	43.62	43.06	43.05	73.91	54.29	65.46	74.27	65.47	54.3	64.14	63.61
GCA_002501845.1_ASM250184v1_genomic	GCA_002501845.1	GCA_002501845.1_Thaumarchaeota	Thaumarchaeota	42.97	43.34	42.68	43	42.85	43.22	42.31	42.91	42.75	53.32	53.12	53.2	53.12	53.4	53.28	43.87	53.54	53.19	84.21	53.52	53.53	43.97	43.09	42.74	52.9	53.33	43.65	42.8	43.13	43.76	49.97	43.99	53.06	53.69	44.53	43.77	43.12	42.18	54.11	71.3	53.06	53.87	53.65	71.14	52.01	52.68
GCA_002501855.1_ASM250185v1_genomic	GCA_002501855.1	GCA_002501855.1_Thaumarchaeota	Thaumarchaeota	43.31	42.26	41.33	41.39	42.46	41.95	41.72	42.66	42.58	51.92	51.27	52.37	52.18	52.3	51.94	43.17	52.3	52.23	63.95	52.26	52.33	40.76	42.42	41.91	52.01	52.35	43.52	41.98	42.15	42.51	48.31	43.33	52.41	52.58	43.4	43.61	42.21	42.22	53.06	62.87	51.69	52.97	51.87	62.49	51.15	51.98
GCA_002501935.1_ASM250193v1_genomic	GCA_002501935.1	GCA_002501935.1_Thaumarchaeota	Thaumarchaeota	42.94	42.77	41.12	41.71	42.7	41.78	42.2	42.65	42.61	51.98	51.34	52.32	52.23	52.3	51.96	43.26	52.38	52.36	63.98	52.4	52.41	41.35	42.1	41.7	52.28	52.49	43.85	41.26	41.64	42.71	47.74	43.51	52.47	52.84	43.39	43.95	41.64	42.32	53.1	62.95	51.8	53.08	51.85	62.38	51.08	52.54
GCA_002504425.1_ASM250442v1_genomic	GCA_002504425.1	GCA_002504425.1_Thaumarchaeota	Thaumarchaeota	43.22	42.81	40.75	41.14	42.69	40.97	41.9	42.39	42.53	51.76	51.04	51.86	51.76	51.73	51.79	43.46	52.16	51.93	63.45	51.93	52.16	41.05	42.18	40.94	51.7	52.18	43.59	41.15	41.55	42.42	48.5	43.48	51.8	52.49	43.2	43.7	41.55	41.86	52.88	62.25	51.66	52.86	51.41	61.8	50.75	52.12
GCA_002504985.1_ASM250498v1_genomic	GCA_002504985.1	GCA_002504985.1_Verstraetearchaeota	Verstraetearchaeota	43.02	43.22	44.11	44.02	43.37	42.07	44.67	44.05	44.11	42.55	42.74	42.58	42.53	42.41	42.21	43.47	42.57	42.7	43.27	42.73	42.54	43.56	43.54	43.94	41.54	41.93	42.92	41.83	42.64	43.76	46.22	43.42	41.78	42.27	43.51	43	42.65	43.42	42.66	43.65	42.57	42.67	42.82	43.53	42.31	42.57
GCA_002505305.1_ASM250530v1_genomic	GCA_002505305.1	GCA_002505305.1_Thaumarchaeota	Thaumarchaeota	42.99	42.37	40.85	41.64	41.78	41.6	41.86	41.74	41.42	46.81	45.75	47	46.85	47.02	46.55	42.28	47.33	46.87	47.34	47.08	47.41	42.86	40.48	42.42	46.7	46.78	42.15	41.31	42.34	42.28	49.94	42.16	46.72	47.03	41.52	42.22	42.46	43.19	46.88	47.15	46.92	47.04	47.22	47.13	46.94	45.81
GCA_002506605.1_ASM250660v1_genomic	GCA_002506605.1	GCA_002506605.1_Thaumarchaeota	Thaumarchaeota	43.91	43.45	42.8	42.91	43.58	44.02	43.03	43.26	43.56	44.07	44.75	44.28	43.67	44.51	43.86	44.53	44.2	44.15	45.3	44.22	44.22	43.52	43.9	43.48	43.98	44.1	44.27	43.09	43.17	44.37	49.2	44.71	43.65	44.03	44.25	44.34	43.17	43.65	44.2	44.87	44.82	44.17	44.59	44.94	44.88	43.56
GCA_002506665.1_ASM250666v1_genomic	GCA_002506665.1	GCA_002506665.1_Thaumarchaeota	Thaumarchaeota	42.02	42.13	40.62	41.68	41.76	41.45	41.6	41.57	41.48	76.08	61.99	72.78	72.86	73.02	77.5	42.74	76.71	80.04	52.86	79.88	76.8	42.43	41.39	42.69	63.78	63.93	42.28	41.39	41.69	41.66	47.83	42.87	63.58	76.94	42.44	42.32	41.69	41.53	64.05	52.9	75.96	63.99	76.55	52.83	75.44	63.3
GCA_002507395.1_ASM250739v1_genomic	GCA_002507395.1	GCA_002507395.1_Verstraetearchaeota	Verstraetearchaeota	42.88	42.94	43.99	43.62	42.97	42.18	43.95	43.32	43.36	41.59	42.35	42.03	41.89	42.13	41.88	43.21	41.72	42.27	43.11	41.84	41.75	43.18	43.26	43.3	41.43	42.19	42.47	40.8	42.06	43.54	45.92	43.34	41.61	41.74	43.21	42.46	42.11	43.14	42.37	43.3	42.19	42.45	42.49	43.27	42.14	42.27
GCA_002508305.1_ASM250830v1_genomic	GCA_002508305.1	GCA_002508305.1_Thaumarchaeota	Thaumarchaeota	42.85	42.85	41.22	42.16	42.2	41.51	42	42.03	42.02	47.08	46.38	47.23	47.3	47.37	47.15	42.83	47.58	47.48	47.53	47.66	47.74	43.54	40.59	42.51	47.07	47.05	42.37	41.92	42.08	42.71	49.37	42.41	46.9	47.44	42.13	42.43	42.19	42.95	47.39	47.58	47.36	47.51	47.07	47.54	46.98	45.9
GCA_002508435.1_ASM250843v1_genomic	GCA_002508435.1	GCA_002508435.1_Thaumarchaeota	Thaumarchaeota	43.92	44.54	42.69	42.97	43.73	43.52	43.1	44.06	43.68	53.5	53.23	53.53	53.47	53.62	53.78	43.97	53.21	53.35	84.11	53.63	53.31	44.86	43.62	43.76	53.41	53.54	44.58	42.63	42.92	43.39	52.39	45	53.26	53.62	44.93	44.75	42.91	43.03	54.28	71.66	53.04	54.76	53.49	71.69	52.48	52.69
GCA_002763195.1_ASM276319v1_genomic	GCA_002763195.1	GCA_002763195.1_Thaumarchaeota	Thaumarchaeota	43.87	42.64	45.12	42.63	42.63	42.66	40.65	43.07	42.78	75.31	63.48	83.46	88.54	83.7	76.01	42.47	76	75.78	53.19	76.54	75.82	44.01	42.57	43.44	65.18	64.99	42.91	39.91	42.96	43.88	50.53	43.56	65.91	77.17	43.32	42.91	43.12	42.96	65.35	52.99	74.28	64.05	75.14	53.19	73.78	63.24
GCA_002779555.1_ASM277955v1_genomic	GCA_002779555.1	GCA_002779555.1_Bathyarchaeota	Bathyarchaeota	44.07	45.85	44.55	45.19	45.07	45.01	46.12	45.02	44.78	43.52	43.83	43.6	43.59	44.44	43.77	44.76	44.2	43.82	44.94	43.86	43.93	50.68	44	44.01	44	44.09	43.68	42.67	43.4	45.9	49.56	45.01	43.81	43.88	44.06	43.76	43.4	44.47	44.37	45.25	43.26	44.35	43.46	45.27	43.19	43.16
GCA_002782745.1_ASM278274v1_genomic	GCA_002782745.1	GCA_002782745.1_Bathyarchaeota	Bathyarchaeota	44.6	46.85	45.03	47.01	45.91	45.78	45.73	46.16	46.35	45.32	44.86	45.15	44.72	45.08	44.63	46.01	45.12	45.07	46.15	45.15	44.88	50.82	46.79	43.89	45.02	44.83	47.21	46.18	44.61	45.97	50.51	46.8	45.2	46.22	45.84	47.21	44.61	44.75	45.64	45.58	44.88	45.66	45.24	45.98	43.23	43.88
GCA_002788515.1_ASM278851v1_genomic	GCA_002788515.1	GCA_002788515.1_Thaumarchaeota	Thaumarchaeota	43.03	42.28	41.55	41.97	42.72	42.58	41.67	42.97	42.58	80.12	62.74	75.64	76.08	75.79	83.04	42.97	80	83.92	53.14	83.68	80.07	41.64	42.22	42.23	65.27	65.4	42.98	42.15	41.83	41.94	48.46	43.33	65.5	81.3	43.02	43.06	41.84	42.36	64.91	53.13	79.42	64.47	80.34	53.12	79.13	64.56
GCA_002789395.1_ASM278939v1_genomic	GCA_002789395.1	GCA_002789395.1_Thaumarchaeota	Thaumarchaeota	43.17	42.28	41.37	42.38	42.36	41.86	41.4	42.17	42.12	76.38	62.89	84.88	90.46	84.91	76.84	42.66	76.52	76.33	53.43	76.89	76.62	43.5	42.37	43.19	65.96	66.04	42.97	42.13	42.59	42.15	49.53	43.36	66.13	77.43	42.99	43.02	42.59	42.1	65.86	53.38	75.2	65	76.07	53.39	75.09	65.8
GCA_003019335.1_ASM301933v1_genomic	GCA_003019335.1	GCA_003019335.1_Marsarchaeota	Marsarchaeota	46.1	41.4	39.94	42.77	41.87	41.13	41.94	40.9	40.48	43.34	43.14	42.8	42.47	43.02	43.01	44.07	42.61	43.33	43.54	42.53	42.38	39.98	42.83	41.44	42.38	43.4	43.92	44	40.78	42.25	44.82	43.23	44.88	42.06	43.83	44.02	40.78	43.21	42.87	43.86	42.55	42.87	42.64	43.4	42.41	44.72
GCA_003019345.1_ASM301934v1_genomic	GCA_003019345.1	GCA_003019345.1_Marsarchaeota	Marsarchaeota	45.05	41.18	42.28	41.35	42.1	41.72	42.19	42.17	41.93	41.05	42.22	40.9	40.77	41.02	40.79	43.62	41.37	41.12	42.58	41.04	41.05	42.51	43.98	42.1	41.02	41.09	43.4	43.26	42.05	42.1	44.8	43.47	41.31	42.01	44.11	43.45	42.07	43.98	41.62	42.82	41.68	41.48	41.35	42.88	41.93	40.46
GCA_003019375.1_ASM301937v1_genomic	GCA_003019375.1	GCA_003019375.1_Marsarchaeota	Marsarchaeota	46.21	44.38	40.52	43.43	42.59	43.02	42.09	42.41	42.23	42.89	43.27	42.57	42.24	42.63	42.29	42.7	42.86	43.11	43.59	42.83	42.46	39.9	43.53	41.01	43.36	42.51	43.16	42.21	41.63	42.98	45.49	43.51	43.46	41.96	44.27	43.16	41.65	44.77	43.06	45.15	42.21	43.57	43.14	44.55	40.97	41.33
GCA_003019385.1_ASM301938v1_genomic	GCA_003019385.1	GCA_003019385.1_Marsarchaeota	Marsarchaeota	46.06	41.79	43.1	42.46	42.32	43.14	41.52	42.29	42.43	42.7	41.99	42.07	42.07	42.3	41.59	44.56	42.63	42.52	43.19	42.47	42.47	41.12	43.86	42.99	42.18	42.1	44.02	42.85	41.79	42.84	48.03	43.78	42.43	42.53	44.51	43.91	41.79	43.79	42.4	43.41	42.64	42.6	42.72	42.99	42	39.73
GCA_003019415.1_ASM301941v1_genomic	GCA_003019415.1	GCA_003019415.1_Marsarchaeota	Marsarchaeota	46.34	42.77	44.31	43.73	42.76	43.6	41.82	43.05	42.5	42.41	42.76	42.06	41.95	42.51	41.55	43.69	42.66	42.5	43.6	42.46	42.09	43.98	44.27	43.35	42.59	42.22	43.08	43.12	42.26	42.59	48.18	43.8	42.89	42.68	44.09	42.84	42.17	44.32	42.1	43.78	41.49	42.84	42.31	43.31	42.31	41.42
GCA_003019435.1_ASM301943v1_genomic	GCA_003019435.1	GCA_003019435.1_Marsarchaeota	Marsarchaeota	46.08	42.27	44.38	43.43	43.11	42.78	43.03	43.34	43.08	42.33	42.73	42.11	41.82	42.01	41.95	44.88	42.15	42.39	43.67	42.37	42.03	42.62	44.78	45.19	42.07	42.33	43.93	45.45	44.74	43.77	45.99	45.64	42.1	42.98	45.62	43.75	44.74	44.26	42.16	43.66	42.44	42.3	42.78	43.17	43.06	41.4
GCA_003019445.1_ASM301944v1_genomic	GCA_003019445.1	GCA_003019445.1_Marsarchaeota	Marsarchaeota	47.47	42.83	44.64	44.87	43.05	43.81	42.75	43.4	42.96	43.43	43.32	43.55	43.56	43.94	43.11	45.62	43.29	44	44.21	43.48	43.24	42.63	44.95	44.2	43.48	43.28	45.32	44.03	44.2	44.69	47.14	44.92	43.83	43.44	45.39	45.08	44.2	45.62	43.39	44.85	43.15	43.37	43.68	44.58	43.01	43.71
GCA_003019475.1_ASM301947v1_genomic	GCA_003019475.1	GCA_003019475.1_Marsarchaeota	Marsarchaeota	45.74	42.26	43.31	42.77	42.56	42.86	42.67	42.53	42.58	42.24	43.07	42.4	42.26	42.31	42.19	44.47	42.4	42.58	43.81	42.42	42.19	41.93	44.57	44.24	41.99	42.61	44.85	44.29	43.46	43.34	46.32	44.86	42.25	42.82	45.52	44.72	43.46	43.72	42.61	43.83	42.44	42.68	42.52	43.71	42.74	41.68
GCA_003019485.1_ASM301948v1_genomic	GCA_003019485.1	GCA_003019485.1_Marsarchaeota	Marsarchaeota	45.02	42.09	42.74	42.34	42.52	42.36	42.52	42.25	41.92	41.44	42.57	41.77	41.42	42.38	41.55	44.11	41.7	42.24	43.2	41.75	41.61	43.16	43.82	42.85	41.14	41.91	43.74	42.05	41.77	42.34	46.35	43.54	43	42.28	44.98	43.65	41.79	43.34	41.72	43.04	41.89	41.75	42.05	43.21	41.46	41.09
GCA_003019515.1_ASM301951v1_genomic	GCA_003019515.1	GCA_003019515.1_Marsarchaeota	Marsarchaeota	45.71	42.13	43.32	42.84	42.47	42.62	42.59	42.4	42.44	42.26	42.92	42.35	42.27	42.37	42.13	44.57	42.38	42.59	43.75	42.69	42.16	41.82	44.46	44.14	42.02	42.57	44.88	44.11	43.42	43.29	46.45	44.87	42.25	42.78	45.45	44.74	43.54	43.68	42.62	43.83	42.45	42.59	42.54	43.77	42.8	41.72
GCA_003019535.1_ASM301953v1_genomic	GCA_003019535.1	GCA_003019535.1_Marsarchaeota	Marsarchaeota	45.78	42.16	43.39	42.98	42.52	42.73	42.65	42.52	42.57	42.32	43.07	42.45	42.36	42.49	42.21	44.55	42.46	42.7	43.79	42.76	42.24	41.82	44.45	44.13	42.16	42.67	44.71	44.17	43.49	43.3	46.58	44.85	42.37	42.83	45.4	44.59	43.5	43.77	42.68	43.91	42.56	42.7	42.62	43.83	42.86	41.78
GCA_003019545.1_ASM301954v1_genomic	GCA_003019545.1	GCA_003019545.1_Marsarchaeota	Marsarchaeota	46.02	42.28	43.48	43.32	42.63	42.93	42.6	42.46	42.5	42.29	42.95	42.51	42.12	42.51	42.23	44.49	42.45	42.61	43.81	42.6	42.24	42.28	44.25	44.02	42.59	42.87	44.65	44.16	43.28	42.93	45.59	44.69	42.67	43.1	45.08	44.49	43.28	43.82	42.65	43.91	42.27	42.43	42.34	43.61	42.85	41.83
GCA_003019565.1_ASM301956v1_genomic	GCA_003019565.1	GCA_003019565.1_Marsarchaeota	Marsarchaeota	47.05	41.53	42.25	41.95	42.36	42.45	42.12	42.01	42.15	43.19	43.39	42.98	43.03	43.07	42.37	44.81	43.12	43.53	43.95	43.29	42.9	40.29	43.26	43.01	42.99	43.13	44.61	43.95	42.63	43.56	46.18	44.31	43.6	43.04	44.93	44.44	42.63	44.1	43.31	44.05	43.2	43.48	42.98	43.81	42.66	42.3
GCA_003019595.1_ASM301959v1_genomic	GCA_003019595.1	GCA_003019595.1_Marsarchaeota	Marsarchaeota	47.17	42.88	43.3	43.35	43.25	43.4	42.73	43.01	42.82	43.42	43.3	43.14	43.1	43.34	42.74	44.69	43.28	43.65	44.45	43.42	43.07	41.59	43.51	43.84	43.08	43.01	44.48	44.13	43.53	43.66	47.6	44.63	43.45	43.23	44.92	44.47	43.53	44.37	43.31	44.48	42.94	43.35	43.24	44.22	42.81	42.5
GCA_003019615.1_ASM301961v1_genomic	GCA_003019615.1	GCA_003019615.1_Marsarchaeota	Marsarchaeota	47	42.77	42.55	42.7	42.7	43.02	42.38	42.66	42.61	43.27	43.16	43.11	42.94	43.4	42.58	44.65	43.23	43.38	43.97	43.2	42.96	42.07	43.46	43.53	43.06	42.96	44.77	43.63	43.25	43.62	47.05	44.61	43.43	43.09	45.01	44.63	43.19	44.31	43.16	44.18	42.92	43.24	43.01	43.97	42.8	41.76
GCA_003649085.1_ASM364908v1_genomic	GCA_003649085.1	GCA_003649085.1_Verstraetearchaeota	Verstraetearchaeota	45.67	45.91	46	46.02	44.78	45.09	45.57	44.78	44.96	43.56	43.25	43.6	43.76	43.77	43.39	44.81	43.54	43.67	44.51	43.68	43.65	45.3	44.24	45.15	43.04	43.76	44.72	44.13	44.28	45.91	47.86	45.42	43.23	43.59	44.94	44.73	44.32	45.54	43.49	44.68	43.57	43.44	43.82	44.74	43.7	44.22
GCA_003649095.1_ASM364909v1_genomic	GCA_003649095.1	GCA_003649095.1_Verstraetearchaeota	Verstraetearchaeota	46.12	46.4	45.62	45.9	44.97	45.67	45.75	44.67	44.66	43.25	43.11	43.08	43.31	43.71	43	44.85	43.42	43.3	44.39	43.38	43.44	45.95	44.38	44.8	43.05	43.12	44.5	44.22	44.22	45.6	47.94	45.99	43.13	43.28	45.12	44.52	44.27	46.12	42.95	44.43	43.42	43.1	43.34	44.38	43.21	44.56
GCA_003649105.1_ASM364910v1_genomic	GCA_003649105.1	GCA_003649105.1_Verstraetearchaeota	Verstraetearchaeota	48.42	48.73	49.21	50.05	47.06	47.55	47.21	47.42	47.15	46.28	46.42	46.05	45.7	46.52	46.52	47.14	45.81	46.3	46.52	46.39	45.78	49.71	45.29	45.84	45.66	45.73	46.78	45.31	45.11	48.14	50.51	48.16	45.99	46.79	47.32	46.78	45.11	48.74	45.8	47.24	45.99	46.32	45.76	47.38	45.61	44.87
GCA_003649145.1_ASM364914v1_genomic	GCA_003649145.1	GCA_003649145.1_Verstraetearchaeota	Verstraetearchaeota	47.39	45.95	46.52	47.42	45.3	44.33	45.45	45.24	45.14	44.09	43.69	43.42	43.7	43.84	43.8	46	43.85	43.85	44.95	44.11	44.02	47.28	46.33	45.22	44.1	43.55	45.39	44.43	44.51	46.33	47.87	47.43	45.07	43.4	47.4	45.39	44.51	46.65	43.82	45.11	43.52	44.22	44.01	45.12	44.12	43.99
GCA_003649155.1_ASM364915v1_genomic	GCA_003649155.1	GCA_003649155.1_Verstraetearchaeota	Verstraetearchaeota	45.8	47.16	46.27	46.92	45.33	46.16	46.03	44.95	45.22	43.28	43.18	43.26	43.35	43.6	43.1	45.25	42.69	42.93	44.64	43.14	42.89	47.07	44.59	44.63	43.72	43.64	45.54	44.47	44.72	45.53	48.46	46.05	42.81	42.75	46.22	45.54	44.83	46.12	43.6	44.99	43.39	43.63	43.25	45.1	43.42	44.24
GCA_003649185.1_ASM364918v1_genomic	GCA_003649185.1	GCA_003649185.1_Verstraetearchaeota	Verstraetearchaeota	45.24	46.03	45.61	46.35	45.21	46.07	45	45.16	44.77	43.15	42.99	43	43.01	43.35	42.89	44.56	42.82	42.82	44	42.89	42.88	46.8	44.24	44.44	42.8	42.69	44.65	42.2	44.27	44.99	47.65	45.51	42.71	43.36	45.37	44.71	44.27	45.83	43.19	43.82	42.67	42.92	42.6	43.76	43.45	42.88
GCA_003650625.1_ASM365062v1_genomic	GCA_003650625.1	GCA_003650625.1_Verstraetearchaeota	Verstraetearchaeota	46.93	47.19	47.81	48.73	45.31	45.2	46.89	45.03	44.78	44.37	44.52	44.02	44.41	44.38	44.57	45.79	44.55	43.92	45.92	44.37	44.51	45.36	45.9	47.7	43.92	43.51	45.18	44.21	45.29	47.58	47.79	47.23	44.62	44.02	47.48	45.18	45.29	47.23	43.91	44.99	43.25	44.85	44.12	45.22	44.51	44.79
GCA_003660635.1_ASM366063v1_genomic	GCA_003660635.1	GCA_003660635.1_Aigarchaeota	Aigarchaeota	43.96	45.2	44.75	44.66	44.42	45.25	46.18	44.99	44.79	42.77	42.98	42.72	42.65	42.73	42.35	51.48	42.79	42.51	43.94	42.57	42.58	44.57	50.97	50.98	42.25	42.39	51.26	50.16	50.84	57.44	47.27	50.9	43.14	42.33	50.8	51.27	50.9	44.64	42.62	43.58	42.78	42.75	42.87	43.91	42.71	42.91
GCA_003660665.1_ASM366066v1_genomic	GCA_003660665.1	GCA_003660665.1_Aigarchaeota	Aigarchaeota	43.27	43.93	43.5	43.59	43.81	44.56	44.61	43.8	43.86	42.77	42.2	42.47	42.54	43.16	42.35	49.66	42.62	42.62	42.66	42.79	42.71	45.13	46.61	48.06	42.36	42.63	47.39	45.94	48.06	55.16	46.08	48.4	42.31	42.76	48.51	47.54	48.05	43.42	41.95	42.74	43.29	41.84	42.36	42.73	42.78	42.14
GCA_003660685.1_ASM366068v1_genomic	GCA_003660685.1	GCA_003660685.1_Aigarchaeota	Aigarchaeota	43.8	44.63	45.87	44.73	43.83	43.6	45.11	44.78	44.32	43.65	43.43	43.59	43.56	43.74	43.1	52.14	43.86	43.26	43.78	43.61	43.72	44.84	50.48	50.66	42.56	43.06	50.7	50.4	50.62	59.46	48.11	51.22	43.21	43.08	50.36	51	50.68	44.48	43.45	43.93	43.14	43.47	44	43.53	43.6	43.61
GCA_003660695.1_ASM366069v1_genomic	GCA_003660695.1	GCA_003660695.1_Aigarchaeota	Aigarchaeota	43.58	44.24	44.78	46.58	44.05	44.93	44.99	43.71	43.51	42.12	42.64	42.68	42.4	43.01	42.21	50.72	42.73	41.99	43.98	42.41	42.66	43.75	50.86	50.22	42.28	42.4	51.28	48.06	49.85	56.49	47.31	50.71	42.74	42.18	50.3	51.44	49.88	44.67	42.4	43.81	42.23	42.69	42.27	43.88	41.83	43.17
GCA_003660725.1_ASM366072v1_genomic	GCA_003660725.1	GCA_003660725.1_Aigarchaeota	Aigarchaeota	43.37	44.38	43.94	45.09	44.16	44.71	45.09	43.6	43.71	42.43	42.81	42.71	42.2	43.28	41.86	50.65	42.56	42.05	43.88	42.39	42.47	45.78	50.22	48.49	42.15	42.53	51.13	49.36	48.75	56.9	46.71	50.42	42.95	42.36	50.36	51.13	48.73	44.79	42.38	43.92	42.64	42.71	41.81	44.04	42.02	42.95
GCA_003660745.1_ASM366074v1_genomic	GCA_003660745.1	GCA_003660745.1_Aigarchaeota	Aigarchaeota	43.44	45.42	44.16	44.24	44.71	45.21	46.39	44.87	44.69	43.79	43.07	43.17	43.08	43.41	42.81	50.89	43.34	43.44	44.16	43.18	43.36	43.09	48.72	50.91	42.85	43.03	50.19	46.33	49.86	57.02	46.97	50.5	43.04	43.44	49.68	50.27	49.92	44.42	43.43	43.57	43.82	43.12	43.39	43.91	43.77	42.59
GCA_003660755.1_ASM366075v1_genomic	GCA_003660755.1	GCA_003660755.1_Aigarchaeota	Aigarchaeota	43.96	45.31	44.15	45.23	44.82	45.07	46.55	44.96	44.98	42.53	42.99	42.84	42.49	43.07	41.84	51.48	42.55	42.08	43.99	42.12	42.51	44.92	49.98	50.77	42.48	42.64	50.48	47.33	50.46	57.5	48.1	50.1	43.01	42.31	50.36	50.54	50.53	44.73	42.84	43.9	42.87	43.19	42.83	43.69	42.29	42.95
GCA_003660785.1_ASM366078v1_genomic	GCA_003660785.1	GCA_003660785.1_Aigarchaeota	Aigarchaeota	43.22	43.69	43.21	45.22	44.62	43.48	45.33	44.08	43.82	41.26	41.72	41.62	41.42	41.57	41.08	50.84	41.65	40.87	43.4	41.39	41.52	42.85	47.9	49.92	42.07	41.9	49.17	49.4	48.79	56.63	46.2	49.76	42.07	41.68	49.83	49.39	48.91	43.58	41.56	43.15	41.83	41.72	40.83	43.31	41.92	41.89
GCA_003660805.1_ASM366080v1_genomic	GCA_003660805.1	GCA_003660805.1_Aigarchaeota	Aigarchaeota	43.27	44.18	44.08	45.76	44.84	44.6	45.29	44.69	44.49	41.8	42.02	42.38	42.15	43.28	41.67	50.46	42.32	41.74	43.43	41.99	42.11	43.86	50.15	48.99	41.75	41.88	49.51	46	48.59	55.15	45.4	49.95	41.98	42.05	49.88	49.74	48.66	43.66	42.34	43.58	42.14	42.51	42.23	43.57	42.35	42.31
GCA_003661345.1_ASM366134v1_genomic	GCA_003661345.1	GCA_003661345.1_Korarchaeota	Korarchaeota	42.64	44.97	100	45.91	43.17	43.44	44.03	43.94	43.36	41.3	42.55	41.4	41.14	41.81	41.18	44.62	41.48	41.82	42.17	41.72	41.35	43.74	44.39	43.75	41.08	41.35	43.72	41.13	43.63	43.74	46	45.05	40.78	42.13	44.93	43.82	43.63	43.17	41.91	41.75	41.55	41.64	42.35	41.84	41.97	41.71
GCA_003661485.1_ASM366148v1_genomic	GCA_003661485.1	GCA_003661485.1_Geothermoarchaeta	Geothermoarchaeta	43.64	44.78	45.11	46.38	44.46	44.33	44.52	45.04	44.62	43.29	43.34	43.53	43.06	43.99	43.35	44.89	43.35	43.3	44.12	43.28	43.44	45.22	44.78	45.01	43.37	43.62	44.7	40.9	44.05	45.34	47.86	44.85	43.29	43.57	44.75	44.7	44.05	44.84	42.98	44.36	43.36	43.17	43.39	44.24	43.61	44.19
GCA_003661505.1_ASM366150v1_genomic	GCA_003661505.1	GCA_003661505.1_Geothermoarchaeta	Geothermoarchaeta	42.86	43.51	44.64	44.97	43.04	43.5	43.47	43.53	42.78	42.03	41.83	42.82	42.01	42.86	42.2	43.53	42.13	42.53	43.12	42.63	42.27	42.81	43.05	43.92	41.86	41.96	43.62	43.99	43.38	45.42	46.86	45.31	42.42	42.64	43.95	43.63	43.59	44.06	42.43	43.04	42.13	42.47	42.45	42.56	41.76	43.35
GCA_003661525.1_ASM366152v1_genomic	GCA_003661525.1	GCA_003661525.1_Geothermoarchaeta	Geothermoarchaeta	43.76	44.82	44.81	44.98	43.92	43.12	44.18	44.56	43.72	43.39	43.41	44.03	43.16	43.92	43.16	44.36	43.4	43.43	44.2	43.39	43.51	44.09	46.01	46.15	42.52	43.3	45.15	45.38	45.33	46.16	47.27	45.8	42.95	43.34	45.2	45.15	45.33	44.33	43.56	44.19	43.04	43.19	43.74	43.7	42.98	43.61
GCA_003661605.1_ASM366160v1_genomic	GCA_003661605.1	GCA_003661605.1_Brockarchaeota	Brockarchaeota	43.54	44.22	45.91	100	43.02	43.39	43.51	43.33	43.34	41.79	42.03	42.11	41.8	42.72	41.6	44.19	41.9	41.75	42.75	41.78	41.93	45.06	43.44	45.71	41.98	42.04	44.14	43.8	44.47	44.3	45.16	45.35	42.33	42.06	45.12	44.09	44.36	44.04	42.12	43	41.09	42.07	42.31	42.6	41.24	42.3
GCA_003661625.1_ASM366162v1_genomic	GCA_003661625.1	GCA_003661625.1_Brockarchaeota	Brockarchaeota	43.46	100	44.97	44.22	47.27	49.25	48.46	47.41	47.78	42.21	42.16	42.68	42.16	42.76	42.16	43.93	42.64	42.09	43.01	42.63	42.72	45.99	43.74	44.78	41.87	41.67	43.44	42.07	43.95	43.97	47.65	43.63	41.74	42.4	44.02	43.45	43.99	43.49	42.5	42.94	42.74	42.16	42.25	42.75	42.7	41.94
GCA_003661945.1_ASM366194v1_genomic	GCA_003661945.1	GCA_003661945.1_Bathyarchaeota	Bathyarchaeota	44.63	46.39	46.61	46.59	45.33	45.28	45.95	45.61	45.71	44.02	43.94	44.3	44.16	44.75	44.02	45.61	44.54	44.28	45.25	44.51	44.4	50.24	45.16	44.74	44.16	44.07	45.11	43.84	44.94	47.15	49.77	45.92	43.81	44.52	45.91	45.21	44.94	45.79	44.15	45.07	44.01	44.71	44.35	45.03	43.62	43.75
GCA_003661965.1_ASM366196v1_genomic	GCA_003661965.1	GCA_003661965.1_Bathyarchaeota	Bathyarchaeota	44.95	46.76	45.02	47.14	45.75	46.06	46.45	45.69	45.84	44.47	44.76	44.81	44.56	44.45	44.25	46.28	44.76	44.56	46.16	44.46	44.75	46.8	44.77	45.62	44.5	44.91	45.01	44.07	45.24	46.86	50.03	45.98	44.43	44.58	45.2	45.09	45.23	45.12	44.78	46.32	44.8	45.39	44.38	46.27	44.57	44.41
GCA_003661975.1_ASM366197v1_genomic	GCA_003661975.1	GCA_003661975.1_Bathyarchaeota	Bathyarchaeota	44.38	48.33	45.23	46.83	46.46	46.53	48.08	46.53	46.68	44.06	44.2	44.47	44.14	44.48	43.8	45.23	44.12	44.31	45.26	44.13	44.08	47.58	44.97	45.98	43.89	44.32	44.5	43.1	45.31	46.05	49.92	45.3	43.68	44.19	44.86	44.58	45.28	44.98	44.03	45.23	43.92	44.28	44.26	45.05	44	44.22
GCA_003662005.1_ASM366200v1_genomic	GCA_003662005.1	GCA_003662005.1_Bathyarchaeota	Bathyarchaeota	43.78	48.5	45.3	47.44	45.75	45.31	47.91	46.16	45.98	44.35	44.92	44.35	43.88	44.5	44.19	45.5	44.5	44.4	45.86	44.43	44.5	49.62	45.06	44.98	44.04	44.55	45.77	46.22	44.68	46.06	50.51	45.87	44.13	44.5	45.8	45.75	44.64	43.97	44.28	45.36	44.39	44.38	43.86	45.38	44.05	44.12
GCA_003662025.1_ASM366202v1_genomic	GCA_003662025.1	GCA_003662025.1_Bathyarchaeota	Bathyarchaeota	42.08	45.16	42.53	43.85	42.84	44.11	43.37	43.38	42.86	42.16	42.7	41.99	42.09	42.16	41.83	42.68	42.29	42.56	43.17	42.69	42.24	62.04	42.3	42.54	41.61	41.86	44.25	43.04	41.88	42.03	45.21	42.56	41.78	42.65	42.54	44.33	41.91	41.84	42.76	43.1	41.53	42.58	42.36	43.34	41.7	41.66
GCA_003662035.1_ASM366203v1_genomic	GCA_003662035.1	GCA_003662035.1_Bathyarchaeota	Bathyarchaeota	44.08	46.37	44.65	46.4	45.97	45.52	46.91	46.28	46.43	43.2	43.79	43.32	43.22	43.64	43.05	45.43	43.46	43.52	44.32	43.78	43.38	49.11	45.43	46.06	43.3	43.38	46.4	42.07	45.91	46.69	51.04	46.03	42.66	43.33	45.4	46.4	45.92	44.33	43.65	44.63	43.33	43.78	43.34	44.49	44.21	43.07
GCA_003662065.1_ASM366206v1_genomic	GCA_003662065.1	GCA_003662065.1_Bathyarchaeota	Bathyarchaeota	45.22	46.77	46.06	47.44	46.54	47.44	46.37	47.25	47.11	44.47	45.33	45.2	45.17	45.15	44.34	45.89	44.84	45.15	46.52	44.68	44.97	50.21	44.31	47.47	44.72	45.27	44.84	44.13	46.03	48.19	53.44	47.13	45.28	44.39	46.04	44.96	46.03	46.35	45.22	46.67	44.71	45.89	45.08	46.14	44.59	45.22
GCA_003662085.1_ASM366208v1_genomic	GCA_003662085.1	GCA_003662085.1_Bathyarchaeota	Bathyarchaeota	42.74	46.83	44.01	45.7	45.06	45.89	46.79	45.43	45.68	43.48	44.14	43.71	43.54	44.49	43.85	44.93	43.91	44.05	45.05	43.76	43.86	47.64	43.37	45.96	43.46	43.63	44.43	42.29	45.13	44.68	49.92	44.78	43.78	44.23	44.51	44.43	45.08	42.81	43.44	44.73	43.25	43.51	43.32	44.64	43.19	43.41
GCA_003662095.1_ASM366209v1_genomic	GCA_003662095.1	GCA_003662095.1_Bathyarchaeota	Bathyarchaeota	43.66	45.74	44.26	45.7	45.47	44.78	45.32	45.89	45.45	43.63	43.1	43.94	43.44	43.61	43.29	44.87	43.62	43.36	44.06	43.45	43.64	47.34	42.99	44.66	43.93	43.87	43.86	42.9	44.71	46.3	49	44.5	44.4	43.61	44.56	43.81	44.78	44.81	43.06	44.33	44.3	44.07	43.23	44	43.15	43.07
GCA_003662125.1_ASM366212v1_genomic	GCA_003662125.1	GCA_003662125.1_Bathyarchaeota	Bathyarchaeota	41.35	43.96	42.08	43.22	42.23	43.19	43.06	42.6	42.58	42.46	42.33	42.8	42.59	43.54	42.29	43.07	42.26	42.72	42.78	42.6	42.4	52.96	41.98	41.86	42.27	42.61	41.55	38.62	41.64	43.4	43.94	42.23	42.59	42.71	42.42	41.55	41.64	41.4	42.57	43.41	42.59	42.7	42.28	43.03	42.46	42.61
GCA_003662145.1_ASM366214v1_genomic	GCA_003662145.1	GCA_003662145.1_Bathyarchaeota	Bathyarchaeota	45.63	46.07	44.72	46.72	45.76	46.3	46.31	46.03	46.05	44.26	44.31	44.1	44.21	44.43	44.31	45.68	44.54	44.45	45.54	44.32	44.38	49.09	44.23	46.24	44.19	44.35	44.4	41.34	44.76	47.13	49.6	45.18	44.17	44.62	44.87	44.4	44.74	45.69	44.52	46.05	44.83	44.79	44.21	45.78	44.56	45.25
GCA_003662155.1_ASM366215v1_genomic	GCA_003662155.1	GCA_003662155.1_Bathyarchaeota	Bathyarchaeota	44.46	46.83	44.44	45.92	45.11	46.16	47.02	44.56	44.92	43.31	44.89	44.05	44.34	44.72	43.84	44.68	43.9	43.98	45.3	43.76	43.79	49.68	44.23	44.16	43.78	44.22	43.72	42.51	45.18	44.78	48.72	44.52	44.34	43.83	45.07	43.63	45.12	43.64	44.06	44.45	43.34	43.8	43.62	44.35	44.24	43.93
GCA_003662185.1_ASM366218v1_genomic	GCA_003662185.1	GCA_003662185.1_Bathyarchaeota	Bathyarchaeota	43.2	47.62	46.11	47.09	45.86	45.19	45.83	45.18	44.89	43.25	43.88	43.1	43.04	43.95	43.21	45.1	43.57	43.26	44.78	43.74	43.39	55.57	45.75	45.65	42.51	43.12	47.03	44.93	45.03	45.43	49.62	46.09	43.45	43.32	45.92	47.03	45.21	44.15	43.23	45.01	43.51	43.81	43.6	44.7	44.13	43.24
GCA_003662205.1_ASM366220v1_genomic	GCA_003662205.1	GCA_003662205.1_Bathyarchaeota	Bathyarchaeota	43.17	45.8	46.01	45.15	44.02	43.77	45.8	44.36	44.55	42.56	43.25	42.91	42.85	43.18	42.49	44.82	42.91	42.61	44.23	42.78	42.97	60.79	44.64	44.14	42.32	42.48	45.31	42.41	43.8	44.31	47.77	45	42.6	43.06	44.77	45.29	43.81	43.91	43.15	44.49	42.33	43.39	42.38	44.5	42.19	42.22
GCA_003662215.1_ASM366221v1_genomic	GCA_003662215.1	GCA_003662215.1_Bathyarchaeota	Bathyarchaeota	44.49	45.32	47.42	48.08	43.99	44.84	45.56	44.2	44.68	42.32	43.03	42.86	42.5	42.94	42.69	45.16	42.58	42.81	44.56	42.62	42.58	47.82	45.94	45.77	42.11	42.4	45.18	45.5	45.46	46.73	48.98	46.63	42.71	42.13	46.01	45.26	45.41	44.02	42.53	44.56	42.41	42.59	42.85	44.68	42.86	43.36
GCA_003662245.1_ASM366224v1_genomic	GCA_003662245.1	GCA_003662245.1_Bathyarchaeota	Bathyarchaeota	45.18	46.13	46.76	49.6	44.22	44.09	45.32	44.87	45.05	43.06	42.7	42.89	41.99	43.19	43.07	45.97	43.05	42.77	43.99	42.93	42.96	46.79	45.95	45.55	41.96	42.33	45.46	46	44.96	46.85	47.07	47.6	42.86	42.25	46.81	45.52	44.97	44.73	42.32	43.74	42.75	42.57	42.89	43.6	42.15	42.39
GCA_003662265.1_ASM366226v1_genomic	GCA_003662265.1	GCA_003662265.1_Bathyarchaeota	Bathyarchaeota	43.91	46.07	45.37	45.87	44.49	46.36	46.18	44.62	44.88	43.78	44.03	44.6	43.91	45.08	43.6	45.68	44.53	44.19	45.57	44.62	43.9	49.39	43.82	45.51	43.81	43.96	45.52	43.53	45.65	46.94	49.7	45.38	44.72	44.19	44.95	45.63	45.65	44.84	44.19	45.72	42.95	45.07	43.5	45.62	44.24	43.25
GCA_003662275.1_ASM366227v1_genomic	GCA_003662275.1	GCA_003662275.1_Bathyarchaeota	Bathyarchaeota	44.59	47.68	46.15	46.4	46.28	46.37	47.35	46.8	46.77	44.4	44.55	44.53	44.44	45.14	44.3	45.7	44.64	45.01	45.48	44.89	44.7	49.17	44.83	46.32	44.26	44.43	44.86	44.66	45.15	46.43	49.35	45.75	44.64	45.09	45.06	44.89	45.15	45.06	44.19	45.2	44.25	44.84	44.67	45.31	44.84	45.24
GCA_003662305.1_ASM366230v1_genomic	GCA_003662305.1	GCA_003662305.1_Bathyarchaeota	Bathyarchaeota	44.42	46.54	45.13	46.72	45.51	45.35	46.01	44.9	45.33	43.84	44.5	43.63	44.04	43.85	43.66	45.23	43.87	43.75	45.73	43.68	43.95	47.57	45.31	45.71	43.88	43.98	45.57	42.42	45.01	45.48	49.64	45.99	43.45	44.24	45.79	45.57	45.02	44.36	44.18	45.89	43.79	43.91	43.8	45.75	43.92	43.58
GCA_003662325.1_ASM366232v1_genomic	GCA_003662325.1	GCA_003662325.1_Bathyarchaeota	Bathyarchaeota	44.21	46.97	45.85	46.44	45.36	45.73	46.54	45.69	45.59	43.13	43.75	43.51	43	43.94	43.34	45.61	43.62	43.41	44.66	43.49	43.71	50.79	43.83	44.73	42.64	43.04	45.34	41.73	44.77	47.37	49.06	45.61	43.49	43.45	45.04	45.41	44.77	44.83	43.81	44.45	42.75	44.02	42.91	44.58	43.65	42.83
GCA_003662345.1_ASM366234v1_genomic	GCA_003662345.1	GCA_003662345.1_Bathyarchaeota	Bathyarchaeota	44.19	46.71	45.56	47.51	43.39	43.88	45.56	43.73	43.83	42.47	43.36	42.79	42.72	43.25	42.47	44.48	43.64	42.51	44.84	43.03	43.35	52.04	44.68	43.12	42.05	42.12	45.28	44.04	43	47.25	49.34	45.64	43	42.37	44.62	45.47	43	45.05	43.01	44.26	42.97	43.22	42.15	44.14	42.2	42.42
GCA_003662365.1_ASM366236v1_genomic	GCA_003662365.1	GCA_003662365.1_Bathyarchaeota	Bathyarchaeota	45.53	47.83	46.34	46.44	45.85	45.32	47.35	46.12	45.8	44.47	44.48	44.85	44.81	45.28	44.48	45.82	44.96	44.67	45.65	44.69	44.85	48.19	44.61	43.59	44.5	44.46	45.42	41.54	43.43	47.27	49.68	46.3	44.61	45.39	45.97	45.43	43.44	46.57	45.01	45.79	44.72	45.09	44.56	45.84	44.45	44.41
GCA_003662385.1_ASM366238v1_genomic	GCA_003662385.1	GCA_003662385.1_Bathyarchaeota	Bathyarchaeota	45.04	47	45.68	47.27	45.83	46.6	46.52	46.23	45.92	44.28	44.36	44.56	44.41	44.72	44.41	46.13	44.23	44.44	45.19	44.13	44.21	49.91	44.97	45.2	44.21	44.38	45	43.75	45.3	48.25	51.43	45.96	44.29	44.18	45.31	45.11	45.3	46.17	44.32	45.64	44.46	44.63	44.47	45.36	44.51	43.66
GCA_003662395.1_ASM366239v1_genomic	GCA_003662395.1	GCA_003662395.1_Bathyarchaeota	Bathyarchaeota	44.14	47.96	45.02	45.63	45.65	45.64	47.26	45.74	45.44	43.1	43.1	42.92	42.88	43.11	42.48	45.87	43.07	43.17	44.33	43.36	43.02	48.4	44.48	45.36	42.76	43.07	44.99	42.73	45.17	46.57	50.84	46.06	42.76	43.12	45.45	44.99	45.18	44.71	43.09	44.62	42.83	43.54	43.04	44.68	43.44	43.24
GCA_003662425.1_ASM366242v1_genomic	GCA_003662425.1	GCA_003662425.1_Bathyarchaeota	Bathyarchaeota	45.03	47.56	46.76	45.6	45.32	45.34	47.1	45.91	45.83	44.46	44.5	44.7	44.46	45.12	44.28	45.93	44.8	44.64	45.59	45.1	44.89	51.33	45.34	44.79	44.44	44.33	45.62	41.97	45.01	47.78	51.33	46.72	44.8	45.08	46.54	45.7	45.02	45.51	44.75	45.58	44.35	45.2	44.74	45.5	44.21	44.73
GCA_003662445.1_ASM366244v1_genomic	GCA_003662445.1	GCA_003662445.1_Bathyarchaeota	Bathyarchaeota	43.23	46.77	45.46	45.78	46.37	46.11	47.91	46.91	47.48	42.75	43.74	43.24	42.66	43.23	42.88	45.49	43.25	42.85	44.4	42.99	43.35	46.56	45.23	46.44	43.86	43.87	44.62	43.85	45.23	44.98	48.43	45.76	43.79	43.19	44.79	44.61	45.23	44.05	43.47	44.41	43.22	43.29	42.79	44.04	43.23	42.93
GCA_003662455.1_ASM366245v1_genomic	GCA_003662455.1	GCA_003662455.1_Bathyarchaeota	Bathyarchaeota	44.33	47.91	45.83	46.49	46.89	46.93	48.25	46.75	46.66	43.09	44.23	43.64	43.24	43.43	43.27	45.56	43.53	43.15	44.88	43.21	43.61	46.88	45.47	44.8	43.5	43.75	45.5	44.21	44.81	45.45	49.2	46.05	43.18	43.78	44.79	45.49	44.8	44.21	43.61	44.78	43.42	43.7	43.23	44.77	43.25	43.81
GCA_003662485.1_ASM366248v1_genomic	GCA_003662485.1	GCA_003662485.1_Bathyarchaeota	Bathyarchaeota	44.58	47.73	45.88	47.06	45.14	45.58	46.11	45.34	45.48	43.67	44.94	44.16	43.86	44.33	43.77	46.3	43.86	43.78	45.66	43.99	43.87	50.16	45.71	46.45	44.05	44.23	45.75	44.63	45.89	46.28	49.78	46.88	43.64	44.41	46.58	45.71	45.87	45	44.25	45.77	44.08	44.35	43.84	45.43	44.13	44.41
GCA_003662505.1_ASM366250v1_genomic	GCA_003662505.1	GCA_003662505.1_Bathyarchaeota	Bathyarchaeota	45.27	47.31	46.18	46.57	45.57	46.25	46.85	46.06	46.25	43.86	43.92	44.21	44.4	44.88	43.74	45.98	44.31	44	45.62	44.3	44.27	50.24	45.54	46.1	44.49	44.06	44.58	44.04	45.73	46.42	51.2	46.41	43.5	44.8	46.03	44.58	45.73	46.11	44.39	45.25	44.5	44.69	44.51	45.22	44.27	42.69
GCA_003662515.1_ASM366251v1_genomic	GCA_003662515.1	GCA_003662515.1_Bathyarchaeota	Bathyarchaeota	44.36	46.79	45.64	47.83	45.03	45.07	46.68	44.77	44.67	43.84	44.64	43.56	43.91	43.67	43.46	46.14	43.89	43.99	45.49	44.01	43.8	47.57	45.37	46.63	43.99	44.48	45.57	42.88	45.29	45.53	50.75	46.99	44.21	44.19	46.34	45.61	45.28	45.28	44.39	45.2	43.5	44.59	43.91	45.22	43.85	44.98
GCA_003662535.1_ASM366253v1_genomic	GCA_003662535.1	GCA_003662535.1_Bathyarchaeota	Bathyarchaeota	44.32	46.02	46.22	48.03	43.84	44.24	45.64	44.08	44.55	43.61	43.72	43.36	43.39	43.59	43.36	45.11	43.98	43.55	44.2	43.76	43.87	47.96	45.63	45.43	43.58	43.51	45.36	45.84	45.24	45.63	49.8	46.17	43.23	43.49	46.16	45.38	45.12	44.13	43.28	44.81	43.61	44.07	43.5	44.81	43.09	42.13
GCA_003662565.1_ASM366256v1_genomic	GCA_003662565.1	GCA_003662565.1_Bathyarchaeota	Bathyarchaeota	46.07	47.94	46.39	48.24	46.75	46.75	47.2	46.86	46.82	44.92	44.77	45.35	45.2	45.71	44.98	46.51	44.91	44.73	45.89	44.85	44.92	48.58	44.64	45.79	44.92	45	45.54	42.32	45.83	48.07	51.06	46.08	45.34	45.37	46.09	45.54	45.81	46.14	45.22	46.12	45.46	45.68	44.56	45.75	44.36	43.92
GCA_003662585.1_ASM366258v1_genomic	GCA_003662585.1	GCA_003662585.1_Bathyarchaeota	Bathyarchaeota	44.4	47.63	46.82	46.69	44.89	46.26	46.04	45.94	46.24	43.43	43.98	43.62	42.92	43.56	42.85	45.02	43.31	43.06	45.27	43.13	43.38	53.68	46.06	44.65	42.65	42.94	46.15	42.77	44.55	45.34	50.95	44.96	42.07	43.17	45.32	46.15	44.62	44.47	43.37	45.09	43.36	43.64	43.21	44.85	43.19	42.05
GCA_003662595.1_ASM366259v1_genomic	GCA_003662595.1	GCA_003662595.1_Bathyarchaeota	Bathyarchaeota	42.14	45.6	44.06	44.29	43.82	43.59	44.35	43.54	43.62	42.58	43.13	42.78	42.95	42.96	42.75	43.7	42.87	42.91	43.75	42.9	42.97	50.22	44.14	43.4	42.39	42.51	43.27	41.34	42.77	44.18	47.22	43.15	42.41	42.87	43.3	43.27	42.77	42.85	43.08	43.96	42.46	43.28	43.05	43.76	42.49	42.3
GCA_003662625.1_ASM366262v1_genomic	GCA_003662625.1	GCA_003662625.1_Bathyarchaeota	Bathyarchaeota	45.25	47.28	46.15	47.34	45.33	45.74	46.3	45.71	45.82	44.28	45.07	43.96	44.12	43.91	43.92	45.88	44.26	44.02	45.55	44.19	44.14	49.58	45.75	47.76	44.16	44.43	45.46	44.02	46.3	45.58	49.74	46.94	43.92	44.27	46.8	45.41	46.29	45.85	44.43	45.76	43.84	44.44	44.4	45.36	43.84	44.58
GCA_003662645.1_ASM366264v1_genomic	GCA_003662645.1	GCA_003662645.1_Bathyarchaeota	Bathyarchaeota	44.55	48.02	44.6	47.06	46.09	46.81	47.81	46.45	46.51	44.09	44.71	44.01	43.83	44.82	44.14	46.41	44.21	43.97	45.39	43.99	44.23	49.49	45.63	46.36	43.88	44.11	46.62	45.56	45.66	46.39	49.21	46.88	44.03	44.06	47.04	46.6	45.64	44.94	44.37	45.51	44.04	44.42	44.23	45.27	44.77	45.32
GCA_003662655.1_ASM366265v1_genomic	GCA_003662655.1	GCA_003662655.1_Bathyarchaeota	Bathyarchaeota	44.1	45.11	46.42	50.19	43.55	43.94	44.72	43.44	43.78	42.19	42.78	42.57	42.32	42.93	42.33	45.46	42.68	42.51	44.14	42.58	42.54	48.53	45.18	45.8	41.9	42.14	45.23	44.8	44.93	46.02	48.42	46.59	42.29	41.93	45.86	45.33	44.82	44.9	42.22	44.35	41.76	42.15	42.17	44.17	42.07	42.85
GCA_003662685.1_ASM366268v1_genomic	GCA_003662685.1	GCA_003662685.1_Bathyarchaeota	Bathyarchaeota	43.34	45.84	44.08	45.14	43.83	42.53	45.63	43.81	43.5	43.02	43.21	43.03	42.94	43.27	43.46	45.56	43.32	43.06	43.91	43.12	43.23	46.41	46.61	44.57	42.64	43.01	44.87	44.91	43.81	49.84	48.43	46.98	43.04	43.46	46.14	44.99	43.71	43.61	42.93	43.69	43.12	43.6	43.37	43.48	44.08	42.86
GCA_003662705.1_ASM366270v1_genomic	GCA_003662705.1	GCA_003662705.1_Bathyarchaeota	Bathyarchaeota	44.78	47.17	46.29	46.61	46.3	45.8	47.14	45.75	45.86	43.58	43.88	43.79	43.38	44.14	43.43	45.62	43.74	43.6	45.01	43.8	43.74	49.51	45.16	44.86	43.52	43.48	45.15	42.9	44.31	46.46	49.98	45.76	43.59	43.7	45.22	45.15	44.31	45.62	44.18	44.84	43.32	44.06	43.69	44.81	43.78	43.86
GCA_003662715.1_ASM366271v1_genomic	GCA_003662715.1	GCA_003662715.1_Bathyarchaeota	Bathyarchaeota	43.97	47.3	45.49	46	44.85	44.81	45.65	44.77	44.92	43.9	43.54	43.91	43.95	44.06	44.09	44.97	44.01	44.21	45.04	43.99	44.12	48.4	45.4	44.23	44.24	44.11	44.23	43.98	43.76	45.96	50.09	45.48	44.08	44.21	45.14	44.27	43.75	44.7	44	45.28	44	44.59	43.79	44.99	43.84	42.89
GCA_003662745.1_ASM366274v1_genomic	GCA_003662745.1	GCA_003662745.1_Bathyarchaeota	Bathyarchaeota	43.19	45.56	42.85	45.06	43.76	42.89	44.14	43.75	43.69	43.05	43.35	43.42	43.21	43.36	43.82	43.6	43.25	43.37	44.23	43.35	43.14	46.98	43.45	43.55	43.77	43.54	43.15	42.28	43.54	44.11	48.31	43.19	43.36	43.53	43.04	43.13	43.58	43.07	43.92	44.23	43.46	43.8	43.24	43.98	43.01	43.31
GCA_004028775.1_ASM402877v1_genomic	GCA_004028775.1	GCA_004028775.1_Verstraetearchaeota	Verstraetearchaeota	43.86	44.36	44.75	45.05	43.58	43.09	45.41	43.91	43.6	42.71	42.98	42.43	42.48	42.57	42.77	44.33	42.57	42.74	43.86	42.58	42.48	44.58	44.16	43.58	42.29	42.5	43.98	43.15	43.39	44.17	47	44.12	42.31	42.52	44.34	43.97	43.39	44.77	42.57	43.77	42.68	42.65	43.11	43.97	42.37	42.12
GD2_1_47.42	GD2_1_47.42	GD2_1_47.42_Brockarchaeota	Brockarchaeota	42.81	48.62	43.85	43.46	52.29	51.59	87.94	51.08	50.66	41.39	41.56	41.72	41.5	41.8	41.26	44.12	41.57	41.98	43	41.78	41.56	43.59	43.05	44.26	41.32	41.48	42.88	42.25	44.54	43.78	44.87	44.16	41.54	41.3	43.7	42.86	44.54	43.39	41.64	42.91	41.69	41.84	41.96	42.59	41.29	41.41
JZ-1.89	JZ-1.89	JZ-1.89_Brockarchaeota	Brockarchaeota	43.22	47.78	43.67	43.3	50.34	49.08	71.83	49.62	49.83	41.8	41.93	42.29	41.92	42.51	41.56	44.13	42.1	42.03	42.99	42.17	41.95	43.38	43.46	44.24	42.35	42.82	42.92	42.33	44.29	45.23	46.88	43.97	42.51	42.45	43.61	43	44.29	43.65	42.41	43.03	43.08	42.88	41.82	42.53	41.65	40.98
JZ-2.136	JZ-2.136	JZ-2.136_Brockarchaeota	Brockarchaeota	42.76	49.74	44.28	44.02	46.98	47.54	50.27	47.37	47.6	42.61	43.4	42.75	42.55	43.38	42.46	44.72	42.75	42.62	44.19	42.91	42.76	43.73	43.41	44.47	42.82	42.93	44.37	42.38	43.93	43.88	47.96	43.48	42.43	42.95	43.95	44.3	43.97	42.72	42.83	44.6	42.63	43.32	42.49	44.5	42.6	42.38
JZZ.4.2nd	JZZ.4.2nd	JZZ.4.2nd_Brockarchaeota	Brockarchaeota	43.68	49.14	43.95	44.08	49.6	48.56	71.98	49.6	49.83	41.74	42.47	42.48	42.3	42.67	41.93	43.88	42.29	42.19	43.03	42.3	42.23	44.85	43.84	44.39	42.64	42.9	43.34	43.37	43.91	44.83	47.12	44.05	42.59	42.84	43.99	43.33	43.95	44.01	42.51	43.43	42.59	42.83	41.97	43.13	41.59	42.13
QC4.3.7	QC4.3.7	QC4.3.7_Brockarchaeota	Brockarchaeota	42.8	48.47	42.71	43.95	49.28	48.59	72.15	49.52	49.08	41.31	41.73	41.96	41.97	42.38	41.27	43.55	41.53	41.66	43.19	41.58	41.5	43.48	43.74	45.04	41.85	42.14	43.19	41.61	44.08	44.19	46.16	43.9	42.07	41.86	43.81	43.19	44.09	42.99	42.13	42.78	41.89	42.28	41.87	42.79	41.23	42.15
QC4.8.2	QC4.8.2	QC4.8.2_Brockarchaeota	Brockarchaeota	43.12	48.39	44.16	43.61	52.02	52.35	88.67	51.4	51.05	41.86	41.87	41.81	41.61	42.01	41.33	44	41.9	42.1	43.18	42.21	41.91	44.26	43.49	44.78	41.7	41.97	43.07	42.78	45.11	44.37	45.56	44.29	42.05	41.53	43.86	43.02	45.12	43.68	41.92	43.25	42.13	42.05	41.78	42.86	41.59	41.12
QZM.2.48.43	QZM.2.48.43	QZM.2.48.43_Brockarchaeota	Brockarchaeota	42.78	48.57	43.97	43.07	51.18	50.39	87.91	50.52	50.22	41.56	41.7	41.87	41.51	41.91	41.4	44.04	41.57	42.05	43.03	41.81	41.55	43.86	42.64	44.37	41.47	41.79	43.07	43.33	43.86	43.93	45.15	43.99	41.82	41.51	43.64	43.11	43.87	43.42	41.74	43.26	41.83	41.86	41.65	42.96	41.16	41.19
QZM.3.48.16	QZM.3.48.16	QZM.3.48.16_Brockarchaeota	Brockarchaeota	42.71	48.46	44.09	42.93	50.92	50.35	87.39	50.29	49.99	41.38	41.8	41.54	41.11	41.84	41.49	44.41	41.23	41.97	42.78	41.65	41.27	43.17	42.51	43.9	41.25	41.51	41.88	40.99	43.64	44.32	45.61	43.58	41.47	41.32	43.18	41.91	43.65	42.87	41.45	42.95	41.44	41.98	41.63	42.51	41.4	41.19
[truncated: 204 more columns]

## Sheet: AAI selected genomes
	2551306704_Geoarchaeota	B27.G9_Brockarchaeota	B35.G17_Korarchaeota	B48.G17_Brockarchaeota	DRTY-1.18_Brockarchaeota	DRTY-6.200_Brockarchaeota	DRTY-6.80_Brockarchaeota	DRTY7.37_Brockarchaeota	DRTY7.5.4_Brockarchaeota	GCA_000018465.1_Thaumarchaeota	GCA_000200715.1_Thaumarchaeota	GCA_000204585.1_Thaumarchaeota	GCA_000220175.2_Thaumarchaeota	GCA_000241145.2_Thaumarchaeota	GCA_000242875.3_Thaumarchaeota	GCA_000270325.1_Aigarchaeota	GCA_000299365.1_Thaumarchaeota	GCA_000299395.1_Thaumarchaeota	GCA_000303155.1_Thaumarchaeota	GCA_000328925.1_Thaumarchaeota	GCA_000328945.1_Thaumarchaeota	GCA_000380685.1_Aigarchaeota	GCA_000398565.1_Aigarchaeota	GCA_000399765.1_Thaumarchaeota	GCA_000494205.1_Geoarchaeota_archaeon_OTU_1_genomic_Geoarchaeota	GD2_1_47.42_Brockarchaeota	JZ-1.89_Brockarchaeota	JZ-2.136_Brockarchaeota	JZZ.4.2nd_Brockarchaeota	QC4.3.7_Brockarchaeota	QC4.8.2_Brockarchaeota	QZM.2.48.43_Brockarchaeota	QZM.3.48.16_Brockarchaeota
2551306704_Geoarchaeota	0	43.36	42.47	43.54	43.86	43.53	42.7	43.56	43.77	42.88	42.88	43.17	43.01	43.42	42.92	44.14	43.2	43.21	43.99	43.18	43.23	44.22	43.86	42.82	58.7	42.89	43.13	42.76	43.66	42.77	43.12	42.76	42.74
B27.G9_Brockarchaeota	43.36	0	44.87	44.22	47.26	49.24	48.46	47.4	47.77	42.15	42.11	42.61	42.1	42.75	42.12	43.88	42.57	42.03	42.95	42.57	42.66	43.88	44.78	41.71	43.49	48.62	47.78	49.79	49.14	48.49	48.39	48.53	48.46
B35.G17_Korarchaeota	42.47	44.87	0	45.91	43.12	43.66	43.96	43.73	43.14	41.28	42.65	41.4	41.06	41.71	41.2	44.68	41.48	41.77	42.16	42.11	41.35	44.39	43.75	41.08	43.16	43.79	43.67	44.32	43.91	42.71	44.28	43.89	43.99
B48.G17_Brockarchaeota	43.54	44.22	45.91	0	42.91	43.25	43.41	43.25	43.25	41.79	42.03	42.11	41.8	42.72	41.53	44.15	41.9	41.76	42.76	41.7	41.93	43.59	45.71	41.91	43.98	43.36	43.23	44.02	44.03	43.9	43.5	42.92	42.76
DRTY-1.18_Brockarchaeota	43.86	47.26	43.12	42.91	0	99.27	52.29	99.39	99.5	42.8	42.33	42.77	42.57	42.9	42.35	43.56	42.85	42.81	43.2	42.9	42.86	43.29	43.09	42.29	43.44	52.29	50.26	46.97	49.6	49.3	52.04	51.15	50.92
DRTY-6.200_Brockarchaeota	43.53	49.24	43.66	43.25	99.27	0	51.3	98.97	98.39	42.13	42.11	42.79	41.97	43.04	42.9	43.95	42.96	42.85	42.5	43.35	42.74	43.62	45.32	41.59	42.89	51.57	49.2	47.54	48.56	48.59	52.38	50.39	50.35
DRTY-6.80_Brockarchaeota	42.7	48.46	43.96	43.41	52.29	51.3	0	51.29	50.95	41.78	42.09	41.81	41.43	41.8	41.4	43.62	41.66	41.78	42.69	41.96	41.68	43.37	43.78	41.5	43.21	87.96	71.71	50.26	71.94	72.15	88.67	87.86	87.39
DRTY7.37_Brockarchaeota	43.56	47.4	43.73	43.25	99.39	98.97	51.29	0	99.98	42.36	42.18	42.73	42.5	43	41.89	43.6	42.44	42.52	43.32	42.42	42.47	42.91	42.87	41.97	43.56	50.84	49.57	47.34	49.6	49.52	51.36	50.5	50.29
DRTY7.5.4_Brockarchaeota	43.77	47.77	43.14	43.25	99.5	98.39	50.95	99.98	0	42.27	42.13	42.65	42.38	42.61	41.93	43.53	42.5	42.46	43.34	42.52	42.5	42.86	42.76	41.71	43.41	50.6	49.86	47.56	49.83	49.08	51.07	50.22	49.99
GCA_000018465.1_Thaumarchaeota	42.88	42.15	41.28	41.79	42.8	42.13	41.78	42.36	42.27	0	63	75.6	75.95	75.76	80.47	43.09	88.28	80.92	53.43	87.43	88.23	42.71	42.63	65.68	42.3	41.29	41.72	42.7	41.74	41.38	41.86	41.56	41.38
GCA_000200715.1_Thaumarchaeota	42.88	42.11	42.65	42.03	42.33	42.11	42.09	42.18	42.13	63	0	63.28	62.98	63.26	63	43.82	63.19	62.97	53.54	63.36	63.38	43.71	43.28	60.61	42.16	41.56	41.94	43.4	42.47	41.71	41.92	41.68	41.87
GCA_000204585.1_Thaumarchaeota	43.17	42.61	41.4	42.11	42.77	42.79	41.81	42.73	42.65	75.6	63.28	0	83.89	96.56	76.2	43.12	75.72	75.67	53.55	76.06	75.76	41.97	42.95	65.68	42.56	41.64	42.19	42.75	42.48	42.01	41.81	41.89	41.54
GCA_000220175.2_Thaumarchaeota	43.01	42.1	41.06	41.8	42.57	41.97	41.43	42.5	42.38	75.95	62.98	83.89	0	83.71	76.51	42.65	76.13	76.06	53.41	76.65	76.1	41.79	42.25	65.62	42.32	41.42	41.92	42.58	42.3	41.97	41.65	41.54	41.15
GCA_000241145.2_Thaumarchaeota	43.42	42.75	41.71	42.72	42.9	43.04	41.8	43	42.61	75.76	63.26	96.56	83.71	0	76.26	43.15	75.93	75.71	53.51	76.15	75.98	42.41	42.77	65.78	43.22	41.8	42.51	43.38	42.66	42.43	41.96	41.94	41.84
GCA_000242875.3_Thaumarchaeota	42.92	42.12	41.2	41.53	42.35	42.9	41.4	41.89	41.93	80.47	63	76.2	76.51	76.26	0	43.24	80.7	82.91	53.67	82.79	80.77	42.57	42.25	65	42.16	41.26	41.44	42.48	41.93	41.23	41.4	41.4	41.46
GCA_000270325.1_Aigarchaeota	44.14	43.88	44.68	44.15	43.56	43.95	43.62	43.6	43.53	43.09	43.82	43.12	42.65	43.15	43.24	0	43.07	42.87	44.27	42.93	43.09	51.55	50.76	42.93	44.34	44.1	44.09	44.75	43.87	43.55	44	43.98	44.4
GCA_000299365.1_Thaumarchaeota	43.2	42.57	41.48	41.9	42.85	42.96	41.66	42.44	42.5	88.28	63.19	75.72	76.13	75.93	80.7	43.07	0	81	53.47	99.92	99.97	42.17	42.65	65.7	42.78	41.57	42.05	42.75	42.29	41.56	41.9	41.57	41.24
GCA_000299395.1_Thaumarchaeota	43.21	42.03	41.77	41.76	42.81	42.85	41.78	42.52	42.46	80.92	62.97	75.67	76.06	75.71	82.91	42.87	81	0	53.63	99.96	81.09	42.34	42.67	65.61	42.49	42.01	41.93	42.55	42.19	41.66	42.1	42.05	41.95
GCA_000303155.1_Thaumarchaeota	43.99	42.95	42.16	42.76	43.2	42.5	42.69	43.32	43.34	53.43	53.54	53.55	53.41	53.51	53.67	44.27	53.47	53.63	0	53.49	53.53	43.66	43	53.46	43.02	42.93	42.98	44.17	43.02	43.14	43.21	43.11	42.86
GCA_000328925.1_Thaumarchaeota	43.18	42.57	42.11	41.7	42.9	43.35	41.96	42.42	42.52	87.43	63.36	76.06	76.65	76.15	82.79	42.93	99.92	99.96	53.49	0	99.43	42.23	42.72	66.01	42.28	41.94	42.16	42.85	42.3	41.58	42.06	42.01	41.82
GCA_000328945.1_Thaumarchaeota	43.23	42.66	41.35	41.93	42.86	42.74	41.68	42.47	42.5	88.23	63.38	75.76	76.1	75.98	80.77	43.09	99.97	81.09	53.53	99.43	0	42.27	42.46	65.82	42.57	41.56	41.95	42.76	42.23	41.55	41.91	41.55	41.28
GCA_000380685.1_Aigarchaeota	44.22	43.88	44.39	43.59	43.29	43.62	43.37	42.91	42.86	42.71	43.71	41.97	41.79	42.41	42.57	51.55	42.17	42.34	43.66	42.23	42.27	0	53.09	41.84	44.03	42.96	43.4	43.41	43.84	43.76	43.49	42.64	42.43
GCA_000398565.1_Aigarchaeota	43.86	44.78	43.75	45.71	43.09	45.32	43.78	42.87	42.76	42.63	43.28	42.95	42.25	42.77	42.25	50.76	42.65	42.67	43	42.72	42.46	53.09	0	41.87	43.67	44.2	44.24	44.27	44.39	45.04	44.78	44.37	43.9
GCA_000399765.1_Thaumarchaeota	42.82	41.71	41.08	41.91	42.29	41.59	41.5	41.97	41.71	65.68	60.61	65.68	65.62	65.78	65	42.93	65.7	65.61	53.46	66.01	65.82	41.84	41.87	0	42.08	41.23	42.31	42.81	42.5	41.75	41.6	41.37	41.25
GCA_000494205.1_Geoarchaeota_archaeon_OTU_1_genomic_Geoarchaeota	58.7	43.49	43.16	43.98	43.44	42.89	43.21	43.56	43.41	42.3	42.16	42.56	42.32	43.22	42.16	44.34	42.78	42.49	43.02	42.28	42.57	44.03	43.67	42.08	0	43.34	43.65	42.72	43.99	43.03	43.68	43.42	42.87
GD2_1_47.42_Brockarchaeota	42.89	48.62	43.79	43.36	52.29	51.57	87.96	50.84	50.6	41.29	41.56	41.64	41.42	41.8	41.26	44.1	41.57	42.01	42.93	41.94	41.56	42.96	44.2	41.23	43.34	0	72.07	49.74	71.86	72.79	96.35	96.54	96.41
JZ-1.89_Brockarchaeota	43.13	47.78	43.67	43.23	50.26	49.2	71.71	49.57	49.86	41.72	41.94	42.19	41.92	42.51	41.44	44.09	42.05	41.93	42.98	42.16	41.95	43.4	44.24	42.31	43.65	72.07	0	49.62	84.62	89.56	71.85	71.72	70.95
JZ-2.136_Brockarchaeota	42.76	49.79	44.32	44.02	46.97	47.54	50.26	47.34	47.56	42.7	43.4	42.75	42.58	43.38	42.48	44.75	42.75	42.55	44.17	42.85	42.76	43.41	44.27	42.81	42.72	49.74	49.62	0	49.22	48.59	50.05	50.23	49.49
JZZ.4.2nd_Brockarchaeota	43.66	49.14	43.91	44.03	49.6	48.56	71.94	49.6	49.83	41.74	42.47	42.48	42.3	42.66	41.93	43.87	42.29	42.19	43.02	42.3	42.23	43.84	44.39	42.5	43.99	71.86	84.62	49.22	0	80.7	71.75	71.95	71.16
QC4.3.7_Brockarchaeota	42.77	48.49	42.71	43.9	49.3	48.59	72.15	49.52	49.08	41.38	41.71	42.01	41.97	42.43	41.23	43.55	41.56	41.66	43.14	41.58	41.55	43.76	45.04	41.75	43.03	72.79	89.56	48.59	80.7	0	72.1	72.7	72.17
QC4.8.2_Brockarchaeota	43.12	48.39	44.28	43.5	52.04	52.38	88.67	51.36	51.07	41.86	41.92	41.81	41.65	41.96	41.4	44	41.9	42.1	43.21	42.06	41.91	43.49	44.78	41.6	43.68	96.35	71.85	50.05	71.75	72.1	0	95.88	95.84
QZM.2.48.43_Brockarchaeota	42.76	48.53	43.89	42.92	51.15	50.39	87.86	50.5	50.22	41.56	41.68	41.89	41.54	41.94	41.4	43.98	41.57	42.05	43.11	42.01	41.55	42.64	44.37	41.37	43.42	96.54	71.72	50.23	71.95	72.7	95.88	0	99.2
QZM.3.48.16_Brockarchaeota	42.74	48.46	43.99	42.76	50.92	50.35	87.39	50.29	49.99	41.38	41.87	41.54	41.15	41.84	41.46	44.4	41.24	41.95	42.86	41.82	41.28	42.43	43.9	41.25	42.87	96.41	70.95	49.49	71.16	72.17	95.84	99.2	0
