# Supplementary material for: Brockarchaeota, a novel archaeal phylum with unique and versatile carbon cycling pathways
Source: Nat Commun. 2021 Apr 23;12:2404. doi: 10.1038/s41467-021-22736-6 (PMC8065059; doi:10.1038/s41467-021-22736-6)
Supplement: Supplementary file 8 — Supplementary Data 6 [file 41467_2021_22736_MOESM8_ESM.xlsx]

## Sheet: Caption
Supplementary Data 6. Excel File, Metabolism sheet: Overview of key metabolic genes found in Brockarchaeota genomes using KofamKOALA. Only hits above the predefined threshold for individual KOs were selected. Raw sheet contains the raw annotations obtained with KofamKOALA including the specific scaffolds for each annotation. MT system sheet contains the selected genes for the MT system and folD p…

## Sheet: Raw
Gene name	Genome	KO	Gene	Description	Threshold	score	Evalue
GD2_1_scaffold_136_curated_31	GD2_147_42	K00003	hom	homoserine dehydrogenase [EC:1.1.1.3]	258.07	311.4	1.4e-93
NODE_154_length_74586_cov_144.516_27	JZZ.4	K00003	hom	homoserine dehydrogenase [EC:1.1.1.3]	258.07	304.2	1.3e-91
NODE_20_length_37519_cov_7.44994_34	DRTY-6.80	K00003	hom	homoserine dehydrogenase [EC:1.1.1.3]	258.07	312.1	8.3e-94
QC4_scaffold_1406_curated_3	QC448_22	K00003	hom	homoserine dehydrogenase [EC:1.1.1.3]	258.07	311.5	9.9e-94
QZM_A2_scaffold_3286_curated_10	QZM_A248_33	K00003	hom	homoserine dehydrogenase [EC:1.1.1.3]	258.07	311.5	1.4e-93
QZM_A3_scaffold_4200_curated_3	QZM_A348_16	K00003	hom	homoserine dehydrogenase [EC:1.1.1.3]	258.07	311.6	1.2e-93
B27_Guay9_scaffold_33431_3	B27_G9	K00004	BDH,_butB	(R,R)-butanediol dehydrogenase / meso-butanediol dehydrogenase / diacetyl reductase [EC:1.1.1.4 1.1.1.- 1.1.1.303]	362.5	372.4	1.7e-112
B27_Guay9_scaffold_33431_3	B27_G9	K00008	SORD,_gutB	L-iditol 2-dehydrogenase [EC:1.1.1.14]	403.73	412	2.2e-124
DRTY7_scaffold_1086_curated_2	DRTY735_44	K00008	SORD,_gutB	L-iditol 2-dehydrogenase [EC:1.1.1.14]	403.73	405.4	1.5e-122
NODE_1086_length_8022_cov_9.12514_2	DRTY7.37	K00008	SORD,_gutB	L-iditol 2-dehydrogenase [EC:1.1.1.14]	403.73	405.4	1.9e-122
NODE_14_length_43914_cov_15.747733_27	DRTY-1.18	K00008	SORD,_gutB	L-iditol 2-dehydrogenase [EC:1.1.1.14]	403.73	405.4	2.6e-122
QC4_scaffold_3885_curated_11	QC448_22	K00010	iolG	myo-inositol 2-dehydrogenase / D-chiro-inositol 1-dehydrogenase [EC:1.1.1.18 1.1.1.369]	258.73	261.3	1.5e-78
NODE_26_length_22595_cov_15.416058_11	DRTY-1.18	K00012	UGDH,_ugd	UDPglucose 6-dehydrogenase [EC:1.1.1.22]	353.4	538.9	2.3e-162
NODE_91_length_3255_cov_0.689578_4	DRTY-6.200	K00012	UGDH,_ugd	UDPglucose 6-dehydrogenase [EC:1.1.1.22]	353.4	539.3	7e-163
B27_Guay9_scaffold_57600_4	B27_G9	K00013	hisD	histidinol dehydrogenase [EC:1.1.1.23]	517.8	520.9	5.3e-157
NODE_57_length_11789_cov_0.901046_2	JZ-2.136	K00013	hisD	histidinol dehydrogenase [EC:1.1.1.23]	517.8	523.2	1.9e-157
GD2_1_scaffold_136_curated_48	GD2_147_42	K00014	aroE	shikimate dehydrogenase [EC:1.1.1.25]	194.83	304.8	1.9e-91
NODE_14_length_43914_cov_15.747733_20	DRTY-1.18	K00014	aroE	shikimate dehydrogenase [EC:1.1.1.25]	194.83	220.9	3e-66
NODE_154_length_74586_cov_144.516_9	JZZ.4	K00014	aroE	shikimate dehydrogenase [EC:1.1.1.25]	194.83	307.1	2.3e-92
NODE_19_length_20254_cov_0.861778_5	JZ-2.136	K00014	aroE	shikimate dehydrogenase [EC:1.1.1.25]	194.83	317.9	2e-95
NODE_25_length_25703_cov_5.81788_10	DRTY-6.80	K00014	aroE	shikimate dehydrogenase [EC:1.1.1.25]	194.83	305.2	1.4e-91
NODE_89_length_3261_cov_0.554244_4	DRTY-6.200	K00014	aroE	shikimate dehydrogenase [EC:1.1.1.25]	194.83	220.9	1.3e-66
QZM_A2_scaffold_2322_curated_21	QZM_A248_33	K00014	aroE	shikimate dehydrogenase [EC:1.1.1.25]	194.83	303.7	4.4e-91
B27_Guay9_scaffold_10256_6	B27_G9	K00015	gyaR,_GOR1	glyoxylate reductase [EC:1.1.1.26]	379.1	392.4	2.7e-118
NODE_74_length_10034_cov_0.927829_6	JZ-2.136	K00015	gyaR,_GOR1	glyoxylate reductase [EC:1.1.1.26]	379.1	387.2	1.6e-116
B48_Guay17_scaffold_11306_2	B48_G17	K00021	HMGCR	hydroxymethylglutaryl-CoA reductase (NADPH) [EC:1.1.1.34]	106.93	559.5	5e-169
B27_Guay9_scaffold_40010_4	B27_G9	K00029	E1.1.1.40,_maeB	malate dehydrogenase (oxaloacetate-decarboxylating)(NADP+) [EC:1.1.1.40]	303.8	324.5	8.8e-98
B27_Guay9_scaffold_10607_5	B27_G9	K00052	leuB,_IMDH	3-isopropylmalate dehydrogenase [EC:1.1.1.85]	395.87	399.9	1.4e-120
NODE_2496_length_8472_cov_158.402_5	JZZ.4	K00052	leuB,_IMDH	3-isopropylmalate dehydrogenase [EC:1.1.1.85]	395.87	404.7	5.2e-122
B27_Guay9_scaffold_12956_5	B27_G9	K00053	ilvC	ketol-acid reductoisomerase [EC:1.1.1.86]	52.77	472.4	1e-142
GD2_1_scaffold_74_curated_7	GD2_147_42	K00053	ilvC	ketol-acid reductoisomerase [EC:1.1.1.86]	52.77	437.3	8.3e-132
NODE_1_length_147883_cov_32.303_49	JZ-1.89	K00053	ilvC	ketol-acid reductoisomerase [EC:1.1.1.86]	52.77	438.5	2.5e-132
NODE_1_length_266602_cov_8.95875_169	DRTY-6.80	K00053	ilvC	ketol-acid reductoisomerase [EC:1.1.1.86]	52.77	436.1	1.8e-131
NODE_312_length_48573_cov_158.985_54	JZZ.4	K00053	ilvC	ketol-acid reductoisomerase [EC:1.1.1.86]	52.77	442.3	1.5e-133
NODE_6_length_32821_cov_0.870924_6	JZ-2.136	K00053	ilvC	ketol-acid reductoisomerase [EC:1.1.1.86]	52.77	456.5	1.2e-137
QC4_scaffold_330_curated_5	QC448_22	K00053	ilvC	ketol-acid reductoisomerase [EC:1.1.1.86]	52.77	436	1.6e-131
QC4_scaffold_54_curated_46	QC443_77	K00053	ilvC	ketol-acid reductoisomerase [EC:1.1.1.86]	52.77	441	3.6e-133
QZM_A2_scaffold_3154_curated_12	QZM_A248_33	K00053	ilvC	ketol-acid reductoisomerase [EC:1.1.1.86]	52.77	241	3.2e-72
QZM_A3_scaffold_1382_curated_13	QZM_A348_16	K00053	ilvC	ketol-acid reductoisomerase [EC:1.1.1.86]	52.77	437.7	6.3e-132
B27_Guay9_scaffold_58817_2	B27_G9	K00054	mvaA	hydroxymethylglutaryl-CoA reductase [EC:1.1.1.88]	274.93	601.4	1e-181
GD2_1_scaffold_1102_curated_19	GD2_147_42	K00054	mvaA	hydroxymethylglutaryl-CoA reductase [EC:1.1.1.88]	274.93	554	4.3e-167
NODE_11_length_44014_cov_31.9988_28	JZ-1.89	K00054	mvaA	hydroxymethylglutaryl-CoA reductase [EC:1.1.1.88]	274.93	587.8	1.7e-177
NODE_15_length_22549_cov_0.895148_5	JZ-2.136	K00054	mvaA	hydroxymethylglutaryl-CoA reductase [EC:1.1.1.88]	274.93	592.3	9.7e-179
NODE_17_length_34329_cov_16.400532_24	DRTY-1.18	K00054	mvaA	hydroxymethylglutaryl-CoA reductase [EC:1.1.1.88]	274.93	598.1	1.2e-180
NODE_3_length_140482_cov_7.08238_18	DRTY-6.80	K00054	mvaA	hydroxymethylglutaryl-CoA reductase [EC:1.1.1.88]	274.93	581.1	2.5e-175
NODE_542_length_33236_cov_155.007_8	JZZ.4	K00054	mvaA	hydroxymethylglutaryl-CoA reductase [EC:1.1.1.88]	274.93	594	1.8e-179
QC4_scaffold_1149_curated_24	QC448_22	K00054	mvaA	hydroxymethylglutaryl-CoA reductase [EC:1.1.1.88]	274.93	578.6	1.1e-174
QZM_A2_scaffold_283_curated_48	QZM_A248_33	K00054	mvaA	hydroxymethylglutaryl-CoA reductase [EC:1.1.1.88]	274.93	573.5	5.6e-173
QZM_A3_scaffold_93_curated_18	QZM_A348_16	K00054	mvaA	hydroxymethylglutaryl-CoA reductase [EC:1.1.1.88]	274.93	573.5	5.2e-173
B27_Guay9_scaffold_10256_6	B27_G9	K00058	serA,_PHGDH	D-3-phosphoglycerate dehydrogenase / 2-oxoglutarate reductase [EC:1.1.1.95 1.1.1.399]	328.43	388.4	2.9e-117
B27_Guay9_scaffold_80376_2	B27_G9	K00058	serA,_PHGDH	D-3-phosphoglycerate dehydrogenase / 2-oxoglutarate reductase [EC:1.1.1.95 1.1.1.399]	328.43	337.4	8.5e-102
DRTY7_scaffold_2411_curated_2	DRTY735_44	K00058	serA,_PHGDH	D-3-phosphoglycerate dehydrogenase / 2-oxoglutarate reductase [EC:1.1.1.95 1.1.1.399]	328.43	377.5	4e-114
NODE_154_length_74586_cov_144.516_17	JZZ.4	K00058	serA,_PHGDH	D-3-phosphoglycerate dehydrogenase / 2-oxoglutarate reductase [EC:1.1.1.95 1.1.1.399]	328.43	375.8	2.1e-113
NODE_19_length_32834_cov_13.515914_19	DRTY-1.18	K00058	serA,_PHGDH	D-3-phosphoglycerate dehydrogenase / 2-oxoglutarate reductase [EC:1.1.1.95 1.1.1.399]	328.43	377.5	6.9e-114
NODE_38_length_11339_cov_14.985196_6	DRTY-1.18	K00058	serA,_PHGDH	D-3-phosphoglycerate dehydrogenase / 2-oxoglutarate reductase [EC:1.1.1.95 1.1.1.399]	328.43	334.7	7e-101
NODE_4_length_86970_cov_15.386237_17	DRTY-1.18	K00058	serA,_PHGDH	D-3-phosphoglycerate dehydrogenase / 2-oxoglutarate reductase [EC:1.1.1.95 1.1.1.399]	328.43	346.5	1.8e-104
NODE_491_length_35937_cov_147.499_11	JZZ.4	K00058	serA,_PHGDH	D-3-phosphoglycerate dehydrogenase / 2-oxoglutarate reductase [EC:1.1.1.95 1.1.1.399]	328.43	348.2	4.8e-105
NODE_72_length_10239_cov_0.819818_1	JZ-2.136	K00058	serA,_PHGDH	D-3-phosphoglycerate dehydrogenase / 2-oxoglutarate reductase [EC:1.1.1.95 1.1.1.399]	328.43	344.6	9.3e-104
NODE_74_length_10034_cov_0.927829_6	JZ-2.136	K00058	serA,_PHGDH	D-3-phosphoglycerate dehydrogenase / 2-oxoglutarate reductase [EC:1.1.1.95 1.1.1.399]	328.43	355.2	5.7e-107
NODE_9_length_54839_cov_31.6936_33	JZ-1.89	K00058	serA,_PHGDH	D-3-phosphoglycerate dehydrogenase / 2-oxoglutarate reductase [EC:1.1.1.95 1.1.1.399]	328.43	345.9	2.9e-104
NODE_9_length_87611_cov_6.64966_34	DRTY-6.80	K00058	serA,_PHGDH	D-3-phosphoglycerate dehydrogenase / 2-oxoglutarate reductase [EC:1.1.1.95 1.1.1.399]	328.43	368	8e-111
QC4_scaffold_280_curated_51	QC443_77	K00058	serA,_PHGDH	D-3-phosphoglycerate dehydrogenase / 2-oxoglutarate reductase [EC:1.1.1.95 1.1.1.399]	328.43	355.7	2.5e-107
QC4_scaffold_3885_curated_10	QC448_22	K00058	serA,_PHGDH	D-3-phosphoglycerate dehydrogenase / 2-oxoglutarate reductase [EC:1.1.1.95 1.1.1.399]	328.43	370.8	8.5e-112
QZM_A2_scaffold_5057_curated_4	QZM_A248_33	K00058	serA,_PHGDH	D-3-phosphoglycerate dehydrogenase / 2-oxoglutarate reductase [EC:1.1.1.95 1.1.1.399]	328.43	362.7	3.4e-109
QZM_A3_scaffold_5457_curated_6	QZM_A348_16	K00058	serA,_PHGDH	D-3-phosphoglycerate dehydrogenase / 2-oxoglutarate reductase [EC:1.1.1.95 1.1.1.399]	328.43	329	5e-99
QZM_A3_scaffold_6584_curated_3	QZM_A348_16	K00058	serA,_PHGDH	D-3-phosphoglycerate dehydrogenase / 2-oxoglutarate reductase [EC:1.1.1.95 1.1.1.399]	328.43	366.2	2.7e-110
NODE_32_length_16244_cov_0.799094_4	JZ-2.136	K00059	fabG,_OAR1	3-oxoacyl-[acyl-carrier protein] reductase [EC:1.1.1.100]	261.37	293.9	3.2e-88
NODE_33_length_16195_cov_0.772903_12	JZ-2.136	K00059	fabG,_OAR1	3-oxoacyl-[acyl-carrier protein] reductase [EC:1.1.1.100]	261.37	322	1e-96
GD2_1_scaffold_18616_curated_4	GD2_147_42	K00067	rfbD,_rmlD	dTDP-4-dehydrorhamnose reductase [EC:1.1.1.133]	129.63	270.4	3.9e-81
QZM_A2_scaffold_983_curated_25	QZM_A248_33	K00067	rfbD,_rmlD	dTDP-4-dehydrorhamnose reductase [EC:1.1.1.133]	129.63	271.1	2.6e-81
QZM_A3_scaffold_4704_curated_11	QZM_A348_16	K00067	rfbD,_rmlD	dTDP-4-dehydrorhamnose reductase [EC:1.1.1.133]	129.63	271.1	2.4e-81
B27_Guay9_scaffold_15756_6	B27_G9	K00088	IMPDH,_guaB	IMP dehydrogenase [EC:1.1.1.205]	278.6	495.2	2.8e-149
DRTY7_scaffold_2565_curated_2	DRTY735_44	K00088	IMPDH,_guaB	IMP dehydrogenase [EC:1.1.1.205]	278.6	490.7	4.4e-148
GD2_1_scaffold_2032_curated_13	GD2_147_42	K00088	IMPDH,_guaB	IMP dehydrogenase [EC:1.1.1.205]	278.6	492.9	2.3e-148
NODE_1_length_147883_cov_32.303_131	JZ-1.89	K00088	IMPDH,_guaB	IMP dehydrogenase [EC:1.1.1.205]	278.6	504.5	5.2e-152
NODE_2565_length_3164_cov_8.70455_2	DRTY7.37	K00088	IMPDH,_guaB	IMP dehydrogenase [EC:1.1.1.205]	278.6	490.7	5.4e-148
NODE_264_length_54520_cov_159.8_17	JZZ.4	K00088	IMPDH,_guaB	IMP dehydrogenase [EC:1.1.1.205]	278.6	499.8	1.2e-150
NODE_3_length_140482_cov_7.08238_123	DRTY-6.80	K00088	IMPDH,_guaB	IMP dehydrogenase [EC:1.1.1.205]	278.6	497.9	7.2e-150
NODE_4_length_86970_cov_15.386237_71	DRTY-1.18	K00088	IMPDH,_guaB	IMP dehydrogenase [EC:1.1.1.205]	278.6	490.4	9e-148
NODE_52_length_12172_cov_0.934662_11	JZ-2.136	K00088	IMPDH,_guaB	IMP dehydrogenase [EC:1.1.1.205]	278.6	520.3	1.2e-156										2.7.4.7	2.5.1.3]
QC4_scaffold_1195_curated_12	QC448_22	K00088	IMPDH,_guaB	IMP dehydrogenase [EC:1.1.1.205]	278.6	493.7	1.1e-148
QC4_scaffold_54_curated_125	QC443_77	K00088	IMPDH,_guaB	IMP dehydrogenase [EC:1.1.1.205]	278.6	494.3	5e-149
QZM_A2_scaffold_1573_curated_1	QZM_A248_33	K00088	IMPDH,_guaB	IMP dehydrogenase [EC:1.1.1.205]	278.6	493.6	1.5e-148
GD2_1_scaffold_229_curated_32	GD2_147_42	K00091	E1.1.1.219	dihydroflavonol-4-reductase [EC:1.1.1.219]	243.13	287.6	1.5e-86
NODE_2_length_148058_cov_8.27342_30	DRTY-6.80	K00091	E1.1.1.219	dihydroflavonol-4-reductase [EC:1.1.1.219]	243.13	303.8	1.9e-91
QC4_scaffold_230_curated_17	QC448_22	K00091	E1.1.1.219	dihydroflavonol-4-reductase [EC:1.1.1.219]	243.13	287	1.9e-86
QZM_A2_scaffold_1242_curated_19	QZM_A248_33	K00091	E1.1.1.219	dihydroflavonol-4-reductase [EC:1.1.1.219]	243.13	290.8	1.7e-87
QZM_A2_scaffold_4739_curated_5	QZM_A248_33	K00091	E1.1.1.219	dihydroflavonol-4-reductase [EC:1.1.1.219]	243.13	290.8	1.7e-87
QZM_A3_scaffold_798_curated_7	QZM_A348_16	K00091	E1.1.1.219	dihydroflavonol-4-reductase [EC:1.1.1.219]	243.13	290.8	1.6e-87
B27_Guay9_scaffold_12178_10	B27_G9	K00096	araM,_egsA	glycerol-1-phosphate dehydrogenase [NAD(P)+] [EC:1.1.1.261]	183.3	365.7	2.5e-110
DRTY7_scaffold_969_curated_4	DRTY735_44	K00096	araM,_egsA	glycerol-1-phosphate dehydrogenase [NAD(P)+] [EC:1.1.1.261]	183.3	338.6	2.8e-102
GD2_1_scaffold_485_curated_22	GD2_147_42	K00096	araM,_egsA	glycerol-1-phosphate dehydrogenase [NAD(P)+] [EC:1.1.1.261]	183.3	356.8	2e-107
NODE_1_length_147883_cov_32.303_146	JZ-1.89	K00096	araM,_egsA	glycerol-1-phosphate dehydrogenase [NAD(P)+] [EC:1.1.1.261]	183.3	364.7	6.1e-110
NODE_1_length_266602_cov_8.95875_60	DRTY-6.80	K00096	araM,_egsA	glycerol-1-phosphate dehydrogenase [NAD(P)+] [EC:1.1.1.261]	183.3	362.5	3.7e-109
NODE_1097_length_18870_cov_166.142_14	JZZ.4	K00096	araM,_egsA	glycerol-1-phosphate dehydrogenase [NAD(P)+] [EC:1.1.1.261]	183.3	362.8	2e-109
NODE_15_length_22549_cov_0.895148_22	JZ-2.136	K00096	araM,_egsA	glycerol-1-phosphate dehydrogenase [NAD(P)+] [EC:1.1.1.261]	183.3	358.9	4.7e-108
NODE_8_length_53981_cov_18.321610_51	DRTY-1.18	K00096	araM,_egsA	glycerol-1-phosphate dehydrogenase [NAD(P)+] [EC:1.1.1.261]	183.3	338.6	4.8e-102
NODE_969_length_9237_cov_9.79093_4	DRTY7.37	K00096	araM,_egsA	glycerol-1-phosphate dehydrogenase [NAD(P)+] [EC:1.1.1.261]	183.3	338.6	3.4e-102
QC4_scaffold_488_curated_29	QC448_22	K00096	araM,_egsA	glycerol-1-phosphate dehydrogenase [NAD(P)+] [EC:1.1.1.261]	183.3	358.5	5e-108
QC4_scaffold_54_curated_134	QC443_77	K00096	araM,_egsA	glycerol-1-phosphate dehydrogenase [NAD(P)+] [EC:1.1.1.261]	183.3	365.5	2.6e-110
QZM_A2_scaffold_1937_curated_7	QZM_A248_33	K00096	araM,_egsA	glycerol-1-phosphate dehydrogenase [NAD(P)+] [EC:1.1.1.261]	183.3	358	9.7e-108
QZM_A3_scaffold_448_curated_13	QZM_A348_16	K00096	araM,_egsA	glycerol-1-phosphate dehydrogenase [NAD(P)+] [EC:1.1.1.261]	183.3	358	9.1e-108
B48_Guay17_scaffold_00305_12	B48_G17	K00104	glcD	glycolate oxidase [EC:1.1.3.15]	495.3	564.1	1.8e-170
GD2_1_scaffold_976_curated_8	GD2_147_42	K00111	glpA,_glpD	glycerol-3-phosphate dehydrogenase [EC:1.1.5.3]	141.2	214	5.1e-64
NODE_17_length_43762_cov_6.427_23	DRTY-6.80	K00111	glpA,_glpD	glycerol-3-phosphate dehydrogenase [EC:1.1.5.3]	141.2	205.7	1.6e-61
NODE_21_length_27718_cov_13.368871_18	DRTY-1.18	K00111	glpA,_glpD	glycerol-3-phosphate dehydrogenase [EC:1.1.5.3]	141.2	172.8	1e-51
NODE_49_length_13291_cov_0.896536_3	JZ-2.136	K00111	glpA,_glpD	glycerol-3-phosphate dehydrogenase [EC:1.1.5.3]	141.2	162.6	1.7e-48
NODE_9_length_87611_cov_6.64966_4	DRTY-6.80	K00111	glpA,_glpD	glycerol-3-phosphate dehydrogenase [EC:1.1.5.3]	141.2	151.5	4e-45
QC4_scaffold_1195_curated_2	QC448_22	K00111	glpA,_glpD	glycerol-3-phosphate dehydrogenase [EC:1.1.5.3]	141.2	214	3.8e-64
QZM_A2_scaffold_1573_curated_12	QZM_A248_33	K00111	glpA,_glpD	glycerol-3-phosphate dehydrogenase [EC:1.1.5.3]	141.2	213.9	5.6e-64
QZM_A3_scaffold_9471_curated_2	QZM_A348_16	K00111	glpA,_glpD	glycerol-3-phosphate dehydrogenase [EC:1.1.5.3]	141.2	209.4	1.2e-62
NODE_1558_length_13442_cov_156.806_9	JZZ.4	K00131	gapN	glyceraldehyde-3-phosphate dehydrogenase (NADP+) [EC:1.2.1.9]	523.57	524.1	2.6e-158
DRTY7_scaffold_1377_curated_5	DRTY735_44	K00133	asd	aspartate-semialdehyde dehydrogenase [EC:1.2.1.11]	220.83	287.1	1.3e-86
GD2_1_scaffold_136_curated_44	GD2_147_42	K00133	asd	aspartate-semialdehyde dehydrogenase [EC:1.2.1.11]	220.83	291.7	1.3e-87
NODE_13_length_45506_cov_16.224619_45	DRTY-1.18	K00133	asd	aspartate-semialdehyde dehydrogenase [EC:1.2.1.11]	220.83	287.1	2.3e-86
NODE_1377_length_6105_cov_8.73257_5	DRTY7.37	K00133	asd	aspartate-semialdehyde dehydrogenase [EC:1.2.1.11]	220.83	287.1	1.6e-86
NODE_154_length_74586_cov_144.516_13	JZZ.4	K00133	asd	aspartate-semialdehyde dehydrogenase [EC:1.2.1.11]	220.83	318.6	5.6e-96
NODE_25_length_25703_cov_5.81788_14	DRTY-6.80	K00133	asd	aspartate-semialdehyde dehydrogenase [EC:1.2.1.11]	220.83	295.4	9.9e-89
NODE_26_length_17705_cov_1.01764_5	JZ-2.136	K00133	asd	aspartate-semialdehyde dehydrogenase [EC:1.2.1.11]	220.83	267.5	2.8e-80
NODE_68_length_3581_cov_0.623335_5	DRTY-6.200	K00133	asd	aspartate-semialdehyde dehydrogenase [EC:1.2.1.11]	220.83	287.1	9.5e-87
QC4_scaffold_3883_curated_2	QC448_22	K00133	asd	aspartate-semialdehyde dehydrogenase [EC:1.2.1.11]	220.83	290.4	2.5e-87
QZM_A2_scaffold_3006_curated_11	QZM_A248_33	K00133	asd	aspartate-semialdehyde dehydrogenase [EC:1.2.1.11]	220.83	292.8	6.6e-88
DRTY7_scaffold_1425_curated_8	DRTY735_44	K00134	GAPDH,_gapA	glyceraldehyde 3-phosphate dehydrogenase [EC:1.2.1.12]	68.83	516.2	6.4e-156
NODE_1425_length_5874_cov_8.6186_8	DRTY7.37	K00134	GAPDH,_gapA	glyceraldehyde 3-phosphate dehydrogenase [EC:1.2.1.12]	68.83	516.2	8e-156
NODE_2_length_94543_cov_31.2176_73	JZ-1.89	K00134	GAPDH,_gapA	glyceraldehyde 3-phosphate dehydrogenase [EC:1.2.1.12]	68.83	518.8	1.9e-156
NODE_22_length_33646_cov_5.56865_19	DRTY-6.80	K00134	GAPDH,_gapA	glyceraldehyde 3-phosphate dehydrogenase [EC:1.2.1.12]	68.83	523.9	7.5e-158
NODE_8_length_53981_cov_18.321610_37	DRTY-1.18	K00134	GAPDH,_gapA	glyceraldehyde 3-phosphate dehydrogenase [EC:1.2.1.12]	68.83	516.2	1.1e-155
NODE_949_length_21347_cov_157.179_3	JZZ.4	K00134	GAPDH,_gapA	glyceraldehyde 3-phosphate dehydrogenase [EC:1.2.1.12]	68.83	526.5	7.7e-159
QC4_scaffold_1820_curated_9	QC448_22	K00134	GAPDH,_gapA	glyceraldehyde 3-phosphate dehydrogenase [EC:1.2.1.12]	68.83	521.7	2.7e-157
QC4_scaffold_545_curated_11	QC443_77	K00134	GAPDH,_gapA	glyceraldehyde 3-phosphate dehydrogenase [EC:1.2.1.12]	68.83	519.1	1.3e-156
QZM_A2_scaffold_97_curated_22	QZM_A248_33	K00134	GAPDH,_gapA	glyceraldehyde 3-phosphate dehydrogenase [EC:1.2.1.12]	68.83	515.3	3.2e-155
QZM_A3_scaffold_373_curated_8	QZM_A348_16	K00134	GAPDH,_gapA	glyceraldehyde 3-phosphate dehydrogenase [EC:1.2.1.12]	68.83	515.3	3e-155
DRTY7_scaffold_2121_curated_4	DRTY735_44	K00145	argC	N-acetyl-gamma-glutamyl-phosphate reductase [EC:1.2.1.38]	243.97	267.9	7.2e-81
GD2_1_scaffold_108_curated_41	GD2_147_42	K00145	argC	N-acetyl-gamma-glutamyl-phosphate reductase [EC:1.2.1.38]	243.97	390.7	9.1e-118
NODE_11_length_47806_cov_16.574676_7	DRTY-1.18	K00145	argC	N-acetyl-gamma-glutamyl-phosphate reductase [EC:1.2.1.38]	243.97	404.4	4.2e-122
NODE_14_length_36177_cov_34.6569_17	JZ-1.89	K00145	argC	N-acetyl-gamma-glutamyl-phosphate reductase [EC:1.2.1.38]	243.97	381.5	4.2e-115
NODE_2121_length_3829_cov_7.23077_4	DRTY7.37	K00145	argC	N-acetyl-gamma-glutamyl-phosphate reductase [EC:1.2.1.38]	243.97	269.7	2.5e-81
NODE_73_length_10136_cov_0.724148_3	JZ-2.136	K00145	argC	N-acetyl-gamma-glutamyl-phosphate reductase [EC:1.2.1.38]	243.97	386.2	2e-116
NODE_855_length_23634_cov_157.277_14	JZZ.4	K00145	argC	N-acetyl-gamma-glutamyl-phosphate reductase [EC:1.2.1.38]	243.97	385.4	2.3e-116
NODE_94_length_2968_cov_6.37944_1	DRTY-6.80	K00145	argC	N-acetyl-gamma-glutamyl-phosphate reductase [EC:1.2.1.38]	243.97	329.6	3.3e-99
QC4_scaffold_7816_curated_1	QC448_22	K00145	argC	N-acetyl-gamma-glutamyl-phosphate reductase [EC:1.2.1.38]	243.97	390.9	6.1e-118
QZM_A2_scaffold_2519_curated_9	QZM_A248_33	K00145	argC	N-acetyl-gamma-glutamyl-phosphate reductase [EC:1.2.1.38]	243.97	389.5	2.3e-117
QZM_A3_scaffold_8079_curated_7	QZM_A348_16	K00145	argC	N-acetyl-gamma-glutamyl-phosphate reductase [EC:1.2.1.38]	243.97	312.9	3.9e-94
B27_Guay9_scaffold_20924_6	B27_G9	K00147	proA	glutamate-5-semialdehyde dehydrogenase [EC:1.2.1.41]	539.4	610.7	3.6e-184
NODE_15_length_35552_cov_31.6891_20	JZ-1.89	K00147	proA	glutamate-5-semialdehyde dehydrogenase [EC:1.2.1.41]	539.4	622.3	1.4e-187
NODE_15_length_40022_cov_14.954305_9	DRTY-1.18	K00147	proA	glutamate-5-semialdehyde dehydrogenase [EC:1.2.1.41]	539.4	585.7	1.5e-176
NODE_1943_length_10763_cov_154.332_7	JZZ.4	K00147	proA	glutamate-5-semialdehyde dehydrogenase [EC:1.2.1.41]	539.4	615	1.9e-185
NODE_21_length_34753_cov_8.04141_21	DRTY-6.80	K00147	proA	glutamate-5-semialdehyde dehydrogenase [EC:1.2.1.41]	539.4	620.6	6.1e-187
QC4_scaffold_1281_curated_9	QC443_77	K00147	proA	glutamate-5-semialdehyde dehydrogenase [EC:1.2.1.41]	539.4	620	5.5e-187
QC4_scaffold_234_curated_63	QC448_22	K00147	proA	glutamate-5-semialdehyde dehydrogenase [EC:1.2.1.41]	539.4	621.5	2.6e-187
QC4_scaffold_706_curated_5	QC443_77	K00147	proA	glutamate-5-semialdehyde dehydrogenase [EC:1.2.1.41]	539.4	610.8	3.3e-184
QZM_A2_scaffold_381_curated_26	QZM_A248_33	K00147	proA	glutamate-5-semialdehyde dehydrogenase [EC:1.2.1.41]	539.4	621.3	3.9e-187
B48_Guay17_scaffold_02420_4	B48_G17	K00150	gap2	glyceraldehyde-3-phosphate dehydrogenase (NAD(P)) [EC:1.2.1.59]	232.43	425.3	8.9e-129
B27_Guay9_scaffold_03629_8	B27_G9	K00169	porA	pyruvate ferredoxin oxidoreductase alpha subunit [EC:1.2.7.1]	300.8	531.8	7.4e-161
B48_Guay17_scaffold_00392_14	B48_G17	K00169	porA	pyruvate ferredoxin oxidoreductase alpha subunit [EC:1.2.7.1]	300.8	477	2.2e-144
B48_Guay17_scaffold_09368_3	B48_G17	K00169	porA	pyruvate ferredoxin oxidoreductase alpha subunit [EC:1.2.7.1]	300.8	501.6	7.8e-152
DRTY7_scaffold_766_curated_11	DRTY735_44	K00169	porA	pyruvate ferredoxin oxidoreductase alpha subunit [EC:1.2.7.1]	300.8	403.8	3.5e-122
GD2_1_scaffold_74_curated_62	GD2_147_42	K00169	porA	pyruvate ferredoxin oxidoreductase alpha subunit [EC:1.2.7.1]	300.8	497.1	4.6e-150
NODE_1_length_147883_cov_32.303_1	JZ-1.89	K00169	porA	pyruvate ferredoxin oxidoreductase alpha subunit [EC:1.2.7.1]	300.8	506	6.4e-153
NODE_1_length_266602_cov_8.95875_244	DRTY-6.80	K00169	porA	pyruvate ferredoxin oxidoreductase alpha subunit [EC:1.2.7.1]	300.8	493	7.4e-149
NODE_17_length_34329_cov_16.400532_21	DRTY-1.18	K00169	porA	pyruvate ferredoxin oxidoreductase alpha subunit [EC:1.2.7.1]	300.8	436.4	7.7e-132
NODE_1820_length_4524_cov_8.10424_3	DRTY7.37	K00169	porA	pyruvate ferredoxin oxidoreductase alpha subunit [EC:1.2.7.1]	300.8	436.4	5.5e-132
NODE_312_length_48573_cov_158.985_2	JZZ.4	K00169	porA	pyruvate ferredoxin oxidoreductase alpha subunit [EC:1.2.7.1]	300.8	510.6	2.2e-154
NODE_766_length_12062_cov_10.0436_12	DRTY7.37	K00169	porA	pyruvate ferredoxin oxidoreductase alpha subunit [EC:1.2.7.1]	300.8	411.9	1.5e-124
NODE_78_length_3426_cov_0.759927_2	DRTY-6.200	K00169	porA	pyruvate ferredoxin oxidoreductase alpha subunit [EC:1.2.7.1]	300.8	395.7	7.6e-120
NODE_9_length_51740_cov_18.114119_47	DRTY-1.18	K00169	porA	pyruvate ferredoxin oxidoreductase alpha subunit [EC:1.2.7.1]	300.8	511	1.8e-154
QC4_scaffold_330_curated_64	QC448_22	K00169	porA	pyruvate ferredoxin oxidoreductase alpha subunit [EC:1.2.7.1]	300.8	496.8	4.4e-150
QZM_A2_scaffold_1390_curated_15	QZM_A248_33	K00169	porA	pyruvate ferredoxin oxidoreductase alpha subunit [EC:1.2.7.1]	300.8	494.9	2.2e-149
QZM_A3_scaffold_254_curated_44	QZM_A348_16	K00169	porA	pyruvate ferredoxin oxidoreductase alpha subunit [EC:1.2.7.1]	300.8	494.9	2.1e-149
B27_Guay9_scaffold_03629_7	B27_G9	K00170	porB	pyruvate ferredoxin oxidoreductase beta subunit [EC:1.2.7.1]	318.4	468	1.1e-141
B48_Guay17_scaffold_00392_15	B48_G17	K00170	porB	pyruvate ferredoxin oxidoreductase beta subunit [EC:1.2.7.1]	318.4	412.9	4.4e-125
B48_Guay17_scaffold_09368_2	B48_G17	K00170	porB	pyruvate ferredoxin oxidoreductase beta subunit [EC:1.2.7.1]	318.4	443.6	2.1e-134
DRTY7_scaffold_570_curated_2	DRTY735_44	K00170	porB	pyruvate ferredoxin oxidoreductase beta subunit [EC:1.2.7.1]	318.4	463.6	1.6e-140
GD2_1_scaffold_74_curated_63	GD2_147_42	K00170	porB	pyruvate ferredoxin oxidoreductase beta subunit [EC:1.2.7.1]	318.4	402.6	1.5e-121
NODE_1_length_266602_cov_8.95875_245	DRTY-6.80	K00170	porB	pyruvate ferredoxin oxidoreductase beta subunit [EC:1.2.7.1]	318.4	397.1	6.9e-120
NODE_17_length_34329_cov_16.400532_22	DRTY-1.18	K00170	porB	pyruvate ferredoxin oxidoreductase beta subunit [EC:1.2.7.1]	318.4	337.1	8.5e-102
NODE_1820_length_4524_cov_8.10424_2	DRTY7.37	K00170	porB	pyruvate ferredoxin oxidoreductase beta subunit [EC:1.2.7.1]	318.4	337.1	6.1e-102
NODE_29_length_5240_cov_0.778212_2	DRTY-6.200	K00170	porB	pyruvate ferredoxin oxidoreductase beta subunit [EC:1.2.7.1]	318.4	459.1	2.8e-139
NODE_312_length_48573_cov_158.985_1	JZZ.4	K00170	porB	pyruvate ferredoxin oxidoreductase beta subunit [EC:1.2.7.1]	318.4	405.9	8.8e-123										[EC:1.1.1.4	1.1.1.	1.1.1.303]
NODE_570_length_17516_cov_10.0699_2	DRTY7.37	K00170	porB	pyruvate ferredoxin oxidoreductase beta subunit [EC:1.2.7.1]	318.4	463.6	2e-140
NODE_9_length_51740_cov_18.114119_46	DRTY-1.18	K00170	porB	pyruvate ferredoxin oxidoreductase beta subunit [EC:1.2.7.1]	318.4	463.6	2.8e-140
QC4_scaffold_7224_curated_2	QC448_22	K00170	porB	pyruvate ferredoxin oxidoreductase beta subunit [EC:1.2.7.1]	318.4	395.7	1.5e-119
QZM_A2_scaffold_1390_curated_14	QZM_A248_33	K00170	porB	pyruvate ferredoxin oxidoreductase beta subunit [EC:1.2.7.1]	318.4	401.6	3.1e-121
QZM_A3_scaffold_254_curated_45	QZM_A348_16	K00170	porB	pyruvate ferredoxin oxidoreductase beta subunit [EC:1.2.7.1]	318.4	401.6	2.9e-121
B27_Guay9_scaffold_03629_9	B27_G9	K00171	porD	pyruvate ferredoxin oxidoreductase delta subunit [EC:1.2.7.1]	96.1	124	2.1e-37
B48_Guay17_scaffold_00392_13	B48_G17	K00171	porD	pyruvate ferredoxin oxidoreductase delta subunit [EC:1.2.7.1]	96.1	114.8	1e-34
B48_Guay17_scaffold_09368_4	B48_G17	K00171	porD	pyruvate ferredoxin oxidoreductase delta subunit [EC:1.2.7.1]	96.1	116	4.3e-35
DRTY7_scaffold_766_curated_10	DRTY735_44	K00171	porD	pyruvate ferredoxin oxidoreductase delta subunit [EC:1.2.7.1]	96.1	121.4	9e-37
GD2_1_scaffold_74_curated_61	GD2_147_42	K00171	porD	pyruvate ferredoxin oxidoreductase delta subunit [EC:1.2.7.1]	96.1	125.2	1.6e-37
NODE_1_length_147883_cov_32.303_2	JZ-1.89	K00171	porD	pyruvate ferredoxin oxidoreductase delta subunit [EC:1.2.7.1]	96.1	124.9	1.4e-37
NODE_1_length_266602_cov_8.95875_243	DRTY-6.80	K00171	porD	pyruvate ferredoxin oxidoreductase delta subunit [EC:1.2.7.1]	96.1	123.2	6.1e-37
NODE_312_length_48573_cov_158.985_3	JZZ.4	K00171	porD	pyruvate ferredoxin oxidoreductase delta subunit [EC:1.2.7.1]	96.1	124.3	1.8e-37
NODE_766_length_12062_cov_10.0436_11	DRTY7.37	K00171	porD	pyruvate ferredoxin oxidoreductase delta subunit [EC:1.2.7.1]	96.1	114	2.2e-34
NODE_9_length_51740_cov_18.114119_48	DRTY-1.18	K00171	porD	pyruvate ferredoxin oxidoreductase delta subunit [EC:1.2.7.1]	96.1	121.4	1.6e-36
QC4_scaffold_330_curated_63	QC448_22	K00171	porD	pyruvate ferredoxin oxidoreductase delta subunit [EC:1.2.7.1]	96.1	125.2	1.2e-37
QZM_A2_scaffold_1390_curated_16	QZM_A248_33	K00171	porD	pyruvate ferredoxin oxidoreductase delta subunit [EC:1.2.7.1]	96.1	125.2	1.7e-37
QZM_A3_scaffold_254_curated_43	QZM_A348_16	K00171	porD	pyruvate ferredoxin oxidoreductase delta subunit [EC:1.2.7.1]	96.1	125.2	1.5e-37
B27_Guay9_scaffold_03629_10	B27_G9	K00172	porG	pyruvate ferredoxin oxidoreductase gamma subunit [EC:1.2.7.1]	146.1	233	3.1e-70
B48_Guay17_scaffold_00392_12	B48_G17	K00172	porG	pyruvate ferredoxin oxidoreductase gamma subunit [EC:1.2.7.1]	146.1	254.7	5.5e-77
B48_Guay17_scaffold_09368_5	B48_G17	K00172	porG	pyruvate ferredoxin oxidoreductase gamma subunit [EC:1.2.7.1]	146.1	250.8	8.8e-76
DRTY7_scaffold_766_curated_9	DRTY735_44	K00172	porG	pyruvate ferredoxin oxidoreductase gamma subunit [EC:1.2.7.1]	146.1	213.7	1.7e-64
GD2_1_scaffold_74_curated_60	GD2_147_42	K00172	porG	pyruvate ferredoxin oxidoreductase gamma subunit [EC:1.2.7.1]	146.1	212.6	9.1e-64
NODE_1_length_147883_cov_32.303_3	JZ-1.89	K00172	porG	pyruvate ferredoxin oxidoreductase gamma subunit [EC:1.2.7.1]	146.1	213.2	4.2e-64
NODE_1_length_266602_cov_8.95875_242	DRTY-6.80	K00172	porG	pyruvate ferredoxin oxidoreductase gamma subunit [EC:1.2.7.1]	146.1	211.8	1.6e-63
NODE_17_length_34329_cov_16.400532_20	DRTY-1.18	K00172	porG	pyruvate ferredoxin oxidoreductase gamma subunit [EC:1.2.7.1]	146.1	266.8	2e-80
NODE_1820_length_4524_cov_8.10424_4	DRTY7.37	K00172	porG	pyruvate ferredoxin oxidoreductase gamma subunit [EC:1.2.7.1]	146.1	266.8	1.4e-80
NODE_312_length_48573_cov_158.985_4	JZZ.4	K00172	porG	pyruvate ferredoxin oxidoreductase gamma subunit [EC:1.2.7.1]	146.1	203.8	2.6e-61
NODE_766_length_12062_cov_10.0436_10	DRTY7.37	K00172	porG	pyruvate ferredoxin oxidoreductase gamma subunit [EC:1.2.7.1]	146.1	213.7	2.1e-64
NODE_78_length_3426_cov_0.759927_3	DRTY-6.200	K00172	porG	pyruvate ferredoxin oxidoreductase gamma subunit [EC:1.2.7.1]	146.1	266.8	8.4e-81
NODE_9_length_51740_cov_18.114119_49	DRTY-1.18	K00172	porG	pyruvate ferredoxin oxidoreductase gamma subunit [EC:1.2.7.1]	146.1	213.7	2.9e-64
QC4_scaffold_330_curated_62	QC448_22	K00172	porG	pyruvate ferredoxin oxidoreductase gamma subunit [EC:1.2.7.1]	146.1	213.2	4.4e-64
QC4_scaffold_8585_curated_7	QC448_22	K00172	porG	pyruvate ferredoxin oxidoreductase gamma subunit [EC:1.2.7.1]	146.1	186.8	4.9e-56
QZM_A2_scaffold_1390_curated_17	QZM_A248_33	K00172	porG	pyruvate ferredoxin oxidoreductase gamma subunit [EC:1.2.7.1]	146.1	214.2	3.1e-64
QZM_A3_scaffold_254_curated_42	QZM_A348_16	K00172	porG	pyruvate ferredoxin oxidoreductase gamma subunit [EC:1.2.7.1]	146.1	214.2	2.9e-64
B48_Guay17_scaffold_09275_4	B48_G17	K00174	korA,_oorA,_oforA	2-oxoglutarate/2-oxoacid ferredoxin oxidoreductase subunit alpha [EC:1.2.7.3 1.2.7.11]	266.6	359.8	1.4e-108
GD2_1_scaffold_485_curated_3	GD2_147_42	K00174	korA,_oorA,_oforA	2-oxoglutarate/2-oxoacid ferredoxin oxidoreductase subunit alpha [EC:1.2.7.3 1.2.7.11]	266.6	531.3	4.3e-160
NODE_1_length_266602_cov_8.95875_81	DRTY-6.80	K00174	korA,_oorA,_oforA	2-oxoglutarate/2-oxoacid ferredoxin oxidoreductase subunit alpha [EC:1.2.7.3 1.2.7.11]	266.6	537.6	5.1e-162
NODE_1758_length_4683_cov_7.72463_4	DRTY7.37	K00174	korA,_oorA,_oforA	2-oxoglutarate/2-oxoacid ferredoxin oxidoreductase subunit alpha [EC:1.2.7.3 1.2.7.11]	266.6	331.5	6.2e-100
QC4_scaffold_488_curated_48	QC448_22	K00174	korA,_oorA,_oforA	2-oxoglutarate/2-oxoacid ferredoxin oxidoreductase subunit alpha [EC:1.2.7.3 1.2.7.11]	266.6	526.1	1.2e-158
QZM_A2_scaffold_1505_curated_22	QZM_A248_33	K00174	korA,_oorA,_oforA	2-oxoglutarate/2-oxoacid ferredoxin oxidoreductase subunit alpha [EC:1.2.7.3 1.2.7.11]	266.6	531	5.5e-160
QZM_A3_scaffold_10782_curated_5	QZM_A348_16	K00174	korA,_oorA,_oforA	2-oxoglutarate/2-oxoacid ferredoxin oxidoreductase subunit alpha [EC:1.2.7.3 1.2.7.11]	266.6	501.2	5.3e-151
B48_Guay17_scaffold_04496_9	B48_G17	K00175	korB,_oorB,_oforB	2-oxoglutarate/2-oxoacid ferredoxin oxidoreductase subunit beta [EC:1.2.7.3 1.2.7.11]	234.3	319.4	2.9e-96
GD2_1_scaffold_485_curated_4	GD2_147_42	K00175	korB,_oorB,_oforB	2-oxoglutarate/2-oxoacid ferredoxin oxidoreductase subunit beta [EC:1.2.7.3 1.2.7.11]	234.3	325.5	1e-97
NODE_1_length_266602_cov_8.95875_80	DRTY-6.80	K00175	korB,_oorB,_oforB	2-oxoglutarate/2-oxoacid ferredoxin oxidoreductase subunit beta [EC:1.2.7.3 1.2.7.11]	234.3	317.9	2e-95
QC4_scaffold_488_curated_47	QC448_22	K00175	korB,_oorB,_oforB	2-oxoglutarate/2-oxoacid ferredoxin oxidoreductase subunit beta [EC:1.2.7.3 1.2.7.11]	234.3	324.4	1.7e-97
QZM_A2_scaffold_1505_curated_21	QZM_A248_33	K00175	korB,_oorB,_oforB	2-oxoglutarate/2-oxoacid ferredoxin oxidoreductase subunit beta [EC:1.2.7.3 1.2.7.11]	234.3	303.1	6.3e-91
QZM_A3_scaffold_10782_curated_4	QZM_A348_16	K00175	korB,_oorB,_oforB	2-oxoglutarate/2-oxoacid ferredoxin oxidoreductase subunit beta [EC:1.2.7.3 1.2.7.11]	234.3	324.5	2.1e-97
B48_Guay17_scaffold_04496_8	B48_G17	K00177	korC,_oorC	2-oxoglutarate ferredoxin oxidoreductase subunit gamma [EC:1.2.7.3]	157.07	215	6.1e-65
B27_Guay9_scaffold_03629_20	B27_G9	K00179	iorA	indolepyruvate ferredoxin oxidoreductase, alpha subunit [EC:1.2.7.8]	427.63	704.5	8.3e-213
B48_Guay17_scaffold_03225_3	B48_G17	K00179	iorA	indolepyruvate ferredoxin oxidoreductase, alpha subunit [EC:1.2.7.8]	427.63	768.6	2.3e-232
DRTY7_scaffold_766_curated_3	DRTY735_44	K00179	iorA	indolepyruvate ferredoxin oxidoreductase, alpha subunit [EC:1.2.7.8]	427.63	668.7	3.9e-202
NODE_16_length_39118_cov_16.614270_1	DRTY-1.18	K00179	iorA	indolepyruvate ferredoxin oxidoreductase, alpha subunit [EC:1.2.7.8]	427.63	668.7	6.7e-202
NODE_766_length_12062_cov_10.0436_4	DRTY7.37	K00179	iorA	indolepyruvate ferredoxin oxidoreductase, alpha subunit [EC:1.2.7.8]	427.63	668.7	4.8e-202
B48_Guay17_scaffold_00024_49	B48_G17	K00180	iorB	indolepyruvate ferredoxin oxidoreductase, beta subunit [EC:1.2.7.8]	138.07	151.7	1.9e-45
B48_Guay17_scaffold_03225_2	B48_G17	K00180	iorB	indolepyruvate ferredoxin oxidoreductase, beta subunit [EC:1.2.7.8]	138.07	168.8	1.2e-50
DRTY7_scaffold_766_curated_2	DRTY735_44	K00180	iorB	indolepyruvate ferredoxin oxidoreductase, beta subunit [EC:1.2.7.8]	138.07	170.8	2.8e-51
NODE_16_length_39118_cov_16.614270_2	DRTY-1.18	K00180	iorB	indolepyruvate ferredoxin oxidoreductase, beta subunit [EC:1.2.7.8]	138.07	170.2	7.7e-51
NODE_766_length_12062_cov_10.0436_3	DRTY7.37	K00180	iorB	indolepyruvate ferredoxin oxidoreductase, beta subunit [EC:1.2.7.8]	138.07	170.8	3.4e-51
QZM_A3_scaffold_2841_curated_3	QZM_A348_16	K00184	K00184	prokaryotic molybdopterin-containing oxidoreductase family, iron-sulfur binding subunit	228.97	252.3	1.4e-75
NODE_76_length_9666_cov_0.867282_9	JZ-2.136	K00200	fwdA,_fmdA	formylmethanofuran dehydrogenase subunit A [EC:1.2.7.12]	394.33	743.3	1.7e-224
NODE_76_length_9666_cov_0.867282_8	JZ-2.136	K00201	fwdB,_fmdB	formylmethanofuran dehydrogenase subunit B [EC:1.2.7.12]	153.2	601.4	1.1e-181
NODE_76_length_9666_cov_0.867282_10	JZ-2.136	K00202	fwdC,_fmdC	formylmethanofuran dehydrogenase subunit C [EC:1.2.7.12]	140.23	278.4	1.2e-83
NODE_76_length_9666_cov_0.867282_7	JZ-2.136	K00203	fwdD,_fmdD	formylmethanofuran dehydrogenase subunit D [EC:1.2.7.12]	118.53	126	1.1e-37
NODE_1_length_266602_cov_8.95875_99	DRTY-6.80	K00219	fadH	2,4-dienoyl-CoA reductase (NADPH2) [EC:1.3.1.34]	581.2	636.5	8.4e-192
B48_Guay17_scaffold_14131_3	B48_G17	K00266	gltD	glutamate synthase (NADPH) small chain [EC:1.4.1.13]	515.63	669.6	2.6e-202
NODE_1_length_117455_cov_18.338555_26	DRTY-1.18	K00278	nadB	L-aspartate oxidase [EC:1.4.3.16]	542.4	620.4	3e-187
NODE_2409_length_3347_cov_10.7862_3	DRTY7.37	K00278	nadB	L-aspartate oxidase [EC:1.4.3.16]	542.4	559.9	4.4e-169
NODE_92_length_8113_cov_0.956799_7	JZ-2.136	K00278	nadB	L-aspartate oxidase [EC:1.4.3.16]	542.4	697.2	2.6e-210
B48_Guay17_scaffold_02689_1	B48_G17	K00282	gcvPA	glycine dehydrogenase subunit 1 [EC:1.4.4.2]	415	561.9	4.8e-170
NODE_32_length_16244_cov_0.799094_7	JZ-2.136	K00282	gcvPA	glycine dehydrogenase subunit 1 [EC:1.4.4.2]	415	508.8	1.5e-153
NODE_84_length_8624_cov_0.904201_7	JZ-2.136	K00282	gcvPA	glycine dehydrogenase subunit 1 [EC:1.4.4.2]	415	636.3	3e-192
B48_Guay17_scaffold_02689_2	B48_G17	K00283	gcvPB	glycine dehydrogenase subunit 2 [EC:1.4.4.2]	508.67	713.4	6.8e-216
NODE_32_length_16244_cov_0.799094_6	JZ-2.136	K00283	gcvPB	glycine dehydrogenase subunit 2 [EC:1.4.4.2]	508.67	606.2	5e-183
NODE_84_length_8624_cov_0.904201_6	JZ-2.136	K00283	gcvPB	glycine dehydrogenase subunit 2 [EC:1.4.4.2]	508.67	784.8	3.7e-237
B27_Guay9_scaffold_57600_5	B27_G9	K00286	proC	pyrroline-5-carboxylate reductase [EC:1.5.1.2]	57.27	243.5	2.7e-73
DRTY7_scaffold_1473_curated_5	DRTY735_44	K00286	proC	pyrroline-5-carboxylate reductase [EC:1.5.1.2]	57.27	259.9	2.1e-78
GD2_1_scaffold_750_curated_12	GD2_147_42	K00286	proC	pyrroline-5-carboxylate reductase [EC:1.5.1.2]	57.27	327.6	1.6e-98
NODE_101_length_7678_cov_0.751424_2	JZ-2.136	K00286	proC	pyrroline-5-carboxylate reductase [EC:1.5.1.2]	57.27	363	3e-109
NODE_11_length_44014_cov_31.9988_34	JZ-1.89	K00286	proC	pyrroline-5-carboxylate reductase [EC:1.5.1.2]	57.27	326.9	2e-98
NODE_1473_length_5644_cov_7.13013_5	DRTY7.37	K00286	proC	pyrroline-5-carboxylate reductase [EC:1.5.1.2]	57.27	255.9	4.1e-77
NODE_24_length_28935_cov_5.66735_11	DRTY-6.80	K00286	proC	pyrroline-5-carboxylate reductase [EC:1.5.1.2]	57.27	324.7	1.2e-97
NODE_37_length_11854_cov_15.286689_1	DRTY-1.18	K00286	proC	pyrroline-5-carboxylate reductase [EC:1.5.1.2]	57.27	259.9	3.6e-78
NODE_542_length_33236_cov_155.007_2	JZZ.4	K00286	proC	pyrroline-5-carboxylate reductase [EC:1.5.1.2]	57.27	332.5	3.3e-100
NODE_96_length_3010_cov_84.1769_2	JZ-1.89	K00286	proC	pyrroline-5-carboxylate reductase [EC:1.5.1.2]	57.27	332.5	3.9e-100
QC4_scaffold_6031_curated_5	QC448_22	K00286	proC	pyrroline-5-carboxylate reductase [EC:1.5.1.2]	57.27	319.6	3.3e-96
QZM_A2_scaffold_966_curated_10	QZM_A248_33	K00286	proC	pyrroline-5-carboxylate reductase [EC:1.5.1.2]	57.27	327.6	1.7e-98
QZM_A3_scaffold_4366_curated_2	QZM_A348_16	K00286	proC	pyrroline-5-carboxylate reductase [EC:1.5.1.2]	57.27	327.2	2.1e-98
NODE_13_length_36665_cov_30.5894_25	JZ-1.89	K00297	metF,_MTHFR	methylenetetrahydrofolate reductase (NADPH) [EC:1.5.1.20]	25.77	63.4	1.3e-18
NODE_1373_length_15080_cov_150.81_10	JZZ.4	K00297	metF,_MTHFR	methylenetetrahydrofolate reductase (NADPH) [EC:1.5.1.20]	25.77	61.8	3.5e-18
NODE_76_length_9666_cov_0.867282_6	JZ-2.136	K00319	mtd	methylenetetrahydromethanopterin dehydrogenase [EC:1.5.98.1]	252.6	386	1.1e-116
DRTY7_scaffold_458_curated_24	DRTY735_44	K00334	nuoE	NADH-quinone oxidoreductase subunit E [EC:7.1.1.2]	161.83	173.1	6.2e-52
NODE_37_length_15646_cov_0.802436_16	JZ-2.136	K00334	nuoE	NADH-quinone oxidoreductase subunit E [EC:7.1.1.2]	161.83	181.7	3.7e-54
NODE_458_length_23662_cov_9.13825_24	DRTY7.37	K00334	nuoE	NADH-quinone oxidoreductase subunit E [EC:7.1.1.2]	161.83	173.1	7.8e-52
NODE_9_length_51740_cov_18.114119_6	DRTY-1.18	K00334	nuoE	NADH-quinone oxidoreductase subunit E [EC:7.1.1.2]	161.83	173.1	1.1e-51
DRTY7_scaffold_458_curated_23	DRTY735_44	K00335	nuoF	NADH-quinone oxidoreductase subunit F [EC:7.1.1.2]	607.53	723.8	7.8e-219
NODE_108_length_89024_cov_152.8_33	JZZ.4	K00335	nuoF	NADH-quinone oxidoreductase subunit F [EC:7.1.1.2]	607.53	776.8	1.1e-234
NODE_3_length_79316_cov_31.3159_28	JZ-1.89	K00335	nuoF	NADH-quinone oxidoreductase subunit F [EC:7.1.1.2]	607.53	780.1	1.3e-235
NODE_33_length_9632_cov_28.21_10	JZ-1.89	K00335	nuoF	NADH-quinone oxidoreductase subunit F [EC:7.1.1.2]	607.53	776.8	1.3e-234
NODE_34_length_14481_cov_7.79567_14	DRTY-6.80	K00335	nuoF	NADH-quinone oxidoreductase subunit F [EC:7.1.1.2]	607.53	769.7	2.4e-232
NODE_37_length_15646_cov_0.802436_17	JZ-2.136	K00335	nuoF	NADH-quinone oxidoreductase subunit F [EC:7.1.1.2]	607.53	740	2.5e-223
NODE_43_length_4182_cov_0.580025_1	DRTY-6.200	K00335	nuoF	NADH-quinone oxidoreductase subunit F [EC:7.1.1.2]	607.53	636.4	1.6e-192
NODE_458_length_23662_cov_9.13825_23	DRTY7.37	K00335	nuoF	NADH-quinone oxidoreductase subunit F [EC:7.1.1.2]	607.53	723.8	9.7e-219
NODE_9_length_51740_cov_18.114119_7	DRTY-1.18	K00335	nuoF	NADH-quinone oxidoreductase subunit F [EC:7.1.1.2]	607.53	723.8	1.4e-218
QC4_scaffold_229_curated_7	QC443_77	K00335	nuoF	NADH-quinone oxidoreductase subunit F [EC:7.1.1.2]	607.53	779.9	1.2e-235
QC4_scaffold_861_curated_14	QC443_77	K00335	nuoF	NADH-quinone oxidoreductase subunit F [EC:7.1.1.2]	607.53	693	2.4e-209
QZM_A2_scaffold_1935_curated_17	QZM_A248_33	K00335	nuoF	NADH-quinone oxidoreductase subunit F [EC:7.1.1.2]	607.53	769	4.4e-232
QZM_A3_scaffold_1367_curated_18	QZM_A348_16	K00335	nuoF	NADH-quinone oxidoreductase subunit F [EC:7.1.1.2]	607.53	744.3	1.2e-224
DRTY7_scaffold_2180_curated_2	DRTY735_44	K00382	DLD,_lpd,_pdhD	dihydrolipoamide dehydrogenase [EC:1.8.1.4]	434.9	463.5	4.5e-140
NODE_19_length_32834_cov_13.515914_23	DRTY-1.18	K00382	DLD,_lpd,_pdhD	dihydrolipoamide dehydrogenase [EC:1.8.1.4]	434.9	462.9	1.2e-139
NODE_2180_length_3734_cov_7.0944_2	DRTY7.37	K00382	DLD,_lpd,_pdhD	dihydrolipoamide dehydrogenase [EC:1.8.1.4]	434.9	463.5	5.6e-140
NODE_84_length_8624_cov_0.904201_2	JZ-2.136	K00382	DLD,_lpd,_pdhD	dihydrolipoamide dehydrogenase [EC:1.8.1.4]	434.9	500.8	5.7e-151
DRTY7_scaffold_1973_curated_1	DRTY735_44	K00384	trxB,_TRR	thioredoxin reductase (NADPH) [EC:1.8.1.9]	350.33	387.7	5.4e-117
GD2_1_scaffold_162_curated_1	GD2_147_42	K00384	trxB,_TRR	thioredoxin reductase (NADPH) [EC:1.8.1.9]	350.33	384.2	1.6e-115
NODE_13_length_36665_cov_30.5894_34	JZ-1.89	K00384	trxB,_TRR	thioredoxin reductase (NADPH) [EC:1.8.1.9]	350.33	532.9	1.1e-160
NODE_1973_length_4143_cov_6.60045_2	DRTY7.37	K00384	trxB,_TRR	thioredoxin reductase (NADPH) [EC:1.8.1.9]	350.33	387.7	6.7e-117
NODE_3_length_140482_cov_7.08238_22	DRTY-6.80	K00384	trxB,_TRR	thioredoxin reductase (NADPH) [EC:1.8.1.9]	350.33	531.5	3.8e-160
NODE_4_length_33203_cov_0.935784_2	JZ-2.136	K00384	trxB,_TRR	thioredoxin reductase (NADPH) [EC:1.8.1.9]	350.33	526	1.7e-158
QC4_scaffold_3718_curated_10	QC448_22	K00384	trxB,_TRR	thioredoxin reductase (NADPH) [EC:1.8.1.9]	350.33	519.4	1.5e-156
QZM_A2_scaffold_966_curated_22	QZM_A248_33	K00384	trxB,_TRR	thioredoxin reductase (NADPH) [EC:1.8.1.9]	350.33	523.7	9.9e-158
QZM_A3_scaffold_4359_curated_6	QZM_A348_16	K00384	trxB,_TRR	thioredoxin reductase (NADPH) [EC:1.8.1.9]	350.33	523.7	9.3e-158
NODE_21_length_19073_cov_0.819117_15	JZ-2.136	K00390	cysH	phosphoadenosine phosphosulfate reductase [EC:1.8.4.8 1.8.4.10]	160.7	164.3	5.1e-49
NODE_108_length_89024_cov_152.8_30	JZZ.4	K00436	hoxH	NAD-reducing hydrogenase large subunit [EC:1.12.1.2]	633.03	713.8	8.4e-216
NODE_3_length_79316_cov_31.3159_25	JZ-1.89	K00436	hoxH	NAD-reducing hydrogenase large subunit [EC:1.12.1.2]	633.03	706.3	1.9e-213
QC4_scaffold_229_curated_4	QC443_77	K00436	hoxH	NAD-reducing hydrogenase large subunit [EC:1.12.1.2]	633.03	707.6	6.1e-214
QZM_A2_scaffold_1935_curated_14	QZM_A248_33	K00436	hoxH	NAD-reducing hydrogenase large subunit [EC:1.12.1.2]	633.03	695.8	4.3e-210
QZM_A3_scaffold_1367_curated_15	QZM_A348_16	K00436	hoxH	NAD-reducing hydrogenase large subunit [EC:1.12.1.2]	633.03	695.8	4e-210
NODE_5_length_61102_cov_32.1122_56	JZ-1.89	K00441	frhB	coenzyme F420 hydrogenase subunit beta [EC:1.12.98.1]	210.23	266.8	3.9e-80
NODE_63_length_11262_cov_0.755276_8	JZ-2.136	K00441	frhB	coenzyme F420 hydrogenase subunit beta [EC:1.12.98.1]	210.23	290	5e-87
DRTY7_scaffold_2180_curated_2	DRTY735_44	K00520	merA	mercuric reductase [EC:1.16.1.1]	464.9	607.8	1.4e-183
NODE_19_length_32834_cov_13.515914_23	DRTY-1.18	K00520	merA	mercuric reductase [EC:1.16.1.1]	464.9	609.2	9.9e-184
NODE_2180_length_3734_cov_7.0944_2	DRTY7.37	K00520	merA	mercuric reductase [EC:1.16.1.1]	464.9	607.8	1.8e-183
B27_Guay9_scaffold_51398_1	B27_G9	K00525	E1.17.4.1A,_nrdA,_nrdE	ribonucleoside-diphosphate reductase alpha chain [EC:1.17.4.1]	379.1	841.2	6.3e-254
B48_Guay17_scaffold_00024_7	B48_G17	K00525	E1.17.4.1A,_nrdA,_nrdE	ribonucleoside-diphosphate reductase alpha chain [EC:1.17.4.1]	379.1	824.4	5e-249
DRTY7_scaffold_1627_curated_4	DRTY735_44	K00525	E1.17.4.1A,_nrdA,_nrdE	ribonucleoside-diphosphate reductase alpha chain [EC:1.17.4.1]	379.1	762.2	3.1e-230
GD2_1_scaffold_128_curated_15	GD2_147_42	K00525	E1.17.4.1A,_nrdA,_nrdE	ribonucleoside-diphosphate reductase alpha chain [EC:1.17.4.1]	379.1	816.9	2.4e-246
NODE_1_length_117455_cov_18.338555_56	DRTY-1.18	K00525	E1.17.4.1A,_nrdA,_nrdE	ribonucleoside-diphosphate reductase alpha chain [EC:1.17.4.1]	379.1	791.9	6e-239
NODE_1_length_147883_cov_32.303_160	JZ-1.89	K00525	E1.17.4.1A,_nrdA,_nrdE	ribonucleoside-diphosphate reductase alpha chain [EC:1.17.4.1]	379.1	798.9	4.8e-241
NODE_1627_length_5112_cov_10.123_4	DRTY7.37	K00525	E1.17.4.1A,_nrdA,_nrdE	ribonucleoside-diphosphate reductase alpha chain [EC:1.17.4.1]	379.1	764.1	1e-230
NODE_2684_length_7865_cov_163.38_3	JZZ.4	K00525	E1.17.4.1A,_nrdA,_nrdE	ribonucleoside-diphosphate reductase alpha chain [EC:1.17.4.1]	379.1	805.8	3.3e-243
NODE_6_length_116012_cov_8.39736_22	DRTY-6.80	K00525	E1.17.4.1A,_nrdA,_nrdE	ribonucleoside-diphosphate reductase alpha chain [EC:1.17.4.1]	379.1	817	2.1e-246
NODE_94_length_3241_cov_0.619461_1	DRTY-6.200	K00525	E1.17.4.1A,_nrdA,_nrdE	ribonucleoside-diphosphate reductase alpha chain [EC:1.17.4.1]	379.1	547.9	1.5e-165
QC4_scaffold_1672_curated_23	QC448_22	K00525	E1.17.4.1A,_nrdA,_nrdE	ribonucleoside-diphosphate reductase alpha chain [EC:1.17.4.1]	379.1	815.9	3.8e-246
QC4_scaffold_54_curated_152	QC443_77	K00525	E1.17.4.1A,_nrdA,_nrdE	ribonucleoside-diphosphate reductase alpha chain [EC:1.17.4.1]	379.1	812.8	2.3e-245
QZM_A2_scaffold_1669_curated_10	QZM_A248_33	K00525	E1.17.4.1A,_nrdA,_nrdE	ribonucleoside-diphosphate reductase alpha chain [EC:1.17.4.1]	379.1	816.3	3.8e-246
QZM_A3_scaffold_13786_curated_1	QZM_A348_16	K00525	E1.17.4.1A,_nrdA,_nrdE	ribonucleoside-diphosphate reductase alpha chain [EC:1.17.4.1]	379.1	814.3	1.4e-245
B27_Guay9_scaffold_72473_1	B27_G9	K00549	metE	5-methyltetrahydropteroyltriglutamate--homocysteine methyltransferase [EC:2.1.1.14]	45.83	62	2.5e-18
NODE_13_length_36665_cov_30.5894_26	JZ-1.89	K00549	metE	5-methyltetrahydropteroyltriglutamate--homocysteine methyltransferase [EC:2.1.1.14]	45.83	114.5	3.9e-34
NODE_13_length_36665_cov_30.5894_27	JZ-1.89	K00549	metE	5-methyltetrahydropteroyltriglutamate--homocysteine methyltransferase [EC:2.1.1.14]	45.83	340.1	2.2e-102
NODE_1373_length_15080_cov_150.81_11	JZZ.4	K00549	metE	5-methyltetrahydropteroyltriglutamate--homocysteine methyltransferase [EC:2.1.1.14]	45.83	129.8	8.1e-39
NODE_1373_length_15080_cov_150.81_12	JZZ.4	K00549	metE	5-methyltetrahydropteroyltriglutamate--homocysteine methyltransferase [EC:2.1.1.14]	45.83	335.6	4.3e-101
NODE_4_length_86970_cov_15.386237_24	DRTY-1.18	K00549	metE	5-methyltetrahydropteroyltriglutamate--homocysteine methyltransferase [EC:2.1.1.14]	45.83	101.9	2.4e-30
NODE_491_length_35937_cov_147.499_17	JZZ.4	K00549	metE	5-methyltetrahydropteroyltriglutamate--homocysteine methyltransferase [EC:2.1.1.14]	45.83	103.9	5.3e-31
NODE_9_length_87611_cov_6.64966_58	DRTY-6.80	K00549	metE	5-methyltetrahydropteroyltriglutamate--homocysteine methyltransferase [EC:2.1.1.14]	45.83	104.2	7e-31
QZM_A3_scaffold_15715_curated_4	QZM_A348_16	K00549	metE	5-methyltetrahydropteroyltriglutamate--homocysteine methyltransferase [EC:2.1.1.14]	45.83	332.3	7.1e-100
B48_Guay17_scaffold_00024_20	B48_G17	K00555	TRMT1,_trm1	tRNA (guanine26-N2/guanine27-N2)-dimethyltransferase [EC:2.1.1.215 2.1.1.216]	198.33	334.3	8.1e-101
DRTY7_scaffold_935_curated_10	DRTY735_44	K00555	TRMT1,_trm1	tRNA (guanine26-N2/guanine27-N2)-dimethyltransferase [EC:2.1.1.215 2.1.1.216]	198.33	294.8	7.3e-89
GD2_1_scaffold_85_curated_50	GD2_147_42	K00555	TRMT1,_trm1	tRNA (guanine26-N2/guanine27-N2)-dimethyltransferase [EC:2.1.1.215 2.1.1.216]	198.33	255.9	1e-76
NODE_2_length_117266_cov_15.959305_74	DRTY-1.18	K00555	TRMT1,_trm1	tRNA (guanine26-N2/guanine27-N2)-dimethyltransferase [EC:2.1.1.215 2.1.1.216]	198.33	295	1.1e-88
NODE_36_length_15692_cov_0.860777_5	JZ-2.136	K00555	TRMT1,_trm1	tRNA (guanine26-N2/guanine27-N2)-dimethyltransferase [EC:2.1.1.215 2.1.1.216]	198.33	282	1.3e-84
NODE_46_length_130200_cov_154.682_51	JZZ.4	K00555	TRMT1,_trm1	tRNA (guanine26-N2/guanine27-N2)-dimethyltransferase [EC:2.1.1.215 2.1.1.216]	198.33	238.6	1.1e-71
NODE_7_length_113290_cov_7.27848_11	DRTY-6.80	K00555	TRMT1,_trm1	tRNA (guanine26-N2/guanine27-N2)-dimethyltransferase [EC:2.1.1.215 2.1.1.216]	198.33	266.9	4.8e-80
NODE_935_length_9626_cov_8.69112_10	DRTY7.37	K00555	TRMT1,_trm1	tRNA (guanine26-N2/guanine27-N2)-dimethyltransferase [EC:2.1.1.215 2.1.1.216]	198.33	294.8	9.1e-89
QC4_scaffold_186_curated_47	QC443_77	K00555	TRMT1,_trm1	tRNA (guanine26-N2/guanine27-N2)-dimethyltransferase [EC:2.1.1.215 2.1.1.216]	198.33	251.5	1.3e-75
QC4_scaffold_230_curated_71	QC448_22	K00555	TRMT1,_trm1	tRNA (guanine26-N2/guanine27-N2)-dimethyltransferase [EC:2.1.1.215 2.1.1.216]	198.33	254.8	1.7e-76
QZM_A2_scaffold_1476_curated_20	QZM_A248_33	K00555	TRMT1,_trm1	tRNA (guanine26-N2/guanine27-N2)-dimethyltransferase [EC:2.1.1.215 2.1.1.216]	198.33	259.5	9.1e-78
QZM_A3_scaffold_671_curated_12	QZM_A348_16	K00555	TRMT1,_trm1	tRNA (guanine26-N2/guanine27-N2)-dimethyltransferase [EC:2.1.1.215 2.1.1.216]	198.33	257.7	2.9e-77										glutamate	ligase	[EC:6.3.2.31	6.3.2.34]
NODE_132_length_5710_cov_0.72882_5	JZ-2.136	K00558	DNMT1,_dcm	DNA (cytosine-5)-methyltransferase 1 [EC:2.1.1.37]	164.47	239.3	8.9e-72
B27_Guay9_scaffold_15756_1	B27_G9	K00560	thyA,_TYMS	thymidylate synthase [EC:2.1.1.45]	80.43	98.8	2.8e-29										[EC:6.5.1.8]
NODE_2172_length_3743_cov_7.52065_4	DRTY7.37	K00560	thyA,_TYMS	thymidylate synthase [EC:2.1.1.45]	80.43	116.9	7.5e-35
NODE_4_length_86970_cov_15.386237_27	DRTY-1.18	K00560	thyA,_TYMS	thymidylate synthase [EC:2.1.1.45]	80.43	97.6	7.4e-29
NODE_491_length_35937_cov_147.499_18	JZZ.4	K00560	thyA,_TYMS	thymidylate synthase [EC:2.1.1.45]	80.43	103.3	1.3e-30
NODE_5_length_68419_cov_14.124876_19	DRTY-1.18	K00560	thyA,_TYMS	thymidylate synthase [EC:2.1.1.45]	80.43	116.9	1e-34
NODE_9_length_87611_cov_6.64966_70	DRTY-6.80	K00560	thyA,_TYMS	thymidylate synthase [EC:2.1.1.45]	80.43	108	7.6e-32
GD2_1_scaffold_6923_curated_5	GD2_147_42	K00570	pmtA	phosphatidylethanolamine/phosphatidyl-N-methylethanolamine N-methyltransferase [EC:2.1.1.17 2.1.1.71]	103.37	104.7	7.2e-31
B48_Guay17_scaffold_31208_3	B48_G17	K00571	E2.1.1.72	site-specific DNA-methyltransferase (adenine-specific) [EC:2.1.1.72]	152.43	172.2	9.6e-52
B27_Guay9_scaffold_21759_8	B27_G9	K00573	E2.1.1.77,_pcm	protein-L-isoaspartate(D-aspartate) O-methyltransferase [EC:2.1.1.77]	82.47	148	3.4e-44
B48_Guay17_scaffold_00342_4	B48_G17	K00573	E2.1.1.77,_pcm	protein-L-isoaspartate(D-aspartate) O-methyltransferase [EC:2.1.1.77]	82.47	201.4	1.5e-60
GD2_1_scaffold_1237_curated_10	GD2_147_42	K00573	E2.1.1.77,_pcm	protein-L-isoaspartate(D-aspartate) O-methyltransferase [EC:2.1.1.77]	82.47	274.5	2.5e-82
NODE_1_length_147883_cov_32.303_114	JZ-1.89	K00573	E2.1.1.77,_pcm	protein-L-isoaspartate(D-aspartate) O-methyltransferase [EC:2.1.1.77]	82.47	262.3	9.2e-79
NODE_121_length_6206_cov_0.742885_1	JZ-2.136	K00573	E2.1.1.77,_pcm	protein-L-isoaspartate(D-aspartate) O-methyltransferase [EC:2.1.1.77]	82.47	230.6	5e-69
NODE_19_length_32834_cov_13.515914_3	DRTY-1.18	K00573	E2.1.1.77,_pcm	protein-L-isoaspartate(D-aspartate) O-methyltransferase [EC:2.1.1.77]	82.47	243.4	4.8e-73
NODE_264_length_54520_cov_159.8_34	JZZ.4	K00573	E2.1.1.77,_pcm	protein-L-isoaspartate(D-aspartate) O-methyltransferase [EC:2.1.1.77]	82.47	263.3	3.8e-79
NODE_2758_length_2940_cov_6.58572_1	DRTY7.37	K00573	E2.1.1.77,_pcm	protein-L-isoaspartate(D-aspartate) O-methyltransferase [EC:2.1.1.77]	82.47	242.6	5.7e-73
NODE_30_length_21509_cov_7.68763_7	DRTY-6.80	K00573	E2.1.1.77,_pcm	protein-L-isoaspartate(D-aspartate) O-methyltransferase [EC:2.1.1.77]	82.47	271.6	1.9e-81
NODE_7_length_30109_cov_0.870222_13	JZ-2.136	K00573	E2.1.1.77,_pcm	protein-L-isoaspartate(D-aspartate) O-methyltransferase [EC:2.1.1.77]	82.47	253.1	7.5e-76
QC4_scaffold_2233_curated_12	QC448_22	K00573	E2.1.1.77,_pcm	protein-L-isoaspartate(D-aspartate) O-methyltransferase [EC:2.1.1.77]	82.47	275.8	7.8e-83
QC4_scaffold_54_curated_107	QC443_77	K00573	E2.1.1.77,_pcm	protein-L-isoaspartate(D-aspartate) O-methyltransferase [EC:2.1.1.77]	82.47	262.5	6.2e-79
QZM_A2_scaffold_441_curated_22	QZM_A248_33	K00573	E2.1.1.77,_pcm	protein-L-isoaspartate(D-aspartate) O-methyltransferase [EC:2.1.1.77]	82.47	274.5	2.7e-82
QZM_A3_scaffold_2829_curated_10	QZM_A348_16	K00573	E2.1.1.77,_pcm	protein-L-isoaspartate(D-aspartate) O-methyltransferase [EC:2.1.1.77]	82.47	274.5	2.5e-82
B27_Guay9_scaffold_37951_6	B27_G9	K00575	cheR	chemotaxis protein methyltransferase CheR [EC:2.1.1.80]	189.67	320	2.6e-96
GD2_1_scaffold_7065_curated_2	GD2_147_42	K00577	mtrA	tetrahydromethanopterin S-methyltransferase subunit A [EC:2.1.1.86]	110.97	181.9	2.5e-54
NODE_2172_length_3743_cov_7.52065_4	DRTY7.37	K00577	mtrA	tetrahydromethanopterin S-methyltransferase subunit A [EC:2.1.1.86]	110.97	148	2.4e-44
NODE_5_length_68419_cov_14.124876_19	DRTY-1.18	K00577	mtrA	tetrahydromethanopterin S-methyltransferase subunit A [EC:2.1.1.86]	110.97	148	3.4e-44
GD2_1_scaffold_5776_curated_4	GD2_147_42	K00584	mtrH	tetrahydromethanopterin S-methyltransferase subunit H [EC:2.1.1.86]	187.43	347.1	9.5e-105
NODE_14_length_23458_cov_0.813081_9	JZ-2.136	K00584	mtrH	tetrahydromethanopterin S-methyltransferase subunit H [EC:2.1.1.86]	187.43	326.7	1.5e-98
NODE_52_length_12172_cov_0.934662_7	JZ-2.136	K00584	mtrH	tetrahydromethanopterin S-methyltransferase subunit H [EC:2.1.1.86]	187.43	325.8	2.9e-98
NODE_9_length_87611_cov_6.64966_12	DRTY-6.80	K00584	mtrH	tetrahydromethanopterin S-methyltransferase subunit H [EC:2.1.1.86]	187.43	349.6	1.6e-105
QZM_A2_scaffold_2119_curated_8	QZM_A248_33	K00584	mtrH	tetrahydromethanopterin S-methyltransferase subunit H [EC:2.1.1.86]	187.43	347.1	1e-104
QZM_A3_scaffold_4927_curated_5	QZM_A348_16	K00584	mtrH	tetrahydromethanopterin S-methyltransferase subunit H [EC:2.1.1.86]	187.43	346.8	1.1e-104
B27_Guay9_scaffold_50899_1	B27_G9	K00600	glyA,_SHMT	glycine hydroxymethyltransferase [EC:2.1.2.1]	51.43	320.5	2.1e-96
B27_Guay9_scaffold_69149_4	B27_G9	K00600	glyA,_SHMT	glycine hydroxymethyltransferase [EC:2.1.2.1]	51.43	160.9	3.8e-48
GD2_1_scaffold_1606_curated_3	GD2_147_42	K00600	glyA,_SHMT	glycine hydroxymethyltransferase [EC:2.1.2.1]	51.43	325.9	8.8e-98
NODE_108_length_89024_cov_152.8_51	JZZ.4	K00600	glyA,_SHMT	glycine hydroxymethyltransferase [EC:2.1.2.1]	51.43	325.4	7.6e-98
NODE_13_length_36665_cov_30.5894_28	JZ-1.89	K00600	glyA,_SHMT	glycine hydroxymethyltransferase [EC:2.1.2.1]	51.43	302.6	7e-91
NODE_13_length_53570_cov_7.80203_53	DRTY-6.80	K00600	glyA,_SHMT	glycine hydroxymethyltransferase [EC:2.1.2.1]	51.43	323.6	4.1e-97
NODE_1373_length_15080_cov_150.81_13	JZZ.4	K00600	glyA,_SHMT	glycine hydroxymethyltransferase [EC:2.1.2.1]	51.43	308.1	1.2e-92
NODE_269_length_53713_cov_152.085_24	JZZ.4	K00600	glyA,_SHMT	glycine hydroxymethyltransferase [EC:2.1.2.1]	51.43	684.9	1.6e-206
NODE_3_length_79316_cov_31.3159_47	JZ-1.89	K00600	glyA,_SHMT	glycine hydroxymethyltransferase [EC:2.1.2.1]	51.43	317.5	2.1e-95
NODE_52_length_12172_cov_0.934662_1	JZ-2.136	K00600	glyA,_SHMT	glycine hydroxymethyltransferase [EC:2.1.2.1]	51.43	174.4	5.2e-52
NODE_84_length_8624_cov_0.904201_9	JZ-2.136	K00600	glyA,_SHMT	glycine hydroxymethyltransferase [EC:2.1.2.1]	51.43	185.4	2.3e-55
NODE_9_length_54839_cov_31.6936_44	JZ-1.89	K00600	glyA,_SHMT	glycine hydroxymethyltransferase [EC:2.1.2.1]	51.43	679.1	1.1e-204
NODE_99_length_7883_cov_0.651142_1	JZ-2.136	K00600	glyA,_SHMT	glycine hydroxymethyltransferase [EC:2.1.2.1]	51.43	267.3	4.2e-80
QC4_scaffold_229_curated_40	QC443_77	K00600	glyA,_SHMT	glycine hydroxymethyltransferase [EC:2.1.2.1]	51.43	319.9	3.2e-96
QZM_A2_scaffold_7020_curated_2	QZM_A248_33	K00600	glyA,_SHMT	glycine hydroxymethyltransferase [EC:2.1.2.1]	51.43	321.9	1.5e-96
QZM_A3_scaffold_10350_curated_4	QZM_A348_16	K00600	glyA,_SHMT	glycine hydroxymethyltransferase [EC:2.1.2.1]	51.43	321.9	1.4e-96
QZM_A3_scaffold_15715_curated_3	QZM_A348_16	K00600	glyA,_SHMT	glycine hydroxymethyltransferase [EC:2.1.2.1]	51.43	229.3	1.4e-68
B27_Guay9_scaffold_35878_1	B27_G9	K00602	purH	phosphoribosylaminoimidazolecarboxamide formyltransferase / IMP cyclohydrolase [EC:2.1.2.3 3.5.4.10]	80.43	548.2	1.7e-165
NODE_269_length_53713_cov_152.085_27	JZZ.4	K00602	purH	phosphoribosylaminoimidazolecarboxamide formyltransferase / IMP cyclohydrolase [EC:2.1.2.3 3.5.4.10]	80.43	537.6	2.8e-162
NODE_85_length_8570_cov_0.841999_4	JZ-2.136	K00602	purH	phosphoribosylaminoimidazolecarboxamide formyltransferase / IMP cyclohydrolase [EC:2.1.2.3 3.5.4.10]	80.43	712	7.2e-215
NODE_9_length_54839_cov_31.6936_41	JZ-1.89	K00602	purH	phosphoribosylaminoimidazolecarboxamide formyltransferase / IMP cyclohydrolase [EC:2.1.2.3 3.5.4.10]	80.43	537.7	3.2e-162
NODE_52_length_12172_cov_0.934662_3	JZ-2.136	K00605	gcvT,_AMT	aminomethyltransferase [EC:2.1.2.10]	298.3	468.2	4.5e-141
B27_Guay9_scaffold_36636_3	B27_G9	K00609	pyrB,_PYR2	aspartate carbamoyltransferase catalytic subunit [EC:2.1.3.2]	228.13	289.4	2.7e-87
DRTY7_scaffold_1555_curated_1	DRTY735_44	K00609	pyrB,_PYR2	aspartate carbamoyltransferase catalytic subunit [EC:2.1.3.2]	228.13	310.9	5.6e-94
GD2_1_scaffold_100_curated_2	GD2_147_42	K00609	pyrB,_PYR2	aspartate carbamoyltransferase catalytic subunit [EC:2.1.3.2]	228.13	321.7	7.3e-97
NODE_1_length_40656_cov_0.892549_17	JZ-2.136	K00609	pyrB,_PYR2	aspartate carbamoyltransferase catalytic subunit [EC:2.1.3.2]	228.13	331.8	5.8e-100
NODE_1555_length_5356_cov_7.55005_1	DRTY7.37	K00609	pyrB,_PYR2	aspartate carbamoyltransferase catalytic subunit [EC:2.1.3.2]	228.13	310.9	6.9e-94
NODE_2_length_148058_cov_8.27342_82	DRTY-6.80	K00609	pyrB,_PYR2	aspartate carbamoyltransferase catalytic subunit [EC:2.1.3.2]	228.13	326	3.5e-98
NODE_20_length_30490_cov_12.838883_8	DRTY-1.18	K00609	pyrB,_PYR2	aspartate carbamoyltransferase catalytic subunit [EC:2.1.3.2]	228.13	332	3.7e-100
NODE_38_length_8558_cov_38.5566_6	JZ-1.89	K00609	pyrB,_PYR2	aspartate carbamoyltransferase catalytic subunit [EC:2.1.3.2]	228.13	338.9	3.2e-102
NODE_593_length_31271_cov_150.683_25	JZZ.4	K00609	pyrB,_PYR2	aspartate carbamoyltransferase catalytic subunit [EC:2.1.3.2]	228.13	334.9	4.3e-101
NODE_98_length_3190_cov_0.590271_1	DRTY-6.200	K00609	pyrB,_PYR2	aspartate carbamoyltransferase catalytic subunit [EC:2.1.3.2]	228.13	297.6	4.3e-90
QC4_scaffold_1059_curated_28	QC448_22	K00609	pyrB,_PYR2	aspartate carbamoyltransferase catalytic subunit [EC:2.1.3.2]	228.13	321.6	6.1e-97
QC4_scaffold_138_curated_67	QC443_77	K00609	pyrB,_PYR2	aspartate carbamoyltransferase catalytic subunit [EC:2.1.3.2]	228.13	338.9	2.5e-102
DRTY7_scaffold_1647_curated_1	DRTY735_44	K00610	pyrI	aspartate carbamoyltransferase regulatory subunit	133.13	185.4	2.2e-56
NODE_1647_length_5053_cov_7.2155_1	DRTY7.37	K00610	pyrI	aspartate carbamoyltransferase regulatory subunit	133.13	185.4	2.7e-56
NODE_20_length_30490_cov_12.838883_9	DRTY-1.18	K00610	pyrI	aspartate carbamoyltransferase regulatory subunit	133.13	185.4	3.8e-56
B48_Guay17_scaffold_00323_8	B48_G17	K00611	OTC,_argF,_argI	ornithine carbamoyltransferase [EC:2.1.3.3]	338.27	468.4	9.4e-142
NODE_2_length_117266_cov_15.959305_42	DRTY-1.18	K00611	OTC,_argF,_argI	ornithine carbamoyltransferase [EC:2.1.3.3]	338.27	452.2	1.4e-136
NODE_2_length_94543_cov_31.2176_89	JZ-1.89	K00615	E2.2.1.1,_tktA,_tktB	transketolase [EC:2.2.1.1]	248.07	437.2	1.3e-131
NODE_29_length_21896_cov_5.77367_5	DRTY-6.80	K00615	E2.2.1.1,_tktA,_tktB	transketolase [EC:2.2.1.1]	248.07	443.2	2.8e-133
QC4_scaffold_1389_curated_8	QC443_77	K00615	E2.2.1.1,_tktA,_tktB	transketolase [EC:2.2.1.1]	248.07	442.6	2.5e-133
QZM_A2_scaffold_1724_curated_10	QZM_A248_33	K00615	E2.2.1.1,_tktA,_tktB	transketolase [EC:2.2.1.1]	248.07	445.3	6.9e-134
NODE_44_length_7185_cov_12.360108_4	DRTY-1.18	K00616	E2.2.1.2,_talA,_talB	transaldolase [EC:2.2.1.2]	145.9	149.7	1.5e-44
NODE_73_length_3502_cov_0.565926_2	DRTY-6.200	K00616	E2.2.1.2,_talA,_talB	transaldolase [EC:2.2.1.2]	145.9	149.7	6.1e-45
NODE_8_length_55441_cov_32.0051_35	JZ-1.89	K00616	E2.2.1.2,_talA,_talB	transaldolase [EC:2.2.1.2]	145.9	185.1	2.9e-55
DRTY7_scaffold_1053_curated_7	DRTY735_44	K00626	E2.3.1.9,_atoB	acetyl-CoA C-acetyltransferase [EC:2.3.1.9]	46.77	128.2	1.6e-38
GD2_1_scaffold_108_curated_24	GD2_147_42	K00626	E2.3.1.9,_atoB	acetyl-CoA C-acetyltransferase [EC:2.3.1.9]	46.77	157.1	7.2e-47
NODE_1_length_40656_cov_0.892549_10	JZ-2.136	K00626	E2.3.1.9,_atoB	acetyl-CoA C-acetyltransferase [EC:2.3.1.9]	46.77	169.3	1.4e-50
NODE_1053_length_8252_cov_9.16644_7	DRTY7.37	K00626	E2.3.1.9,_atoB	acetyl-CoA C-acetyltransferase [EC:2.3.1.9]	46.77	128.2	1.9e-38
NODE_14_length_36177_cov_34.6569_27	JZ-1.89	K00626	E2.3.1.9,_atoB	acetyl-CoA C-acetyltransferase [EC:2.3.1.9]	46.77	168.6	1.6e-50
NODE_2_length_10628_cov_0.558804_8	DRTY-6.200	K00626	E2.3.1.9,_atoB	acetyl-CoA C-acetyltransferase [EC:2.3.1.9]	46.77	128.7	7.6e-39
NODE_2_length_148058_cov_8.27342_123	DRTY-6.80	K00626	E2.3.1.9,_atoB	acetyl-CoA C-acetyltransferase [EC:2.3.1.9]	46.77	159.9	1e-47
NODE_36_length_12151_cov_18.657934_7	DRTY-1.18	K00626	E2.3.1.9,_atoB	acetyl-CoA C-acetyltransferase [EC:2.3.1.9]	46.77	128.2	2.7e-38
NODE_855_length_23634_cov_157.277_6	JZZ.4	K00626	E2.3.1.9,_atoB	acetyl-CoA C-acetyltransferase [EC:2.3.1.9]	46.77	172.6	8.7e-52
QC4_scaffold_2564_curated_17	QC448_22	K00626	E2.3.1.9,_atoB	acetyl-CoA C-acetyltransferase [EC:2.3.1.9]	46.77	157.4	4.4e-47
QZM_A2_scaffold_314_curated_3	QZM_A248_33	K00626	E2.3.1.9,_atoB	acetyl-CoA C-acetyltransferase [EC:2.3.1.9]	46.77	157.8	4.6e-47
DRTY7_scaffold_2064_curated_2	DRTY735_44	K00662	aacC	aminoglycoside 3-N-acetyltransferase [EC:2.3.1.81]	59.33	232.7	4.3e-70
NODE_125_length_5908_cov_0.758_3	JZ-2.136	K00662	aacC	aminoglycoside 3-N-acetyltransferase [EC:2.3.1.81]	59.33	60.5	2.1e-17
NODE_125_length_5908_cov_0.758_4	JZ-2.136	K00662	aacC	aminoglycoside 3-N-acetyltransferase [EC:2.3.1.81]	59.33	135.2	4.5e-40
NODE_2064_length_3938_cov_8.64907_2	DRTY7.37	K00662	aacC	aminoglycoside 3-N-acetyltransferase [EC:2.3.1.81]	59.33	232.7	5.3e-70
NODE_22_length_18876_cov_0.806839_3	JZ-2.136	K00662	aacC	aminoglycoside 3-N-acetyltransferase [EC:2.3.1.81]	59.33	200.5	6.4e-60
NODE_22_length_26985_cov_12.451188_8	DRTY-1.18	K00662	aacC	aminoglycoside 3-N-acetyltransferase [EC:2.3.1.81]	59.33	232.7	7.5e-70
NODE_4_length_137945_cov_6.71494_59	DRTY-6.80	K00662	aacC	aminoglycoside 3-N-acetyltransferase [EC:2.3.1.81]	59.33	221.6	2.5e-66
NODE_40_length_15277_cov_0.957558_9	JZ-2.136	K00662	aacC	aminoglycoside 3-N-acetyltransferase [EC:2.3.1.81]	59.33	276.8	4.3e-83
QC4_scaffold_157_curated_17	QC448_22	K00662	aacC	aminoglycoside 3-N-acetyltransferase [EC:2.3.1.81]	59.33	218.1	2.3e-65
GD2_1_scaffold_242_curated_17	GD2_147_42	K00688	PYG,_glgP	glycogen phosphorylase [EC:2.4.1.1]	57.67	305.8	9.3e-92
NODE_16_length_43820_cov_8.12794_57	DRTY-6.80	K00688	PYG,_glgP	glycogen phosphorylase [EC:2.4.1.1]	57.67	307.1	3.7e-92
QC4_scaffold_893_curated_4	QC448_22	K00688	PYG,_glgP	glycogen phosphorylase [EC:2.4.1.1]	57.67	305.8	7.2e-92
QZM_A2_scaffold_570_curated_59	QZM_A248_33	K00688	PYG,_glgP	glycogen phosphorylase [EC:2.4.1.1]	57.67	294.7	2.2e-88
QZM_A3_scaffold_916_curated_17	QZM_A348_16	K00688	PYG,_glgP	glycogen phosphorylase [EC:2.4.1.1]	57.67	304.4	2.3e-91
B27_Guay9_scaffold_47545_1	B27_G9	K00694	bcsA	cellulose synthase (UDP-forming) [EC:2.4.1.12]	285.9	406.8	1.2e-122
NODE_22_length_33646_cov_5.56865_24	DRTY-6.80	K00702	E2.4.1.20	cellobiose phosphorylase [EC:2.4.1.20]	915.83	1259.2	0
NODE_686_length_27838_cov_155.843_25	JZZ.4	K00702	E2.4.1.20	cellobiose phosphorylase [EC:2.4.1.20]	915.83	1285.1	0
B27_Guay9_scaffold_105636_3	B27_G9	K00721	DPM1	dolichol-phosphate mannosyltransferase [EC:2.4.1.83]	185.03	271.2	1.1e-81
B48_Guay17_scaffold_06429_8	B48_G17	K00721	DPM1	dolichol-phosphate mannosyltransferase [EC:2.4.1.83]	185.03	196.8	2.8e-59
QC4_scaffold_8585_curated_2	QC448_22	K00721	DPM1	dolichol-phosphate mannosyltransferase [EC:2.4.1.83]	185.03	298.7	6.6e-90
NODE_21_length_22360_cov_32.9029_3	JZ-1.89	K00728	POMT,_pmt	dolichyl-phosphate-mannose-protein mannosyltransferase [EC:2.4.1.109]	251.77	319.4	5e-96										[EC:6.5.1.8]
B27_Guay9_scaffold_62655_1	B27_G9	K00762	pyrE	orotate phosphoribosyltransferase [EC:2.4.2.10]	87.6	182.7	6.9e-55
B48_Guay17_scaffold_04585_6	B48_G17	K00762	pyrE	orotate phosphoribosyltransferase [EC:2.4.2.10]	87.6	184.6	1.3e-55
DRTY7_scaffold_1034_curated_2	DRTY735_44	K00762	pyrE	orotate phosphoribosyltransferase [EC:2.4.2.10]	87.6	156.9	3.4e-47
DRTY7_scaffold_987_curated_9	DRTY735_44	K00762	pyrE	orotate phosphoribosyltransferase [EC:2.4.2.10]	87.6	116.2	8.6e-35
GD2_1_scaffold_85_curated_47	GD2_147_42	K00762	pyrE	orotate phosphoribosyltransferase [EC:2.4.2.10]	87.6	100.3	1.4e-29
NODE_1_length_117455_cov_18.338555_9	DRTY-1.18	K00762	pyrE	orotate phosphoribosyltransferase [EC:2.4.2.10]	87.6	156.9	5.9e-47
NODE_1034_length_8439_cov_8.88136_2	DRTY7.37	K00762	pyrE	orotate phosphoribosyltransferase [EC:2.4.2.10]	87.6	156.9	4.2e-47
NODE_2_length_148058_cov_8.27342_83	DRTY-6.80	K00762	pyrE	orotate phosphoribosyltransferase [EC:2.4.2.10]	87.6	176.6	8.6e-53
NODE_211_length_2692_cov_0.696296_1	JZ-2.136	K00762	pyrE	orotate phosphoribosyltransferase [EC:2.4.2.10]	87.6	144.5	4.9e-43
NODE_22_length_5705_cov_0.67318_3	DRTY-6.200	K00762	pyrE	orotate phosphoribosyltransferase [EC:2.4.2.10]	87.6	116.2	6.3e-35
NODE_3_length_109381_cov_18.570116_10	DRTY-1.18	K00762	pyrE	orotate phosphoribosyltransferase [EC:2.4.2.10]	87.6	116.2	1.5e-34
NODE_38_length_8558_cov_38.5566_5	JZ-1.89	K00762	pyrE	orotate phosphoribosyltransferase [EC:2.4.2.10]	87.6	174.7	2.5e-52
NODE_46_length_130200_cov_154.682_54	JZZ.4	K00762	pyrE	orotate phosphoribosyltransferase [EC:2.4.2.10]	87.6	101.8	3e-30
NODE_593_length_31271_cov_150.683_26	JZZ.4	K00762	pyrE	orotate phosphoribosyltransferase [EC:2.4.2.10]	87.6	179.9	5.4e-54
NODE_7_length_113290_cov_7.27848_8	DRTY-6.80	K00762	pyrE	orotate phosphoribosyltransferase [EC:2.4.2.10]	87.6	96.3	2.4e-28
QC4_scaffold_1059_curated_27	QC448_22	K00762	pyrE	orotate phosphoribosyltransferase [EC:2.4.2.10]	87.6	171.2	3e-51
QC4_scaffold_138_curated_66	QC443_77	K00762	pyrE	orotate phosphoribosyltransferase [EC:2.4.2.10]	87.6	176	7.5e-53
QC4_scaffold_186_curated_44	QC443_77	K00762	pyrE	orotate phosphoribosyltransferase [EC:2.4.2.10]	87.6	99.8	1.2e-29
QC4_scaffold_230_curated_68	QC448_22	K00762	pyrE	orotate phosphoribosyltransferase [EC:2.4.2.10]	87.6	102.1	3.2e-30
QZM_A2_scaffold_1476_curated_23	QZM_A248_33	K00762	pyrE	orotate phosphoribosyltransferase [EC:2.4.2.10]	87.6	100.8	1.1e-29
QZM_A3_scaffold_671_curated_15	QZM_A348_16	K00762	pyrE	orotate phosphoribosyltransferase [EC:2.4.2.10]	87.6	100.3	1.4e-29
B27_Guay9_scaffold_09480_2	B27_G9	K00763	pncB,_NAPRT1	nicotinate phosphoribosyltransferase [EC:6.3.4.21]	110.83	250.3	3.5e-75
B48_Guay17_scaffold_14474_5	B48_G17	K00763	pncB,_NAPRT1	nicotinate phosphoribosyltransferase [EC:6.3.4.21]	110.83	287.5	1.4e-86
DRTY7_scaffold_1053_curated_3	DRTY735_44	K00763	pncB,_NAPRT1	nicotinate phosphoribosyltransferase [EC:6.3.4.21]	110.83	224.6	1.4e-67
NODE_10_length_75986_cov_4.18922_19	DRTY-6.80	K00763	pncB,_NAPRT1	nicotinate phosphoribosyltransferase [EC:6.3.4.21]	110.83	568.3	3.7e-171
NODE_1053_length_8252_cov_9.16644_3	DRTY7.37	K00763	pncB,_NAPRT1	nicotinate phosphoribosyltransferase [EC:6.3.4.21]	110.83	224.6	1.7e-67
NODE_2_length_10628_cov_0.558804_12	DRTY-6.200	K00763	pncB,_NAPRT1	nicotinate phosphoribosyltransferase [EC:6.3.4.21]	110.83	224.6	1e-67
NODE_36_length_12151_cov_18.657934_11	DRTY-1.18	K00763	pncB,_NAPRT1	nicotinate phosphoribosyltransferase [EC:6.3.4.21]	110.83	224.6	2.4e-67
NODE_686_length_27838_cov_155.843_13	JZZ.4	K00763	pncB,_NAPRT1	nicotinate phosphoribosyltransferase [EC:6.3.4.21]	110.83	565.9	1.3e-170
NODE_77_length_9642_cov_0.8969_5	JZ-2.136	K00763	pncB,_NAPRT1	nicotinate phosphoribosyltransferase [EC:6.3.4.21]	110.83	245.4	1.8e-73
QC4_scaffold_1687_curated_20	QC443_77	K00763	pncB,_NAPRT1	nicotinate phosphoribosyltransferase [EC:6.3.4.21]	110.83	558.5	2e-168
QC4_scaffold_2590_curated_5	QC448_22	K00763	pncB,_NAPRT1	nicotinate phosphoribosyltransferase [EC:6.3.4.21]	110.83	566.4	1.1e-170
B48_Guay17_scaffold_01933_2	B48_G17	K00764	purF,_PPAT	amidophosphoribosyltransferase [EC:2.4.2.14]	160.27	600.5	1.4e-181
B48_Guay17_scaffold_02329_2	B48_G17	K00764	purF,_PPAT	amidophosphoribosyltransferase [EC:2.4.2.14]	160.27	446.1	8.8e-135
GD2_1_scaffold_2150_curated_3	GD2_147_42	K00764	purF,_PPAT	amidophosphoribosyltransferase [EC:2.4.2.14]	160.27	349.9	3.1e-105
GD2_1_scaffold_2150_curated_4	GD2_147_42	K00764	purF,_PPAT	amidophosphoribosyltransferase [EC:2.4.2.14]	160.27	444.5	6.6e-134
NODE_1386_length_14995_cov_145.123_11	JZZ.4	K00764	purF,_PPAT	amidophosphoribosyltransferase [EC:2.4.2.14]	160.27	442.6	1.5e-133
NODE_1386_length_14995_cov_145.123_12	JZZ.4	K00764	purF,_PPAT	amidophosphoribosyltransferase [EC:2.4.2.14]	160.27	359.2	2.9e-108
NODE_19_length_27565_cov_30.0428_8	JZ-1.89	K00764	purF,_PPAT	amidophosphoribosyltransferase [EC:2.4.2.14]	160.27	355.7	3.8e-107
NODE_19_length_27565_cov_30.0428_9	JZ-1.89	K00764	purF,_PPAT	amidophosphoribosyltransferase [EC:2.4.2.14]	160.27	439.2	1.9e-132
NODE_5_length_131655_cov_7.8435_91	DRTY-6.80	K00764	purF,_PPAT	amidophosphoribosyltransferase [EC:2.4.2.14]	160.27	451.6	4.7e-136
NODE_5_length_131655_cov_7.8435_92	DRTY-6.80	K00764	purF,_PPAT	amidophosphoribosyltransferase [EC:2.4.2.14]	160.27	350.8	1.6e-105
NODE_67_length_4718_cov_45.9948_6	JZ-1.89	K00764	purF,_PPAT	amidophosphoribosyltransferase [EC:2.4.2.14]	160.27	263.9	2.5e-79
NODE_71_length_10248_cov_0.809999_3	JZ-2.136	K00764	purF,_PPAT	amidophosphoribosyltransferase [EC:2.4.2.14]	160.27	596.4	6.3e-180
QC4_scaffold_1362_curated_2	QC448_22	K00764	purF,_PPAT	amidophosphoribosyltransferase [EC:2.4.2.14]	160.27	354	1.4e-106
QC4_scaffold_1362_curated_3	QC448_22	K00764	purF,_PPAT	amidophosphoribosyltransferase [EC:2.4.2.14]	160.27	446.1	1.7e-134
QC4_scaffold_3153_curated_8	QC443_77	K00764	purF,_PPAT	amidophosphoribosyltransferase [EC:2.4.2.14]	160.27	448.2	3e-135
QC4_scaffold_3153_curated_9	QC443_77	K00764	purF,_PPAT	amidophosphoribosyltransferase [EC:2.4.2.14]	160.27	353.8	1.2e-106
QZM_A2_scaffold_789_curated_24	QZM_A248_33	K00764	purF,_PPAT	amidophosphoribosyltransferase [EC:2.4.2.14]	160.27	442.8	2.3e-133
QZM_A2_scaffold_789_curated_25	QZM_A248_33	K00764	purF,_PPAT	amidophosphoribosyltransferase [EC:2.4.2.14]	160.27	350.2	2.7e-105
QZM_A3_scaffold_14141_curated_1	QZM_A348_16	K00764	purF,_PPAT	amidophosphoribosyltransferase [EC:2.4.2.14]	160.27	336	4.8e-101
QZM_A3_scaffold_14141_curated_2	QZM_A348_16	K00764	purF,_PPAT	amidophosphoribosyltransferase [EC:2.4.2.14]	160.27	319	6.7e-96
B27_Guay9_scaffold_60033_5	B27_G9	K00765	hisG	ATP phosphoribosyltransferase [EC:2.4.2.17]	131.3	233.9	2.3e-70
GD2_1_scaffold_85_curated_29	GD2_147_42	K00765	hisG	ATP phosphoribosyltransferase [EC:2.4.2.17]	131.3	256.3	6.7e-77
NODE_135_length_5597_cov_0.719378_2	JZ-2.136	K00765	hisG	ATP phosphoribosyltransferase [EC:2.4.2.17]	131.3	237	4.5e-71
NODE_2_length_148058_cov_8.27342_66	DRTY-6.80	K00765	hisG	ATP phosphoribosyltransferase [EC:2.4.2.17]	131.3	248.1	2e-74
NODE_29_length_18482_cov_11.619177_11	DRTY-1.18	K00765	hisG	ATP phosphoribosyltransferase [EC:2.4.2.17]	131.3	233	5.2e-70
NODE_593_length_31271_cov_150.683_8	JZZ.4	K00765	hisG	ATP phosphoribosyltransferase [EC:2.4.2.17]	131.3	253.1	3.8e-76
QC4_scaffold_138_curated_83	QC443_77	K00765	hisG	ATP phosphoribosyltransferase [EC:2.4.2.17]	131.3	250	3e-75
QC4_scaffold_230_curated_49	QC448_22	K00765	hisG	ATP phosphoribosyltransferase [EC:2.4.2.17]	131.3	256.1	6.1e-77
QZM_A2_scaffold_1089_curated_16	QZM_A248_33	K00765	hisG	ATP phosphoribosyltransferase [EC:2.4.2.17]	131.3	255.6	1.1e-76
QZM_A3_scaffold_671_curated_31	QZM_A348_16	K00765	hisG	ATP phosphoribosyltransferase [EC:2.4.2.17]	131.3	255.6	1.1e-76
NODE_1_length_147883_cov_32.303_77	JZ-1.89	K00766	trpD	anthranilate phosphoribosyltransferase [EC:2.4.2.18]	181.1	446.5	1.6e-134
NODE_56_length_5472_cov_81.9053_3	JZ-1.89	K00766	trpD	anthranilate phosphoribosyltransferase [EC:2.4.2.18]	181.1	454.1	8.6e-137
NODE_818_length_24411_cov_160.357_6	JZZ.4	K00766	trpD	anthranilate phosphoribosyltransferase [EC:2.4.2.18]	181.1	454.1	7.2e-137
QC4_scaffold_54_curated_68	QC443_77	K00766	trpD	anthranilate phosphoribosyltransferase [EC:2.4.2.18]	181.1	449.3	1.9e-135
QC4_scaffold_6985_curated_6	QC448_22	K00766	trpD	anthranilate phosphoribosyltransferase [EC:2.4.2.18]	181.1	444.7	6.4e-134
B48_Guay17_scaffold_00308_2	B48_G17	K00767	nadC,_QPRT	nicotinate-nucleotide pyrophosphorylase (carboxylating) [EC:2.4.2.19]	212.7	302.8	1.5e-91
GD2_1_scaffold_36_curated_50	GD2_147_42	K00767	nadC,_QPRT	nicotinate-nucleotide pyrophosphorylase (carboxylating) [EC:2.4.2.19]	212.7	296.3	3.6e-89
NODE_1_length_117455_cov_18.338555_25	DRTY-1.18	K00767	nadC,_QPRT	nicotinate-nucleotide pyrophosphorylase (carboxylating) [EC:2.4.2.19]	212.7	333.4	1.3e-100
NODE_2409_length_3347_cov_10.7862_2	DRTY7.37	K00767	nadC,_QPRT	nicotinate-nucleotide pyrophosphorylase (carboxylating) [EC:2.4.2.19]	212.7	335.6	1.9e-101
NODE_3198_length_6541_cov_147.882_4	JZZ.4	K00767	nadC,_QPRT	nicotinate-nucleotide pyrophosphorylase (carboxylating) [EC:2.4.2.19]	212.7	319.6	1.8e-96
NODE_44_length_10780_cov_5.46278_3	DRTY-6.80	K00767	nadC,_QPRT	nicotinate-nucleotide pyrophosphorylase (carboxylating) [EC:2.4.2.19]	212.7	297.5	1.5e-89
NODE_92_length_8113_cov_0.956799_8	JZ-2.136	K00767	nadC,_QPRT	nicotinate-nucleotide pyrophosphorylase (carboxylating) [EC:2.4.2.19]	212.7	353.9	1.1e-106
QC4_scaffold_262_curated_59	QC448_22	K00767	nadC,_QPRT	nicotinate-nucleotide pyrophosphorylase (carboxylating) [EC:2.4.2.19]	212.7	296.6	2.2e-89
QC4_scaffold_283_curated_29	QC443_77	K00767	nadC,_QPRT	nicotinate-nucleotide pyrophosphorylase (carboxylating) [EC:2.4.2.19]	212.7	303	1.9e-91
QZM_A2_scaffold_13560_curated_2	QZM_A248_33	K00767	nadC,_QPRT	nicotinate-nucleotide pyrophosphorylase (carboxylating) [EC:2.4.2.19]	212.7	294.5	1.4e-88
QZM_A3_scaffold_10552_curated_4	QZM_A348_16	K00767	nadC,_QPRT	nicotinate-nucleotide pyrophosphorylase (carboxylating) [EC:2.4.2.19]	212.7	294.5	1.3e-88
B27_Guay9_scaffold_09128_2	B27_G9	K00772	mtaP,_MTAP	5'-methylthioadenosine phosphorylase [EC:2.4.2.28]	301.9	322.2	4.3e-97
B27_Guay9_scaffold_77207_2	B27_G9	K00772	mtaP,_MTAP	5'-methylthioadenosine phosphorylase [EC:2.4.2.28]	301.9	348.8	3.7e-105
B48_Guay17_scaffold_00024_46	B48_G17	K00772	mtaP,_MTAP	5'-methylthioadenosine phosphorylase [EC:2.4.2.28]	301.9	313.8	1e-94
DRTY7_scaffold_668_curated_16	DRTY735_44	K00772	mtaP,_MTAP	5'-methylthioadenosine phosphorylase [EC:2.4.2.28]	301.9	302.8	2.3e-91
GD2_1_scaffold_229_curated_21	GD2_147_42	K00772	mtaP,_MTAP	5'-methylthioadenosine phosphorylase [EC:2.4.2.28]	301.9	329	6.4e-99
GD2_1_scaffold_949_curated_7	GD2_147_42	K00772	mtaP,_MTAP	5'-methylthioadenosine phosphorylase [EC:2.4.2.28]	301.9	341.3	1.2e-102
NODE_1_length_266602_cov_8.95875_265	DRTY-6.80	K00772	mtaP,_MTAP	5'-methylthioadenosine phosphorylase [EC:2.4.2.28]	301.9	344.1	1.7e-103
NODE_2_length_148058_cov_8.27342_19	DRTY-6.80	K00772	mtaP,_MTAP	5'-methylthioadenosine phosphorylase [EC:2.4.2.28]	301.9	330.1	3e-99
NODE_3011_length_6977_cov_153.426_6	JZZ.4	K00772	mtaP,_MTAP	5'-methylthioadenosine phosphorylase [EC:2.4.2.28]	301.9	315.1	6.4e-95
NODE_6_length_60281_cov_33.2735_33	JZ-1.89	K00772	mtaP,_MTAP	5'-methylthioadenosine phosphorylase [EC:2.4.2.28]	301.9	342.7	3.3e-103
NODE_668_length_14519_cov_9.14034_16	DRTY7.37	K00772	mtaP,_MTAP	5'-methylthioadenosine phosphorylase [EC:2.4.2.28]	301.9	302.8	2.8e-91
NODE_671_length_28423_cov_152.701_30	JZZ.4	K00772	mtaP,_MTAP	5'-methylthioadenosine phosphorylase [EC:2.4.2.28]	301.9	340.9	1e-102
NODE_8_length_55441_cov_32.0051_50	JZ-1.89	K00772	mtaP,_MTAP	5'-methylthioadenosine phosphorylase [EC:2.4.2.28]	301.9	334.3	1.2e-100
QC4_scaffold_230_curated_6	QC448_22	K00772	mtaP,_MTAP	5'-methylthioadenosine phosphorylase [EC:2.4.2.28]	301.9	329	5e-99
QC4_scaffold_408_curated_24	QC443_77	K00772	mtaP,_MTAP	5'-methylthioadenosine phosphorylase [EC:2.4.2.28]	301.9	340.8	9.7e-103
QZM_A2_scaffold_1242_curated_8	QZM_A248_33	K00772	mtaP,_MTAP	5'-methylthioadenosine phosphorylase [EC:2.4.2.28]	301.9	330	3.5e-99
QZM_A2_scaffold_1494_curated_8	QZM_A248_33	K00772	mtaP,_MTAP	5'-methylthioadenosine phosphorylase [EC:2.4.2.28]	301.9	338.8	7.2e-102
QZM_A3_scaffold_1733_curated_5	QZM_A348_16	K00772	mtaP,_MTAP	5'-methylthioadenosine phosphorylase [EC:2.4.2.28]	301.9	338.8	6.7e-102
QZM_A3_scaffold_798_curated_18	QZM_A348_16	K00772	mtaP,_MTAP	5'-methylthioadenosine phosphorylase [EC:2.4.2.28]	301.9	330	3.2e-99
NODE_69_length_10412_cov_0.775498_10	JZ-2.136	K00782	lldG	L-lactate dehydrogenase complex protein LldG	100.63	145.8	2.3e-43
B27_Guay9_scaffold_49161_2	B27_G9	K00784	rnz	ribonuclease Z [EC:3.1.26.11]	87.97	240.2	3.4e-72
B48_Guay17_scaffold_00024_33	B48_G17	K00784	rnz	ribonuclease Z [EC:3.1.26.11]	87.97	215.5	7.3e-65
DRTY7_scaffold_1802_curated_2	DRTY735_44	K00784	rnz	ribonuclease Z [EC:3.1.26.11]	87.97	252.9	3.3e-76
GD2_1_scaffold_1162_curated_6	GD2_147_42	K00784	rnz	ribonuclease Z [EC:3.1.26.11]	87.97	254.9	2.1e-76
NODE_1_length_117455_cov_18.338555_50	DRTY-1.18	K00784	rnz	ribonuclease Z [EC:3.1.26.11]	87.97	252.9	5.8e-76
NODE_13_length_6332_cov_0.585657_1	DRTY-6.200	K00784	rnz	ribonuclease Z [EC:3.1.26.11]	87.97	239.6	2.6e-72
NODE_1802_length_4589_cov_8.9004_2	DRTY7.37	K00784	rnz	ribonuclease Z [EC:3.1.26.11]	87.97	252.9	4.1e-76
NODE_46_length_130200_cov_154.682_21	JZZ.4	K00784	rnz	ribonuclease Z [EC:3.1.26.11]	87.97	270.5	2.5e-81
NODE_7_length_113290_cov_7.27848_42	DRTY-6.80	K00784	rnz	ribonuclease Z [EC:3.1.26.11]	87.97	253.8	4.5e-76
NODE_80_length_8952_cov_0.799207_4	JZ-2.136	K00784	rnz	ribonuclease Z [EC:3.1.26.11]	87.97	255.9	1e-76
QC4_scaffold_186_curated_78	QC443_77	K00784	rnz	ribonuclease Z [EC:3.1.26.11]	87.97	258.5	1e-77
QC4_scaffold_533_curated_36	QC448_22	K00784	rnz	ribonuclease Z [EC:3.1.26.11]	87.97	252.3	1e-75
QZM_A2_scaffold_1595_curated_4	QZM_A248_33	K00784	rnz	ribonuclease Z [EC:3.1.26.11]	87.97	254.9	2.2e-76
QZM_A3_scaffold_11380_curated_6	QZM_A348_16	K00784	rnz	ribonuclease Z [EC:3.1.26.11]	87.97	269.2	1e-80
QZM_A3_scaffold_706_curated_3	QZM_A348_16	K00784	rnz	ribonuclease Z [EC:3.1.26.11]	87.97	254.9	2.1e-76
DRTY7_scaffold_1172_curated_3	DRTY735_44	K00789	metK	S-adenosylmethionine synthetase [EC:2.5.1.6]	17.93	52.2	2.3e-15
GD2_1_scaffold_19837_curated_2	GD2_147_42	K00789	metK	S-adenosylmethionine synthetase [EC:2.5.1.6]	17.93	55	8.6e-16
NODE_11_length_47806_cov_16.574676_25	DRTY-1.18	K00789	metK	S-adenosylmethionine synthetase [EC:2.5.1.6]	17.93	52.2	4e-15
NODE_1172_length_7378_cov_8.34196_3	DRTY7.37	K00789	metK	S-adenosylmethionine synthetase [EC:2.5.1.6]	17.93	52.2	2.8e-15
NODE_1356_length_15237_cov_147.97_3	JZZ.4	K00789	metK	S-adenosylmethionine synthetase [EC:2.5.1.6]	17.93	52.9	2.3e-15
NODE_5_length_61102_cov_32.1122_60	JZ-1.89	K00789	metK	S-adenosylmethionine synthetase [EC:2.5.1.6]	17.93	51.9	5.3e-15
NODE_96_length_7975_cov_0.941514_3	JZ-2.136	K00789	metK	S-adenosylmethionine synthetase [EC:2.5.1.6]	17.93	26.3	4e-7
QC4_scaffold_2143_curated_19	QC443_77	K00789	metK	S-adenosylmethionine synthetase [EC:2.5.1.6]	17.93	56.7	1.5e-16
QC4_scaffold_234_curated_38	QC448_22	K00789	metK	S-adenosylmethionine synthetase [EC:2.5.1.6]	17.93	57.3	1.3e-16
QZM_A2_scaffold_5881_curated_4	QZM_A248_33	K00789	metK	S-adenosylmethionine synthetase [EC:2.5.1.6]	17.93	49.7	3.6e-14
QZM_A3_scaffold_584_curated_3	QZM_A348_16	K00789	metK	S-adenosylmethionine synthetase [EC:2.5.1.6]	17.93	49.7	3.3e-14
B48_Guay17_scaffold_07048_5	B48_G17	K00794	ribH,_RIB4	6,7-dimethyl-8-ribityllumazine synthase [EC:2.5.1.78]	50.07	128.2	1.7e-38
B48_Guay17_scaffold_08791_3	B48_G17	K00794	ribH,_RIB4	6,7-dimethyl-8-ribityllumazine synthase [EC:2.5.1.78]	50.07	222.6	2.9e-67
B27_Guay9_scaffold_16719_7	B27_G9	K00797	speE,_SRM	spermidine synthase [EC:2.5.1.16]	117.43	275	8.6e-83
B48_Guay17_scaffold_02428_5	B48_G17	K00797	speE,_SRM	spermidine synthase [EC:2.5.1.16]	117.43	298.3	4.8e-90
GD2_1_scaffold_1102_curated_9	GD2_147_42	K00797	speE,_SRM	spermidine synthase [EC:2.5.1.16]	117.43	257.6	2.7e-77
NODE_1005_length_20507_cov_154.134_8	JZZ.4	K00797	speE,_SRM	spermidine synthase [EC:2.5.1.16]	117.43	240.8	2.1e-72
NODE_2_length_117266_cov_15.959305_30	DRTY-1.18	K00797	speE,_SRM	spermidine synthase [EC:2.5.1.16]	117.43	257.7	1.8e-77
NODE_3_length_140482_cov_7.08238_53	DRTY-6.80	K00797	speE,_SRM	spermidine synthase [EC:2.5.1.16]	117.43	258	2.1e-77
NODE_4_length_64989_cov_32.75_67	JZ-1.89	K00797	speE,_SRM	spermidine synthase [EC:2.5.1.16]	117.43	237.8	2.1e-71
NODE_40_length_12375_cov_2.03592_7	DRTY-6.80	K00797	speE,_SRM	spermidine synthase [EC:2.5.1.16]	117.43	255.6	1.1e-76
QC4_scaffold_1149_curated_14	QC448_22	K00797	speE,_SRM	spermidine synthase [EC:2.5.1.16]	117.43	260.3	3.2e-78
QZM_A2_scaffold_283_curated_43	QZM_A248_33	K00797	speE,_SRM	spermidine synthase [EC:2.5.1.16]	117.43	255.3	1.4e-76
QZM_A3_scaffold_93_curated_23	QZM_A348_16	K00797	speE,_SRM	spermidine synthase [EC:2.5.1.16]	117.43	255.3	1.3e-76
GD2_1_scaffold_136_curated_50	GD2_147_42	K00800	aroA	3-phosphoshikimate 1-carboxyvinyltransferase [EC:2.5.1.19]	143.4	372.9	3.5e-112
NODE_14_length_43914_cov_15.747733_17	DRTY-1.18	K00800	aroA	3-phosphoshikimate 1-carboxyvinyltransferase [EC:2.5.1.19]	143.4	296.6	3.1e-89
NODE_154_length_74586_cov_144.516_7	JZZ.4	K00800	aroA	3-phosphoshikimate 1-carboxyvinyltransferase [EC:2.5.1.19]	143.4	360.1	1.7e-108
NODE_19_length_20254_cov_0.861778_3	JZ-2.136	K00800	aroA	3-phosphoshikimate 1-carboxyvinyltransferase [EC:2.5.1.19]	143.4	406.7	2e-122
NODE_25_length_25703_cov_5.81788_8	DRTY-6.80	K00800	aroA	3-phosphoshikimate 1-carboxyvinyltransferase [EC:2.5.1.19]	143.4	342.9	4.2e-103
QC4_scaffold_7560_curated_7	QC448_22	K00800	aroA	3-phosphoshikimate 1-carboxyvinyltransferase [EC:2.5.1.19]	143.4	370.3	1.6e-111
QZM_A2_scaffold_2322_curated_19	QZM_A248_33	K00800	aroA	3-phosphoshikimate 1-carboxyvinyltransferase [EC:2.5.1.19]	143.4	364.8	1e-109
GD2_1_scaffold_976_curated_10	GD2_147_42	K00803	AGPS,_agpS	alkyldihydroxyacetonephosphate synthase [EC:2.5.1.26]	340.57	474.5	6.6e-143
NODE_17_length_43762_cov_6.427_25	DRTY-6.80	K00803	AGPS,_agpS	alkyldihydroxyacetonephosphate synthase [EC:2.5.1.26]	340.57	457.4	9.9e-138
QC4_scaffold_1195_curated_4	QC448_22	K00803	AGPS,_agpS	alkyldihydroxyacetonephosphate synthase [EC:2.5.1.26]	340.57	462.7	2e-139
QZM_A2_scaffold_1573_curated_10	QZM_A248_33	K00803	AGPS,_agpS	alkyldihydroxyacetonephosphate synthase [EC:2.5.1.26]	340.57	472.6	2.7e-142
QZM_A3_scaffold_9471_curated_4	QZM_A348_16	K00803	AGPS,_agpS	alkyldihydroxyacetonephosphate synthase [EC:2.5.1.26]	340.57	472.6	2.5e-142
B48_Guay17_scaffold_00024_47	B48_G17	K00806	uppS	undecaprenyl diphosphate synthase [EC:2.5.1.31]	339.03	347.7	4.2e-105
GD2_1_scaffold_1201_curated_16	GD2_147_42	K00806	uppS	undecaprenyl diphosphate synthase [EC:2.5.1.31]	339.03	345.3	5.9e-104
NODE_46_length_130200_cov_154.682_40	JZZ.4	K00806	uppS	undecaprenyl diphosphate synthase [EC:2.5.1.31]	339.03	343.2	1.6e-103
NODE_7_length_113290_cov_7.27848_22	DRTY-6.80	K00806	uppS	undecaprenyl diphosphate synthase [EC:2.5.1.31]	339.03	343.3	2.3e-103
QC4_scaffold_533_curated_16	QC448_22	K00806	uppS	undecaprenyl diphosphate synthase [EC:2.5.1.31]	339.03	347.6	8.7e-105
QZM_A2_scaffold_1476_curated_5	QZM_A248_33	K00806	uppS	undecaprenyl diphosphate synthase [EC:2.5.1.31]	339.03	344.4	1.2e-103
QZM_A3_scaffold_706_curated_23	QZM_A348_16	K00806	uppS	undecaprenyl diphosphate synthase [EC:2.5.1.31]	339.03	344.4	1.1e-103
B48_Guay17_scaffold_10013_3	B48_G17	K00809	DHPS,_dys	deoxyhypusine synthase [EC:2.5.1.46]	59.33	300.9	9.3e-91
DRTY7_scaffold_622_curated_5	DRTY735_44	K00809	DHPS,_dys	deoxyhypusine synthase [EC:2.5.1.46]	59.33	342.6	2.1e-103
GD2_1_scaffold_2864_curated_6	GD2_147_42	K00809	DHPS,_dys	deoxyhypusine synthase [EC:2.5.1.46]	59.33	340.5	2.3e-102
GD2_1_scaffold_370_curated_13	GD2_147_42	K00809	DHPS,_dys	deoxyhypusine synthase [EC:2.5.1.46]	59.33	298.1	1.7e-89
GD2_1_scaffold_85_curated_2	GD2_147_42	K00809	DHPS,_dys	deoxyhypusine synthase [EC:2.5.1.46]	59.33	308.5	1.2e-92
NODE_1_length_117455_cov_18.338555_89	DRTY-1.18	K00809	DHPS,_dys	deoxyhypusine synthase [EC:2.5.1.46]	59.33	342.6	3.6e-103
NODE_11_length_24750_cov_0.824108_15	JZ-2.136	K00809	DHPS,_dys	deoxyhypusine synthase [EC:2.5.1.46]	59.33	287.3	3e-86
NODE_1558_length_13442_cov_156.806_3	JZZ.4	K00809	DHPS,_dys	deoxyhypusine synthase [EC:2.5.1.46]	59.33	308.9	5.6e-93
NODE_17_length_34329_cov_16.400532_7	DRTY-1.18	K00809	DHPS,_dys	deoxyhypusine synthase [EC:2.5.1.46]	59.33	300.8	1.7e-90
NODE_2_length_148058_cov_8.27342_38	DRTY-6.80	K00809	DHPS,_dys	deoxyhypusine synthase [EC:2.5.1.46]	59.33	307.5	2.3e-92
NODE_2011_length_10392_cov_157.383_6	JZZ.4	K00809	DHPS,_dys	deoxyhypusine synthase [EC:2.5.1.46]	59.33	313.7	1.9e-94
NODE_266_length_54359_cov_153.809_2	JZZ.4	K00809	DHPS,_dys	deoxyhypusine synthase [EC:2.5.1.46]	59.33	343.1	2.3e-103
NODE_3002_length_2711_cov_9.03269_1	DRTY7.37	K00809	DHPS,_dys	deoxyhypusine synthase [EC:2.5.1.46]	59.33	300.8	1.2e-90
NODE_39_length_4311_cov_0.693834_3	DRTY-6.200	K00809	DHPS,_dys	deoxyhypusine synthase [EC:2.5.1.46]	59.33	333.4	9.6e-101
NODE_6_length_116012_cov_8.39736_59	DRTY-6.80	K00809	DHPS,_dys	deoxyhypusine synthase [EC:2.5.1.46]	59.33	339.8	3.9e-102
NODE_6_length_60281_cov_33.2735_13	JZ-1.89	K00809	DHPS,_dys	deoxyhypusine synthase [EC:2.5.1.46]	59.33	338.4	7.2e-102
NODE_622_length_15773_cov_9.67009_5	DRTY7.37	K00809	DHPS,_dys	deoxyhypusine synthase [EC:2.5.1.46]	59.33	342.6	2.6e-103
NODE_8_length_55441_cov_32.0051_31	JZ-1.89	K00809	DHPS,_dys	deoxyhypusine synthase [EC:2.5.1.46]	59.33	309.2	5.4e-93
QC4_scaffold_230_curated_25	QC448_22	K00809	DHPS,_dys	deoxyhypusine synthase [EC:2.5.1.46]	59.33	308.7	8.1e-93
QC4_scaffold_3264_curated_13	QC443_77	K00809	DHPS,_dys	deoxyhypusine synthase [EC:2.5.1.46]	59.33	117.5	5.6e-35
QC4_scaffold_408_curated_46	QC443_77	K00809	DHPS,_dys	deoxyhypusine synthase [EC:2.5.1.46]	59.33	342.6	3.1e-103
QC4_scaffold_793_curated_39	QC448_22	K00809	DHPS,_dys	deoxyhypusine synthase [EC:2.5.1.46]	59.33	344.2	1.4e-103
QZM_A2_scaffold_233_curated_27	QZM_A248_33	K00809	DHPS,_dys	deoxyhypusine synthase [EC:2.5.1.46]	59.33	338	1.4e-101
QZM_A3_scaffold_18900_curated_2	QZM_A348_16	K00809	DHPS,_dys	deoxyhypusine synthase [EC:2.5.1.46]	59.33	309.9	4.4e-93
QZM_A3_scaffold_842_curated_4	QZM_A348_16	K00809	DHPS,_dys	deoxyhypusine synthase [EC:2.5.1.46]	59.33	338	1.3e-101
B27_Guay9_scaffold_03629_18	B27_G9	K00812	aspB	aspartate aminotransferase [EC:2.6.1.1]	454.07	462.5	1.8e-139
B48_Guay17_scaffold_00308_21	B48_G17	K00820	glmS,_GFPT	glutamine---fructose-6-phosphate transaminase (isomerizing) [EC:2.6.1.16]	179.37	415.1	2.4e-125
DRTY7_scaffold_935_curated_8	DRTY735_44	K00820	glmS,_GFPT	glutamine---fructose-6-phosphate transaminase (isomerizing) [EC:2.6.1.16]	179.37	298	6.7e-90
NODE_18_length_28115_cov_32.7905_26	JZ-1.89	K00820	glmS,_GFPT	glutamine---fructose-6-phosphate transaminase (isomerizing) [EC:2.6.1.16]	179.37	709.4	4.1e-214
NODE_2_length_117266_cov_15.959305_76	DRTY-1.18	K00820	glmS,_GFPT	glutamine---fructose-6-phosphate transaminase (isomerizing) [EC:2.6.1.16]	179.37	298	1.2e-89
NODE_2868_length_7327_cov_156.429_6	JZZ.4	K00820	glmS,_GFPT	glutamine---fructose-6-phosphate transaminase (isomerizing) [EC:2.6.1.16]	179.37	718.4	6.6e-217
NODE_41_length_15056_cov_0.867439_4	JZ-2.136	K00820	glmS,_GFPT	glutamine---fructose-6-phosphate transaminase (isomerizing) [EC:2.6.1.16]	179.37	260.9	2.7e-78
NODE_935_length_9626_cov_8.69112_8	DRTY7.37	K00820	glmS,_GFPT	glutamine---fructose-6-phosphate transaminase (isomerizing) [EC:2.6.1.16]	179.37	298	8.4e-90
QC4_scaffold_168_curated_38	QC443_77	K00820	glmS,_GFPT	glutamine---fructose-6-phosphate transaminase (isomerizing) [EC:2.6.1.16]	179.37	717	1.7e-216
B48_Guay17_scaffold_00392_17	B48_G17	K00823	puuE	4-aminobutyrate aminotransferase [EC:2.6.1.19]	602	635	6e-192
B27_Guay9_scaffold_89476_2	B27_G9	K00826	E2.6.1.42,_ilvE	branched-chain amino acid aminotransferase [EC:2.6.1.42]	196.47	281.8	7.5e-85
GD2_1_scaffold_100_curated_6	GD2_147_42	K00826	E2.6.1.42,_ilvE	branched-chain amino acid aminotransferase [EC:2.6.1.42]	196.47	267.8	2.3e-80
NODE_2_length_148058_cov_8.27342_78	DRTY-6.80	K00826	E2.6.1.42,_ilvE	branched-chain amino acid aminotransferase [EC:2.6.1.42]	196.47	270.9	2.6e-81
NODE_35_length_15977_cov_0.851924_13	JZ-2.136	K00826	E2.6.1.42,_ilvE	branched-chain amino acid aminotransferase [EC:2.6.1.42]	196.47	260.1	4.7e-78
NODE_593_length_31271_cov_150.683_20	JZZ.4	K00826	E2.6.1.42,_ilvE	branched-chain amino acid aminotransferase [EC:2.6.1.42]	196.47	267.5	1.7e-80
QC4_scaffold_1059_curated_32	QC448_22	K00826	E2.6.1.42,_ilvE	branched-chain amino acid aminotransferase [EC:2.6.1.42]	196.47	270.5	2.7e-81
QC4_scaffold_138_curated_71	QC443_77	K00826	E2.6.1.42,_ilvE	branched-chain amino acid aminotransferase [EC:2.6.1.42]	196.47	268	1.2e-80
QZM_A2_scaffold_1982_curated_5	QZM_A248_33	K00826	E2.6.1.42,_ilvE	branched-chain amino acid aminotransferase [EC:2.6.1.42]	196.47	263.6	4.7e-79
B48_Guay17_scaffold_02235_5	B48_G17	K00831	serC,_PSAT1	phosphoserine aminotransferase [EC:2.6.1.52]	109.63	119.1	9.6e-36
GD2_1_scaffold_128_curated_9	GD2_147_42	K00831	serC,_PSAT1	phosphoserine aminotransferase [EC:2.6.1.52]	109.63	111.1	6.4e-33
NODE_1_length_147883_cov_32.303_82	JZ-1.89	K00831	serC,_PSAT1	phosphoserine aminotransferase [EC:2.6.1.52]	109.63	126.9	7.7e-38
NODE_6_length_116012_cov_8.39736_26	DRTY-6.80	K00831	serC,_PSAT1	phosphoserine aminotransferase [EC:2.6.1.52]	109.63	112.9	1.8e-33
NODE_818_length_24411_cov_160.357_1	JZZ.4	K00831	serC,_PSAT1	phosphoserine aminotransferase [EC:2.6.1.52]	109.63	128	2.9e-38
QC4_scaffold_3260_curated_3	QC448_22	K00831	serC,_PSAT1	phosphoserine aminotransferase [EC:2.6.1.52]	109.63	112.8	1.5e-33
QC4_scaffold_54_curated_73	QC443_77	K00831	serC,_PSAT1	phosphoserine aminotransferase [EC:2.6.1.52]	109.63	130.9	3.7e-39
QZM_A2_scaffold_9814_curated_2	QZM_A248_33	K00831	serC,_PSAT1	phosphoserine aminotransferase [EC:2.6.1.52]	109.63	109.9	1.6e-32
QZM_A3_scaffold_1406_curated_11	QZM_A348_16	K00831	serC,_PSAT1	phosphoserine aminotransferase [EC:2.6.1.52]	109.63	110.1	1.3e-32
B27_Guay9_scaffold_09446_9	B27_G9	K00845	glk	glucokinase [EC:2.7.1.2]	239.17	258.6	9.1e-78
GD2_1_scaffold_36_curated_15	GD2_147_42	K00845	glk	glucokinase [EC:2.7.1.2]	239.17	255.7	1.2e-76
NODE_2_length_94543_cov_31.2176_17	JZ-1.89	K00845	glk	glucokinase [EC:2.7.1.2]	239.17	261.5	1.6e-78
NODE_4_length_33203_cov_0.935784_6	JZ-2.136	K00845	glk	glucokinase [EC:2.7.1.2]	239.17	249.3	1.1e-74
NODE_5_length_131655_cov_7.8435_108	DRTY-6.80	K00845	glk	glucokinase [EC:2.7.1.2]	239.17	259.3	9.5e-78
NODE_910_length_22190_cov_149.68_11	JZZ.4	K00845	glk	glucokinase [EC:2.7.1.2]	239.17	241	2.1e-72
QC4_scaffold_262_curated_15	QC448_22	K00845	glk	glucokinase [EC:2.7.1.2]	239.17	254.1	2.8e-76
QC4_scaffold_861_curated_25	QC443_77	K00845	glk	glucokinase [EC:2.7.1.2]	239.17	264.9	1.1e-79
QZM_A3_scaffold_1109_curated_12	QZM_A348_16	K00845	glk	glucokinase [EC:2.7.1.2]	239.17	255.5	1.3e-76
GD2_1_scaffold_203_curated_27	GD2_147_42	K00847	E2.7.1.4,_scrK	fructokinase [EC:2.7.1.4]	188.37	226.2	1.5e-67
NODE_24_length_18054_cov_0.921515_6	JZ-2.136	K00847	E2.7.1.4,_scrK	fructokinase [EC:2.7.1.4]	188.37	199.9	1.2e-59
NODE_3_length_140482_cov_7.08238_85	DRTY-6.80	K00847	E2.7.1.4,_scrK	fructokinase [EC:2.7.1.4]	188.37	222.9	1.4e-66
NODE_4_length_64989_cov_32.75_28	JZ-1.89	K00847	E2.7.1.4,_scrK	fructokinase [EC:2.7.1.4]	188.37	225.4	1.8e-67
NODE_60_length_11537_cov_0.898948_8	JZ-2.136	K00847	E2.7.1.4,_scrK	fructokinase [EC:2.7.1.4]	188.37	189.4	1.9e-56
NODE_77_length_9642_cov_0.8969_9	JZ-2.136	K00847	E2.7.1.4,_scrK	fructokinase [EC:2.7.1.4]	188.37	258.9	1.7e-77
QC4_scaffold_1203_curated_20	QC448_22	K00847	E2.7.1.4,_scrK	fructokinase [EC:2.7.1.4]	188.37	234	4.9e-70
QC4_scaffold_1279_curated_4	QC443_77	K00847	E2.7.1.4,_scrK	fructokinase [EC:2.7.1.4]	188.37	214.1	3.7e-64
QZM_A2_scaffold_283_curated_12	QZM_A248_33	K00847	E2.7.1.4,_scrK	fructokinase [EC:2.7.1.4]	188.37	229.8	1.3e-68
QZM_A3_scaffold_93_curated_54	QZM_A348_16	K00847	E2.7.1.4,_scrK	fructokinase [EC:2.7.1.4]	188.37	229.8	1.2e-68
NODE_4_length_86970_cov_15.386237_18	DRTY-1.18	K00848	rhaB	rhamnulokinase [EC:2.7.1.5]	315.97	681.1	8.4e-206
NODE_9_length_87611_cov_6.64966_57	DRTY-6.80	K00848	rhaB	rhamnulokinase [EC:2.7.1.5]	315.97	671.6	8.8e-203
NODE_83_length_8651_cov_0.868724_7	JZ-2.136	K00850	pfkA,_PFK	6-phosphofructokinase 1 [EC:2.7.1.11]	353.07	396.6	2.4e-119
NODE_103_length_7574_cov_0.678528_7	JZ-2.136	K00852	rbsK,_RBKS	ribokinase [EC:2.7.1.15]	236.3	354.3	1.3e-106
NODE_37_length_11854_cov_15.286689_11	DRTY-1.18	K00852	rbsK,_RBKS	ribokinase [EC:2.7.1.15]	236.3	241	2.2e-72
GD2_1_scaffold_13764_curated_3	GD2_147_42	K00854	xylB,_XYLB	xylulokinase [EC:2.7.1.17]	353.63	470.1	1.9e-141
GD2_1_scaffold_242_curated_21	GD2_147_42	K00854	xylB,_XYLB	xylulokinase [EC:2.7.1.17]	353.63	416.2	3.8e-125
NODE_129_length_5789_cov_0.705404_1	JZ-2.136	K00854	xylB,_XYLB	xylulokinase [EC:2.7.1.17]	353.63	382.8	4.8e-115
NODE_16_length_43820_cov_8.12794_49	DRTY-6.80	K00854	xylB,_XYLB	xylulokinase [EC:2.7.1.17]	353.63	411.1	1.3e-123
NODE_22_length_18029_cov_28.5847_3	JZ-1.89	K00854	xylB,_XYLB	xylulokinase [EC:2.7.1.17]	353.63	470.8	8e-142
NODE_3_length_140482_cov_7.08238_124	DRTY-6.80	K00854	xylB,_XYLB	xylulokinase [EC:2.7.1.17]	353.63	475.8	3.5e-143
NODE_60_length_11537_cov_0.898948_5	JZ-2.136	K00854	xylB,_XYLB	xylulokinase [EC:2.7.1.17]	353.63	461.7	6.3e-139
NODE_816_length_24458_cov_145.112_17	JZZ.4	K00854	xylB,_XYLB	xylulokinase [EC:2.7.1.17]	353.63	481.9	3.1e-145
QC4_scaffold_1273_curated_8	QC443_77	K00854	xylB,_XYLB	xylulokinase [EC:2.7.1.17]	353.63	475	3.6e-143
QC4_scaffold_157_curated_51	QC448_22	K00854	xylB,_XYLB	xylulokinase [EC:2.7.1.17]	353.63	357.8	1.5e-107
QC4_scaffold_1647_curated_7	QC443_77	K00854	xylB,_XYLB	xylulokinase [EC:2.7.1.17]	353.63	475.3	2.9e-143
QC4_scaffold_893_curated_11	QC448_22	K00854	xylB,_XYLB	xylulokinase [EC:2.7.1.17]	353.63	413.7	1.7e-124
QZM_A2_scaffold_570_curated_55	QZM_A248_33	K00854	xylB,_XYLB	xylulokinase [EC:2.7.1.17]	353.63	418.4	8.6e-126
QZM_A2_scaffold_7194_curated_5	QZM_A248_33	K00854	xylB,_XYLB	xylulokinase [EC:2.7.1.17]	353.63	469.2	3.6e-141
QZM_A3_scaffold_5408_curated_11	QZM_A348_16	K00854	xylB,_XYLB	xylulokinase [EC:2.7.1.17]	353.63	357.2	2.8e-107
B27_Guay9_scaffold_57600_2	B27_G9	K00858	ppnK,_NADK	NAD+ kinase [EC:2.7.1.23]	33.43	160.6	5.1e-48
B48_Guay17_scaffold_04496_6	B48_G17	K00858	ppnK,_NADK	NAD+ kinase [EC:2.7.1.23]	33.43	146.3	7.6e-44
DRTY7_scaffold_622_curated_7	DRTY735_44	K00858	ppnK,_NADK	NAD+ kinase [EC:2.7.1.23]	33.43	127.4	3.7e-38
GD2_1_scaffold_36_curated_52	GD2_147_42	K00858	ppnK,_NADK	NAD+ kinase [EC:2.7.1.23]	33.43	128.2	5.7e-38
GD2_1_scaffold_964_curated_7	GD2_147_42	K00858	ppnK,_NADK	NAD+ kinase [EC:2.7.1.23]	33.43	148.1	5.3e-44
NODE_1_length_117455_cov_18.338555_87	DRTY-1.18	K00858	ppnK,_NADK	NAD+ kinase [EC:2.7.1.23]	33.43	127.4	6.5e-38
NODE_1356_length_15237_cov_147.97_10	JZZ.4	K00858	ppnK,_NADK	NAD+ kinase [EC:2.7.1.23]	33.43	147.2	6.1e-44
NODE_3198_length_6541_cov_147.882_2	JZZ.4	K00858	ppnK,_NADK	NAD+ kinase [EC:2.7.1.23]	33.43	129.2	1.7e-38
NODE_44_length_10780_cov_5.46278_5	DRTY-6.80	K00858	ppnK,_NADK	NAD+ kinase [EC:2.7.1.23]	33.43	126.4	1.9e-37
NODE_48_length_4051_cov_0.657238_4	DRTY-6.200	K00858	ppnK,_NADK	NAD+ kinase [EC:2.7.1.23]	33.43	109.2	9e-33
NODE_5_length_61102_cov_32.1122_67	JZ-1.89	K00858	ppnK,_NADK	NAD+ kinase [EC:2.7.1.23]	33.43	140.8	6.1e-42
NODE_57_length_11789_cov_0.901046_5	JZ-2.136	K00858	ppnK,_NADK	NAD+ kinase [EC:2.7.1.23]	33.43	155.9	2.3e-46
NODE_622_length_15773_cov_9.67009_7	DRTY7.37	K00858	ppnK,_NADK	NAD+ kinase [EC:2.7.1.23]	33.43	127.4	4.6e-38
QC4_scaffold_2143_curated_12	QC443_77	K00858	ppnK,_NADK	NAD+ kinase [EC:2.7.1.23]	33.43	143.2	9e-43
QC4_scaffold_234_curated_45	QC448_22	K00858	ppnK,_NADK	NAD+ kinase [EC:2.7.1.23]	33.43	147.9	4.8e-44
QC4_scaffold_262_curated_61	QC448_22	K00858	ppnK,_NADK	NAD+ kinase [EC:2.7.1.23]	33.43	130	1.3e-38
QC4_scaffold_283_curated_27	QC443_77	K00858	ppnK,_NADK	NAD+ kinase [EC:2.7.1.23]	33.43	135.9	1.5e-40
QZM_A2_scaffold_13560_curated_4	QZM_A248_33	K00858	ppnK,_NADK	NAD+ kinase [EC:2.7.1.23]	33.43	127.2	1.2e-37
QZM_A2_scaffold_381_curated_5	QZM_A248_33	K00858	ppnK,_NADK	NAD+ kinase [EC:2.7.1.23]	33.43	147.4	9.1e-44
QZM_A3_scaffold_4388_curated_10	QZM_A348_16	K00858	ppnK,_NADK	NAD+ kinase [EC:2.7.1.23]	33.43	126.1	2.4e-37
QZM_A3_scaffold_935_curated_20	QZM_A348_16	K00858	ppnK,_NADK	NAD+ kinase [EC:2.7.1.23]	33.43	146.5	1.6e-43
B27_Guay9_scaffold_54856_3	B27_G9	K00864	glpK,_GK	glycerol kinase [EC:2.7.1.30]	522.43	772.5	2.3e-233
GD2_1_scaffold_1100_curated_9	GD2_147_42	K00864	glpK,_GK	glycerol kinase [EC:2.7.1.30]	522.43	687.2	2.5e-207
NODE_2_length_117266_cov_15.959305_2	DRTY-1.18	K00864	glpK,_GK	glycerol kinase [EC:2.7.1.30]	522.43	756.9	1.4e-228
NODE_49_length_13291_cov_0.896536_2	JZ-2.136	K00864	glpK,_GK	glycerol kinase [EC:2.7.1.30]	522.43	741.6	8.1e-224
NODE_9_length_87611_cov_6.64966_3	DRTY-6.80	K00864	glpK,_GK	glycerol kinase [EC:2.7.1.30]	522.43	698.4	1e-210										II	[EC:4.1.99.12	3.5.4.25]
QC4_scaffold_157_curated_69	QC448_22	K00864	glpK,_GK	glycerol kinase [EC:2.7.1.30]	522.43	687.2	2e-207
QZM_A2_scaffold_3725_curated_2	QZM_A248_33	K00864	glpK,_GK	glycerol kinase [EC:2.7.1.30]	522.43	686.3	4.9e-207
B48_Guay17_scaffold_00271_6	B48_G17	K00869	E2.7.1.36,_MVK,_mvaK1	mevalonate kinase [EC:2.7.1.36]	159.4	267.3	1e-80
DRTY7_scaffold_580_curated_26	DRTY735_44	K00869	E2.7.1.36,_MVK,_mvaK1	mevalonate kinase [EC:2.7.1.36]	159.4	226.5	2.6e-68
GD2_1_scaffold_136_curated_12	GD2_147_42	K00869	E2.7.1.36,_MVK,_mvaK1	mevalonate kinase [EC:2.7.1.36]	159.4	258.8	9.8e-78
NODE_154_length_74586_cov_144.516_47	JZZ.4	K00869	E2.7.1.36,_MVK,_mvaK1	mevalonate kinase [EC:2.7.1.36]	159.4	254.5	1.2e-76
NODE_16_length_6088_cov_0.647207_5	DRTY-6.200	K00869	E2.7.1.36,_MVK,_mvaK1	mevalonate kinase [EC:2.7.1.36]	159.4	176.8	2.3e-53
NODE_20_length_19951_cov_0.868241_22	JZ-2.136	K00869	E2.7.1.36,_MVK,_mvaK1	mevalonate kinase [EC:2.7.1.36]	159.4	266	6.5e-80
NODE_20_length_37519_cov_7.44994_15	DRTY-6.80	K00869	E2.7.1.36,_MVK,_mvaK1	mevalonate kinase [EC:2.7.1.36]	159.4	257.8	2e-77
NODE_26_length_22595_cov_15.416058_20	DRTY-1.18	K00869	E2.7.1.36,_MVK,_mvaK1	mevalonate kinase [EC:2.7.1.36]	159.4	177.5	3.3e-53
NODE_3_length_109381_cov_18.570116_89	DRTY-1.18	K00869	E2.7.1.36,_MVK,_mvaK1	mevalonate kinase [EC:2.7.1.36]	159.4	226.5	4.5e-68
NODE_3847_length_5362_cov_114.178_4	JZZ.4	K00869	E2.7.1.36,_MVK,_mvaK1	mevalonate kinase [EC:2.7.1.36]	159.4	161.2	2.6e-48
NODE_580_length_17197_cov_9.25547_26	DRTY7.37	K00869	E2.7.1.36,_MVK,_mvaK1	mevalonate kinase [EC:2.7.1.36]	159.4	226.5	3.2e-68
QC4_scaffold_1406_curated_21	QC448_22	K00869	E2.7.1.36,_MVK,_mvaK1	mevalonate kinase [EC:2.7.1.36]	159.4	258.2	1.2e-77
QC4_scaffold_784_curated_38	QC443_77	K00869	E2.7.1.36,_MVK,_mvaK1	mevalonate kinase [EC:2.7.1.36]	159.4	264.2	1.3e-79
QZM_A2_scaffold_7031_curated_8	QZM_A248_33	K00869	E2.7.1.36,_MVK,_mvaK1	mevalonate kinase [EC:2.7.1.36]	159.4	216.7	6.6e-65
QZM_A3_scaffold_1304_curated_3	QZM_A348_16	K00869	E2.7.1.36,_MVK,_mvaK1	mevalonate kinase [EC:2.7.1.36]	159.4	262.7	6.3e-79
DRTY7_scaffold_1377_curated_2	DRTY735_44	K00872	thrB1	homoserine kinase [EC:2.7.1.39]	216.17	247.2	1.5e-74
NODE_13_length_45506_cov_16.224619_42	DRTY-1.18	K00872	thrB1	homoserine kinase [EC:2.7.1.39]	216.17	247	3.1e-74
NODE_1377_length_6105_cov_8.73257_2	DRTY7.37	K00872	thrB1	homoserine kinase [EC:2.7.1.39]	216.17	247	2.2e-74
NODE_15_length_22549_cov_0.895148_16	JZ-2.136	K00872	thrB1	homoserine kinase [EC:2.7.1.39]	216.17	287.7	2.2e-86
NODE_11_length_7187_cov_0.601133_4	DRTY-6.200	K00873	PK,_pyk	pyruvate kinase [EC:2.7.1.40]	43.13	420.3	7e-127
NODE_15_length_35552_cov_31.6891_27	JZ-1.89	K00873	PK,_pyk	pyruvate kinase [EC:2.7.1.40]	43.13	424.9	7.4e-128
NODE_1943_length_10763_cov_154.332_1	JZZ.4	K00873	PK,_pyk	pyruvate kinase [EC:2.7.1.40]	43.13	422.9	2.4e-127
NODE_31_length_17115_cov_15.318813_13	DRTY-1.18	K00873	PK,_pyk	pyruvate kinase [EC:2.7.1.40]	43.13	420.3	1.7e-126
NODE_57_length_5236_cov_30.534_5	JZ-1.89	K00873	PK,_pyk	pyruvate kinase [EC:2.7.1.40]	43.13	422.7	3.3e-127
QC4_scaffold_1281_curated_17	QC443_77	K00873	PK,_pyk	pyruvate kinase [EC:2.7.1.40]	43.13	84.8	3.6e-25
QC4_scaffold_1281_curated_18	QC443_77	K00873	PK,_pyk	pyruvate kinase [EC:2.7.1.40]	43.13	244.9	1.4e-73
QC4_scaffold_2143_curated_1	QC443_77	K00873	PK,_pyk	pyruvate kinase [EC:2.7.1.40]	43.13	106.1	1.3e-31
NODE_24_length_18054_cov_0.921515_6	JZ-2.136	K00874	kdgK	2-dehydro-3-deoxygluconokinase [EC:2.7.1.45]	239.63	307.9	1.5e-92
NODE_77_length_9642_cov_0.8969_9	JZ-2.136	K00874	kdgK	2-dehydro-3-deoxygluconokinase [EC:2.7.1.45]	239.63	250	5.4e-75
DRTY7_scaffold_1278_curated_8	DRTY735_44	K00884	NAGK,_nagK	N-acetylglucosamine kinase [EC:2.7.1.59]	133.83	134.7	2.3e-40
DRTY7_scaffold_2017_curated_3	DRTY735_44	K00884	NAGK,_nagK	N-acetylglucosamine kinase [EC:2.7.1.59]	133.83	137.8	2.7e-41
NODE_114_length_6653_cov_0.796813_3	JZ-2.136	K00884	NAGK,_nagK	N-acetylglucosamine kinase [EC:2.7.1.59]	133.83	153.6	1.1e-45
NODE_1278_length_6644_cov_10.1923_7	DRTY7.37	K00884	NAGK,_nagK	N-acetylglucosamine kinase [EC:2.7.1.59]	133.83	134.7	2.9e-40
NODE_14_length_52095_cov_6.78389_21	DRTY-6.80	K00884	NAGK,_nagK	N-acetylglucosamine kinase [EC:2.7.1.59]	133.83	142.6	2.4e-42
NODE_17_length_31450_cov_32.2983_17	JZ-1.89	K00884	NAGK,_nagK	N-acetylglucosamine kinase [EC:2.7.1.59]	133.83	138.6	2.8e-41
NODE_20_length_30490_cov_12.838883_17	DRTY-1.18	K00884	NAGK,_nagK	N-acetylglucosamine kinase [EC:2.7.1.59]	133.83	137.8	4.7e-41
NODE_2017_length_4058_cov_7.47808_3	DRTY7.37	K00884	NAGK,_nagK	N-acetylglucosamine kinase [EC:2.7.1.59]	133.83	137.8	3.3e-41
NODE_8_length_53981_cov_18.321610_39	DRTY-1.18	K00884	NAGK,_nagK	N-acetylglucosamine kinase [EC:2.7.1.59]	133.83	134.7	4.1e-40
QC4_scaffold_501_curated_33	QC443_77	K00884	NAGK,_nagK	N-acetylglucosamine kinase [EC:2.7.1.59]	133.83	141.7	2.5e-42
QZM_A3_scaffold_479_curated_26	QZM_A348_16	K00884	NAGK,_nagK	N-acetylglucosamine kinase [EC:2.7.1.59]	133.83	134.6	6.2e-40
NODE_72_length_10239_cov_0.819818_6	JZ-2.136	K00925	ackA	acetate kinase [EC:2.7.2.1]	123.57	642.1	1.3e-193
NODE_9_length_87611_cov_6.64966_53	DRTY-6.80	K00925	ackA	acetate kinase [EC:2.7.2.1]	123.57	641.2	2.6e-193
GD2_1_scaffold_1606_curated_11	GD2_147_42	K00927	PGK,_pgk	phosphoglycerate kinase [EC:2.7.2.3]	63.93	354.4	1e-106
NODE_108_length_89024_cov_152.8_48	JZZ.4	K00927	PGK,_pgk	phosphoglycerate kinase [EC:2.7.2.3]	63.93	363.1	1.4e-109
NODE_114_length_6653_cov_0.796813_4	JZ-2.136	K00927	PGK,_pgk	phosphoglycerate kinase [EC:2.7.2.3]	63.93	358.1	7.5e-108
NODE_13_length_53570_cov_7.80203_50	DRTY-6.80	K00927	PGK,_pgk	phosphoglycerate kinase [EC:2.7.2.3]	63.93	356.8	1.9e-107
NODE_3_length_79316_cov_31.3159_44	JZ-1.89	K00927	PGK,_pgk	phosphoglycerate kinase [EC:2.7.2.3]	63.93	365.1	4.4e-110
NODE_8_length_53981_cov_18.321610_38	DRTY-1.18	K00927	PGK,_pgk	phosphoglycerate kinase [EC:2.7.2.3]	63.93	384.1	7e-116
QC4_scaffold_229_curated_22	QC443_77	K00927	PGK,_pgk	phosphoglycerate kinase [EC:2.7.2.3]	63.93	65.9	1.6e-19										2.7.4.7	2.5.1.3]
QC4_scaffold_229_curated_27	QC443_77	K00927	PGK,_pgk	phosphoglycerate kinase [EC:2.7.2.3]	63.93	363	1.5e-109
QZM_A2_scaffold_1742_curated_2	QZM_A248_33	K00927	PGK,_pgk	phosphoglycerate kinase [EC:2.7.2.3]	63.93	357.8	1e-107
QZM_A3_scaffold_1150_curated_24	QZM_A348_16	K00927	PGK,_pgk	phosphoglycerate kinase [EC:2.7.2.3]	63.93	359.3	3.3e-108
NODE_39_length_15304_cov_0.903538_2	JZ-2.136	K00928	lysC	aspartate kinase [EC:2.7.2.4]	401.87	447.3	9.7e-135
B27_Guay9_scaffold_20924_5	B27_G9	K00931	proB	glutamate 5-kinase [EC:2.7.2.11]	279.5	300.7	1.6e-90
DRTY7_scaffold_1124_curated_10	DRTY735_44	K00931	proB	glutamate 5-kinase [EC:2.7.2.11]	279.5	303.8	1.3e-91
NODE_1124_length_7715_cov_8.81352_10	DRTY7.37	K00931	proB	glutamate 5-kinase [EC:2.7.2.11]	279.5	305.4	5.2e-92
NODE_15_length_35552_cov_31.6891_21	JZ-1.89	K00931	proB	glutamate 5-kinase [EC:2.7.2.11]	279.5	309.9	3.4e-93
NODE_15_length_40022_cov_14.954305_10	DRTY-1.18	K00931	proB	glutamate 5-kinase [EC:2.7.2.11]	279.5	311	1.5e-93
NODE_1943_length_10763_cov_154.332_6	JZZ.4	K00931	proB	glutamate 5-kinase [EC:2.7.2.11]	279.5	311	1.3e-93
NODE_21_length_34753_cov_8.04141_20	DRTY-6.80	K00931	proB	glutamate 5-kinase [EC:2.7.2.11]	279.5	308.9	9.2e-93
QC4_scaffold_1281_curated_10	QC443_77	K00931	proB	glutamate 5-kinase [EC:2.7.2.11]	279.5	307.7	1.2e-92
QC4_scaffold_234_curated_62	QC448_22	K00931	proB	glutamate 5-kinase [EC:2.7.2.11]	279.5	298.8	8.3e-90
QC4_scaffold_706_curated_4	QC443_77	K00931	proB	glutamate 5-kinase [EC:2.7.2.11]	279.5	311.5	8.7e-94
QZM_A2_scaffold_381_curated_25	QZM_A248_33	K00931	proB	glutamate 5-kinase [EC:2.7.2.11]	279.5	309.1	8.7e-93
GD2_1_scaffold_136_curated_17	GD2_147_42	K00939	adk,_AK	adenylate kinase [EC:2.7.4.3]	126.87	238.4	2e-71
NODE_154_length_74586_cov_144.516_42	JZZ.4	K00939	adk,_AK	adenylate kinase [EC:2.7.4.3]	126.87	240	3.9e-72
NODE_20_length_37519_cov_7.44994_21	DRTY-6.80	K00939	adk,_AK	adenylate kinase [EC:2.7.4.3]	126.87	235.9	1.2e-70
NODE_209_length_2816_cov_0.763109_4	JZ-2.136	K00939	adk,_AK	adenylate kinase [EC:2.7.4.3]	126.87	197.1	6.6e-59
NODE_37_length_11854_cov_15.286689_6	DRTY-1.18	K00939	adk,_AK	adenylate kinase [EC:2.7.4.3]	126.87	201.9	1.6e-60
QC4_scaffold_1406_curated_16	QC448_22	K00939	adk,_AK	adenylate kinase [EC:2.7.4.3]	126.87	233	6.6e-70
QC4_scaffold_784_curated_44	QC443_77	K00939	adk,_AK	adenylate kinase [EC:2.7.4.3]	126.87	237.4	2.3e-71
QZM_A2_scaffold_7031_curated_2	QZM_A248_33	K00939	adk,_AK	adenylate kinase [EC:2.7.4.3]	126.87	239.9	7.5e-72
QZM_A3_scaffold_17133_curated_4	QZM_A348_16	K00939	adk,_AK	adenylate kinase [EC:2.7.4.3]	126.87	239.9	7e-72
B48_Guay17_scaffold_00271_13	B48_G17	K00940	ndk,_NME	nucleoside-diphosphate kinase [EC:2.7.4.6]	146.57	203.7	2.3e-61
B27_Guay9_scaffold_15756_5	B27_G9	K00941	thiD	hydroxymethylpyrimidine/phosphomethylpyrimidine kinase [EC:2.7.1.49 2.7.4.7]	323.97	365.9	3.2e-110
DRTY7_scaffold_1120_curated_7	DRTY735_44	K00941	thiD	hydroxymethylpyrimidine/phosphomethylpyrimidine kinase [EC:2.7.1.49 2.7.4.7]	323.97	359.9	1.5e-108
NODE_1_length_266602_cov_8.95875_115	DRTY-6.80	K00941	thiD	hydroxymethylpyrimidine/phosphomethylpyrimidine kinase [EC:2.7.1.49 2.7.4.7]	323.97	398.3	8.3e-120
NODE_1120_length_7767_cov_7.75562_7	DRTY7.37	K00941	thiD	hydroxymethylpyrimidine/phosphomethylpyrimidine kinase [EC:2.7.1.49 2.7.4.7]	323.97	369.6	2.1e-111
NODE_124_length_2602_cov_0.645253_2	DRTY-6.200	K00941	thiD	hydroxymethylpyrimidine/phosphomethylpyrimidine kinase [EC:2.7.1.49 2.7.4.7]	323.97	372.9	1.2e-112
NODE_16_length_33549_cov_32.5531_25	JZ-1.89	K00941	thiD	hydroxymethylpyrimidine/phosphomethylpyrimidine kinase [EC:2.7.1.49 2.7.4.7]	323.97	395.6	4.2e-119
NODE_28_length_11125_cov_72.5916_6	JZ-1.89	K00941	thiD	hydroxymethylpyrimidine/phosphomethylpyrimidine kinase [EC:2.7.1.49 2.7.4.7]	323.97	394.5	9.3e-119
NODE_6_length_64530_cov_15.521187_18	DRTY-1.18	K00941	thiD	hydroxymethylpyrimidine/phosphomethylpyrimidine kinase [EC:2.7.1.49 2.7.4.7]	323.97	375	6.7e-113
NODE_632_length_29725_cov_153.665_22	JZZ.4	K00941	thiD	hydroxymethylpyrimidine/phosphomethylpyrimidine kinase [EC:2.7.1.49 2.7.4.7]	323.97	394.5	7.8e-119
QC4_scaffold_641_curated_28	QC448_22	K00941	thiD	hydroxymethylpyrimidine/phosphomethylpyrimidine kinase [EC:2.7.1.49 2.7.4.7]	323.97	400.8	1.2e-120
B27_Guay9_scaffold_08498_8	B27_G9	K00943	tmk,_DTYMK	dTMP kinase [EC:2.7.4.9]	99.6	181.5	2.3e-54
DRTY7_scaffold_820_curated_4	DRTY735_44	K00943	tmk,_DTYMK	dTMP kinase [EC:2.7.4.9]	99.6	169.4	7.2e-51
GD2_1_scaffold_896_curated_22	GD2_147_42	K00943	tmk,_DTYMK	dTMP kinase [EC:2.7.4.9]	99.6	162.2	2.8e-48
NODE_16_length_39118_cov_16.614270_20	DRTY-1.18	K00943	tmk,_DTYMK	dTMP kinase [EC:2.7.4.9]	99.6	169.4	1.2e-50
NODE_19_length_39131_cov_8.07691_39	DRTY-6.80	K00943	tmk,_DTYMK	dTMP kinase [EC:2.7.4.9]	99.6	159.6	1.7e-47
NODE_2_length_37785_cov_0.95815_12	JZ-2.136	K00943	tmk,_DTYMK	dTMP kinase [EC:2.7.4.9]	99.6	175.4	2.6e-52
NODE_5_length_61102_cov_32.1122_47	JZ-1.89	K00943	tmk,_DTYMK	dTMP kinase [EC:2.7.4.9]	99.6	169.6	1.1e-50
NODE_751_length_25942_cov_161.963_4	JZZ.4	K00943	tmk,_DTYMK	dTMP kinase [EC:2.7.4.9]	99.6	168.7	1.8e-50
NODE_820_length_11320_cov_9.00214_4	DRTY7.37	K00943	tmk,_DTYMK	dTMP kinase [EC:2.7.4.9]	99.6	169.4	8.9e-51
QC4_scaffold_168_curated_84	QC443_77	K00943	tmk,_DTYMK	dTMP kinase [EC:2.7.4.9]	99.6	169.4	1.1e-50
QC4_scaffold_234_curated_23	QC448_22	K00943	tmk,_DTYMK	dTMP kinase [EC:2.7.4.9]	99.6	160	1e-47
QZM_A2_scaffold_774_curated_11	QZM_A248_33	K00943	tmk,_DTYMK	dTMP kinase [EC:2.7.4.9]	99.6	157.6	7.2e-47
QZM_A3_scaffold_584_curated_14	QZM_A348_16	K00943	tmk,_DTYMK	dTMP kinase [EC:2.7.4.9]	99.6	157.6	6.7e-47
B27_Guay9_scaffold_23380_4	B27_G9	K00945	cmk	CMP/dCMP kinase [EC:2.7.4.25]	41.37	42.2	4.3e-12
GD2_1_scaffold_1517_curated_24	GD2_147_42	K00945	cmk	CMP/dCMP kinase [EC:2.7.4.25]	41.37	43.4	3.1e-12
NODE_12_length_23878_cov_0.819587_15	JZ-2.136	K00945	cmk	CMP/dCMP kinase [EC:2.7.4.25]	41.37	47.6	1.6e-13
NODE_16_length_43820_cov_8.12794_4	DRTY-6.80	K00945	cmk	CMP/dCMP kinase [EC:2.7.4.25]	41.37	41.5	1.2e-11
QC4_scaffold_4330_curated_8	QC448_22	K00945	cmk	CMP/dCMP kinase [EC:2.7.4.25]	41.37	43.2	2.8e-12
QZM_A2_scaffold_570_curated_11	QZM_A248_33	K00945	cmk	CMP/dCMP kinase [EC:2.7.4.25]	41.37	42	9.2e-12
QZM_A3_scaffold_1304_curated_22	QZM_A348_16	K00945	cmk	CMP/dCMP kinase [EC:2.7.4.25]	41.37	42.1	7.9e-12
B27_Guay9_scaffold_25816_6	B27_G9	K00946	thiL	thiamine-monophosphate kinase [EC:2.7.4.16]	142.8	233.2	4.2e-70
DRTY7_scaffold_458_curated_14	DRTY735_44	K00946	thiL	thiamine-monophosphate kinase [EC:2.7.4.16]	142.8	233.1	3e-70
GD2_1_scaffold_1578_curated_3	GD2_147_42	K00946	thiL	thiamine-monophosphate kinase [EC:2.7.4.16]	142.8	220.5	4.9e-66
NODE_1_length_266602_cov_8.95875_43	DRTY-6.80	K00946	thiL	thiamine-monophosphate kinase [EC:2.7.4.16]	142.8	225.3	1.7e-67
NODE_18_length_28115_cov_32.7905_9	JZ-1.89	K00946	thiL	thiamine-monophosphate kinase [EC:2.7.4.16]	142.8	221.9	1.4e-66
NODE_458_length_23662_cov_9.13825_14	DRTY7.37	K00946	thiL	thiamine-monophosphate kinase [EC:2.7.4.16]	142.8	233.1	3.8e-70
NODE_818_length_24411_cov_160.357_16	JZZ.4	K00946	thiL	thiamine-monophosphate kinase [EC:2.7.4.16]	142.8	224.2	2.4e-67
NODE_9_length_51740_cov_18.114119_16	DRTY-1.18	K00946	thiL	thiamine-monophosphate kinase [EC:2.7.4.16]	142.8	233.1	5.3e-70
QC4_scaffold_168_curated_22	QC443_77	K00946	thiL	thiamine-monophosphate kinase [EC:2.7.4.16]	142.8	223.8	2.9e-67
QC4_scaffold_488_curated_13	QC448_22	K00946	thiL	thiamine-monophosphate kinase [EC:2.7.4.16]	142.8	222.7	8.8e-67
QZM_A2_scaffold_1937_curated_22	QZM_A248_33	K00946	thiL	thiamine-monophosphate kinase [EC:2.7.4.16]	142.8	224.4	3.5e-67
QZM_A3_scaffold_448_curated_28	QZM_A348_16	K00946	thiL	thiamine-monophosphate kinase [EC:2.7.4.16]	142.8	224.4	3.2e-67
B27_Guay9_scaffold_69584_3	B27_G9	K00948	PRPS,_prsA	ribose-phosphate pyrophosphokinase [EC:2.7.6.1]	68.4	238.7	9.1e-72
B48_Guay17_scaffold_00024_35	B48_G17	K00948	PRPS,_prsA	ribose-phosphate pyrophosphokinase [EC:2.7.6.1]	68.4	205.6	6.4e-62
DRTY7_scaffold_2086_curated_5	DRTY735_44	K00948	PRPS,_prsA	ribose-phosphate pyrophosphokinase [EC:2.7.6.1]	68.4	125.2	1.2e-37
GD2_1_scaffold_1162_curated_8	GD2_147_42	K00948	PRPS,_prsA	ribose-phosphate pyrophosphokinase [EC:2.7.6.1]	68.4	227	5.6e-68
NODE_1_length_117455_cov_18.338555_52	DRTY-1.18	K00948	PRPS,_prsA	ribose-phosphate pyrophosphokinase [EC:2.7.6.1]	68.4	192.9	7.7e-58
NODE_13_length_6332_cov_0.585657_3	DRTY-6.200	K00948	PRPS,_prsA	ribose-phosphate pyrophosphokinase [EC:2.7.6.1]	68.4	192.9	3.2e-58
NODE_2086_length_3891_cov_9.11508_5	DRTY7.37	K00948	PRPS,_prsA	ribose-phosphate pyrophosphokinase [EC:2.7.6.1]	68.4	125.4	1.3e-37
NODE_46_length_130200_cov_154.682_19	JZZ.4	K00948	PRPS,_prsA	ribose-phosphate pyrophosphokinase [EC:2.7.6.1]	68.4	222.4	8.3e-67
NODE_68_length_10459_cov_0.913569_11	JZ-2.136	K00948	PRPS,_prsA	ribose-phosphate pyrophosphokinase [EC:2.7.6.1]	68.4	267.5	3.1e-80
NODE_7_length_113290_cov_7.27848_45	DRTY-6.80	K00948	PRPS,_prsA	ribose-phosphate pyrophosphokinase [EC:2.7.6.1]	68.4	230	6.7e-69
NODE_80_length_8952_cov_0.799207_2	JZ-2.136	K00948	PRPS,_prsA	ribose-phosphate pyrophosphokinase [EC:2.7.6.1]	68.4	242.8	8.8e-73
QC4_scaffold_186_curated_80	QC443_77	K00948	PRPS,_prsA	ribose-phosphate pyrophosphokinase [EC:2.7.6.1]	68.4	225.9	6.7e-68
QC4_scaffold_533_curated_40	QC448_22	K00948	PRPS,_prsA	ribose-phosphate pyrophosphokinase [EC:2.7.6.1]	68.4	234.5	2.3e-70
QZM_A2_scaffold_1595_curated_2	QZM_A248_33	K00948	PRPS,_prsA	ribose-phosphate pyrophosphokinase [EC:2.7.6.1]	68.4	225.4	1.7e-67
QZM_A3_scaffold_706_curated_1	QZM_A348_16	K00948	PRPS,_prsA	ribose-phosphate pyrophosphokinase [EC:2.7.6.1]	68.4	228.3	2.1e-68
B27_Guay9_scaffold_12178_6	B27_G9	K00952	nadM	nicotinamide-nucleotide adenylyltransferase [EC:2.7.7.1]	101.9	211.5	5.5e-64
B48_Guay17_scaffold_02235_4	B48_G17	K00952	nadM	nicotinamide-nucleotide adenylyltransferase [EC:2.7.7.1]	101.9	224.2	4.9e-68
GD2_1_scaffold_485_curated_19	GD2_147_42	K00952	nadM	nicotinamide-nucleotide adenylyltransferase [EC:2.7.7.1]	101.9	182.3	8.9e-55
NODE_1_length_147883_cov_32.303_143	JZ-1.89	K00952	nadM	nicotinamide-nucleotide adenylyltransferase [EC:2.7.7.1]	101.9	195.8	4.5e-59
NODE_1_length_266602_cov_8.95875_63	DRTY-6.80	K00952	nadM	nicotinamide-nucleotide adenylyltransferase [EC:2.7.7.1]	101.9	181.2	2e-54
NODE_1097_length_18870_cov_166.142_11	JZZ.4	K00952	nadM	nicotinamide-nucleotide adenylyltransferase [EC:2.7.7.1]	101.9	194.6	9.2e-59
NODE_8_length_53981_cov_18.321610_54	DRTY-1.18	K00952	nadM	nicotinamide-nucleotide adenylyltransferase [EC:2.7.7.1]	101.9	201.5	7.7e-61
QC4_scaffold_488_curated_32	QC448_22	K00952	nadM	nicotinamide-nucleotide adenylyltransferase [EC:2.7.7.1]	101.9	184.9	1.1e-55
QC4_scaffold_54_curated_131	QC443_77	K00952	nadM	nicotinamide-nucleotide adenylyltransferase [EC:2.7.7.1]	101.9	201.6	6.2e-61
QZM_A2_scaffold_1937_curated_4	QZM_A248_33	K00952	nadM	nicotinamide-nucleotide adenylyltransferase [EC:2.7.7.1]	101.9	183.8	3.2e-55
QZM_A3_scaffold_448_curated_10	QZM_A348_16	K00952	nadM	nicotinamide-nucleotide adenylyltransferase [EC:2.7.7.1]	101.9	183.8	3e-55
NODE_21_length_19073_cov_0.819117_15	JZ-2.136	K00957	cysD	sulfate adenylyltransferase subunit 2 [EC:2.7.7.4]	218.67	341.8	1.1e-102
B27_Guay9_scaffold_51620_2	B27_G9	K00965	galT,_GALT	UDPglucose--hexose-1-phosphate uridylyltransferase [EC:2.7.7.12]	56.37	277.8	2e-83
B48_Guay17_scaffold_15152_2	B48_G17	K00965	galT,_GALT	UDPglucose--hexose-1-phosphate uridylyltransferase [EC:2.7.7.12]	56.37	253.6	3.1e-76
DRTY7_scaffold_1632_curated_3	DRTY735_44	K00965	galT,_GALT	UDPglucose--hexose-1-phosphate uridylyltransferase [EC:2.7.7.12]	56.37	321.2	1e-96
DRTY7_scaffold_2174_curated_3	DRTY735_44	K00965	galT,_GALT	UDPglucose--hexose-1-phosphate uridylyltransferase [EC:2.7.7.12]	56.37	188.2	2e-56
NODE_1632_length_5097_cov_8.00401_3	DRTY7.37	K00965	galT,_GALT	UDPglucose--hexose-1-phosphate uridylyltransferase [EC:2.7.7.12]	56.37	321.2	1.3e-96
NODE_2_length_117266_cov_15.959305_106	DRTY-1.18	K00965	galT,_GALT	UDPglucose--hexose-1-phosphate uridylyltransferase [EC:2.7.7.12]	56.37	321.2	1.8e-96
NODE_21_length_5774_cov_0.551797_2	DRTY-6.200	K00965	galT,_GALT	UDPglucose--hexose-1-phosphate uridylyltransferase [EC:2.7.7.12]	56.37	321.2	7.3e-97
NODE_2174_length_3740_cov_7.42684_3	DRTY7.37	K00965	galT,_GALT	UDPglucose--hexose-1-phosphate uridylyltransferase [EC:2.7.7.12]	56.37	188.2	2.4e-56
NODE_29_length_21896_cov_5.77367_8	DRTY-6.80	K00965	galT,_GALT	UDPglucose--hexose-1-phosphate uridylyltransferase [EC:2.7.7.12]	56.37	267.7	4e-80
NODE_33_length_14837_cov_9.832790_5	DRTY-1.18	K00965	galT,_GALT	UDPglucose--hexose-1-phosphate uridylyltransferase [EC:2.7.7.12]	56.37	61.1	1e-17
NODE_6_length_64530_cov_15.521187_10	DRTY-1.18	K00965	galT,_GALT	UDPglucose--hexose-1-phosphate uridylyltransferase [EC:2.7.7.12]	56.37	188.2	3.4e-56
QZM_A2_scaffold_1724_curated_7	QZM_A248_33	K00965	galT,_GALT	UDPglucose--hexose-1-phosphate uridylyltransferase [EC:2.7.7.12]	56.37	249.8	1.1e-74
QZM_A3_scaffold_20576_curated_1	QZM_A348_16	K00965	galT,_GALT	UDPglucose--hexose-1-phosphate uridylyltransferase [EC:2.7.7.12]	56.37	122.4	4.1e-36
B48_Guay17_scaffold_03630_3	B48_G17	K00966	GMPP	mannose-1-phosphate guanylyltransferase [EC:2.7.7.13]	330.5	377.8	3.9e-114
QZM_A2_scaffold_983_curated_28	QZM_A248_33	K00973	E2.7.7.24,_rfbA,_rffH	glucose-1-phosphate thymidylyltransferase [EC:2.7.7.24]	266.17	295.9	5.6e-89
QZM_A3_scaffold_21565_curated_4	QZM_A348_16	K00973	E2.7.7.24,_rfbA,_rffH	glucose-1-phosphate thymidylyltransferase [EC:2.7.7.24]	266.17	295.9	5.2e-89
NODE_72_length_10239_cov_0.819818_3	JZ-2.136	K00997	acpS	holo-[acyl-carrier protein] synthase [EC:2.7.8.7]	104.23	112.6	3e-33
NODE_9_length_87611_cov_6.64966_50	DRTY-6.80	K00997	acpS	holo-[acyl-carrier protein] synthase [EC:2.7.8.7]	104.23	122.1	4.1e-36
B27_Guay9_scaffold_10256_7	B27_G9	K01001	ALG7	UDP-N-acetylglucosamine--dolichyl-phosphate N-acetylglucosaminephosphotransferase [EC:2.7.8.15]	110.83	127.9	2.8e-38
B48_Guay17_scaffold_03630_5	B48_G17	K01001	ALG7	UDP-N-acetylglucosamine--dolichyl-phosphate N-acetylglucosaminephosphotransferase [EC:2.7.8.15]	110.83	135.7	8.3e-41
DRTY7_scaffold_458_curated_16	DRTY735_44	K01001	ALG7	UDP-N-acetylglucosamine--dolichyl-phosphate N-acetylglucosaminephosphotransferase [EC:2.7.8.15]	110.83	119.5	6.5e-36
GD2_1_scaffold_1578_curated_8	GD2_147_42	K01001	ALG7	UDP-N-acetylglucosamine--dolichyl-phosphate N-acetylglucosaminephosphotransferase [EC:2.7.8.15]	110.83	128.5	3.3e-38
GD2_1_scaffold_2267_curated_10	GD2_147_42	K01001	ALG7	UDP-N-acetylglucosamine--dolichyl-phosphate N-acetylglucosaminephosphotransferase [EC:2.7.8.15]	110.83	169.5	1.2e-50
NODE_1_length_266602_cov_8.95875_38	DRTY-6.80	K01001	ALG7	UDP-N-acetylglucosamine--dolichyl-phosphate N-acetylglucosaminephosphotransferase [EC:2.7.8.15]	110.83	125	3.5e-37
NODE_18_length_28115_cov_32.7905_14	JZ-1.89	K01001	ALG7	UDP-N-acetylglucosamine--dolichyl-phosphate N-acetylglucosaminephosphotransferase [EC:2.7.8.15]	110.83	133.8	5.8e-40
NODE_38_length_13547_cov_1.0582_4	DRTY-6.80	K01001	ALG7	UDP-N-acetylglucosamine--dolichyl-phosphate N-acetylglucosaminephosphotransferase [EC:2.7.8.15]	110.83	175.9	1.4e-52
NODE_458_length_23662_cov_9.13825_16	DRTY7.37	K01001	ALG7	UDP-N-acetylglucosamine--dolichyl-phosphate N-acetylglucosaminephosphotransferase [EC:2.7.8.15]	110.83	119.5	8.1e-36
NODE_818_length_24411_cov_160.357_21	JZZ.4	K01001	ALG7	UDP-N-acetylglucosamine--dolichyl-phosphate N-acetylglucosaminephosphotransferase [EC:2.7.8.15]	110.83	117.8	3.4e-35
NODE_9_length_51740_cov_18.114119_14	DRTY-1.18	K01001	ALG7	UDP-N-acetylglucosamine--dolichyl-phosphate N-acetylglucosaminephosphotransferase [EC:2.7.8.15]	110.83	119.5	1.1e-35
QC4_scaffold_168_curated_27	QC443_77	K01001	ALG7	UDP-N-acetylglucosamine--dolichyl-phosphate N-acetylglucosaminephosphotransferase [EC:2.7.8.15]	110.83	134.9	2.1e-40
QC4_scaffold_488_curated_8	QC448_22	K01001	ALG7	UDP-N-acetylglucosamine--dolichyl-phosphate N-acetylglucosaminephosphotransferase [EC:2.7.8.15]	110.83	128.7	2.1e-38
QZM_A2_scaffold_7829_curated_6	QZM_A248_33	K01001	ALG7	UDP-N-acetylglucosamine--dolichyl-phosphate N-acetylglucosaminephosphotransferase [EC:2.7.8.15]	110.83	128.2	4.1e-38
QZM_A2_scaffold_7873_curated_9	QZM_A248_33	K01001	ALG7	UDP-N-acetylglucosamine--dolichyl-phosphate N-acetylglucosaminephosphotransferase [EC:2.7.8.15]	110.83	156.8	9.4e-47
QZM_A3_scaffold_448_curated_33	QZM_A348_16	K01001	ALG7	UDP-N-acetylglucosamine--dolichyl-phosphate N-acetylglucosaminephosphotransferase [EC:2.7.8.15]	110.83	127.4	6.8e-38
QZM_A3_scaffold_8754_curated_5	QZM_A348_16	K01001	ALG7	UDP-N-acetylglucosamine--dolichyl-phosphate N-acetylglucosaminephosphotransferase [EC:2.7.8.15]	110.83	133.8	7.9e-40
B27_Guay9_scaffold_09128_9	B27_G9	K01007	pps,_ppsA	pyruvate, water dikinase [EC:2.7.9.2]	478.73	932.5	3.5e-281
B48_Guay17_scaffold_08402_4	B48_G17	K01007	pps,_ppsA	pyruvate, water dikinase [EC:2.7.9.2]	478.73	972.8	1.7e-293
DRTY7_scaffold_1823_curated_1	DRTY735_44	K01007	pps,_ppsA	pyruvate, water dikinase [EC:2.7.9.2]	478.73	992	2.5e-299
GD2_1_scaffold_1519_curated_3	GD2_147_42	K01007	pps,_ppsA	pyruvate, water dikinase [EC:2.7.9.2]	478.73	1013.9	0
NODE_1823_length_4516_cov_9.75505_2	DRTY7.37	K01007	pps,_ppsA	pyruvate, water dikinase [EC:2.7.9.2]	478.73	992	3.1e-299
NODE_2_length_148058_cov_8.27342_1	DRTY-6.80	K01007	pps,_ppsA	pyruvate, water dikinase [EC:2.7.9.2]	478.73	998.7	5.8e-301
NODE_3_length_109381_cov_18.570116_16	DRTY-1.18	K01007	pps,_ppsA	pyruvate, water dikinase [EC:2.7.9.2]	478.73	990.2	1.5e-298
NODE_3011_length_6977_cov_153.426_1	JZZ.4	K01007	pps,_ppsA	pyruvate, water dikinase [EC:2.7.9.2]	478.73	897.9	1e-270
NODE_8_length_55441_cov_32.0051_58	JZ-1.89	K01007	pps,_ppsA	pyruvate, water dikinase [EC:2.7.9.2]	478.73	492.5	3.1e-148
GD2_1_scaffold_1054_curated_11	GD2_147_42	K01060	cah	cephalosporin-C deacetylase [EC:3.1.1.41]	111.67	375.9	4.6e-113
GD2_1_scaffold_1100_curated_12	GD2_147_42	K01060	cah	cephalosporin-C deacetylase [EC:3.1.1.41]	111.67	119.9	1.4e-35
GD2_1_scaffold_1966_curated_5	GD2_147_42	K01060	cah	cephalosporin-C deacetylase [EC:3.1.1.41]	111.67	375.9	4.6e-113
NODE_22_length_18029_cov_28.5847_4	JZ-1.89	K01060	cah	cephalosporin-C deacetylase [EC:3.1.1.41]	111.67	373.6	1.6e-112
NODE_28_length_19704_cov_14.210962_5	DRTY-1.18	K01060	cah	cephalosporin-C deacetylase [EC:3.1.1.41]	111.67	321	1.3e-96
NODE_3_length_140482_cov_7.08238_131	DRTY-6.80	K01060	cah	cephalosporin-C deacetylase [EC:3.1.1.41]	111.67	370.6	1.8e-111
NODE_54_length_3909_cov_0.545214_2	DRTY-6.200	K01060	cah	cephalosporin-C deacetylase [EC:3.1.1.41]	111.67	298	5.1e-90
NODE_65_length_10861_cov_0.949413_8	JZ-2.136	K01060	cah	cephalosporin-C deacetylase [EC:3.1.1.41]	111.67	357.9	1.2e-107
NODE_70_length_5108_cov_7.2644_5	DRTY-6.80	K01060	cah	cephalosporin-C deacetylase [EC:3.1.1.41]	111.67	121.4	4.8e-36
NODE_816_length_24458_cov_145.112_18	JZZ.4	K01060	cah	cephalosporin-C deacetylase [EC:3.1.1.41]	111.67	375.3	4.3e-113
QC4_scaffold_1230_curated_20	QC448_22	K01060	cah	cephalosporin-C deacetylase [EC:3.1.1.41]	111.67	377.7	1.1e-113
QC4_scaffold_1273_curated_10	QC443_77	K01060	cah	cephalosporin-C deacetylase [EC:3.1.1.41]	111.67	363.9	1.1e-109
QC4_scaffold_157_curated_65	QC448_22	K01060	cah	cephalosporin-C deacetylase [EC:3.1.1.41]	111.67	120.4	8e-36
QC4_scaffold_1647_curated_8	QC443_77	K01060	cah	cephalosporin-C deacetylase [EC:3.1.1.41]	111.67	371.1	7.4e-112
QZM_A2_scaffold_3725_curated_5	QZM_A248_33	K01060	cah	cephalosporin-C deacetylase [EC:3.1.1.41]	111.67	120.3	1.1e-35
QZM_A2_scaffold_6616_curated_6	QZM_A248_33	K01060	cah	cephalosporin-C deacetylase [EC:3.1.1.41]	111.67	376.9	2.5e-113
QZM_A3_scaffold_13096_curated_4	QZM_A348_16	K01060	cah	cephalosporin-C deacetylase [EC:3.1.1.41]	111.67	120.3	1e-35
QZM_A3_scaffold_18934_curated_3	QZM_A348_16	K01060	cah	cephalosporin-C deacetylase [EC:3.1.1.41]	111.67	355.4	7.3e-107
NODE_2_length_94543_cov_31.2176_51	JZ-1.89	K01069	gloB,_gloC,_HAGH	hydroxyacylglutathione hydrolase [EC:3.1.2.6]	127.57	191.1	3.1e-57
NODE_4_length_137945_cov_6.71494_87	DRTY-6.80	K01069	gloB,_gloC,_HAGH	hydroxyacylglutathione hydrolase [EC:3.1.2.6]	127.57	199	1.6e-59
NODE_632_length_29725_cov_153.665_10	JZZ.4	K01069	gloB,_gloC,_HAGH	hydroxyacylglutathione hydrolase [EC:3.1.2.6]	127.57	195.2	1.5e-58
QC4_scaffold_157_curated_46	QC448_22	K01069	gloB,_gloC,_HAGH	hydroxyacylglutathione hydrolase [EC:3.1.2.6]	127.57	180.1	7e-54
QC4_scaffold_2806_curated_19	QC443_77	K01069	gloB,_gloC,_HAGH	hydroxyacylglutathione hydrolase [EC:3.1.2.6]	127.57	192.9	6.8e-58
QZM_A3_scaffold_18464_curated_4	QZM_A348_16	K01069	gloB,_gloC,_HAGH	hydroxyacylglutathione hydrolase [EC:3.1.2.6]	127.57	172.1	2.4e-51
DRTY7_scaffold_1426_curated_4	DRTY735_44	K01079	serB,_PSPH	phosphoserine phosphatase [EC:3.1.3.3]	111.8	129.6	8.2e-39
GD2_1_scaffold_100_curated_23	GD2_147_42	K01079	serB,_PSPH	phosphoserine phosphatase [EC:3.1.3.3]	111.8	127.7	8e-38
NODE_1_length_117455_cov_18.338555_11	DRTY-1.18	K01079	serB,_PSPH	phosphoserine phosphatase [EC:3.1.3.3]	111.8	129.6	1.4e-38
NODE_12_length_65556_cov_7.488_67	DRTY-6.80	K01079	serB,_PSPH	phosphoserine phosphatase [EC:3.1.3.3]	111.8	124.4	7.9e-37
NODE_1426_length_5862_cov_8.95305_4	DRTY7.37	K01079	serB,_PSPH	phosphoserine phosphatase [EC:3.1.3.3]	111.8	129.6	1e-38
NODE_213_length_2603_cov_0.859047_2	JZ-2.136	K01079	serB,_PSPH	phosphoserine phosphatase [EC:3.1.3.3]	111.8	130.1	1.4e-38
NODE_46_length_130200_cov_154.682_64	JZZ.4	K01079	serB,_PSPH	phosphoserine phosphatase [EC:3.1.3.3]	111.8	138.6	2.4e-41
QC4_scaffold_186_curated_34	QC443_77	K01079	serB,_PSPH	phosphoserine phosphatase [EC:3.1.3.3]	111.8	142.8	1.2e-42
QC4_scaffold_830_curated_13	QC448_22	K01079	serB,_PSPH	phosphoserine phosphatase [EC:3.1.3.3]	111.8	127	1e-37
QZM_A3_scaffold_5569_curated_11	QZM_A348_16	K01079	serB,_PSPH	phosphoserine phosphatase [EC:3.1.3.3]	111.8	127.5	8.9e-38
B27_Guay9_scaffold_67139_3	B27_G9	K01091	gph	phosphoglycolate phosphatase [EC:3.1.3.18]	109.23	152.1	1.4e-45
B48_Guay17_scaffold_00308_5	B48_G17	K01091	gph	phosphoglycolate phosphatase [EC:3.1.3.18]	109.23	147.8	2e-44
DRTY7_scaffold_1555_curated_6	DRTY735_44	K01091	gph	phosphoglycolate phosphatase [EC:3.1.3.18]	109.23	159.4	6e-48
GD2_1_scaffold_1845_curated_5	GD2_147_42	K01091	gph	phosphoglycolate phosphatase [EC:3.1.3.18]	109.23	133.2	1.3e-39
GD2_1_scaffold_1855_curated_7	GD2_147_42	K01091	gph	phosphoglycolate phosphatase [EC:3.1.3.18]	109.23	163.4	1e-48
GD2_1_scaffold_839_curated_8	GD2_147_42	K01091	gph	phosphoglycolate phosphatase [EC:3.1.3.18]	109.23	133.3	1.2e-39
NODE_108_length_89024_cov_152.8_12	JZZ.4	K01091	gph	phosphoglycolate phosphatase [EC:3.1.3.18]	109.23	160.3	5.2e-48
NODE_108_length_89024_cov_152.8_17	JZZ.4	K01091	gph	phosphoglycolate phosphatase [EC:3.1.3.18]	109.23	139.2	1.2e-41
NODE_108_length_89024_cov_152.8_60	JZZ.4	K01091	gph	phosphoglycolate phosphatase [EC:3.1.3.18]	109.23	125.7	1.5e-37
NODE_13_length_53570_cov_7.80203_36	DRTY-6.80	K01091	gph	phosphoglycolate phosphatase [EC:3.1.3.18]	109.23	137.5	6.4e-41
NODE_15_length_43856_cov_5.95385_24	DRTY-6.80	K01091	gph	phosphoglycolate phosphatase [EC:3.1.3.18]	109.23	130.5	8.7e-39
NODE_1555_length_5356_cov_7.55005_6	DRTY7.37	K01091	gph	phosphoglycolate phosphatase [EC:3.1.3.18]	109.23	159.4	7.5e-48
NODE_20_length_30490_cov_12.838883_3	DRTY-1.18	K01091	gph	phosphoglycolate phosphatase [EC:3.1.3.18]	109.23	159.4	1e-47
NODE_3_length_79316_cov_31.3159_1	JZ-1.89	K01091	gph	phosphoglycolate phosphatase [EC:3.1.3.18]	109.23	156.1	1.1e-46
NODE_3_length_79316_cov_31.3159_56	JZ-1.89	K01091	gph	phosphoglycolate phosphatase [EC:3.1.3.18]	109.23	111.3	4.1e-33
NODE_3_length_79316_cov_31.3159_7	JZ-1.89	K01091	gph	phosphoglycolate phosphatase [EC:3.1.3.18]	109.23	135.8	1.5e-40
NODE_43_length_8521_cov_14.183703_2	DRTY-1.18	K01091	gph	phosphoglycolate phosphatase [EC:3.1.3.18]	109.23	117.4	5.6e-35
NODE_7_length_113290_cov_7.27848_111	DRTY-6.80	K01091	gph	phosphoglycolate phosphatase [EC:3.1.3.18]	109.23	167.7	4.8e-50
NODE_82_length_8714_cov_0.847793_7	JZ-2.136	K01091	gph	phosphoglycolate phosphatase [EC:3.1.3.18]	109.23	131.9	3.1e-39
QC4_scaffold_229_curated_49	QC443_77	K01091	gph	phosphoglycolate phosphatase [EC:3.1.3.18]	109.23	119.4	1.2e-35
QZM_A2_scaffold_1742_curated_17	QZM_A248_33	K01091	gph	phosphoglycolate phosphatase [EC:3.1.3.18]	109.23	135.6	2.6e-40
QZM_A2_scaffold_2899_curated_2	QZM_A248_33	K01091	gph	phosphoglycolate phosphatase [EC:3.1.3.18]	109.23	163.1	1.3e-48
QZM_A2_scaffold_5453_curated_8	QZM_A248_33	K01091	gph	phosphoglycolate phosphatase [EC:3.1.3.18]	109.23	133.3	1.3e-39
QZM_A3_scaffold_1150_curated_9	QZM_A348_16	K01091	gph	phosphoglycolate phosphatase [EC:3.1.3.18]	109.23	135.6	2.4e-40
QZM_A3_scaffold_3293_curated_12	QZM_A348_16	K01091	gph	phosphoglycolate phosphatase [EC:3.1.3.18]	109.23	163.1	1.2e-48
QZM_A3_scaffold_4824_curated_9	QZM_A348_16	K01091	gph	phosphoglycolate phosphatase [EC:3.1.3.18]	109.23	133.3	1.2e-39
B27_Guay9_scaffold_09446_2	B27_G9	K01092	E3.1.3.25,_IMPA,_suhB	myo-inositol-1(or 4)-monophosphatase [EC:3.1.3.25]	205.17	277.3	2.1e-83
NODE_171_length_3826_cov_0.610165_4	JZ-2.136	K01092	E3.1.3.25,_IMPA,_suhB	myo-inositol-1(or 4)-monophosphatase [EC:3.1.3.25]	205.17	270.1	5.5e-81
GD2_1_scaffold_2272_curated_7	GD2_147_42	K01104	E3.1.3.48	protein-tyrosine phosphatase [EC:3.1.3.48]	22.37	44.2	1.7e-12
B27_Guay9_scaffold_67139_2	B27_G9	K01126	E3.1.4.46,_glpQ,_ugpQ	glycerophosphoryl diester phosphodiesterase [EC:3.1.4.46]	135.93	189.5	7.7e-57
NODE_1_length_266602_cov_8.95875_141	DRTY-6.80	K01126	E3.1.4.46,_glpQ,_ugpQ	glycerophosphoryl diester phosphodiesterase [EC:3.1.4.46]	135.93	246	9.2e-74
NODE_14_length_43914_cov_15.747733_14	DRTY-1.18	K01126	E3.1.4.46,_glpQ,_ugpQ	glycerophosphoryl diester phosphodiesterase [EC:3.1.4.46]	135.93	222.2	1.1e-66
NODE_4_length_33203_cov_0.935784_16	JZ-2.136	K01126	E3.1.4.46,_glpQ,_ugpQ	glycerophosphoryl diester phosphodiesterase [EC:3.1.4.46]	135.93	201.2	3.5e-60
NODE_77_length_9642_cov_0.8969_2	JZ-2.136	K01126	E3.1.4.46,_glpQ,_ugpQ	glycerophosphoryl diester phosphodiesterase [EC:3.1.4.46]	135.93	222.4	1.3e-66
QC4_scaffold_447_curated_5	QC448_22	K01126	E3.1.4.46,_glpQ,_ugpQ	glycerophosphoryl diester phosphodiesterase [EC:3.1.4.46]	135.93	243.9	3.4e-73
QZM_A2_scaffold_708_curated_27	QZM_A248_33	K01126	E3.1.4.46,_glpQ,_ugpQ	glycerophosphoryl diester phosphodiesterase [EC:3.1.4.46]	135.93	240.4	5.2e-72
QZM_A3_scaffold_591_curated_10	QZM_A348_16	K01126	E3.1.4.46,_glpQ,_ugpQ	glycerophosphoryl diester phosphodiesterase [EC:3.1.4.46]	135.93	240.4	4.8e-72
B27_Guay9_scaffold_32932_2	B27_G9	K01151	nfo	deoxyribonuclease IV [EC:3.1.21.2]	113.8	342.1	3.4e-103
DRTY7_scaffold_1392_curated_4	DRTY735_44	K01151	nfo	deoxyribonuclease IV [EC:3.1.21.2]	113.8	155.5	1.2e-46
GD2_1_scaffold_108_curated_26	GD2_147_42	K01151	nfo	deoxyribonuclease IV [EC:3.1.21.2]	113.8	172.4	2.1e-51
NODE_115_length_6625_cov_0.828255_1	JZ-2.136	K01151	nfo	deoxyribonuclease IV [EC:3.1.21.2]	113.8	321.7	9.3e-97
NODE_1392_length_6025_cov_7.51251_4	DRTY7.37	K01151	nfo	deoxyribonuclease IV [EC:3.1.21.2]	113.8	155.5	1.4e-46
NODE_14_length_36177_cov_34.6569_25	JZ-1.89	K01151	nfo	deoxyribonuclease IV [EC:3.1.21.2]	113.8	172.4	1.6e-51
NODE_2_length_148058_cov_8.27342_128	DRTY-6.80	K01151	nfo	deoxyribonuclease IV [EC:3.1.21.2]	113.8	172.4	2e-51
NODE_20_length_30490_cov_12.838883_26	DRTY-1.18	K01151	nfo	deoxyribonuclease IV [EC:3.1.21.2]	113.8	155.5	2e-46
NODE_855_length_23634_cov_157.277_8	JZZ.4	K01151	nfo	deoxyribonuclease IV [EC:3.1.21.2]	113.8	174.2	3.6e-52
QC4_scaffold_2564_curated_15	QC448_22	K01151	nfo	deoxyribonuclease IV [EC:3.1.21.2]	113.8	175.3	2.2e-52
QZM_A2_scaffold_10534_curated_5	QZM_A248_33	K01151	nfo	deoxyribonuclease IV [EC:3.1.21.2]	113.8	156.2	1.9e-46
QZM_A3_scaffold_5457_curated_8	QZM_A348_16	K01151	nfo	deoxyribonuclease IV [EC:3.1.21.2]	113.8	160	1.2e-47
NODE_53_length_7863_cov_6.25401_3	DRTY-6.80	K01154	hsdS	type I restriction enzyme, S subunit [EC:3.1.21.3]	27.07	39.6	4.3e-11
B27_Guay9_scaffold_50039_6	B27_G9	K01170	endA	tRNA-intron endonuclease, archaea type [EC:4.6.1.16]	87.93	131.7	3e-39
B27_Guay9_scaffold_62762_2	B27_G9	K01170	endA	tRNA-intron endonuclease, archaea type [EC:4.6.1.16]	87.93	166.6	7e-50
B48_Guay17_scaffold_02174_3	B48_G17	K01170	endA	tRNA-intron endonuclease, archaea type [EC:4.6.1.16]	87.93	110.2	7.2e-33
DRTY7_scaffold_1210_curated_2	DRTY735_44	K01170	endA	tRNA-intron endonuclease, archaea type [EC:4.6.1.16]	87.93	161.6	1.6e-48
DRTY7_scaffold_458_curated_11	DRTY735_44	K01170	endA	tRNA-intron endonuclease, archaea type [EC:4.6.1.16]	87.93	136.2	8.7e-41
GD2_1_scaffold_1237_curated_18	GD2_147_42	K01170	endA	tRNA-intron endonuclease, archaea type [EC:4.6.1.16]	87.93	162	3.1e-48
GD2_1_scaffold_394_curated_3	GD2_147_42	K01170	endA	tRNA-intron endonuclease, archaea type [EC:4.6.1.16]	87.93	140.4	1.1e-41
NODE_1_length_117455_cov_18.338555_112	DRTY-1.18	K01170	endA	tRNA-intron endonuclease, archaea type [EC:4.6.1.16]	87.93	161.6	2.7e-48
NODE_1_length_147883_cov_32.303_122	JZ-1.89	K01170	endA	tRNA-intron endonuclease, archaea type [EC:4.6.1.16]	87.93	168.1	3e-50
NODE_1_length_266602_cov_8.95875_7	DRTY-6.80	K01170	endA	tRNA-intron endonuclease, archaea type [EC:4.6.1.16]	87.93	142.4	2.7e-42
NODE_1210_length_7084_cov_9.17051_2	DRTY7.37	K01170	endA	tRNA-intron endonuclease, archaea type [EC:4.6.1.16]	87.93	161.6	2e-48
NODE_15_length_35552_cov_31.6891_15	JZ-1.89	K01170	endA	tRNA-intron endonuclease, archaea type [EC:4.6.1.16]	87.93	141.2	4.7e-42
NODE_2446_length_8636_cov_151.884_5	JZZ.4	K01170	endA	tRNA-intron endonuclease, archaea type [EC:4.6.1.16]	87.93	144.9	2.9e-43
NODE_264_length_54520_cov_159.8_26	JZZ.4	K01170	endA	tRNA-intron endonuclease, archaea type [EC:4.6.1.16]	87.93	165.6	1.5e-49
NODE_30_length_21509_cov_7.68763_15	DRTY-6.80	K01170	endA	tRNA-intron endonuclease, archaea type [EC:4.6.1.16]	87.93	167.8	5.3e-50
NODE_458_length_23662_cov_9.13825_11	DRTY7.37	K01170	endA	tRNA-intron endonuclease, archaea type [EC:4.6.1.16]	87.93	136.2	1.1e-40
NODE_66_length_3640_cov_0.634216_3	DRTY-6.200	K01170	endA	tRNA-intron endonuclease, archaea type [EC:4.6.1.16]	87.93	136.2	6.3e-41
NODE_7_length_30109_cov_0.870222_25	JZ-2.136	K01170	endA	tRNA-intron endonuclease, archaea type [EC:4.6.1.16]	87.93	157.6	6.6e-47
NODE_74_length_3484_cov_0.804885_3	DRTY-6.200	K01170	endA	tRNA-intron endonuclease, archaea type [EC:4.6.1.16]	87.93	161.6	1.1e-48
NODE_9_length_51740_cov_18.114119_19	DRTY-1.18	K01170	endA	tRNA-intron endonuclease, archaea type [EC:4.6.1.16]	87.93	136.2	1.5e-40
NODE_96_length_7975_cov_0.941514_9	JZ-2.136	K01170	endA	tRNA-intron endonuclease, archaea type [EC:4.6.1.16]	87.93	128.3	5.4e-38
QC4_scaffold_1281_curated_2	QC443_77	K01170	endA	tRNA-intron endonuclease, archaea type [EC:4.6.1.16]	87.93	139.9	9.3e-42
QC4_scaffold_1835_curated_2	QC443_77	K01170	endA	tRNA-intron endonuclease, archaea type [EC:4.6.1.16]	87.93	142	2.2e-42
QC4_scaffold_2233_curated_20	QC448_22	K01170	endA	tRNA-intron endonuclease, archaea type [EC:4.6.1.16]	87.93	160.9	5.2e-48
QC4_scaffold_54_curated_115	QC443_77	K01170	endA	tRNA-intron endonuclease, archaea type [EC:4.6.1.16]	87.93	167	5.2e-50
QC4_scaffold_865_curated_9	QC448_22	K01170	endA	tRNA-intron endonuclease, archaea type [EC:4.6.1.16]	87.93	141.1	5.5e-42
QZM_A2_scaffold_441_curated_14	QZM_A248_33	K01170	endA	tRNA-intron endonuclease, archaea type [EC:4.6.1.16]	87.93	160.9	7.1e-48
QZM_A3_scaffold_916_curated_3	QZM_A348_16	K01170	endA	tRNA-intron endonuclease, archaea type [EC:4.6.1.16]	87.93	160.9	6.6e-48
GD2_1_scaffold_85_curated_15	GD2_147_42	K01179	E3.2.1.4	endoglucanase [EC:3.2.1.4]	38.2	64.4	1e-18
NODE_1792_length_11814_cov_154.963_4	JZZ.4	K01179	E3.2.1.4	endoglucanase [EC:3.2.1.4]	38.2	63.8	9.4e-19
NODE_2_length_148058_cov_8.27342_52	DRTY-6.80	K01179	E3.2.1.4	endoglucanase [EC:3.2.1.4]	38.2	42.1	5.8e-12
NODE_2_length_148058_cov_8.27342_55	DRTY-6.80	K01179	E3.2.1.4	endoglucanase [EC:3.2.1.4]	38.2	60.1	2e-17
NODE_2_length_94543_cov_31.2176_8	JZ-1.89	K01179	E3.2.1.4	endoglucanase [EC:3.2.1.4]	38.2	56.1	2.5e-16
NODE_28_length_19704_cov_14.210962_13	DRTY-1.18	K01179	E3.2.1.4	endoglucanase [EC:3.2.1.4]	38.2	52.4	3.1e-15
NODE_8_length_55441_cov_32.0051_20	JZ-1.89	K01179	E3.2.1.4	endoglucanase [EC:3.2.1.4]	38.2	59.8	1.9e-17
NODE_8_length_55441_cov_32.0051_22	JZ-1.89	K01179	E3.2.1.4	endoglucanase [EC:3.2.1.4]	38.2	42.7	2.8e-12
QC4_scaffold_230_curated_35	QC448_22	K01179	E3.2.1.4	endoglucanase [EC:3.2.1.4]	38.2	42.1	4.7e-12
QC4_scaffold_230_curated_37	QC448_22	K01179	E3.2.1.4	endoglucanase [EC:3.2.1.4]	38.2	64.1	1e-18
QZM_A2_scaffold_1089_curated_28	QZM_A248_33	K01179	E3.2.1.4	endoglucanase [EC:3.2.1.4]	38.2	66	3.7e-19
QZM_A3_scaffold_1102_curated_11	QZM_A348_16	K01179	E3.2.1.4	endoglucanase [EC:3.2.1.4]	38.2	66.4	2.5e-19
QZM_A3_scaffold_1102_curated_9	QZM_A348_16	K01179	E3.2.1.4	endoglucanase [EC:3.2.1.4]	38.2	42.7	3.7e-12
GD2_1_scaffold_242_curated_16	GD2_147_42	K01181	E3.2.1.8,_xynA	endo-1,4-beta-xylanase [EC:3.2.1.8]	75.5	402.8	3.1e-121
NODE_1_length_147883_cov_32.303_155	JZ-1.89	K01181	E3.2.1.8,_xynA	endo-1,4-beta-xylanase [EC:3.2.1.8]	75.5	410.7	9.1e-124
NODE_16_length_43820_cov_8.12794_60	DRTY-6.80	K01181	E3.2.1.8,_xynA	endo-1,4-beta-xylanase [EC:3.2.1.8]	75.5	406.1	3e-122
NODE_593_length_31271_cov_150.683_33	JZZ.4	K01181	E3.2.1.8,_xynA	endo-1,4-beta-xylanase [EC:3.2.1.8]	75.5	91.3	4.4e-27
NODE_593_length_31271_cov_150.683_34	JZZ.4	K01181	E3.2.1.8,_xynA	endo-1,4-beta-xylanase [EC:3.2.1.8]	75.5	357.1	1.3e-107
NODE_8_length_93021_cov_5.4736_51	DRTY-6.80	K01181	E3.2.1.8,_xynA	endo-1,4-beta-xylanase [EC:3.2.1.8]	75.5	99	3.3e-29
NODE_8_length_93021_cov_5.4736_57	DRTY-6.80	K01181	E3.2.1.8,_xynA	endo-1,4-beta-xylanase [EC:3.2.1.8]	75.5	87.9	7.7e-26
QC4_scaffold_3738_curated_2	QC443_77	K01181	E3.2.1.8,_xynA	endo-1,4-beta-xylanase [EC:3.2.1.8]	75.5	407.3	7.7e-123
QC4_scaffold_54_curated_143	QC443_77	K01181	E3.2.1.8,_xynA	endo-1,4-beta-xylanase [EC:3.2.1.8]	75.5	413.3	1.2e-124
QC4_scaffold_893_curated_3	QC448_22	K01181	E3.2.1.8,_xynA	endo-1,4-beta-xylanase [EC:3.2.1.8]	75.5	403.2	1.9e-121
QZM_A2_scaffold_441_curated_1	QZM_A248_33	K01181	E3.2.1.8,_xynA	endo-1,4-beta-xylanase [EC:3.2.1.8]	75.5	177.9	4.5e-53
QZM_A3_scaffold_916_curated_16	QZM_A348_16	K01181	E3.2.1.8,_xynA	endo-1,4-beta-xylanase [EC:3.2.1.8]	75.5	402.9	2.8e-121
GD2_1_scaffold_229_curated_38	GD2_147_42	K01183	E3.2.1.14	chitinase [EC:3.2.1.14]	51.23	65	7.2e-19
NODE_2_length_148058_cov_8.27342_36	DRTY-6.80	K01183	E3.2.1.14	chitinase [EC:3.2.1.14]	51.23	73	2.7e-21
NODE_62_length_3027_cov_13.845862_1	DRTY-1.18	K01183	E3.2.1.14	chitinase [EC:3.2.1.14]	51.23	67	1.2e-19
NODE_8_length_55441_cov_32.0051_36	JZ-1.89	K01183	E3.2.1.14	chitinase [EC:3.2.1.14]	51.23	70.6	1e-20										2.7.4.7	2.5.1.3]
QC4_scaffold_230_curated_23	QC448_22	K01183	E3.2.1.14	chitinase [EC:3.2.1.14]	51.23	67.2	1.2e-19
QZM_A3_scaffold_798_curated_1	QZM_A348_16	K01183	E3.2.1.14	chitinase [EC:3.2.1.14]	51.23	66.4	2.6e-19
NODE_15_length_40022_cov_14.954305_27	DRTY-1.18	K01187	malZ	alpha-glucosidase [EC:3.2.1.20]	265.6	378	1.2e-113
NODE_45_length_4138_cov_0.576664_1	DRTY-6.200	K01187	malZ	alpha-glucosidase [EC:3.2.1.20]	265.6	287.1	1.5e-86
NODE_100_length_7786_cov_0.828437_3	JZ-2.136	K01190	lacZ	beta-galactosidase [EC:3.2.1.23]	363.73	722.5	1.1e-217
NODE_2684_length_7865_cov_163.38_2	JZZ.4	K01190	lacZ	beta-galactosidase [EC:3.2.1.23]	363.73	494.7	4.8e-149
QC4_scaffold_283_curated_22	QC443_77	K01190	lacZ	beta-galactosidase [EC:3.2.1.23]	363.73	372.4	3.8e-112
B27_Guay9_scaffold_35852_2	B27_G9	K01191	MAN2C1	alpha-mannosidase [EC:3.2.1.24]	453.33	683.5	5.2e-206
NODE_21_length_27718_cov_13.368871_13	DRTY-1.18	K01191	MAN2C1	alpha-mannosidase [EC:3.2.1.24]	453.33	749.8	5.9e-226										glutamate	ligase	[EC:6.3.2.31	6.3.2.34]
NODE_23_length_30761_cov_5.76085_9	DRTY-6.80	K01191	MAN2C1	alpha-mannosidase [EC:3.2.1.24]	453.33	558.8	3.9e-168
NODE_29_length_18482_cov_11.619177_3	DRTY-1.18	K01191	MAN2C1	alpha-mannosidase [EC:3.2.1.24]	453.33	663.7	5.7e-200
NODE_31_length_16568_cov_6.25826_9	DRTY-6.80	K01191	MAN2C1	alpha-mannosidase [EC:3.2.1.24]	453.33	718.7	2e-216
NODE_4_length_137945_cov_6.71494_5	DRTY-6.80	K01191	MAN2C1	alpha-mannosidase [EC:3.2.1.24]	453.33	809.1	1.1e-243
NODE_4_length_33203_cov_0.935784_17	JZ-2.136	K01191	MAN2C1	alpha-mannosidase [EC:3.2.1.24]	453.33	791.7	1.8e-238
NODE_46_length_9582_cov_5.44712_9	DRTY-6.80	K01191	MAN2C1	alpha-mannosidase [EC:3.2.1.24]	453.33	802.2	1.3e-241
QC4_scaffold_1230_curated_2	QC448_22	K01191	MAN2C1	alpha-mannosidase [EC:3.2.1.24]	453.33	548.6	3.6e-165
QC4_scaffold_184_curated_22	QC448_22	K01191	MAN2C1	alpha-mannosidase [EC:3.2.1.24]	453.33	803	5.8e-242
QC4_scaffold_184_curated_36	QC448_22	K01191	MAN2C1	alpha-mannosidase [EC:3.2.1.24]	453.33	797.2	3.2e-240
QZM_A2_scaffold_3550_curated_1	QZM_A248_33	K01191	MAN2C1	alpha-mannosidase [EC:3.2.1.24]	453.33	465.9	4.8e-140
QZM_A2_scaffold_97_curated_52	QZM_A248_33	K01191	MAN2C1	alpha-mannosidase [EC:3.2.1.24]	453.33	809.2	1.1e-243
QZM_A2_scaffold_97_curated_58	QZM_A248_33	K01191	MAN2C1	alpha-mannosidase [EC:3.2.1.24]	453.33	793.4	5.9e-239
GD2_1_scaffold_33_curated_41	GD2_147_42	K01192	E3.2.1.25,_MANBA,_manB	beta-mannosidase [EC:3.2.1.25]	376.37	952.7	3.5e-287
NODE_10_length_53689_cov_30.1441_31	JZ-1.89	K01192	E3.2.1.25,_MANBA,_manB	beta-mannosidase [EC:3.2.1.25]	376.37	949.3	2.8e-286
NODE_18_length_39570_cov_7.72056_31	DRTY-6.80	K01192	E3.2.1.25,_MANBA,_manB	beta-mannosidase [EC:3.2.1.25]	376.37	416.1	4.1e-125
NODE_4_length_137945_cov_6.71494_52	DRTY-6.80	K01192	E3.2.1.25,_MANBA,_manB	beta-mannosidase [EC:3.2.1.25]	376.37	948.7	5.6e-286
NODE_43_length_8521_cov_14.183703_3	DRTY-1.18	K01192	E3.2.1.25,_MANBA,_manB	beta-mannosidase [EC:3.2.1.25]	376.37	959.9	1.6e-289
QC4_scaffold_1124_curated_16	QC443_77	K01192	E3.2.1.25,_MANBA,_manB	beta-mannosidase [EC:3.2.1.25]	376.37	939	2.7e-283
QC4_scaffold_157_curated_7	QC448_22	K01192	E3.2.1.25,_MANBA,_manB	beta-mannosidase [EC:3.2.1.25]	376.37	949.1	3.4e-286
QZM_A2_scaffold_481_curated_20	QZM_A248_33	K01192	E3.2.1.25,_MANBA,_manB	beta-mannosidase [EC:3.2.1.25]	376.37	945.4	5.8e-285
QZM_A3_scaffold_6386_curated_6	QZM_A348_16	K01192	E3.2.1.25,_MANBA,_manB	beta-mannosidase [EC:3.2.1.25]	376.37	540.5	1.1e-162
QC4_scaffold_3885_curated_1	QC448_22	K01193	INV,_sacA	beta-fructofuranosidase [EC:3.2.1.26]	281.47	288.4	1.4e-86
QC4_scaffold_283_curated_22	QC443_77	K01195	uidA,_GUSB	beta-glucuronidase [EC:3.2.1.31]	406.4	646.1	4.9e-195
NODE_593_length_31271_cov_150.683_32	JZZ.4	K01201	GBA,_srfJ	glucosylceramidase [EC:3.2.1.45]	128.5	218.3	1.3e-65
QC4_scaffold_1281_curated_8	QC443_77	K01201	GBA,_srfJ	glucosylceramidase [EC:3.2.1.45]	128.5	235.9	5.8e-71
NODE_32_length_16244_cov_0.799094_13	JZ-2.136	K01205	NAGLU	alpha-N-acetylglucosaminidase [EC:3.2.1.50]	149.37	294.4	2e-88
B27_Guay9_scaffold_68368_2	B27_G9	K01206	FUCA	alpha-L-fucosidase [EC:3.2.1.51]	70.43	351.8	5.2e-106
GD2_1_scaffold_1256_curated_1	GD2_147_42	K01206	FUCA	alpha-L-fucosidase [EC:3.2.1.51]	70.43	349.7	3.9e-105
GD2_1_scaffold_1855_curated_2	GD2_147_42	K01206	FUCA	alpha-L-fucosidase [EC:3.2.1.51]	70.43	345.6	6.5e-104
NODE_107_length_2632_cov_50.907_5	JZ-1.89	K01206	FUCA	alpha-L-fucosidase [EC:3.2.1.51]	70.43	129.9	1e-38
NODE_144_length_4843_cov_0.70017_5	JZ-2.136	K01206	FUCA	alpha-L-fucosidase [EC:3.2.1.51]	70.43	355.8	5.5e-107
NODE_2288_length_3541_cov_7.61137_6	DRTY7.37	K01206	FUCA	alpha-L-fucosidase [EC:3.2.1.51]	70.43	162.8	7.6e-49
NODE_36_length_14126_cov_6.42896_4	DRTY-6.80	K01206	FUCA	alpha-L-fucosidase [EC:3.2.1.51]	70.43	350.5	2.2e-105
NODE_4_length_137945_cov_6.71494_89	DRTY-6.80	K01206	FUCA	alpha-L-fucosidase [EC:3.2.1.51]	70.43	433.9	1.2e-130
NODE_4_length_64989_cov_32.75_25	JZ-1.89	K01206	FUCA	alpha-L-fucosidase [EC:3.2.1.51]	70.43	362.6	3.5e-109
NODE_46_length_130200_cov_154.682_123	JZZ.4	K01206	FUCA	alpha-L-fucosidase [EC:3.2.1.51]	70.43	348.8	4.4e-105
NODE_5_length_68419_cov_14.124876_27	DRTY-1.18	K01206	FUCA	alpha-L-fucosidase [EC:3.2.1.51]	70.43	343.7	1.7e-103
NODE_7_length_113290_cov_7.27848_89	DRTY-6.80	K01206	FUCA	alpha-L-fucosidase [EC:3.2.1.51]	70.43	342	8.3e-103
NODE_97_length_7975_cov_0.858435_8	JZ-2.136	K01206	FUCA	alpha-L-fucosidase [EC:3.2.1.51]	70.43	422.9	2.5e-127
QC4_scaffold_1059_curated_24	QC448_22	K01206	FUCA	alpha-L-fucosidase [EC:3.2.1.51]	70.43	352.5	4.3e-106
QC4_scaffold_1279_curated_1	QC443_77	K01206	FUCA	alpha-L-fucosidase [EC:3.2.1.51]	70.43	158.9	1.4e-47
QC4_scaffold_157_curated_48	QC448_22	K01206	FUCA	alpha-L-fucosidase [EC:3.2.1.51]	70.43	427.8	6.8e-129
QZM_A2_scaffold_1143_curated_3	QZM_A248_33	K01206	FUCA	alpha-L-fucosidase [EC:3.2.1.51]	70.43	338.5	1e-101
QZM_A3_scaffold_18464_curated_2	QZM_A348_16	K01206	FUCA	alpha-L-fucosidase [EC:3.2.1.51]	70.43	429.7	2.2e-129
QZM_A3_scaffold_7154_curated_4	QZM_A348_16	K01206	FUCA	alpha-L-fucosidase [EC:3.2.1.51]	70.43	340.2	2.9e-102
NODE_542_length_33236_cov_155.007_22	JZZ.4	K01207	nagZ	beta-N-acetylhexosaminidase [EC:3.2.1.52]	261.5	449.7	1.8e-135
NODE_94_length_8088_cov_0.877905_2	JZ-2.136	K01207	nagZ	beta-N-acetylhexosaminidase [EC:3.2.1.52]	261.5	290.6	3.7e-87
GD2_1_scaffold_1070_curated_6	GD2_147_42	K01209	abfA	alpha-L-arabinofuranosidase [EC:3.2.1.55]	111.13	429.1	5.4e-129
NODE_11_length_66979_cov_7.32925_2	DRTY-6.80	K01209	abfA	alpha-L-arabinofuranosidase [EC:3.2.1.55]	111.13	445.4	6e-134
NODE_2868_length_7327_cov_156.429_3	JZZ.4	K01209	abfA	alpha-L-arabinofuranosidase [EC:3.2.1.55]	111.13	450.8	8.4e-136
NODE_4200_length_4875_cov_166.506_2	JZZ.4	K01209	abfA	alpha-L-arabinofuranosidase [EC:3.2.1.55]	111.13	455.2	4.1e-137
NODE_46_length_130200_cov_154.682_13	JZZ.4	K01209	abfA	alpha-L-arabinofuranosidase [EC:3.2.1.55]	111.13	451.6	4.9e-136
NODE_491_length_35937_cov_147.499_22	JZZ.4	K01209	abfA	alpha-L-arabinofuranosidase [EC:3.2.1.55]	111.13	380.9	1.2e-114
NODE_6_length_60281_cov_33.2735_22	JZ-1.89	K01209	abfA	alpha-L-arabinofuranosidase [EC:3.2.1.55]	111.13	452	4.5e-136
NODE_61_length_11395_cov_0.826145_8	JZ-2.136	K01209	abfA	alpha-L-arabinofuranosidase [EC:3.2.1.55]	111.13	389.4	5.3e-117
NODE_83_length_3544_cov_41.086_4	JZ-1.89	K01209	abfA	alpha-L-arabinofuranosidase [EC:3.2.1.55]	111.13	308.5	1.3e-92
QC4_scaffold_408_curated_35	QC443_77	K01209	abfA	alpha-L-arabinofuranosidase [EC:3.2.1.55]	111.13	443.1	1.8e-133
QC4_scaffold_4664_curated_8	QC448_22	K01209	abfA	alpha-L-arabinofuranosidase [EC:3.2.1.55]	111.13	429.7	2.7e-129
QZM_A2_scaffold_1134_curated_18	QZM_A248_33	K01209	abfA	alpha-L-arabinofuranosidase [EC:3.2.1.55]	111.13	428.1	1.1e-128
QZM_A3_scaffold_1291_curated_5	QZM_A348_16	K01209	abfA	alpha-L-arabinofuranosidase [EC:3.2.1.55]	111.13	427	2.2e-128
NODE_168_length_3883_cov_0.569223_3	JZ-2.136	K01224	E3.2.1.89	arabinogalactan endo-1,4-beta-galactosidase [EC:3.2.1.89]	119.97	171.8	2.9e-51
B27_Guay9_scaffold_48607_5	B27_G9	K01239	iunH	purine nucleosidase [EC:3.2.2.1]	136.27	312.6	3.6e-94
GD2_1_scaffold_108_curated_16	GD2_147_42	K01239	iunH	purine nucleosidase [EC:3.2.2.1]	136.27	197.4	5.7e-59
NODE_14_length_36177_cov_34.6569_30	JZ-1.89	K01239	iunH	purine nucleosidase [EC:3.2.2.1]	136.27	201.7	2.1e-60
NODE_2_length_148058_cov_8.27342_115	DRTY-6.80	K01239	iunH	purine nucleosidase [EC:3.2.2.1]	136.27	194.9	3.2e-58
NODE_855_length_23634_cov_157.277_3	JZZ.4	K01239	iunH	purine nucleosidase [EC:3.2.2.1]	136.27	198.3	1.9e-59
QC4_scaffold_8006_curated_5	QC448_22	K01239	iunH	purine nucleosidase [EC:3.2.2.1]	136.27	201.1	3.4e-60
QZM_A2_scaffold_314_curated_12	QZM_A248_33	K01239	iunH	purine nucleosidase [EC:3.2.2.1]	136.27	200.1	9e-60
QZM_A3_scaffold_8975_curated_5	QZM_A348_16	K01239	iunH	purine nucleosidase [EC:3.2.2.1]	136.27	200.8	5.3e-60
B27_Guay9_scaffold_02268_9	B27_G9	K01251	E3.3.1.1,_ahcY	adenosylhomocysteinase [EC:3.3.1.1]	192.17	597.6	2.7e-180
B48_Guay17_scaffold_04631_1	B48_G17	K01251	E3.3.1.1,_ahcY	adenosylhomocysteinase [EC:3.3.1.1]	192.17	587.4	2.3e-177
DRTY7_scaffold_458_curated_5	DRTY735_44	K01251	E3.3.1.1,_ahcY	adenosylhomocysteinase [EC:3.3.1.1]	192.17	502.4	1.1e-151
GD2_1_scaffold_482_curated_22	GD2_147_42	K01251	E3.3.1.1,_ahcY	adenosylhomocysteinase [EC:3.3.1.1]	192.17	474.8	6.2e-143										[EC:6.5.1.8]
NODE_13_length_23463_cov_0.874598_21	JZ-2.136	K01251	E3.3.1.1,_ahcY	adenosylhomocysteinase [EC:3.3.1.1]	192.17	607.9	3.6e-183
NODE_21_length_22360_cov_32.9029_6	JZ-1.89	K01251	E3.3.1.1,_ahcY	adenosylhomocysteinase [EC:3.3.1.1]	192.17	486.5	1.3e-146
NODE_266_length_54359_cov_153.809_22	JZZ.4	K01251	E3.3.1.1,_ahcY	adenosylhomocysteinase [EC:3.3.1.1]	192.17	485.9	1.7e-146
NODE_458_length_23662_cov_9.13825_5	DRTY7.37	K01251	E3.3.1.1,_ahcY	adenosylhomocysteinase [EC:3.3.1.1]	192.17	502.4	1.4e-151
NODE_6_length_116012_cov_8.39736_78	DRTY-6.80	K01251	E3.3.1.1,_ahcY	adenosylhomocysteinase [EC:3.3.1.1]	192.17	479.2	2.9e-144
NODE_9_length_51740_cov_18.114119_25	DRTY-1.18	K01251	E3.3.1.1,_ahcY	adenosylhomocysteinase [EC:3.3.1.1]	192.17	505.2	2.7e-152
QC4_scaffold_168_curated_3	QC443_77	K01251	E3.3.1.1,_ahcY	adenosylhomocysteinase [EC:3.3.1.1]	192.17	481.6	3.2e-145
QC4_scaffold_793_curated_17	QC448_22	K01251	E3.3.1.1,_ahcY	adenosylhomocysteinase [EC:3.3.1.1]	192.17	475	4.2e-143
QZM_A2_scaffold_2554_curated_2	QZM_A248_33	K01251	E3.3.1.1,_ahcY	adenosylhomocysteinase [EC:3.3.1.1]	192.17	472.8	2.8e-142
DRTY7_scaffold_656_curated_5	DRTY735_44	K01265	map	methionyl aminopeptidase [EC:3.4.11.18]	133.37	142.6	8e-43
GD2_1_scaffold_2279_curated_7	GD2_147_42	K01265	map	methionyl aminopeptidase [EC:3.4.11.18]	133.37	154.9	3.9e-46
NODE_102_length_3036_cov_0.829151_5	DRTY-6.200	K01265	map	methionyl aminopeptidase [EC:3.4.11.18]	133.37	140.9	1.9e-42
NODE_12_length_46139_cov_20.817352_21	DRTY-1.18	K01265	map	methionyl aminopeptidase [EC:3.4.11.18]	133.37	142.6	1.4e-42
NODE_266_length_54359_cov_153.809_8	JZZ.4	K01265	map	methionyl aminopeptidase [EC:3.4.11.18]	133.37	164.8	2.3e-49
NODE_6_length_116012_cov_8.39736_50	DRTY-6.80	K01265	map	methionyl aminopeptidase [EC:3.4.11.18]	133.37	158	4.3e-47										synthetase	[EC:6.3.4.23]
NODE_6_length_60281_cov_33.2735_6	JZ-1.89	K01265	map	methionyl aminopeptidase [EC:3.4.11.18]	133.37	144.9	3e-43										synthetase	[EC:6.3.4.23]
NODE_656_length_14699_cov_10.1074_5	DRTY7.37	K01265	map	methionyl aminopeptidase [EC:3.4.11.18]	133.37	142.6	9.9e-43
NODE_90_length_8187_cov_0.845037_5	JZ-2.136	K01265	map	methionyl aminopeptidase [EC:3.4.11.18]	133.37	159.8	1.2e-47
QC4_scaffold_408_curated_58	QC443_77	K01265	map	methionyl aminopeptidase [EC:3.4.11.18]	133.37	146.5	7.4e-44
QC4_scaffold_4742_curated_10	QC448_22	K01265	map	methionyl aminopeptidase [EC:3.4.11.18]	133.37	157	7e-47
QZM_A2_scaffold_233_curated_65	QZM_A248_33	K01265	map	methionyl aminopeptidase [EC:3.4.11.18]	133.37	155.3	2.9e-46
B27_Guay9_scaffold_47688_1	B27_G9	K01299	E3.4.17.19	carboxypeptidase Taq [EC:3.4.17.19]	150.77	500.2	5.7e-151
NODE_120_length_2627_cov_0.636_2	DRTY-6.200	K01303	APEH	acylaminoacyl-peptidase [EC:3.4.19.1]	209.13	252.5	3.8e-76
NODE_21_length_27718_cov_13.368871_24	DRTY-1.18	K01303	APEH	acylaminoacyl-peptidase [EC:3.4.19.1]	209.13	253.4	4.8e-76
GD2_1_scaffold_7316_curated_9	GD2_147_42	K01342	aprE	subtilisin [EC:3.4.21.62]	425.7	477.1	9.2e-144
QC4_scaffold_7085_curated_3	QC448_22	K01342	aprE	subtilisin [EC:3.4.21.62]	425.7	502.1	1.9e-151
QZM_A2_scaffold_849_curated_28	QZM_A248_33	K01342	aprE	subtilisin [EC:3.4.21.62]	425.7	495.8	2e-149
QZM_A3_scaffold_2184_curated_11	QZM_A348_16	K01342	aprE	subtilisin [EC:3.4.21.62]	425.7	495.8	1.9e-149
B48_Guay17_scaffold_00271_23	B48_G17	K01409	KAE1,_tsaD,_QRI7	N6-L-threonylcarbamoyladenine synthase [EC:2.3.1.234]	86.03	390.9	5.5e-118
DRTY7_scaffold_1034_curated_11	DRTY735_44	K01409	KAE1,_tsaD,_QRI7	N6-L-threonylcarbamoyladenine synthase [EC:2.3.1.234]	86.03	368.1	4.3e-111
GD2_1_scaffold_136_curated_28	GD2_147_42	K01409	KAE1,_tsaD,_QRI7	N6-L-threonylcarbamoyladenine synthase [EC:2.3.1.234]	86.03	340.1	3.2e-102
NODE_1034_length_8439_cov_8.88136_11	DRTY7.37	K01409	KAE1,_tsaD,_QRI7	N6-L-threonylcarbamoyladenine synthase [EC:2.3.1.234]	86.03	368.1	5.4e-111
NODE_154_length_74586_cov_144.516_32	JZZ.4	K01409	KAE1,_tsaD,_QRI7	N6-L-threonylcarbamoyladenine synthase [EC:2.3.1.234]	86.03	336.4	2.6e-101
NODE_182_length_3390_cov_0.638676_2	JZ-2.136	K01409	KAE1,_tsaD,_QRI7	N6-L-threonylcarbamoyladenine synthase [EC:2.3.1.234]	86.03	339.3	5.5e-102
NODE_20_length_37519_cov_7.44994_31	DRTY-6.80	K01409	KAE1,_tsaD,_QRI7	N6-L-threonylcarbamoyladenine synthase [EC:2.3.1.234]	86.03	339.9	3.6e-102
QC4_scaffold_1406_curated_6	QC448_22	K01409	KAE1,_tsaD,_QRI7	N6-L-threonylcarbamoyladenine synthase [EC:2.3.1.234]	86.03	342	6.9e-103
QC4_scaffold_784_curated_54	QC443_77	K01409	KAE1,_tsaD,_QRI7	N6-L-threonylcarbamoyladenine synthase [EC:2.3.1.234]	86.03	343	2.6e-103
QZM_A2_scaffold_3286_curated_7	QZM_A248_33	K01409	KAE1,_tsaD,_QRI7	N6-L-threonylcarbamoyladenine synthase [EC:2.3.1.234]	86.03	342.2	8.2e-103
QZM_A3_scaffold_4200_curated_6	QZM_A348_16	K01409	KAE1,_tsaD,_QRI7	N6-L-threonylcarbamoyladenine synthase [EC:2.3.1.234]	86.03	342.2	7.6e-103
B27_Guay9_scaffold_43855_3	B27_G9	K01424	E3.5.1.1,_ansA,_ansB	L-asparaginase [EC:3.5.1.1]	52.2	199.6	6.6e-60
DRTY7_scaffold_741_curated_8	DRTY735_44	K01424	E3.5.1.1,_ansA,_ansB	L-asparaginase [EC:3.5.1.1]	52.2	208.9	6.9e-63
GD2_1_scaffold_636_curated_4	GD2_147_42	K01424	E3.5.1.1,_ansA,_ansB	L-asparaginase [EC:3.5.1.1]	52.2	213	1e-63
NODE_17_length_21598_cov_0.806623_17	JZ-2.136	K01424	E3.5.1.1,_ansA,_ansB	L-asparaginase [EC:3.5.1.1]	52.2	215.6	1.6e-64
NODE_46_length_130200_cov_154.682_16	JZZ.4	K01424	E3.5.1.1,_ansA,_ansB	L-asparaginase [EC:3.5.1.1]	52.2	208.6	1.2e-62
NODE_53_length_3971_cov_0.662851_3	DRTY-6.200	K01424	E3.5.1.1,_ansA,_ansB	L-asparaginase [EC:3.5.1.1]	52.2	177.2	1.9e-53
NODE_7_length_113290_cov_7.27848_52	DRTY-6.80	K01424	E3.5.1.1,_ansA,_ansB	L-asparaginase [EC:3.5.1.1]	52.2	212.6	1.3e-63
NODE_741_length_12600_cov_9.63936_8	DRTY7.37	K01424	E3.5.1.1,_ansA,_ansB	L-asparaginase [EC:3.5.1.1]	52.2	208.9	8.5e-63
NODE_8_length_53981_cov_18.321610_12	DRTY-1.18	K01424	E3.5.1.1,_ansA,_ansB	L-asparaginase [EC:3.5.1.1]	52.2	208.8	1.2e-62
QC4_scaffold_186_curated_84	QC443_77	K01424	E3.5.1.1,_ansA,_ansB	L-asparaginase [EC:3.5.1.1]	52.2	209.3	7.7e-63										phosphate	reductase	[EC:1.2.1.	]
QZM_A2_scaffold_530_curated_4	QZM_A248_33	K01424	E3.5.1.1,_ansA,_ansB	L-asparaginase [EC:3.5.1.1]	52.2	213.3	8.7e-64
QZM_A3_scaffold_873_curated_29	QZM_A348_16	K01424	E3.5.1.1,_ansA,_ansB	L-asparaginase [EC:3.5.1.1]	52.2	213.3	8.1e-64
B27_Guay9_scaffold_11429_11	B27_G9	K01426	E3.5.1.4,_amiE	amidase [EC:3.5.1.4]	137.47	239.6	6.2e-72
GD2_1_scaffold_128_curated_8	GD2_147_42	K01426	E3.5.1.4,_amiE	amidase [EC:3.5.1.4]	137.47	354	2.7e-106
NODE_1_length_147883_cov_32.303_81	JZ-1.89	K01426	E3.5.1.4,_amiE	amidase [EC:3.5.1.4]	137.47	343.3	3.5e-103
NODE_5_length_33013_cov_0.926777_14	JZ-2.136	K01426	E3.5.1.4,_amiE	amidase [EC:3.5.1.4]	137.47	351	2.2e-105
NODE_6_length_116012_cov_8.39736_27	DRTY-6.80	K01426	E3.5.1.4,_amiE	amidase [EC:3.5.1.4]	137.47	346.7	4.5e-104
NODE_818_length_24411_cov_160.357_2	JZZ.4	K01426	E3.5.1.4,_amiE	amidase [EC:3.5.1.4]	137.47	336.7	3e-101
QC4_scaffold_3260_curated_4	QC448_22	K01426	E3.5.1.4,_amiE	amidase [EC:3.5.1.4]	137.47	352.9	4.5e-106
QC4_scaffold_54_curated_72	QC443_77	K01426	E3.5.1.4,_amiE	amidase [EC:3.5.1.4]	137.47	357	1.9e-107
QZM_A2_scaffold_9814_curated_3	QZM_A248_33	K01426	E3.5.1.4,_amiE	amidase [EC:3.5.1.4]	137.47	354.7	1.9e-106
QZM_A3_scaffold_1406_curated_12	QZM_A348_16	K01426	E3.5.1.4,_amiE	amidase [EC:3.5.1.4]	137.47	354.7	1.7e-106
NODE_62_length_11321_cov_0.929784_3	JZ-2.136	K01438	argE	acetylornithine deacetylase [EC:3.5.1.16]	292.73	330.2	3.3e-99
DRTY7_scaffold_1323_curated_3	DRTY735_44	K01439	dapE	succinyl-diaminopimelate desuccinylase [EC:3.5.1.18]	265.73	265.8	4.5e-80
GD2_1_scaffold_370_curated_23	GD2_147_42	K01439	dapE	succinyl-diaminopimelate desuccinylase [EC:3.5.1.18]	265.73	278.3	1.9e-83
NODE_1323_length_6458_cov_9.19521_3	DRTY7.37	K01439	dapE	succinyl-diaminopimelate desuccinylase [EC:3.5.1.18]	265.73	265.8	5.6e-80
NODE_14_length_52095_cov_6.78389_38	DRTY-6.80	K01439	dapE	succinyl-diaminopimelate desuccinylase [EC:3.5.1.18]	265.73	280.6	3.7e-84
NODE_1558_length_13442_cov_156.806_12	JZZ.4	K01439	dapE	succinyl-diaminopimelate desuccinylase [EC:3.5.1.18]	265.73	269.5	5.3e-81
NODE_62_length_11321_cov_0.929784_3	JZ-2.136	K01439	dapE	succinyl-diaminopimelate desuccinylase [EC:3.5.1.18]	265.73	287.9	2.2e-86
QC4_scaffold_641_curated_10	QC448_22	K01439	dapE	succinyl-diaminopimelate desuccinylase [EC:3.5.1.18]	265.73	279	9.2e-84
QZM_A3_scaffold_479_curated_10	QZM_A348_16	K01439	dapE	succinyl-diaminopimelate desuccinylase [EC:3.5.1.18]	265.73	278.3	1.8e-83
DRTY7_scaffold_1129_curated_4	DRTY735_44	K01443	nagA,_AMDHD2	N-acetylglucosamine-6-phosphate deacetylase [EC:3.5.1.25]	69.73	402.6	1.7e-121
GD2_1_scaffold_33_curated_27	GD2_147_42	K01443	nagA,_AMDHD2	N-acetylglucosamine-6-phosphate deacetylase [EC:3.5.1.25]	69.73	405.3	6.6e-122
NODE_10_length_53689_cov_30.1441_22	JZ-1.89	K01443	nagA,_AMDHD2	N-acetylglucosamine-6-phosphate deacetylase [EC:3.5.1.25]	69.73	396.2	2.6e-119
NODE_1129_length_7660_cov_6.35674_4	DRTY7.37	K01443	nagA,_AMDHD2	N-acetylglucosamine-6-phosphate deacetylase [EC:3.5.1.25]	69.73	402.6	2.1e-121
NODE_4_length_137945_cov_6.71494_60	DRTY-6.80	K01443	nagA,_AMDHD2	N-acetylglucosamine-6-phosphate deacetylase [EC:3.5.1.25]	69.73	398.6	6.5e-120
NODE_5_length_68419_cov_14.124876_34	DRTY-1.18	K01443	nagA,_AMDHD2	N-acetylglucosamine-6-phosphate deacetylase [EC:3.5.1.25]	69.73	402.6	2.9e-121
QC4_scaffold_1124_curated_27	QC443_77	K01443	nagA,_AMDHD2	N-acetylglucosamine-6-phosphate deacetylase [EC:3.5.1.25]	69.73	396	2.4e-119
QC4_scaffold_157_curated_18	QC448_22	K01443	nagA,_AMDHD2	N-acetylglucosamine-6-phosphate deacetylase [EC:3.5.1.25]	69.73	407	1.5e-122
QZM_A2_scaffold_481_curated_6	QZM_A248_33	K01443	nagA,_AMDHD2	N-acetylglucosamine-6-phosphate deacetylase [EC:3.5.1.25]	69.73	406.5	2.9e-122
QZM_A3_scaffold_1819_curated_15	QZM_A348_16	K01443	nagA,_AMDHD2	N-acetylglucosamine-6-phosphate deacetylase [EC:3.5.1.25]	69.73	405.8	4.5e-122
DRTY7_scaffold_2678_curated_2	DRTY735_44	K01444	AGA,_aspG	N4-(beta-N-acetylglucosaminyl)-L-asparaginase [EC:3.5.1.26]	265.9	292.6	2e-88
GD2_1_scaffold_1054_curated_5	GD2_147_42	K01444	AGA,_aspG	N4-(beta-N-acetylglucosaminyl)-L-asparaginase [EC:3.5.1.26]	265.9	282.5	6.3e-85
GD2_1_scaffold_1966_curated_11	GD2_147_42	K01444	AGA,_aspG	N4-(beta-N-acetylglucosaminyl)-L-asparaginase [EC:3.5.1.26]	265.9	282.5	6.3e-85
NODE_17_length_34329_cov_16.400532_12	DRTY-1.18	K01444	AGA,_aspG	N4-(beta-N-acetylglucosaminyl)-L-asparaginase [EC:3.5.1.26]	265.9	294.3	1.1e-88
NODE_2678_length_3026_cov_8.21887_2	DRTY7.37	K01444	AGA,_aspG	N4-(beta-N-acetylglucosaminyl)-L-asparaginase [EC:3.5.1.26]	265.9	292.6	2.5e-88
QC4_scaffold_1230_curated_11	QC448_22	K01444	AGA,_aspG	N4-(beta-N-acetylglucosaminyl)-L-asparaginase [EC:3.5.1.26]	265.9	276.3	3.6e-83
NODE_205_length_2911_cov_0.914152_5	JZ-2.136	K01463	bshB1	N-acetylglucosamine malate deacetylase 1 [EC:3.5.1.-]	192.43	196.7	8.3e-59
B27_Guay9_scaffold_92995_5	B27_G9	K01470	E3.5.2.10	creatinine amidohydrolase [EC:3.5.2.10]	70.67	71.1	7.2e-21
DRTY7_scaffold_691_curated_11	DRTY735_44	K01470	E3.5.2.10	creatinine amidohydrolase [EC:3.5.2.10]	70.67	79.9	9.8e-24
GD2_1_scaffold_229_curated_18	GD2_147_42	K01470	E3.5.2.10	creatinine amidohydrolase [EC:3.5.2.10]	70.67	221.4	2.2e-66
GD2_1_scaffold_36_curated_54	GD2_147_42	K01470	E3.5.2.10	creatinine amidohydrolase [EC:3.5.2.10]	70.67	218.5	1.6e-65
GD2_1_scaffold_9698_curated_3	GD2_147_42	K01470	E3.5.2.10	creatinine amidohydrolase [EC:3.5.2.10]	70.67	87.4	1.3e-25
NODE_106_length_2952_cov_0.736991_1	DRTY-6.200	K01470	E3.5.2.10	creatinine amidohydrolase [EC:3.5.2.10]	70.67	192.8	3.2e-58
NODE_17_length_31450_cov_32.2983_13	JZ-1.89	K01470	E3.5.2.10	creatinine amidohydrolase [EC:3.5.2.10]	70.67	89.8	1.7e-26
NODE_228_length_60033_cov_153.318_53	JZZ.4	K01470	E3.5.2.10	creatinine amidohydrolase [EC:3.5.2.10]	70.67	98.5	3.4e-29
NODE_26_length_22595_cov_15.416058_10	DRTY-1.18	K01470	E3.5.2.10	creatinine amidohydrolase [EC:3.5.2.10]	70.67	211.6	1.5e-63
NODE_2839_length_2864_cov_7.04758_3	DRTY7.37	K01470	E3.5.2.10	creatinine amidohydrolase [EC:3.5.2.10]	70.67	211.6	1e-63
NODE_3_length_10429_cov_0.671423_11	DRTY-6.200	K01470	E3.5.2.10	creatinine amidohydrolase [EC:3.5.2.10]	70.67	81.4	2.5e-24
NODE_35_length_15977_cov_0.851924_12	JZ-2.136	K01470	E3.5.2.10	creatinine amidohydrolase [EC:3.5.2.10]	70.67	192.6	1.2e-57
NODE_4_length_137945_cov_6.71494_12	DRTY-6.80	K01470	E3.5.2.10	creatinine amidohydrolase [EC:3.5.2.10]	70.67	146.5	1.3e-43
NODE_4_length_86970_cov_15.386237_20	DRTY-1.18	K01470	E3.5.2.10	creatinine amidohydrolase [EC:3.5.2.10]	70.67	213.8	3.1e-64
NODE_44_length_10780_cov_5.46278_7	DRTY-6.80	K01470	E3.5.2.10	creatinine amidohydrolase [EC:3.5.2.10]	70.67	219.3	9.1e-66
NODE_47_length_14101_cov_0.948977_10	JZ-2.136	K01470	E3.5.2.10	creatinine amidohydrolase [EC:3.5.2.10]	70.67	133.8	9.6e-40
NODE_53_length_5722_cov_58.9491_6	JZ-1.89	K01470	E3.5.2.10	creatinine amidohydrolase [EC:3.5.2.10]	70.67	98.5	4e-29
NODE_57_length_11789_cov_0.901046_11	JZ-2.136	K01470	E3.5.2.10	creatinine amidohydrolase [EC:3.5.2.10]	70.67	117.8	7e-35
NODE_691_length_13740_cov_9.26084_11	DRTY7.37	K01470	E3.5.2.10	creatinine amidohydrolase [EC:3.5.2.10]	70.67	79.9	1.2e-23
NODE_78_length_9509_cov_0.87492_5	JZ-2.136	K01470	E3.5.2.10	creatinine amidohydrolase [EC:3.5.2.10]	70.67	175.9	1.5e-52
NODE_8_length_53981_cov_18.321610_26	DRTY-1.18	K01470	E3.5.2.10	creatinine amidohydrolase [EC:3.5.2.10]	70.67	81.4	6e-24
NODE_8_length_93021_cov_5.4736_4	DRTY-6.80	K01470	E3.5.2.10	creatinine amidohydrolase [EC:3.5.2.10]	70.67	86.5	2.4e-25
NODE_91_length_3255_cov_0.689578_3	DRTY-6.200	K01470	E3.5.2.10	creatinine amidohydrolase [EC:3.5.2.10]	70.67	211.6	6.1e-64
QC4_scaffold_184_curated_43	QC448_22	K01470	E3.5.2.10	creatinine amidohydrolase [EC:3.5.2.10]	70.67	146.3	1.2e-43
QC4_scaffold_212_curated_18	QC448_22	K01470	E3.5.2.10	creatinine amidohydrolase [EC:3.5.2.10]	70.67	92.9	2.2e-27
QC4_scaffold_230_curated_3	QC448_22	K01470	E3.5.2.10	creatinine amidohydrolase [EC:3.5.2.10]	70.67	217.2	3.2e-65
QC4_scaffold_283_curated_25	QC443_77	K01470	E3.5.2.10	creatinine amidohydrolase [EC:3.5.2.10]	70.67	217.5	1.9e-65
QC4_scaffold_501_curated_37	QC443_77	K01470	E3.5.2.10	creatinine amidohydrolase [EC:3.5.2.10]	70.67	89.6	1.7e-26
QC4_scaffold_6197_curated_2	QC448_22	K01470	E3.5.2.10	creatinine amidohydrolase [EC:3.5.2.10]	70.67	219.3	7.4e-66
QZM_A2_scaffold_1242_curated_5	QZM_A248_33	K01470	E3.5.2.10	creatinine amidohydrolase [EC:3.5.2.10]	70.67	221.4	2.3e-66
QZM_A2_scaffold_262_curated_3	QZM_A248_33	K01470	E3.5.2.10	creatinine amidohydrolase [EC:3.5.2.10]	70.67	84.2	1.3e-24
QZM_A2_scaffold_97_curated_65	QZM_A248_33	K01470	E3.5.2.10	creatinine amidohydrolase [EC:3.5.2.10]	70.67	146.9	1.1e-43
QZM_A3_scaffold_411_curated_19	QZM_A348_16	K01470	E3.5.2.10	creatinine amidohydrolase [EC:3.5.2.10]	70.67	84.2	1.2e-24
QZM_A3_scaffold_4388_curated_8	QZM_A348_16	K01470	E3.5.2.10	creatinine amidohydrolase [EC:3.5.2.10]	70.67	218.5	1.6e-65
QZM_A3_scaffold_6426_curated_2	QZM_A348_16	K01470	E3.5.2.10	creatinine amidohydrolase [EC:3.5.2.10]	70.67	146.7	1.2e-43
QZM_A3_scaffold_798_curated_21	QZM_A348_16	K01470	E3.5.2.10	creatinine amidohydrolase [EC:3.5.2.10]	70.67	221.4	2.2e-66
B27_Guay9_scaffold_26988_3	B27_G9	K01480	speB	agmatinase [EC:3.5.3.11]	189.73	200	4.4e-60
B48_Guay17_scaffold_03364_5	B48_G17	K01480	speB	agmatinase [EC:3.5.3.11]	189.73	255.5	4.5e-77
DRTY7_scaffold_1210_curated_6	DRTY735_44	K01480	speB	agmatinase [EC:3.5.3.11]	189.73	225.2	7e-68
GD2_1_scaffold_134_curated_37	GD2_147_42	K01480	speB	agmatinase [EC:3.5.3.11]	189.73	250.2	4.6e-75
NODE_1_length_117455_cov_18.338555_108	DRTY-1.18	K01480	speB	agmatinase [EC:3.5.3.11]	189.73	227.6	2.3e-68
NODE_1210_length_7084_cov_9.17051_6	DRTY7.37	K01480	speB	agmatinase [EC:3.5.3.11]	189.73	225.2	8.7e-68
NODE_28_length_22828_cov_6.51923_19	DRTY-6.80	K01480	speB	agmatinase [EC:3.5.3.11]	189.73	243	7.1e-73
NODE_347_length_44927_cov_155.787_34	JZZ.4	K01480	speB	agmatinase [EC:3.5.3.11]	189.73	241	1.8e-72
QC4_scaffold_138_curated_18	QC443_77	K01480	speB	agmatinase [EC:3.5.3.11]	189.73	246.1	4.6e-74
QZM_A3_scaffold_12764_curated_3	QZM_A348_16	K01480	speB	agmatinase [EC:3.5.3.11]	189.73	224.1	3.7e-67
GD2_1_scaffold_52_curated_29	GD2_147_42	K01486	ade	adenine deaminase [EC:3.5.4.2]	117.53	771.3	9.4e-233
NODE_1736_length_4739_cov_7.32087_5	DRTY7.37	K01486	ade	adenine deaminase [EC:3.5.4.2]	117.53	250.7	1.6e-75
NODE_1786_length_4622_cov_7.0399_1	DRTY7.37	K01486	ade	adenine deaminase [EC:3.5.4.2]	117.53	778.2	3.7e-235
NODE_228_length_60033_cov_153.318_19	JZZ.4	K01486	ade	adenine deaminase [EC:3.5.4.2]	117.53	773.6	1.1e-233
NODE_25_length_23366_cov_13.175137_16	DRTY-1.18	K01486	ade	adenine deaminase [EC:3.5.4.2]	117.53	777.2	1e-234
NODE_4_length_86970_cov_15.386237_65	DRTY-1.18	K01486	ade	adenine deaminase [EC:3.5.4.2]	117.53	385	5.2e-116
NODE_5_length_131655_cov_7.8435_30	DRTY-6.80	K01486	ade	adenine deaminase [EC:3.5.4.2]	117.53	769.1	4.2e-232
NODE_52_length_12172_cov_0.934662_6	JZ-2.136	K01486	ade	adenine deaminase [EC:3.5.4.2]	117.53	725.2	7.8e-219
NODE_7_length_56377_cov_33.0766_23	JZ-1.89	K01486	ade	adenine deaminase [EC:3.5.4.2]	117.53	789.1	2.7e-238
QC4_scaffold_212_curated_49	QC448_22	K01486	ade	adenine deaminase [EC:3.5.4.2]	117.53	771	8.7e-233
QC4_scaffold_546_curated_28	QC443_77	K01486	ade	adenine deaminase [EC:3.5.4.2]	117.53	769.2	2.3e-232
QZM_A2_scaffold_5507_curated_3	QZM_A248_33	K01486	ade	adenine deaminase [EC:3.5.4.2]	117.53	767	2e-231
QZM_A3_scaffold_1930_curated_7	QZM_A348_16	K01486	ade	adenine deaminase [EC:3.5.4.2]	117.53	767	1.8e-231
QZM_A3_scaffold_8098_curated_3	QZM_A348_16	K01486	ade	adenine deaminase [EC:3.5.4.2]	117.53	619.7	7.2e-187
NODE_70_length_10338_cov_0.945451_2	JZ-2.136	K01489	cdd,_CDA	cytidine deaminase [EC:3.5.4.5]	41.4	82.6	4.6e-24
NODE_127_length_2534_cov_0.581637_1	DRTY-6.200	K01496	hisI	phosphoribosyl-AMP cyclohydrolase [EC:3.5.4.19]	194.97	201.6	7.8e-61
NODE_29_length_18482_cov_11.619177_4	DRTY-1.18	K01496	hisI	phosphoribosyl-AMP cyclohydrolase [EC:3.5.4.19]	194.97	201.5	2.1e-60
DRTY7_scaffold_1124_curated_9	DRTY735_44	K01507	ppa	inorganic pyrophosphatase [EC:3.6.1.1]	19.1	139.5	7.3e-42
NODE_1_length_266602_cov_8.95875_3	DRTY-6.80	K01507	ppa	inorganic pyrophosphatase [EC:3.6.1.1]	19.1	150.4	8.8e-45
NODE_1124_length_7715_cov_8.81352_9	DRTY7.37	K01507	ppa	inorganic pyrophosphatase [EC:3.6.1.1]	19.1	139.5	9.1e-42
NODE_126_length_5879_cov_0.791551_5	JZ-2.136	K01507	ppa	inorganic pyrophosphatase [EC:3.6.1.1]	19.1	148.6	3.1e-44
NODE_15_length_40022_cov_14.954305_11	DRTY-1.18	K01507	ppa	inorganic pyrophosphatase [EC:3.6.1.1]	19.1	139.5	1.3e-41
NODE_5335_length_3698_cov_103.621_2	JZZ.4	K01507	ppa	inorganic pyrophosphatase [EC:3.6.1.1]	19.1	145.9	1.3e-43
B27_Guay9_scaffold_43370_2	B27_G9	K01512	acyP	acylphosphatase [EC:3.6.1.7]	73.73	111.8	4.1e-33
GD2_1_scaffold_108_curated_45	GD2_147_42	K01512	acyP	acylphosphatase [EC:3.6.1.7]	73.73	107.8	1.2e-31
NODE_14_length_36177_cov_34.6569_13	JZ-1.89	K01512	acyP	acylphosphatase [EC:3.6.1.7]	73.73	114.5	7.7e-34
NODE_15_length_40022_cov_14.954305_2	DRTY-1.18	K01512	acyP	acylphosphatase [EC:3.6.1.7]	73.73	95.5	4.4e-28
NODE_42_length_14834_cov_0.881417_15	JZ-2.136	K01512	acyP	acylphosphatase [EC:3.6.1.7]	73.73	109.6	3.2e-32
NODE_63_length_5601_cov_7.5137_3	DRTY-6.80	K01512	acyP	acylphosphatase [EC:3.6.1.7]	73.73	104.8	9.5e-31
NODE_855_length_23634_cov_157.277_18	JZZ.4	K01512	acyP	acylphosphatase [EC:3.6.1.7]	73.73	118.7	3.4e-35
QC4_scaffold_7816_curated_5	QC448_22	K01512	acyP	acylphosphatase [EC:3.6.1.7]	73.73	105.7	3.9e-31
QZM_A2_scaffold_14880_curated_2	QZM_A248_33	K01512	acyP	acylphosphatase [EC:3.6.1.7]	73.73	75.2	1.1e-21
QZM_A2_scaffold_2519_curated_13	QZM_A248_33	K01512	acyP	acylphosphatase [EC:3.6.1.7]	73.73	107.8	1.3e-31
QZM_A3_scaffold_17149_curated_2	QZM_A348_16	K01512	acyP	acylphosphatase [EC:3.6.1.7]	73.73	76.7	3.6e-22
B27_Guay9_scaffold_40010_3	B27_G9	K01515	nudF	ADP-ribose pyrophosphatase [EC:3.6.1.13]	119.37	175.7	1.3e-52
NODE_12_length_65556_cov_7.488_69	DRTY-6.80	K01515	nudF	ADP-ribose pyrophosphatase [EC:3.6.1.13]	119.37	181.7	3.3e-54
NODE_2_length_37785_cov_0.95815_39	JZ-2.136	K01515	nudF	ADP-ribose pyrophosphatase [EC:3.6.1.13]	119.37	171	5.9e-51
NODE_46_length_130200_cov_154.682_62	JZZ.4	K01515	nudF	ADP-ribose pyrophosphatase [EC:3.6.1.13]	119.37	176.9	5.9e-53
NODE_50_length_5402_cov_15.292701_3	DRTY-1.18	K01515	nudF	ADP-ribose pyrophosphatase [EC:3.6.1.13]	119.37	155.1	2.9e-46
QC4_scaffold_186_curated_36	QC443_77	K01515	nudF	ADP-ribose pyrophosphatase [EC:3.6.1.13]	119.37	169.8	8.5e-51
QC4_scaffold_830_curated_11	QC448_22	K01515	nudF	ADP-ribose pyrophosphatase [EC:3.6.1.13]	119.37	181.4	3.4e-54
QZM_A2_scaffold_9043_curated_5	QZM_A248_33	K01515	nudF	ADP-ribose pyrophosphatase [EC:3.6.1.13]	119.37	173.1	1.5e-51
NODE_4_length_8443_cov_0.949856_9	DRTY-6.200	K01520	dut,_DUT	dUTP pyrophosphatase [EC:3.6.1.23]	57	60.6	5.3e-18
GD2_1_scaffold_1436_curated_2	GD2_147_42	K01529	yjjX	inosine/xanthosine triphosphatase [EC:3.6.1.-]	73.17	214.5	1.5e-64
QZM_A2_scaffold_7712_curated_4	QZM_A248_33	K01529	yjjX	inosine/xanthosine triphosphatase [EC:3.6.1.-]	73.17	211.2	1.6e-63
QZM_A3_scaffold_10472_curated_4	QZM_A348_16	K01529	yjjX	inosine/xanthosine triphosphatase [EC:3.6.1.-]	73.17	111.3	4.8e-33
GD2_1_scaffold_4756_curated_6	GD2_147_42	K01531	mgtA,_mgtB	P-type Mg2+ transporter [EC:7.2.2.14]	733.53	1300	0
NODE_18_length_39570_cov_7.72056_3	DRTY-6.80	K01531	mgtA,_mgtB	P-type Mg2+ transporter [EC:7.2.2.14]	733.53	1305	0
NODE_29_length_18482_cov_11.619177_1	DRTY-1.18	K01531	mgtA,_mgtB	P-type Mg2+ transporter [EC:7.2.2.14]	733.53	1112.6	0
NODE_5_length_131655_cov_7.8435_61	DRTY-6.80	K01531	mgtA,_mgtB	P-type Mg2+ transporter [EC:7.2.2.14]	733.53	1139.7	0
QC4_scaffold_645_curated_20	QC448_22	K01531	mgtA,_mgtB	P-type Mg2+ transporter [EC:7.2.2.14]	733.53	877.5	1.5e-264
QZM_A2_scaffold_949_curated_3	QZM_A248_33	K01531	mgtA,_mgtB	P-type Mg2+ transporter [EC:7.2.2.14]	733.53	1263.1	0
QZM_A2_scaffold_983_curated_5	QZM_A248_33	K01531	mgtA,_mgtB	P-type Mg2+ transporter [EC:7.2.2.14]	733.53	1087.7	0
QZM_A3_scaffold_2371_curated_3	QZM_A348_16	K01531	mgtA,_mgtB	P-type Mg2+ transporter [EC:7.2.2.14]	733.53	1087.7	0
QZM_A3_scaffold_2928_curated_3	QZM_A348_16	K01531	mgtA,_mgtB	P-type Mg2+ transporter [EC:7.2.2.14]	733.53	1263.1	0
GD2_1_scaffold_108_curated_50	GD2_147_42	K01533	copB	P-type Cu2+ transporter [EC:7.2.2.9]	711.5	903.4	2.1e-272
GD2_1_scaffold_1640_curated_4	GD2_147_42	K01533	copB	P-type Cu2+ transporter [EC:7.2.2.9]	711.5	926.3	2.7e-279
GD2_1_scaffold_6923_curated_1	GD2_147_42	K01533	copB	P-type Cu2+ transporter [EC:7.2.2.9]	711.5	835.5	7.1e-252
NODE_10_length_75986_cov_4.18922_1	DRTY-6.80	K01533	copB	P-type Cu2+ transporter [EC:7.2.2.9]	711.5	909.5	3.1e-274
NODE_108_length_89024_cov_152.8_90	JZZ.4	K01533	copB	P-type Cu2+ transporter [EC:7.2.2.9]	711.5	890	1.5e-268
NODE_11_length_24750_cov_0.824108_21	JZ-2.136	K01533	copB	P-type Cu2+ transporter [EC:7.2.2.9]	711.5	871.6	8.9e-263
NODE_19_length_32834_cov_13.515914_20	DRTY-1.18	K01533	copB	P-type Cu2+ transporter [EC:7.2.2.9]	711.5	875.6	3.7e-264
NODE_72_length_5051_cov_7.11353_2	DRTY-6.80	K01533	copB	P-type Cu2+ transporter [EC:7.2.2.9]	711.5	885.7	4.8e-267
QC4_scaffold_7944_curated_3	QC448_22	K01533	copB	P-type Cu2+ transporter [EC:7.2.2.9]	711.5	892.9	2.5e-269
QZM_A2_scaffold_13293_curated_1	QZM_A248_33	K01533	copB	P-type Cu2+ transporter [EC:7.2.2.9]	711.5	867.3	1.9e-261
QZM_A3_scaffold_16979_curated_3	QZM_A348_16	K01533	copB	P-type Cu2+ transporter [EC:7.2.2.9]	711.5	895.4	5.8e-270
NODE_1758_length_4683_cov_7.72463_1	DRTY7.37	K01534	zntA	Zn2+/Cd2+-exporting ATPase [EC:7.2.2.12 7.2.2.21]	723.07	741.2	9.6e-224
NODE_12_length_46139_cov_20.817352_32	DRTY-1.18	K01535	PMA1,_PMA2	H+-transporting ATPase [EC:7.1.2.1]	602.67	1157.3	0
NODE_127_length_5866_cov_0.583377_2	JZ-2.136	K01535	PMA1,_PMA2	H+-transporting ATPase [EC:7.1.2.1]	602.67	826.9	3.4e-249
NODE_2759_length_2940_cov_8.82008_1	DRTY7.37	K01535	PMA1,_PMA2	H+-transporting ATPase [EC:7.1.2.1]	602.67	864.5	7.5e-261
NODE_5_length_131655_cov_7.8435_62	DRTY-6.80	K01535	PMA1,_PMA2	H+-transporting ATPase [EC:7.1.2.1]	602.67	829.7	4.9e-250
NODE_6_length_64530_cov_15.521187_3	DRTY-1.18	K01535	PMA1,_PMA2	H+-transporting ATPase [EC:7.1.2.1]	602.67	864.5	1.1e-260
QZM_A2_scaffold_949_curated_4	QZM_A248_33	K01535	PMA1,_PMA2	H+-transporting ATPase [EC:7.1.2.1]	602.67	622	2.8e-187
QZM_A3_scaffold_2928_curated_4	QZM_A348_16	K01535	PMA1,_PMA2	H+-transporting ATPase [EC:7.1.2.1]	602.67	824.9	1.4e-248
B27_Guay9_scaffold_65339_2	B27_G9	K01537	ATP2C	P-type Ca2+ transporter type 2C [EC:7.2.2.10]	913.47	958	5.1e-289
GD2_1_scaffold_134_curated_10	GD2_147_42	K01537	ATP2C	P-type Ca2+ transporter type 2C [EC:7.2.2.10]	913.47	972.4	4.1e-293
NODE_13_length_53570_cov_7.80203_3	DRTY-6.80	K01537	ATP2C	P-type Ca2+ transporter type 2C [EC:7.2.2.10]	913.47	987.2	1.4e-297
NODE_2_length_148058_cov_8.27342_100	DRTY-6.80	K01537	ATP2C	P-type Ca2+ transporter type 2C [EC:7.2.2.10]	913.47	980.3	1.6e-295
NODE_20_length_23307_cov_32.5457_11	JZ-1.89	K01537	ATP2C	P-type Ca2+ transporter type 2C [EC:7.2.2.10]	913.47	993.9	9.6e-300
NODE_24_length_23923_cov_13.778828_17	DRTY-1.18	K01537	ATP2C	P-type Ca2+ transporter type 2C [EC:7.2.2.10]	913.47	984.5	6.2e-297
NODE_491_length_35937_cov_147.499_21	JZZ.4	K01537	ATP2C	P-type Ca2+ transporter type 2C [EC:7.2.2.10]	913.47	993.4	1.1e-299
NODE_491_length_35937_cov_147.499_23	JZZ.4	K01537	ATP2C	P-type Ca2+ transporter type 2C [EC:7.2.2.10]	913.47	981.5	4.3e-296
NODE_55_length_5482_cov_86.5475_2	JZ-1.89	K01537	ATP2C	P-type Ca2+ transporter type 2C [EC:7.2.2.10]	913.47	993.4	1.4e-299
NODE_64_length_4945_cov_25.0469_4	JZ-1.89	K01537	ATP2C	P-type Ca2+ transporter type 2C [EC:7.2.2.10]	913.47	986.4	1.8e-297
QZM_A2_scaffold_2926_curated_11	QZM_A248_33	K01537	ATP2C	P-type Ca2+ transporter type 2C [EC:7.2.2.10]	913.47	971.9	6.2e-293
QZM_A2_scaffold_314_curated_29	QZM_A248_33	K01537	ATP2C	P-type Ca2+ transporter type 2C [EC:7.2.2.10]	913.47	992.7	3.1e-299
QZM_A3_scaffold_611_curated_23	QZM_A348_16	K01537	ATP2C	P-type Ca2+ transporter type 2C [EC:7.2.2.10]	913.47	915.1	8.1e-276
GD2_1_scaffold_8090_curated_7	GD2_147_42	K01551	arsA,_ASNA1,_GET3	arsenite/tail-anchored protein-transporting ATPase [EC:7.3.2.7 7.3.-.-]	109.47	221	4.1e-66
NODE_6_length_32821_cov_0.870924_25	JZ-2.136	K01551	arsA,_ASNA1,_GET3	arsenite/tail-anchored protein-transporting ATPase [EC:7.3.2.7 7.3.-.-]	109.47	217	6.6e-65										phosphate	synthase	[EC:2.5.1.105]
NODE_11_length_47806_cov_16.574676_18	DRTY-1.18	K01586	lysA	diaminopimelate decarboxylase [EC:4.1.1.20]	285	414.9	6.1e-125
QZM_A2_scaffold_1859_curated_7	QZM_A248_33	K01586	lysA	diaminopimelate decarboxylase [EC:4.1.1.20]	285	445	7.1e-134
QZM_A3_scaffold_1401_curated_11	QZM_A348_16	K01586	lysA	diaminopimelate decarboxylase [EC:4.1.1.20]	285	445	6.6e-134
B27_Guay9_scaffold_96477_2	B27_G9	K01588	purE	5-(carboxyamino)imidazole ribonucleotide mutase [EC:5.4.99.18]	117.67	190.6	2.3e-57
GD2_1_scaffold_2150_curated_1	GD2_147_42	K01588	purE	5-(carboxyamino)imidazole ribonucleotide mutase [EC:5.4.99.18]	117.67	180.8	3.8e-54
NODE_1386_length_14995_cov_145.123_14	JZZ.4	K01588	purE	5-(carboxyamino)imidazole ribonucleotide mutase [EC:5.4.99.18]	117.67	208.7	7.2e-63
NODE_19_length_27565_cov_30.0428_6	JZ-1.89	K01588	purE	5-(carboxyamino)imidazole ribonucleotide mutase [EC:5.4.99.18]	117.67	208	1.4e-62
NODE_5_length_131655_cov_7.8435_94	DRTY-6.80	K01588	purE	5-(carboxyamino)imidazole ribonucleotide mutase [EC:5.4.99.18]	117.67	208.2	1.6e-62
NODE_67_length_4718_cov_45.9948_4	JZ-1.89	K01588	purE	5-(carboxyamino)imidazole ribonucleotide mutase [EC:5.4.99.18]	117.67	208.7	8.5e-63
NODE_71_length_10248_cov_0.809999_9	JZ-2.136	K01588	purE	5-(carboxyamino)imidazole ribonucleotide mutase [EC:5.4.99.18]	117.67	223.8	2.8e-67
QC4_scaffold_262_curated_2	QC448_22	K01588	purE	5-(carboxyamino)imidazole ribonucleotide mutase [EC:5.4.99.18]	117.67	204.3	2.1e-61
QC4_scaffold_3153_curated_11	QC443_77	K01588	purE	5-(carboxyamino)imidazole ribonucleotide mutase [EC:5.4.99.18]	117.67	204.5	1.3e-61
QZM_A2_scaffold_789_curated_27	QZM_A248_33	K01588	purE	5-(carboxyamino)imidazole ribonucleotide mutase [EC:5.4.99.18]	117.67	201	2.8e-60
B27_Guay9_scaffold_16145_6	B27_G9	K01596	E4.1.1.32,_pckA,_PCK	phosphoenolpyruvate carboxykinase (GTP) [EC:4.1.1.32]	121.2	517.5	4.2e-156
GD2_1_scaffold_949_curated_6	GD2_147_42	K01596	E4.1.1.32,_pckA,_PCK	phosphoenolpyruvate carboxykinase (GTP) [EC:4.1.1.32]	121.2	477.5	9.3e-144
NODE_1_length_266602_cov_8.95875_266	DRTY-6.80	K01596	E4.1.1.32,_pckA,_PCK	phosphoenolpyruvate carboxykinase (GTP) [EC:4.1.1.32]	121.2	474.6	6.8e-143
NODE_6_length_60281_cov_33.2735_32	JZ-1.89	K01596	E4.1.1.32,_pckA,_PCK	phosphoenolpyruvate carboxykinase (GTP) [EC:4.1.1.32]	121.2	493.2	1.2e-148
NODE_671_length_28423_cov_152.701_31	JZZ.4	K01596	E4.1.1.32,_pckA,_PCK	phosphoenolpyruvate carboxykinase (GTP) [EC:4.1.1.32]	121.2	487.7	4.8e-147
QC4_scaffold_408_curated_25	QC443_77	K01596	E4.1.1.32,_pckA,_PCK	phosphoenolpyruvate carboxykinase (GTP) [EC:4.1.1.32]	121.2	491.4	3.4e-148
QZM_A2_scaffold_1494_curated_9	QZM_A248_33	K01596	E4.1.1.32,_pckA,_PCK	phosphoenolpyruvate carboxykinase (GTP) [EC:4.1.1.32]	121.2	477.2	1.2e-143
QZM_A3_scaffold_1733_curated_4	QZM_A348_16	K01596	E4.1.1.32,_pckA,_PCK	phosphoenolpyruvate carboxykinase (GTP) [EC:4.1.1.32]	121.2	478.7	3.9e-144
B48_Guay17_scaffold_06261_5	B48_G17	K01607	pcaC	4-carboxymuconolactone decarboxylase [EC:4.1.1.44]	21.73	48.5	4.7e-14
NODE_3237_length_2507_cov_6.63982_1	DRTY7.37	K01610	E4.1.1.49,_pckA	phosphoenolpyruvate carboxykinase (ATP) [EC:4.1.1.49]	60.73	86.1	1.4e-25
NODE_5_length_68419_cov_14.124876_66	DRTY-1.18	K01610	E4.1.1.49,_pckA	phosphoenolpyruvate carboxykinase (ATP) [EC:4.1.1.49]	60.73	106.2	1.7e-31
B27_Guay9_scaffold_16719_7	B27_G9	K01611	speD,_AMD1	S-adenosylmethionine decarboxylase [EC:4.1.1.50]	18.6	65.8	3e-19
GD2_1_scaffold_1102_curated_8	GD2_147_42	K01611	speD,_AMD1	S-adenosylmethionine decarboxylase [EC:4.1.1.50]	18.6	73.4	2.5e-21
NODE_1005_length_20507_cov_154.134_9	JZZ.4	K01611	speD,_AMD1	S-adenosylmethionine decarboxylase [EC:4.1.1.50]	18.6	73	2e-21
NODE_2_length_117266_cov_15.959305_29	DRTY-1.18	K01611	speD,_AMD1	S-adenosylmethionine decarboxylase [EC:4.1.1.50]	18.6	68.1	7.1e-20
NODE_3_length_140482_cov_7.08238_54	DRTY-6.80	K01611	speD,_AMD1	S-adenosylmethionine decarboxylase [EC:4.1.1.50]	18.6	71.7	8.4e-21										[EC:2.3.1.201]
NODE_4_length_64989_cov_32.75_66	JZ-1.89	K01611	speD,_AMD1	S-adenosylmethionine decarboxylase [EC:4.1.1.50]	18.6	71.8	5.7e-21
NODE_40_length_12375_cov_2.03592_6	DRTY-6.80	K01611	speD,_AMD1	S-adenosylmethionine decarboxylase [EC:4.1.1.50]	18.6	70	2.7e-20
QC4_scaffold_1149_curated_13	QC448_22	K01611	speD,_AMD1	S-adenosylmethionine decarboxylase [EC:4.1.1.50]	18.6	72.7	3.2e-21
QZM_A2_scaffold_283_curated_42	QZM_A248_33	K01611	speD,_AMD1	S-adenosylmethionine decarboxylase [EC:4.1.1.50]	18.6	72.7	4.4e-21
QZM_A3_scaffold_93_curated_24	QZM_A348_16	K01611	speD,_AMD1	S-adenosylmethionine decarboxylase [EC:4.1.1.50]	18.6	72.7	4.1e-21
B48_Guay17_scaffold_03654_1	B48_G17	K01619	deoC,_DERA	deoxyribose-phosphate aldolase [EC:4.1.2.4]	44.87	190.7	1.7e-57
DRTY7_scaffold_1425_curated_2	DRTY735_44	K01619	deoC,_DERA	deoxyribose-phosphate aldolase [EC:4.1.2.4]	44.87	223.8	1.5e-67
GD2_1_scaffold_229_curated_28	GD2_147_42	K01619	deoC,_DERA	deoxyribose-phosphate aldolase [EC:4.1.2.4]	44.87	83.2	2.2e-24
GD2_1_scaffold_5499_curated_9	GD2_147_42	K01619	deoC,_DERA	deoxyribose-phosphate aldolase [EC:4.1.2.4]	44.87	278.7	7.4e-84
NODE_1425_length_5874_cov_8.6186_2	DRTY7.37	K01619	deoC,_DERA	deoxyribose-phosphate aldolase [EC:4.1.2.4]	44.87	223.8	1.9e-67
NODE_144_length_4843_cov_0.70017_1	JZ-2.136	K01619	deoC,_DERA	deoxyribose-phosphate aldolase [EC:4.1.2.4]	44.87	104.9	5.6e-31
NODE_15_length_43856_cov_5.95385_19	DRTY-6.80	K01619	deoC,_DERA	deoxyribose-phosphate aldolase [EC:4.1.2.4]	44.87	267.7	1.7e-80
NODE_2_length_148058_cov_8.27342_26	DRTY-6.80	K01619	deoC,_DERA	deoxyribose-phosphate aldolase [EC:4.1.2.4]	44.87	84.8	7.4e-25
NODE_2496_length_8472_cov_158.402_4	JZZ.4	K01619	deoC,_DERA	deoxyribose-phosphate aldolase [EC:4.1.2.4]	44.87	55.5	3.8e-16
NODE_4_length_64989_cov_32.75_27	JZ-1.89	K01619	deoC,_DERA	deoxyribose-phosphate aldolase [EC:4.1.2.4]	44.87	262.3	5.2e-79
NODE_46_length_130200_cov_154.682_125	JZZ.4	K01619	deoC,_DERA	deoxyribose-phosphate aldolase [EC:4.1.2.4]	44.87	265.7	4.3e-80
NODE_8_length_53981_cov_18.321610_31	DRTY-1.18	K01619	deoC,_DERA	deoxyribose-phosphate aldolase [EC:4.1.2.4]	44.87	223.8	2.6e-67
NODE_8_length_55441_cov_32.0051_43	JZ-1.89	K01619	deoC,_DERA	deoxyribose-phosphate aldolase [EC:4.1.2.4]	44.87	61.4	7.1e-18
QC4_scaffold_1279_curated_3	QC443_77	K01619	deoC,_DERA	deoxyribose-phosphate aldolase [EC:4.1.2.4]	44.87	261	1e-78
QC4_scaffold_230_curated_13	QC448_22	K01619	deoC,_DERA	deoxyribose-phosphate aldolase [EC:4.1.2.4]	44.87	79.1	3.1e-23
QC4_scaffold_262_curated_17	QC448_22	K01619	deoC,_DERA	deoxyribose-phosphate aldolase [EC:4.1.2.4]	44.87	85.9	2.7e-25
QZM_A2_scaffold_1242_curated_15	QZM_A248_33	K01619	deoC,_DERA	deoxyribose-phosphate aldolase [EC:4.1.2.4]	44.87	89.4	3.1e-26
QZM_A2_scaffold_2333_curated_1	QZM_A248_33	K01619	deoC,_DERA	deoxyribose-phosphate aldolase [EC:4.1.2.4]	44.87	134.7	5.3e-40
QZM_A2_scaffold_3001_curated_15	QZM_A248_33	K01619	deoC,_DERA	deoxyribose-phosphate aldolase [EC:4.1.2.4]	44.87	175.8	1.6e-52
QZM_A2_scaffold_4739_curated_1	QZM_A248_33	K01619	deoC,_DERA	deoxyribose-phosphate aldolase [EC:4.1.2.4]	44.87	89.4	3.1e-26
QZM_A3_scaffold_1911_curated_1	QZM_A348_16	K01619	deoC,_DERA	deoxyribose-phosphate aldolase [EC:4.1.2.4]	44.87	101.3	7.2e-30
QZM_A3_scaffold_7535_curated_6	QZM_A348_16	K01619	deoC,_DERA	deoxyribose-phosphate aldolase [EC:4.1.2.4]	44.87	95.9	3.2e-28
QZM_A3_scaffold_798_curated_11	QZM_A348_16	K01619	deoC,_DERA	deoxyribose-phosphate aldolase [EC:4.1.2.4]	44.87	89.4	2.9e-26
QZM_A3_scaffold_8014_curated_1	QZM_A348_16	K01619	deoC,_DERA	deoxyribose-phosphate aldolase [EC:4.1.2.4]	44.87	112.5	2.7e-33
NODE_60_length_11537_cov_0.898948_9	JZ-2.136	K01620	ltaE	threonine aldolase [EC:4.1.2.48]	76.83	459.8	2e-138
B48_Guay17_scaffold_01575_12	B48_G17	K01622	K01622	fructose 1,6-bisphosphate aldolase/phosphatase [EC:4.1.2.13 3.1.3.11]	96.5	631.7	5.3e-191
NODE_14_length_52095_cov_6.78389_12	DRTY-6.80	K01624	FBA,_fbaA	fructose-bisphosphate aldolase, class II [EC:4.1.2.13]	115.67	241.4	2.4e-72
NODE_29_length_16644_cov_0.774717_6	JZ-2.136	K01624	FBA,_fbaA	fructose-bisphosphate aldolase, class II [EC:4.1.2.13]	115.67	236.8	6.2e-71
NODE_5_length_68419_cov_14.124876_30	DRTY-1.18	K01624	FBA,_fbaA	fructose-bisphosphate aldolase, class II [EC:4.1.2.13]	115.67	245.2	1.2e-73
NODE_62_length_3782_cov_0.556498_1	DRTY-6.200	K01624	FBA,_fbaA	fructose-bisphosphate aldolase, class II [EC:4.1.2.13]	115.67	248.6	4.7e-75
QC4_scaffold_1028_curated_4	QC448_22	K01624	FBA,_fbaA	fructose-bisphosphate aldolase, class II [EC:4.1.2.13]	115.67	239.3	8.2e-72
GD2_1_scaffold_6143_curated_1	GD2_147_42	K01628	fucA	L-fuculose-phosphate aldolase [EC:4.1.2.17]	207.77	215.7	1.1e-64
NODE_123_length_2603_cov_0.462439_5	DRTY-6.200	K01628	fucA	L-fuculose-phosphate aldolase [EC:4.1.2.17]	207.77	213.5	1.4e-64
NODE_6_length_60281_cov_33.2735_66	JZ-1.89	K01628	fucA	L-fuculose-phosphate aldolase [EC:4.1.2.17]	207.77	235.5	7.4e-71
QZM_A2_scaffold_901_curated_15	QZM_A248_33	K01628	fucA	L-fuculose-phosphate aldolase [EC:4.1.2.17]	207.77	219.6	7.5e-66
QZM_A3_scaffold_762_curated_16	QZM_A348_16	K01628	fucA	L-fuculose-phosphate aldolase [EC:4.1.2.17]	207.77	219.6	7e-66
B27_Guay9_scaffold_09480_7	B27_G9	K01635	lacD	tagatose 1,6-diphosphate aldolase [EC:4.1.2.40]	200.57	289.3	2.4e-87
DRTY7_scaffold_1053_curated_6	DRTY735_44	K01641	E2.3.3.10	hydroxymethylglutaryl-CoA synthase [EC:2.3.3.10]	207.9	259.5	3.1e-78
GD2_1_scaffold_108_curated_23	GD2_147_42	K01641	E2.3.3.10	hydroxymethylglutaryl-CoA synthase [EC:2.3.3.10]	207.9	299	8.9e-90
NODE_1_length_40656_cov_0.892549_9	JZ-2.136	K01641	E2.3.3.10	hydroxymethylglutaryl-CoA synthase [EC:2.3.3.10]	207.9	296.2	6e-89
NODE_1053_length_8252_cov_9.16644_6	DRTY7.37	K01641	E2.3.3.10	hydroxymethylglutaryl-CoA synthase [EC:2.3.3.10]	207.9	259.5	3.8e-78
NODE_14_length_36177_cov_34.6569_28	JZ-1.89	K01641	E2.3.3.10	hydroxymethylglutaryl-CoA synthase [EC:2.3.3.10]	207.9	291.2	1.5e-87
NODE_2_length_10628_cov_0.558804_9	DRTY-6.200	K01641	E2.3.3.10	hydroxymethylglutaryl-CoA synthase [EC:2.3.3.10]	207.9	259.5	2.2e-78
NODE_2_length_148058_cov_8.27342_122	DRTY-6.80	K01641	E2.3.3.10	hydroxymethylglutaryl-CoA synthase [EC:2.3.3.10]	207.9	302.6	7e-91
NODE_36_length_12151_cov_18.657934_8	DRTY-1.18	K01641	E2.3.3.10	hydroxymethylglutaryl-CoA synthase [EC:2.3.3.10]	207.9	259.5	5.3e-78
NODE_855_length_23634_cov_157.277_5	JZZ.4	K01641	E2.3.3.10	hydroxymethylglutaryl-CoA synthase [EC:2.3.3.10]	207.9	300.1	2.5e-90
QC4_scaffold_2564_curated_18	QC448_22	K01641	E2.3.3.10	hydroxymethylglutaryl-CoA synthase [EC:2.3.3.10]	207.9	299	6.9e-90
QZM_A2_scaffold_314_curated_4	QZM_A248_33	K01641	E2.3.3.10	hydroxymethylglutaryl-CoA synthase [EC:2.3.3.10]	207.9	301.9	1.2e-90
B27_Guay9_scaffold_72997_3	B27_G9	K01649	leuA,_IMS	2-isopropylmalate synthase [EC:2.3.3.13]	440.13	467.6	5.3e-141
GD2_1_scaffold_136_curated_42	GD2_147_42	K01649	leuA,_IMS	2-isopropylmalate synthase [EC:2.3.3.13]	440.13	454.7	7.1e-137
GD2_1_scaffold_74_curated_16	GD2_147_42	K01649	leuA,_IMS	2-isopropylmalate synthase [EC:2.3.3.13]	440.13	513.3	1.4e-154
NODE_1_length_147883_cov_32.303_40	JZ-1.89	K01649	leuA,_IMS	2-isopropylmalate synthase [EC:2.3.3.13]	440.13	534.3	4.4e-161
NODE_1_length_266602_cov_8.95875_179	DRTY-6.80	K01649	leuA,_IMS	2-isopropylmalate synthase [EC:2.3.3.13]	440.13	521	6.2e-157
NODE_154_length_74586_cov_144.516_15	JZZ.4	K01649	leuA,_IMS	2-isopropylmalate synthase [EC:2.3.3.13]	440.13	456.8	1e-137
NODE_25_length_25703_cov_5.81788_16	DRTY-6.80	K01649	leuA,_IMS	2-isopropylmalate synthase [EC:2.3.3.13]	440.13	450.3	1.6e-135
NODE_312_length_48573_cov_158.985_45	JZZ.4	K01649	leuA,_IMS	2-isopropylmalate synthase [EC:2.3.3.13]	440.13	526.7	7.6e-159
NODE_6_length_32821_cov_0.870924_4	JZ-2.136	K01649	leuA,_IMS	2-isopropylmalate synthase [EC:2.3.3.13]	440.13	466.2	2.3e-140
NODE_6_length_32821_cov_0.870924_8	JZ-2.136	K01649	leuA,_IMS	2-isopropylmalate synthase [EC:2.3.3.13]	440.13	476.8	1.5e-143
QC4_scaffold_330_curated_14	QC448_22	K01649	leuA,_IMS	2-isopropylmalate synthase [EC:2.3.3.13]	440.13	516.1	1.5e-155
QC4_scaffold_3883_curated_4	QC448_22	K01649	leuA,_IMS	2-isopropylmalate synthase [EC:2.3.3.13]	440.13	456.4	1.7e-137
QC4_scaffold_54_curated_37	QC443_77	K01649	leuA,_IMS	2-isopropylmalate synthase [EC:2.3.3.13]	440.13	530.4	5.4e-160
QZM_A2_scaffold_3006_curated_9	QZM_A248_33	K01649	leuA,_IMS	2-isopropylmalate synthase [EC:2.3.3.13]	440.13	453	2.5e-136
QZM_A2_scaffold_664_curated_6	QZM_A248_33	K01649	leuA,_IMS	2-isopropylmalate synthase [EC:2.3.3.13]	440.13	516	2.2e-155
QZM_A3_scaffold_16849_curated_2	QZM_A348_16	K01649	leuA,_IMS	2-isopropylmalate synthase [EC:2.3.3.13]	440.13	453.5	1.7e-136
B27_Guay9_scaffold_12956_3	B27_G9	K01652	E2.2.1.6L,_ilvB,_ilvG,_ilvI	acetolactate synthase I/II/III large subunit [EC:2.2.1.6]	454.23	738.7	6.8e-223
GD2_1_scaffold_74_curated_5	GD2_147_42	K01652	E2.2.1.6L,_ilvB,_ilvG,_ilvI	acetolactate synthase I/II/III large subunit [EC:2.2.1.6]	454.23	692.7	9.5e-209
NODE_1_length_147883_cov_32.303_51	JZ-1.89	K01652	E2.2.1.6L,_ilvB,_ilvG,_ilvI	acetolactate synthase I/II/III large subunit [EC:2.2.1.6]	454.23	703.1	5e-212
NODE_1_length_266602_cov_8.95875_167	DRTY-6.80	K01652	E2.2.1.6L,_ilvB,_ilvG,_ilvI	acetolactate synthase I/II/III large subunit [EC:2.2.1.6]	454.23	698.4	1.7e-210
NODE_312_length_48573_cov_158.985_56	JZZ.4	K01652	E2.2.1.6L,_ilvB,_ilvG,_ilvI	acetolactate synthase I/II/III large subunit [EC:2.2.1.6]	454.23	707.3	2.3e-213
NODE_48_length_13562_cov_0.881355_10	JZ-2.136	K01652	E2.2.1.6L,_ilvB,_ilvG,_ilvI	acetolactate synthase I/II/III large subunit [EC:2.2.1.6]	454.23	494.6	6.8e-149
NODE_6_length_32821_cov_0.870924_2	JZ-2.136	K01652	E2.2.1.6L,_ilvB,_ilvG,_ilvI	acetolactate synthase I/II/III large subunit [EC:2.2.1.6]	454.23	774.4	1.9e-233
NODE_84_length_3494_cov_27.4265_2	JZ-1.89	K01652	E2.2.1.6L,_ilvB,_ilvG,_ilvI	acetolactate synthase I/II/III large subunit [EC:2.2.1.6]	454.23	705.7	8.3e-213
QC4_scaffold_330_curated_3	QC448_22	K01652	E2.2.1.6L,_ilvB,_ilvG,_ilvI	acetolactate synthase I/II/III large subunit [EC:2.2.1.6]	454.23	697.6	2.5e-210
QC4_scaffold_54_curated_48	QC443_77	K01652	E2.2.1.6L,_ilvB,_ilvG,_ilvI	acetolactate synthase I/II/III large subunit [EC:2.2.1.6]	454.23	696.3	4.4e-210
QZM_A2_scaffold_3154_curated_10	QZM_A248_33	K01652	E2.2.1.6L,_ilvB,_ilvG,_ilvI	acetolactate synthase I/II/III large subunit [EC:2.2.1.6]	454.23	697.6	3.4e-210
QZM_A3_scaffold_1382_curated_11	QZM_A348_16	K01652	E2.2.1.6L,_ilvB,_ilvG,_ilvI	acetolactate synthase I/II/III large subunit [EC:2.2.1.6]	454.23	697.7	2.9e-210
B27_Guay9_scaffold_12956_4	B27_G9	K01653	E2.2.1.6S,_ilvH,_ilvN	acetolactate synthase I/III small subunit [EC:2.2.1.6]	48.7	108.9	1.9e-32
GD2_1_scaffold_74_curated_6	GD2_147_42	K01653	E2.2.1.6S,_ilvH,_ilvN	acetolactate synthase I/III small subunit [EC:2.2.1.6]	48.7	57.1	1.7e-16
NODE_1_length_147883_cov_32.303_50	JZ-1.89	K01653	E2.2.1.6S,_ilvH,_ilvN	acetolactate synthase I/III small subunit [EC:2.2.1.6]	48.7	59.8	1.8e-17
NODE_1_length_266602_cov_8.95875_168	DRTY-6.80	K01653	E2.2.1.6S,_ilvH,_ilvN	acetolactate synthase I/III small subunit [EC:2.2.1.6]	48.7	55.2	6e-16
NODE_312_length_48573_cov_158.985_55	JZZ.4	K01653	E2.2.1.6S,_ilvH,_ilvN	acetolactate synthase I/III small subunit [EC:2.2.1.6]	48.7	57.6	6.9e-17
NODE_6_length_32821_cov_0.870924_1	JZ-2.136	K01653	E2.2.1.6S,_ilvH,_ilvN	acetolactate synthase I/III small subunit [EC:2.2.1.6]	48.7	198.9	1.6e-59
QC4_scaffold_330_curated_4	QC448_22	K01653	E2.2.1.6S,_ilvH,_ilvN	acetolactate synthase I/III small subunit [EC:2.2.1.6]	48.7	56.9	1.4e-16
QC4_scaffold_54_curated_47	QC443_77	K01653	E2.2.1.6S,_ilvH,_ilvN	acetolactate synthase I/III small subunit [EC:2.2.1.6]	48.7	61.9	3.3e-18
QZM_A2_scaffold_3154_curated_11	QZM_A248_33	K01653	E2.2.1.6S,_ilvH,_ilvN	acetolactate synthase I/III small subunit [EC:2.2.1.6]	48.7	57	1.9e-16
QZM_A3_scaffold_1382_curated_12	QZM_A348_16	K01653	E2.2.1.6S,_ilvH,_ilvN	acetolactate synthase I/III small subunit [EC:2.2.1.6]	48.7	57.6	1.1e-16
NODE_1_length_147883_cov_32.303_79	JZ-1.89	K01657	trpE	anthranilate synthase component I [EC:4.1.3.27]	475.4	631.4	2.7e-190
NODE_56_length_5472_cov_81.9053_1	JZ-1.89	K01657	trpE	anthranilate synthase component I [EC:4.1.3.27]	475.4	578.6	2.5e-174
NODE_818_length_24411_cov_160.357_4	JZZ.4	K01657	trpE	anthranilate synthase component I [EC:4.1.3.27]	475.4	626.6	6e-189
QC4_scaffold_54_curated_70	QC443_77	K01657	trpE	anthranilate synthase component I [EC:4.1.3.27]	475.4	627.4	3.3e-189
QC4_scaffold_6985_curated_8	QC448_22	K01657	trpE	anthranilate synthase component I [EC:4.1.3.27]	475.4	618.2	2.7e-186
NODE_1_length_147883_cov_32.303_78	JZ-1.89	K01658	trpG	anthranilate synthase component II [EC:4.1.3.27]	244.33	300.2	8.7e-91
NODE_56_length_5472_cov_81.9053_2	JZ-1.89	K01658	trpG	anthranilate synthase component II [EC:4.1.3.27]	244.33	308	3.5e-93
NODE_818_length_24411_cov_160.357_5	JZZ.4	K01658	trpG	anthranilate synthase component II [EC:4.1.3.27]	244.33	308	3e-93
QC4_scaffold_54_curated_69	QC443_77	K01658	trpG	anthranilate synthase component II [EC:4.1.3.27]	244.33	298.6	2.1e-90										glutamate	ligase	[EC:6.3.2.31	6.3.2.34]
QC4_scaffold_6985_curated_7	QC448_22	K01658	trpG	anthranilate synthase component II [EC:4.1.3.27]	244.33	300.4	7.9e-91
B48_Guay17_scaffold_01686_11	B48_G17	K01677	E4.2.1.2AA,_fumA	fumarate hydratase subunit alpha [EC:4.2.1.2]	299.77	332.3	1e-100
B48_Guay17_scaffold_01686_10	B48_G17	K01678	E4.2.1.2AB,_fumB	fumarate hydratase subunit beta [EC:4.2.1.2]	218.8	241.5	2e-73
NODE_27_length_20930_cov_15.647022_18	DRTY-1.18	K01678	E4.2.1.2AB,_fumB	fumarate hydratase subunit beta [EC:4.2.1.2]	218.8	221.9	3.7e-67
NODE_120_length_6257_cov_0.777325_1	JZ-2.136	K01686	uxuA	mannonate dehydratase [EC:4.2.1.8]	100.67	193.7	5.5e-58
B27_Guay9_scaffold_12956_6	B27_G9	K01687	ilvD	dihydroxy-acid dehydratase [EC:4.2.1.9]	651.73	847	2.1e-255
GD2_1_scaffold_74_curated_8	GD2_147_42	K01687	ilvD	dihydroxy-acid dehydratase [EC:4.2.1.9]	651.73	800.2	4.9e-241
NODE_1_length_147883_cov_32.303_48	JZ-1.89	K01687	ilvD	dihydroxy-acid dehydratase [EC:4.2.1.9]	651.73	802.1	9.6e-242
NODE_1_length_266602_cov_8.95875_170	DRTY-6.80	K01687	ilvD	dihydroxy-acid dehydratase [EC:4.2.1.9]	651.73	801.7	1.7e-241
NODE_312_length_48573_cov_158.985_53	JZZ.4	K01687	ilvD	dihydroxy-acid dehydratase [EC:4.2.1.9]	651.73	802.3	6.9e-242
NODE_6_length_32821_cov_0.870924_5	JZ-2.136	K01687	ilvD	dihydroxy-acid dehydratase [EC:4.2.1.9]	651.73	812.5	9.3e-245
QC4_scaffold_330_curated_6	QC448_22	K01687	ilvD	dihydroxy-acid dehydratase [EC:4.2.1.9]	651.73	800.4	3.2e-241
QC4_scaffold_54_curated_45	QC443_77	K01687	ilvD	dihydroxy-acid dehydratase [EC:4.2.1.9]	651.73	806.4	3.8e-243
QZM_A3_scaffold_1382_curated_14	QZM_A348_16	K01687	ilvD	dihydroxy-acid dehydratase [EC:4.2.1.9]	651.73	800.4	4.1e-241
B27_Guay9_scaffold_103033_4	B27_G9	K01689	ENO,_eno	enolase [EC:4.2.1.11]	57.97	404.4	5.5e-122
B27_Guay9_scaffold_92604_5	B27_G9	K01689	ENO,_eno	enolase [EC:4.2.1.11]	57.97	158.9	1.3e-47
B48_Guay17_scaffold_00271_3	B48_G17	K01689	ENO,_eno	enolase [EC:4.2.1.11]	57.97	348.8	2.5e-105
DRTY7_scaffold_831_curated_1	DRTY735_44	K01689	ENO,_eno	enolase [EC:4.2.1.11]	57.97	624.7	6.4e-189
GD2_1_scaffold_482_curated_11	GD2_147_42	K01689	ENO,_eno	enolase [EC:4.2.1.11]	57.97	589.7	6.7e-178
NODE_11_length_47806_cov_16.574676_51	DRTY-1.18	K01689	ENO,_eno	enolase [EC:4.2.1.11]	57.97	624.7	1.1e-188
NODE_183_length_3379_cov_0.756458_4	JZ-2.136	K01689	ENO,_eno	enolase [EC:4.2.1.11]	57.97	602.8	6.7e-182										[EC:6.5.1.8]
NODE_21_length_22360_cov_32.9029_15	JZ-1.89	K01689	ENO,_eno	enolase [EC:4.2.1.11]	57.97	592.4	7.4e-179
NODE_266_length_54359_cov_153.809_31	JZZ.4	K01689	ENO,_eno	enolase [EC:4.2.1.11]	57.97	597.8	1.4e-180
NODE_6_length_116012_cov_8.39736_67	DRTY-6.80	K01689	ENO,_eno	enolase [EC:4.2.1.11]	57.97	597.6	2.6e-180
NODE_831_length_11110_cov_8.98791_1	DRTY7.37	K01689	ENO,_eno	enolase [EC:4.2.1.11]	57.97	624.7	8e-189
QC4_scaffold_168_curated_12	QC443_77	K01689	ENO,_eno	enolase [EC:4.2.1.11]	57.97	588.9	6.6e-178
QC4_scaffold_793_curated_26	QC448_22	K01689	ENO,_eno	enolase [EC:4.2.1.11]	57.97	589.6	5.7e-178
QZM_A2_scaffold_233_curated_10	QZM_A248_33	K01689	ENO,_eno	enolase [EC:4.2.1.11]	57.97	589.1	1.1e-177
QZM_A3_scaffold_842_curated_21	QZM_A348_16	K01689	ENO,_eno	enolase [EC:4.2.1.11]	57.97	589.1	1e-177
NODE_1_length_147883_cov_32.303_73	JZ-1.89	K01695	trpA	tryptophan synthase alpha chain [EC:4.2.1.20]	80.03	346.2	1.7e-104
NODE_818_length_24411_cov_160.357_10	JZZ.4	K01695	trpA	tryptophan synthase alpha chain [EC:4.2.1.20]	80.03	356.6	9.8e-108
QC4_scaffold_54_curated_64	QC443_77	K01695	trpA	tryptophan synthase alpha chain [EC:4.2.1.20]	80.03	347.8	4.6e-105
QC4_scaffold_6985_curated_2	QC448_22	K01695	trpA	tryptophan synthase alpha chain [EC:4.2.1.20]	80.03	331	7.7e-100
QZM_A2_scaffold_5715_curated_4	QZM_A248_33	K01695	trpA	tryptophan synthase alpha chain [EC:4.2.1.20]	80.03	342	4.6e-103
NODE_1_length_147883_cov_32.303_74	JZ-1.89	K01696	trpB	tryptophan synthase beta chain [EC:4.2.1.20]	653.37	747.4	9.6e-226
NODE_56_length_5472_cov_81.9053_6	JZ-1.89	K01696	trpB	tryptophan synthase beta chain [EC:4.2.1.20]	653.37	743.4	1.6e-224
NODE_818_length_24411_cov_160.357_9	JZZ.4	K01696	trpB	tryptophan synthase beta chain [EC:4.2.1.20]	653.37	743.4	1.3e-224
QC4_scaffold_54_curated_65	QC443_77	K01696	trpB	tryptophan synthase beta chain [EC:4.2.1.20]	653.37	746.8	1.2e-225
QC4_scaffold_6985_curated_3	QC448_22	K01696	trpB	tryptophan synthase beta chain [EC:4.2.1.20]	653.37	742.4	3.4e-224
QZM_A2_scaffold_5715_curated_5	QZM_A248_33	K01696	trpB	tryptophan synthase beta chain [EC:4.2.1.20]	653.37	723.6	2.3e-218
DRTY7_scaffold_2121_curated_1	DRTY735_44	K01703	leuC,_IPMI L	3-isopropylmalate/(R)-2-methylmalate dehydratase large subunit [EC:4.2.1.33 4.2.1.35]	484.83	542.7	3.9e-164
GD2_1_scaffold_52_curated_15	GD2_147_42	K01703	leuC,_IPMI L	3-isopropylmalate/(R)-2-methylmalate dehydratase large subunit [EC:4.2.1.33 4.2.1.35]	484.83	546.5	7e-165
GD2_1_scaffold_74_curated_15	GD2_147_42	K01703	leuC,_IPMI L	3-isopropylmalate/(R)-2-methylmalate dehydratase large subunit [EC:4.2.1.33 4.2.1.35]	484.83	542.2	1.4e-163
NODE_1_length_147883_cov_32.303_41	JZ-1.89	K01703	leuC,_IPMI L	3-isopropylmalate/(R)-2-methylmalate dehydratase large subunit [EC:4.2.1.33 4.2.1.35]	484.83	550.4	3.2e-166
NODE_1_length_266602_cov_8.95875_178	DRTY-6.80	K01703	leuC,_IPMI L	3-isopropylmalate/(R)-2-methylmalate dehydratase large subunit [EC:4.2.1.33 4.2.1.35]	484.83	545.2	1.6e-164
NODE_11_length_47806_cov_16.574676_10	DRTY-1.18	K01703	leuC,_IPMI L	3-isopropylmalate/(R)-2-methylmalate dehydratase large subunit [EC:4.2.1.33 4.2.1.35]	484.83	542.7	6.8e-164
NODE_2121_length_3829_cov_7.23077_1	DRTY7.37	K01703	leuC,_IPMI L	3-isopropylmalate/(R)-2-methylmalate dehydratase large subunit [EC:4.2.1.33 4.2.1.35]	484.83	542.7	4.9e-164
NODE_228_length_60033_cov_153.318_32	JZZ.4	K01703	leuC,_IPMI L	3-isopropylmalate/(R)-2-methylmalate dehydratase large subunit [EC:4.2.1.33 4.2.1.35]	484.83	551.3	1.5e-166
NODE_312_length_48573_cov_158.985_46	JZZ.4	K01703	leuC,_IPMI L	3-isopropylmalate/(R)-2-methylmalate dehydratase large subunit [EC:4.2.1.33 4.2.1.35]	484.83	552.9	4.9e-167
NODE_5_length_131655_cov_7.8435_16	DRTY-6.80	K01703	leuC,_IPMI L	3-isopropylmalate/(R)-2-methylmalate dehydratase large subunit [EC:4.2.1.33 4.2.1.35]	484.83	543.1	7.1e-164
NODE_7_length_56377_cov_33.0766_10	JZ-1.89	K01703	leuC,_IPMI L	3-isopropylmalate/(R)-2-methylmalate dehydratase large subunit [EC:4.2.1.33 4.2.1.35]	484.83	543.9	3.1e-164
NODE_75_length_9699_cov_0.850919_11	JZ-2.136	K01703	leuC,_IPMI L	3-isopropylmalate/(R)-2-methylmalate dehydratase large subunit [EC:4.2.1.33 4.2.1.35]	484.83	503.4	7.5e-152
NODE_90_length_8187_cov_0.845037_9	JZ-2.136	K01703	leuC,_IPMI L	3-isopropylmalate/(R)-2-methylmalate dehydratase large subunit [EC:4.2.1.33 4.2.1.35]	484.83	544.7	2.3e-164
QC4_scaffold_212_curated_33	QC448_22	K01703	leuC,_IPMI L	3-isopropylmalate/(R)-2-methylmalate dehydratase large subunit [EC:4.2.1.33 4.2.1.35]	484.83	496.2	9.5e-150
QC4_scaffold_330_curated_13	QC448_22	K01703	leuC,_IPMI L	3-isopropylmalate/(R)-2-methylmalate dehydratase large subunit [EC:4.2.1.33 4.2.1.35]	484.83	542.4	9.2e-164
QC4_scaffold_54_curated_38	QC443_77	K01703	leuC,_IPMI L	3-isopropylmalate/(R)-2-methylmalate dehydratase large subunit [EC:4.2.1.33 4.2.1.35]	484.83	547.5	2e-165
QC4_scaffold_546_curated_42	QC443_77	K01703	leuC,_IPMI L	3-isopropylmalate/(R)-2-methylmalate dehydratase large subunit [EC:4.2.1.33 4.2.1.35]	484.83	549.1	6.6e-166
QZM_A2_scaffold_3775_curated_12	QZM_A248_33	K01703	leuC,_IPMI L	3-isopropylmalate/(R)-2-methylmalate dehydratase large subunit [EC:4.2.1.33 4.2.1.35]	484.83	548.8	1.4e-165
QZM_A2_scaffold_664_curated_5	QZM_A248_33	K01703	leuC,_IPMI L	3-isopropylmalate/(R)-2-methylmalate dehydratase large subunit [EC:4.2.1.33 4.2.1.35]	484.83	542.5	1.2e-163
QZM_A3_scaffold_411_curated_34	QZM_A348_16	K01703	leuC,_IPMI L	3-isopropylmalate/(R)-2-methylmalate dehydratase large subunit [EC:4.2.1.33 4.2.1.35]	484.83	500.6	5.4e-151
B27_Guay9_scaffold_25255_7	B27_G9	K01704	leuD,_IPMI S	3-isopropylmalate/(R)-2-methylmalate dehydratase small subunit [EC:4.2.1.33 4.2.1.35]	129.3	181.4	1.5e-54
B27_Guay9_scaffold_26988_5	B27_G9	K01704	leuD,_IPMI S	3-isopropylmalate/(R)-2-methylmalate dehydratase small subunit [EC:4.2.1.33 4.2.1.35]	129.3	178.8	9.2e-54
DRTY7_scaffold_2121_curated_2	DRTY735_44	K01704	leuD,_IPMI S	3-isopropylmalate/(R)-2-methylmalate dehydratase small subunit [EC:4.2.1.33 4.2.1.35]	129.3	147.5	2.2e-44
GD2_1_scaffold_52_curated_14	GD2_147_42	K01704	leuD,_IPMI S	3-isopropylmalate/(R)-2-methylmalate dehydratase small subunit [EC:4.2.1.33 4.2.1.35]	129.3	163.2	9.1e-49
GD2_1_scaffold_74_curated_14	GD2_147_42	K01704	leuD,_IPMI S	3-isopropylmalate/(R)-2-methylmalate dehydratase small subunit [EC:4.2.1.33 4.2.1.35]	129.3	180.2	6e-54
NODE_1_length_147883_cov_32.303_42	JZ-1.89	K01704	leuD,_IPMI S	3-isopropylmalate/(R)-2-methylmalate dehydratase small subunit [EC:4.2.1.33 4.2.1.35]	129.3	178.9	1.1e-53
NODE_1_length_266602_cov_8.95875_177	DRTY-6.80	K01704	leuD,_IPMI S	3-isopropylmalate/(R)-2-methylmalate dehydratase small subunit [EC:4.2.1.33 4.2.1.35]	129.3	178.3	2.1e-53
NODE_11_length_47806_cov_16.574676_9	DRTY-1.18	K01704	leuD,_IPMI S	3-isopropylmalate/(R)-2-methylmalate dehydratase small subunit [EC:4.2.1.33 4.2.1.35]	129.3	147.5	3.8e-44
NODE_2121_length_3829_cov_7.23077_2	DRTY7.37	K01704	leuD,_IPMI S	3-isopropylmalate/(R)-2-methylmalate dehydratase small subunit [EC:4.2.1.33 4.2.1.35]	129.3	147.5	2.7e-44
NODE_228_length_60033_cov_153.318_33	JZZ.4	K01704	leuD,_IPMI S	3-isopropylmalate/(R)-2-methylmalate dehydratase small subunit [EC:4.2.1.33 4.2.1.35]	129.3	166.6	5.2e-50
NODE_312_length_48573_cov_158.985_47	JZZ.4	K01704	leuD,_IPMI S	3-isopropylmalate/(R)-2-methylmalate dehydratase small subunit [EC:4.2.1.33 4.2.1.35]	129.3	178.3	1.4e-53
NODE_5_length_131655_cov_7.8435_15	DRTY-6.80	K01704	leuD,_IPMI S	3-isopropylmalate/(R)-2-methylmalate dehydratase small subunit [EC:4.2.1.33 4.2.1.35]	129.3	166.7	7.6e-50
NODE_7_length_56377_cov_33.0766_9	JZ-1.89	K01704	leuD,_IPMI S	3-isopropylmalate/(R)-2-methylmalate dehydratase small subunit [EC:4.2.1.33 4.2.1.35]	129.3	164.7	2.3e-49
NODE_75_length_9699_cov_0.850919_10	JZ-2.136	K01704	leuD,_IPMI S	3-isopropylmalate/(R)-2-methylmalate dehydratase small subunit [EC:4.2.1.33 4.2.1.35]	129.3	148.1	3.6e-44
NODE_90_length_8187_cov_0.845037_8	JZ-2.136	K01704	leuD,_IPMI S	3-isopropylmalate/(R)-2-methylmalate dehydratase small subunit [EC:4.2.1.33 4.2.1.35]	129.3	179.9	7.1e-54
QC4_scaffold_212_curated_32	QC448_22	K01704	leuD,_IPMI S	3-isopropylmalate/(R)-2-methylmalate dehydratase small subunit [EC:4.2.1.33 4.2.1.35]	129.3	166	1e-49
QC4_scaffold_330_curated_12	QC448_22	K01704	leuD,_IPMI S	3-isopropylmalate/(R)-2-methylmalate dehydratase small subunit [EC:4.2.1.33 4.2.1.35]	129.3	179.1	1e-53
QC4_scaffold_54_curated_39	QC443_77	K01704	leuD,_IPMI S	3-isopropylmalate/(R)-2-methylmalate dehydratase small subunit [EC:4.2.1.33 4.2.1.35]	129.3	175.7	8.1e-53
QC4_scaffold_546_curated_43	QC443_77	K01704	leuD,_IPMI S	3-isopropylmalate/(R)-2-methylmalate dehydratase small subunit [EC:4.2.1.33 4.2.1.35]	129.3	156.5	5.9e-47
QZM_A2_scaffold_3775_curated_13	QZM_A248_33	K01704	leuD,_IPMI S	3-isopropylmalate/(R)-2-methylmalate dehydratase small subunit [EC:4.2.1.33 4.2.1.35]	129.3	163.2	9.6e-49
QZM_A2_scaffold_4091_curated_2	QZM_A248_33	K01704	leuD,_IPMI S	3-isopropylmalate/(R)-2-methylmalate dehydratase small subunit [EC:4.2.1.33 4.2.1.35]	129.3	165.2	2.5e-49
QZM_A2_scaffold_664_curated_4	QZM_A248_33	K01704	leuD,_IPMI S	3-isopropylmalate/(R)-2-methylmalate dehydratase small subunit [EC:4.2.1.33 4.2.1.35]	129.3	180.2	6.3e-54
QZM_A3_scaffold_13402_curated_2	QZM_A348_16	K01704	leuD,_IPMI S	3-isopropylmalate/(R)-2-methylmalate dehydratase small subunit [EC:4.2.1.33 4.2.1.35]	129.3	180.2	5.9e-54
QZM_A3_scaffold_411_curated_33	QZM_A348_16	K01704	leuD,_IPMI S	3-isopropylmalate/(R)-2-methylmalate dehydratase small subunit [EC:4.2.1.33 4.2.1.35]	129.3	165.2	2.3e-49
GD2_1_scaffold_18616_curated_3	GD2_147_42	K01710	E4.2.1.46,_rfbB,_rffG	dTDP-glucose 4,6-dehydratase [EC:4.2.1.46]	427.2	553.1	1e-166
QZM_A2_scaffold_983_curated_26	QZM_A248_33	K01710	E4.2.1.46,_rfbB,_rffG	dTDP-glucose 4,6-dehydratase [EC:4.2.1.46]	427.2	546.1	1.5e-164
QZM_A3_scaffold_21565_curated_2	QZM_A348_16	K01710	E4.2.1.46,_rfbB,_rffG	dTDP-glucose 4,6-dehydratase [EC:4.2.1.46]	427.2	546.1	1.4e-164
NODE_28_length_19704_cov_14.210962_12	DRTY-1.18	K01714	dapA	4-hydroxy-tetrahydrodipicolinate synthase [EC:4.3.3.7]	261.37	287.2	2.1e-86
NODE_3146_length_2581_cov_5.6915_2	DRTY7.37	K01714	dapA	4-hydroxy-tetrahydrodipicolinate synthase [EC:4.3.3.7]	261.37	287.2	1.5e-86
NODE_61_length_3794_cov_0.630488_2	DRTY-6.200	K01714	dapA	4-hydroxy-tetrahydrodipicolinate synthase [EC:4.3.3.7]	261.37	287.2	8.9e-87
NODE_62_length_11321_cov_0.929784_5	JZ-2.136	K01714	dapA	4-hydroxy-tetrahydrodipicolinate synthase [EC:4.3.3.7]	261.37	334.7	1.1e-100
DRTY7_scaffold_1278_curated_5	DRTY735_44	K01733	thrC	threonine synthase [EC:4.2.3.1]	188.67	216.2	5.6e-65
DRTY7_scaffold_1377_curated_1	DRTY735_44	K01733	thrC	threonine synthase [EC:4.2.3.1]	188.67	437.4	5.2e-132
DRTY7_scaffold_895_curated_1	DRTY735_44	K01733	thrC	threonine synthase [EC:4.2.3.1]	188.67	259.5	4.3e-78
GD2_1_scaffold_136_curated_32	GD2_147_42	K01733	thrC	threonine synthase [EC:4.2.3.1]	188.67	432.9	3.1e-130
GD2_1_scaffold_2489_curated_9	GD2_147_42	K01733	thrC	threonine synthase [EC:4.2.3.1]	188.67	373.2	3.9e-112
NODE_10_length_75986_cov_4.18922_10	DRTY-6.80	K01733	thrC	threonine synthase [EC:4.2.3.1]	188.67	380	3.1e-114
NODE_1278_length_6644_cov_10.1923_4	DRTY7.37	K01733	thrC	threonine synthase [EC:4.2.3.1]	188.67	216.2	6.9e-65
NODE_13_length_45506_cov_16.224619_41	DRTY-1.18	K01733	thrC	threonine synthase [EC:4.2.3.1]	188.67	436.2	2.2e-131
NODE_1377_length_6105_cov_8.73257_1	DRTY7.37	K01733	thrC	threonine synthase [EC:4.2.3.1]	188.67	437.4	6.5e-132
NODE_15_length_22549_cov_0.895148_17	JZ-2.136	K01733	thrC	threonine synthase [EC:4.2.3.1]	188.67	444	1.3e-133
NODE_15_length_40022_cov_14.954305_8	DRTY-1.18	K01733	thrC	threonine synthase [EC:4.2.3.1]	188.67	259.5	7.4e-78
NODE_154_length_74586_cov_144.516_26	JZZ.4	K01733	thrC	threonine synthase [EC:4.2.3.1]	188.67	449.2	2.2e-135
NODE_2_length_148058_cov_8.27342_37	DRTY-6.80	K01733	thrC	threonine synthase [EC:4.2.3.1]	188.67	233.1	1.1e-69
NODE_20_length_37519_cov_7.44994_35	DRTY-6.80	K01733	thrC	threonine synthase [EC:4.2.3.1]	188.67	434.4	1.1e-130
NODE_2011_length_10392_cov_157.383_7	JZZ.4	K01733	thrC	threonine synthase [EC:4.2.3.1]	188.67	246.3	6.5e-74
NODE_25_length_17807_cov_0.835238_8	JZ-2.136	K01733	thrC	threonine synthase [EC:4.2.3.1]	188.67	212.8	1.5e-63
NODE_6_length_64530_cov_15.521187_7	DRTY-1.18	K01733	thrC	threonine synthase [EC:4.2.3.1]	188.67	259.1	9.5e-78
NODE_8_length_53981_cov_18.321610_42	DRTY-1.18	K01733	thrC	threonine synthase [EC:4.2.3.1]	188.67	216.2	9.7e-65
NODE_8_length_55441_cov_32.0051_32	JZ-1.89	K01733	thrC	threonine synthase [EC:4.2.3.1]	188.67	243.1	7.2e-73
NODE_895_length_10092_cov_8.38934_1	DRTY7.37	K01733	thrC	threonine synthase [EC:4.2.3.1]	188.67	259.5	5.3e-78
QC4_scaffold_1406_curated_2	QC448_22	K01733	thrC	threonine synthase [EC:4.2.3.1]	188.67	427.9	7.8e-129
QC4_scaffold_230_curated_24	QC448_22	K01733	thrC	threonine synthase [EC:4.2.3.1]	188.67	237.3	4.2e-71
QZM_A2_scaffold_3286_curated_11	QZM_A248_33	K01733	thrC	threonine synthase [EC:4.2.3.1]	188.67	433.7	1.9e-130
QZM_A2_scaffold_6308_curated_5	QZM_A248_33	K01733	thrC	threonine synthase [EC:4.2.3.1]	188.67	331.2	2.2e-99
QZM_A2_scaffold_7068_curated_9	QZM_A248_33	K01733	thrC	threonine synthase [EC:4.2.3.1]	188.67	202.9	1.5e-60
QZM_A2_scaffold_9943_curated_8	QZM_A248_33	K01733	thrC	threonine synthase [EC:4.2.3.1]	188.67	204.6	4.8e-61
QZM_A3_scaffold_18900_curated_3	QZM_A348_16	K01733	thrC	threonine synthase [EC:4.2.3.1]	188.67	238.5	2.3e-71
QZM_A3_scaffold_4200_curated_2	QZM_A348_16	K01733	thrC	threonine synthase [EC:4.2.3.1]	188.67	418.8	5.8e-126
QZM_A3_scaffold_5209_curated_4	QZM_A348_16	K01733	thrC	threonine synthase [EC:4.2.3.1]	188.67	334.8	1.6e-100
DRTY7_scaffold_1588_curated_1	DRTY735_44	K01735	aroB	3-dehydroquinate synthase [EC:4.2.3.4]	251.13	346.2	1.8e-104
NODE_14_length_43914_cov_15.747733_21	DRTY-1.18	K01735	aroB	3-dehydroquinate synthase [EC:4.2.3.4]	251.13	362.3	3.9e-109
NODE_1588_length_5228_cov_7.90346_1	DRTY7.37	K01735	aroB	3-dehydroquinate synthase [EC:4.2.3.4]	251.13	348	6.3e-105
NODE_89_length_3261_cov_0.554244_5	DRTY-6.200	K01735	aroB	3-dehydroquinate synthase [EC:4.2.3.4]	251.13	313	1.5e-94
B27_Guay9_scaffold_23368_1	B27_G9	K01736	aroC	chorismate synthase [EC:4.2.3.5]	255.13	391.9	4.6e-118
GD2_1_scaffold_136_curated_51	GD2_147_42	K01736	aroC	chorismate synthase [EC:4.2.3.5]	255.13	441.5	8.3e-133
NODE_14_length_43914_cov_15.747733_19	DRTY-1.18	K01736	aroC	chorismate synthase [EC:4.2.3.5]	255.13	509.4	1.6e-153
NODE_154_length_74586_cov_144.516_6	JZZ.4	K01736	aroC	chorismate synthase [EC:4.2.3.5]	255.13	460.9	6.4e-139
NODE_19_length_20254_cov_0.861778_2	JZ-2.136	K01736	aroC	chorismate synthase [EC:4.2.3.5]	255.13	516.8	1.2e-155
NODE_25_length_25703_cov_5.81788_7	DRTY-6.80	K01736	aroC	chorismate synthase [EC:4.2.3.5]	255.13	435.4	5.5e-131
NODE_89_length_3261_cov_0.554244_2	DRTY-6.200	K01736	aroC	chorismate synthase [EC:4.2.3.5]	255.13	373.5	8.8e-113
QC4_scaffold_7560_curated_6	QC448_22	K01736	aroC	chorismate synthase [EC:4.2.3.5]	255.13	440.7	1.1e-132
QZM_A2_scaffold_2322_curated_18	QZM_A248_33	K01736	aroC	chorismate synthase [EC:4.2.3.5]	255.13	437.6	1.3e-131
QZM_A3_scaffold_1634_curated_22	QZM_A348_16	K01736	aroC	chorismate synthase [EC:4.2.3.5]	255.13	273.1	7e-82
B27_Guay9_scaffold_05458_2	B27_G9	K01737	queD,_ptpS,_PTS	6-pyruvoyltetrahydropterin/6-carboxytetrahydropterin synthase [EC:4.2.3.12 4.1.2.50]	25.27	118.6	1.9e-35
B48_Guay17_scaffold_06825_7	B48_G17	K01737	queD,_ptpS,_PTS	6-pyruvoyltetrahydropterin/6-carboxytetrahydropterin synthase [EC:4.2.3.12 4.1.2.50]	25.27	97.3	4.3e-29
GD2_1_scaffold_1102_curated_7	GD2_147_42	K01738	cysK	cysteine synthase [EC:2.5.1.47]	424.83	427.8	8.8e-129
NODE_1005_length_20507_cov_154.134_10	JZZ.4	K01738	cysK	cysteine synthase [EC:2.5.1.47]	424.83	437.8	5.2e-132
NODE_3_length_140482_cov_7.08238_55	DRTY-6.80	K01738	cysK	cysteine synthase [EC:2.5.1.47]	424.83	431.3	8e-130
NODE_4_length_64989_cov_32.75_65	JZ-1.89	K01738	cysK	cysteine synthase [EC:2.5.1.47]	424.83	433.9	9.2e-131
NODE_40_length_12375_cov_2.03592_5	DRTY-6.80	K01738	cysK	cysteine synthase [EC:2.5.1.47]	424.83	429.4	2.9e-129
QC4_scaffold_1149_curated_12	QC448_22	K01738	cysK	cysteine synthase [EC:2.5.1.47]	424.83	426.6	1.6e-128
QZM_A2_scaffold_283_curated_41	QZM_A248_33	K01738	cysK	cysteine synthase [EC:2.5.1.47]	424.83	428.5	5.8e-129
QZM_A3_scaffold_93_curated_25	QZM_A348_16	K01738	cysK	cysteine synthase [EC:2.5.1.47]	424.83	428.5	5.4e-129
B48_Guay17_scaffold_10013_2	B48_G17	K01750	E4.3.1.12,_ocd	ornithine cyclodeaminase [EC:4.3.1.12]	392.13	402.8	7.7e-122
GD2_1_scaffold_1054_curated_8	GD2_147_42	K01750	E4.3.1.12,_ocd	ornithine cyclodeaminase [EC:4.3.1.12]	392.13	398.5	3.8e-120
GD2_1_scaffold_1966_curated_8	GD2_147_42	K01750	E4.3.1.12,_ocd	ornithine cyclodeaminase [EC:4.3.1.12]	392.13	398.5	3.8e-120
NODE_816_length_24458_cov_145.112_20	JZZ.4	K01750	E4.3.1.12,_ocd	ornithine cyclodeaminase [EC:4.3.1.12]	392.13	392.9	1.1e-118
QC4_scaffold_1230_curated_14	QC448_22	K01750	E4.3.1.12,_ocd	ornithine cyclodeaminase [EC:4.3.1.12]	392.13	399.8	1.2e-120
QZM_A2_scaffold_6616_curated_3	QZM_A248_33	K01750	E4.3.1.12,_ocd	ornithine cyclodeaminase [EC:4.3.1.12]	392.13	400	1.4e-120
DRTY7_scaffold_691_curated_14	DRTY735_44	K01754	E4.3.1.19,_ilvA,_tdcB	threonine dehydratase [EC:4.3.1.19]	254.1	468.8	2.1e-141
NODE_14_length_52095_cov_6.78389_2	DRTY-6.80	K01754	E4.3.1.19,_ilvA,_tdcB	threonine dehydratase [EC:4.3.1.19]	254.1	478.7	5.3e-144
NODE_3_length_10429_cov_0.671423_14	DRTY-6.200	K01754	E4.3.1.19,_ilvA,_tdcB	threonine dehydratase [EC:4.3.1.19]	254.1	303.2	1.6e-91
NODE_691_length_13740_cov_9.26084_14	DRTY7.37	K01754	E4.3.1.19,_ilvA,_tdcB	threonine dehydratase [EC:4.3.1.19]	254.1	468.8	2.5e-141
NODE_8_length_53981_cov_18.321610_29	DRTY-1.18	K01754	E4.3.1.19,_ilvA,_tdcB	threonine dehydratase [EC:4.3.1.19]	254.1	468.8	3.6e-141
QC4_scaffold_1028_curated_16	QC448_22	K01754	E4.3.1.19,_ilvA,_tdcB	threonine dehydratase [EC:4.3.1.19]	254.1	478.6	4.5e-144
QZM_A2_scaffold_10032_curated_5	QZM_A248_33	K01754	E4.3.1.19,_ilvA,_tdcB	threonine dehydratase [EC:4.3.1.19]	254.1	417.2	2.2e-125
QZM_A3_scaffold_1801_curated_3	QZM_A348_16	K01754	E4.3.1.19,_ilvA,_tdcB	threonine dehydratase [EC:4.3.1.19]	254.1	481.6	6.8e-145
GD2_1_scaffold_74_curated_11	GD2_147_42	K01755	argH,_ASL	argininosuccinate lyase [EC:4.3.2.1]	182.3	495.4	5.3e-149
NODE_1_length_147883_cov_32.303_45	JZ-1.89	K01755	argH,_ASL	argininosuccinate lyase [EC:4.3.2.1]	182.3	475.5	3.8e-143
NODE_1_length_266602_cov_8.95875_174	DRTY-6.80	K01755	argH,_ASL	argininosuccinate lyase [EC:4.3.2.1]	182.3	487.3	1.5e-146
NODE_14_length_43914_cov_15.747733_33	DRTY-1.18	K01755	argH,_ASL	argininosuccinate lyase [EC:4.3.2.1]	182.3	517.5	7.5e-156
NODE_312_length_48573_cov_158.985_50	JZZ.4	K01755	argH,_ASL	argininosuccinate lyase [EC:4.3.2.1]	182.3	475.5	3.2e-143
NODE_9_length_25792_cov_0.789363_10	JZ-2.136	K01755	argH,_ASL	argininosuccinate lyase [EC:4.3.2.1]	182.3	579.4	2e-174
QC4_scaffold_330_curated_9	QC448_22	K01755	argH,_ASL	argininosuccinate lyase [EC:4.3.2.1]	182.3	494.7	6.7e-149
QC4_scaffold_54_curated_42	QC443_77	K01755	argH,_ASL	argininosuccinate lyase [EC:4.3.2.1]	182.3	479.3	2.2e-144
QZM_A2_scaffold_12243_curated_1	QZM_A248_33	K01755	argH,_ASL	argininosuccinate lyase [EC:4.3.2.1]	182.3	491.6	7.9e-148
QZM_A3_scaffold_13402_curated_5	QZM_A348_16	K01755	argH,_ASL	argininosuccinate lyase [EC:4.3.2.1]	182.3	481.9	6e-145
B48_Guay17_scaffold_01606_3	B48_G17	K01756	purB,_ADSL	adenylosuccinate lyase [EC:4.3.2.2]	317.47	486.8	7.2e-147
DRTY7_scaffold_691_curated_3	DRTY735_44	K01756	purB,_ADSL	adenylosuccinate lyase [EC:4.3.2.2]	317.47	401.2	5.1e-121
GD2_1_scaffold_1897_curated_14	GD2_147_42	K01756	purB,_ADSL	adenylosuccinate lyase [EC:4.3.2.2]	317.47	385.9	5.4e-116
NODE_12_length_65556_cov_7.488_45	DRTY-6.80	K01756	purB,_ADSL	adenylosuccinate lyase [EC:4.3.2.2]	317.47	461.9	5.9e-139
NODE_17_length_21598_cov_0.806623_2	JZ-2.136	K01756	purB,_ADSL	adenylosuccinate lyase [EC:4.3.2.2]	317.47	446.7	2.3e-134
NODE_46_length_130200_cov_154.682_83	JZZ.4	K01756	purB,_ADSL	adenylosuccinate lyase [EC:4.3.2.2]	317.47	458.1	5e-138
NODE_691_length_13740_cov_9.26084_3	DRTY7.37	K01756	purB,_ADSL	adenylosuccinate lyase [EC:4.3.2.2]	317.47	401.2	6.3e-121
NODE_8_length_53981_cov_18.321610_19	DRTY-1.18	K01756	purB,_ADSL	adenylosuccinate lyase [EC:4.3.2.2]	317.47	401.2	8.8e-121
QC4_scaffold_1188_curated_18	QC448_22	K01756	purB,_ADSL	adenylosuccinate lyase [EC:4.3.2.2]	317.47	454.4	8.4e-137
QC4_scaffold_186_curated_15	QC443_77	K01756	purB,_ADSL	adenylosuccinate lyase [EC:4.3.2.2]	317.47	457.8	5.9e-138
QZM_A2_scaffold_631_curated_1	QZM_A248_33	K01756	purB,_ADSL	adenylosuccinate lyase [EC:4.3.2.2]	317.47	323.5	4.1e-97
QZM_A3_scaffold_4271_curated_6	QZM_A348_16	K01756	purB,_ADSL	adenylosuccinate lyase [EC:4.3.2.2]	317.47	458.1	8.1e-138
DRTY7_scaffold_1710_curated_5	DRTY735_44	K01759	GLO1,_gloA	lactoylglutathione lyase [EC:4.4.1.5]	71.07	82.6	1.3e-24
NODE_1710_length_4829_cov_7.39763_4	DRTY7.37	K01759	GLO1,_gloA	lactoylglutathione lyase [EC:4.4.1.5]	71.07	82.6	1.6e-24
NODE_22_length_18876_cov_0.806839_6	JZ-2.136	K01759	GLO1,_gloA	lactoylglutathione lyase [EC:4.4.1.5]	71.07	99.3	2.4e-29
NODE_26_length_22595_cov_15.416058_3	DRTY-1.18	K01759	GLO1,_gloA	lactoylglutathione lyase [EC:4.4.1.5]	71.07	82.6	2.3e-24
GD2_1_scaffold_485_curated_6	GD2_147_42	K01779	racD	aspartate racemase [EC:5.1.1.13]	78.27	236.8	5.3e-71
NODE_1_length_266602_cov_8.95875_78	DRTY-6.80	K01779	racD	aspartate racemase [EC:5.1.1.13]	78.27	246.6	5.2e-74
QC4_scaffold_488_curated_44	QC448_22	K01779	racD	aspartate racemase [EC:5.1.1.13]	78.27	125.3	3.3e-37
QC4_scaffold_488_curated_45	QC448_22	K01779	racD	aspartate racemase [EC:5.1.1.13]	78.27	92.8	2.5e-27
QZM_A2_scaffold_1505_curated_2	QZM_A248_33	K01779	racD	aspartate racemase [EC:5.1.1.13]	78.27	231.9	1.8e-69
QZM_A3_scaffold_10782_curated_2	QZM_A348_16	K01779	racD	aspartate racemase [EC:5.1.1.13]	78.27	233.2	6.3e-70
GD2_1_scaffold_1436_curated_14	GD2_147_42	K01783	rpe,_RPE	ribulose-phosphate 3-epimerase [EC:5.1.3.1]	262.07	314.7	8.7e-95
NODE_2_length_94543_cov_31.2176_76	JZ-1.89	K01783	rpe,_RPE	ribulose-phosphate 3-epimerase [EC:5.1.3.1]	262.07	333.1	1.6e-100
NODE_60_length_11537_cov_0.898948_6	JZ-2.136	K01783	rpe,_RPE	ribulose-phosphate 3-epimerase [EC:5.1.3.1]	262.07	288	1.1e-86
QC4_scaffold_545_curated_14	QC443_77	K01783	rpe,_RPE	ribulose-phosphate 3-epimerase [EC:5.1.3.1]	262.07	333.6	8.8e-101
QC4_scaffold_645_curated_18	QC448_22	K01783	rpe,_RPE	ribulose-phosphate 3-epimerase [EC:5.1.3.1]	262.07	311	9.4e-94
QZM_A2_scaffold_983_curated_4	QZM_A248_33	K01783	rpe,_RPE	ribulose-phosphate 3-epimerase [EC:5.1.3.1]	262.07	313.4	2.2e-94
QZM_A3_scaffold_2371_curated_4	QZM_A348_16	K01783	rpe,_RPE	ribulose-phosphate 3-epimerase [EC:5.1.3.1]	262.07	313.4	2.1e-94
DRTY7_scaffold_668_curated_4	DRTY735_44	K01784	galE,_GALE	UDP-glucose 4-epimerase [EC:5.1.3.2]	263.03	295.8	4.5e-89
GD2_1_scaffold_2267_curated_4	GD2_147_42	K01784	galE,_GALE	UDP-glucose 4-epimerase [EC:5.1.3.2]	263.03	288.5	1.9e-86
GD2_1_scaffold_976_curated_19	GD2_147_42	K01784	galE,_GALE	UDP-glucose 4-epimerase [EC:5.1.3.2]	263.03	274.6	3.2e-82
NODE_1_length_117455_cov_18.338555_29	DRTY-1.18	K01784	galE,_GALE	UDP-glucose 4-epimerase [EC:5.1.3.2]	263.03	295.8	7.8e-89
NODE_10_length_53689_cov_30.1441_35	JZ-1.89	K01784	galE,_GALE	UDP-glucose 4-epimerase [EC:5.1.3.2]	263.03	290.3	3.9e-87
NODE_17_length_43762_cov_6.427_32	DRTY-6.80	K01784	galE,_GALE	UDP-glucose 4-epimerase [EC:5.1.3.2]	263.03	297.7	3e-89
NODE_185_length_3300_cov_0.829814_1	JZ-2.136	K01784	galE,_GALE	UDP-glucose 4-epimerase [EC:5.1.3.2]	263.03	284.2	3.6e-85
NODE_3340_length_6287_cov_149.595_5	JZZ.4	K01784	galE,_GALE	UDP-glucose 4-epimerase [EC:5.1.3.2]	263.03	279.3	7e-84
NODE_38_length_13547_cov_1.0582_10	DRTY-6.80	K01784	galE,_GALE	UDP-glucose 4-epimerase [EC:5.1.3.2]	263.03	283.5	6.1e-85
NODE_668_length_14519_cov_9.14034_4	DRTY7.37	K01784	galE,_GALE	UDP-glucose 4-epimerase [EC:5.1.3.2]	263.03	295.8	5.6e-89
QC4_scaffold_1124_curated_12	QC443_77	K01784	galE,_GALE	UDP-glucose 4-epimerase [EC:5.1.3.2]	263.03	283.5	3.6e-85
QC4_scaffold_1195_curated_11	QC448_22	K01784	galE,_GALE	UDP-glucose 4-epimerase [EC:5.1.3.2]	263.03	298.5	1.3e-89
QZM_A2_scaffold_1573_curated_2	QZM_A248_33	K01784	galE,_GALE	UDP-glucose 4-epimerase [EC:5.1.3.2]	263.03	295.1	1.9e-88
QZM_A2_scaffold_6319_curated_2	QZM_A248_33	K01784	galE,_GALE	UDP-glucose 4-epimerase [EC:5.1.3.2]	263.03	286	1.1e-85
QZM_A3_scaffold_13622_curated_2	QZM_A348_16	K01784	galE,_GALE	UDP-glucose 4-epimerase [EC:5.1.3.2]	263.03	289.1	1.2e-86
GD2_1_scaffold_18616_curated_2	GD2_147_42	K01790	rfbC,_rmlC	dTDP-4-dehydrorhamnose 3,5-epimerase [EC:5.1.3.13]	37.93	97.7	1.1e-28
QZM_A2_scaffold_983_curated_27	QZM_A248_33	K01790	rfbC,_rmlC	dTDP-4-dehydrorhamnose 3,5-epimerase [EC:5.1.3.13]	37.93	100	2.3e-29
QZM_A3_scaffold_21565_curated_3	QZM_A348_16	K01790	rfbC,_rmlC	dTDP-4-dehydrorhamnose 3,5-epimerase [EC:5.1.3.13]	37.93	100	2.1e-29
B48_Guay17_scaffold_01933_13	B48_G17	K01791	wecB	UDP-N-acetylglucosamine 2-epimerase (non-hydrolysing) [EC:5.1.3.14]	236.2	263.3	2e-79
GD2_1_scaffold_18350_curated_1	GD2_147_42	K01791	wecB	UDP-N-acetylglucosamine 2-epimerase (non-hydrolysing) [EC:5.1.3.14]	236.2	363.9	2e-109
GD2_1_scaffold_8336_curated_8	GD2_147_42	K01791	wecB	UDP-N-acetylglucosamine 2-epimerase (non-hydrolysing) [EC:5.1.3.14]	236.2	409.5	3.3e-123
NODE_10_length_75986_cov_4.18922_59	DRTY-6.80	K01791	wecB	UDP-N-acetylglucosamine 2-epimerase (non-hydrolysing) [EC:5.1.3.14]	236.2	412.1	5.4e-124
NODE_34_length_16109_cov_0.936804_16	JZ-2.136	K01791	wecB	UDP-N-acetylglucosamine 2-epimerase (non-hydrolysing) [EC:5.1.3.14]	236.2	416.1	3.2e-125
NODE_5_length_61102_cov_32.1122_54	JZ-1.89	K01791	wecB	UDP-N-acetylglucosamine 2-epimerase (non-hydrolysing) [EC:5.1.3.14]	236.2	398.7	4.3e-120
NODE_60_length_5086_cov_23.0948_2	JZ-1.89	K01791	wecB	UDP-N-acetylglucosamine 2-epimerase (non-hydrolysing) [EC:5.1.3.14]	236.2	502.9	1.4e-151										2.7.4.7	2.5.1.3]
QZM_A3_scaffold_1634_curated_2	QZM_A348_16	K01791	wecB	UDP-N-acetylglucosamine 2-epimerase (non-hydrolysing) [EC:5.1.3.14]	236.2	413.7	1.8e-124
NODE_199_length_3024_cov_0.745944_2	JZ-2.136	K01804	araA	L-arabinose isomerase [EC:5.3.1.4]	149.7	153.4	1e-45
DRTY7_scaffold_2516_curated_1	DRTY735_44	K01805	xylA	xylose isomerase [EC:5.3.1.5]	107.67	124.8	2.2e-37
GD2_1_scaffold_1855_curated_6	GD2_147_42	K01805	xylA	xylose isomerase [EC:5.3.1.5]	107.67	114.8	5.7e-34
NODE_2516_length_3224_cov_6.80051_1	DRTY7.37	K01805	xylA	xylose isomerase [EC:5.3.1.5]	107.67	124.8	2.7e-37
NODE_28_length_22828_cov_6.51923_22	DRTY-6.80	K01805	xylA	xylose isomerase [EC:5.3.1.5]	107.67	120.2	1.4e-35
NODE_4_length_64989_cov_32.75_24	JZ-1.89	K01805	xylA	xylose isomerase [EC:5.3.1.5]	107.67	125.6	2.2e-37
NODE_4_length_86970_cov_15.386237_54	DRTY-1.18	K01805	xylA	xylose isomerase [EC:5.3.1.5]	107.67	125.1	3.1e-37
NODE_46_length_130200_cov_154.682_122	JZZ.4	K01805	xylA	xylose isomerase [EC:5.3.1.5]	107.67	127.2	6.3e-38
NODE_5_length_33013_cov_0.926777_4	JZ-2.136	K01805	xylA	xylose isomerase [EC:5.3.1.5]	107.67	136.6	1.4e-40
NODE_66_length_10688_cov_0.757788_2	JZ-2.136	K01805	xylA	xylose isomerase [EC:5.3.1.5]	107.67	168.1	3.9e-50
NODE_7_length_113290_cov_7.27848_113	DRTY-6.80	K01805	xylA	xylose isomerase [EC:5.3.1.5]	107.67	122.6	2.5e-36
NODE_816_length_24458_cov_145.112_8	JZZ.4	K01805	xylA	xylose isomerase [EC:5.3.1.5]	107.67	144.2	4.4e-43
QC4_scaffold_1273_curated_4	QC443_77	K01805	xylA	xylose isomerase [EC:5.3.1.5]	107.67	142.7	1.2e-42
QC4_scaffold_1647_curated_4	QC443_77	K01805	xylA	xylose isomerase [EC:5.3.1.5]	107.67	144.8	2.6e-43
QZM_A3_scaffold_3293_curated_13	QZM_A348_16	K01805	xylA	xylose isomerase [EC:5.3.1.5]	107.67	107.9	6.9e-32
B27_Guay9_scaffold_11429_8	B27_G9	K01807	rpiA	ribose 5-phosphate isomerase A [EC:5.3.1.6]	65.63	239.7	5.7e-72
B48_Guay17_scaffold_00180_2	B48_G17	K01807	rpiA	ribose 5-phosphate isomerase A [EC:5.3.1.6]	65.63	255.8	4.9e-77
GD2_1_scaffold_128_curated_3	GD2_147_42	K01807	rpiA	ribose 5-phosphate isomerase A [EC:5.3.1.6]	65.63	209.9	1.1e-62
NODE_1_length_147883_cov_32.303_69	JZ-1.89	K01807	rpiA	ribose 5-phosphate isomerase A [EC:5.3.1.6]	65.63	198.1	3e-59
NODE_2_length_117266_cov_15.959305_35	DRTY-1.18	K01807	rpiA	ribose 5-phosphate isomerase A [EC:5.3.1.6]	65.63	229.3	9.3e-69
NODE_6_length_116012_cov_8.39736_32	DRTY-6.80	K01807	rpiA	ribose 5-phosphate isomerase A [EC:5.3.1.6]	65.63	211.2	4.2e-63
NODE_818_length_24411_cov_160.357_14	JZZ.4	K01807	rpiA	ribose 5-phosphate isomerase A [EC:5.3.1.6]	65.63	203.2	6.9e-61
NODE_89_length_8254_cov_0.943768_8	JZ-2.136	K01807	rpiA	ribose 5-phosphate isomerase A [EC:5.3.1.6]	65.63	278.3	1.9e-83
QC4_scaffold_3260_curated_9	QC448_22	K01807	rpiA	ribose 5-phosphate isomerase A [EC:5.3.1.6]	65.63	206.2	1.1e-61
QC4_scaffold_54_curated_60	QC443_77	K01807	rpiA	ribose 5-phosphate isomerase A [EC:5.3.1.6]	65.63	192.4	1.2e-57
QZM_A2_scaffold_7314_curated_5	QZM_A248_33	K01807	rpiA	ribose 5-phosphate isomerase A [EC:5.3.1.6]	65.63	209.8	1.2e-62
QZM_A3_scaffold_1406_curated_17	QZM_A348_16	K01807	rpiA	ribose 5-phosphate isomerase A [EC:5.3.1.6]	65.63	209.8	1.1e-62
GD2_1_scaffold_36_curated_76	GD2_147_42	K01809	manA,_MPI	mannose-6-phosphate isomerase [EC:5.3.1.8]	28.07	48.4	9.2e-14
NODE_33_length_14510_cov_5.36189_5	DRTY-6.80	K01809	manA,_MPI	mannose-6-phosphate isomerase [EC:5.3.1.8]	28.07	52	7.4e-15
B27_Guay9_scaffold_52633_3	B27_G9	K01811	xylS,_yicI	alpha-D-xyloside xylohydrolase [EC:3.2.1.177]	618.9	669.6	4.8e-202
NODE_12_length_43463_cov_30.2859_25	JZ-1.89	K01811	xylS,_yicI	alpha-D-xyloside xylohydrolase [EC:3.2.1.177]	618.9	775.5	5.9e-234
NODE_17_length_43762_cov_6.427_11	DRTY-6.80	K01811	xylS,_yicI	alpha-D-xyloside xylohydrolase [EC:3.2.1.177]	618.9	772.2	8e-233
NODE_2103_length_10034_cov_147.012_12	JZZ.4	K01811	xylS,_yicI	alpha-D-xyloside xylohydrolase [EC:3.2.1.177]	618.9	752	6.4e-227
NODE_29_length_21896_cov_5.77367_3	DRTY-6.80	K01811	xylS,_yicI	alpha-D-xyloside xylohydrolase [EC:3.2.1.177]	618.9	704.3	2.7e-212
QC4_scaffold_283_curated_3	QC443_77	K01811	xylS,_yicI	alpha-D-xyloside xylohydrolase [EC:3.2.1.177]	618.9	705	9.3e-213
QC4_scaffold_904_curated_23	QC443_77	K01811	xylS,_yicI	alpha-D-xyloside xylohydrolase [EC:3.2.1.177]	618.9	783.7	1.6e-236
QZM_A2_scaffold_1724_curated_11	QZM_A248_33	K01811	xylS,_yicI	alpha-D-xyloside xylohydrolase [EC:3.2.1.177]	618.9	703.4	5.2e-212
QZM_A3_scaffold_5101_curated_5	QZM_A348_16	K01811	xylS,_yicI	alpha-D-xyloside xylohydrolase [EC:3.2.1.177]	618.9	704.3	2.6e-212
DRTY7_scaffold_2379_curated_1	DRTY735_44	K01812	uxaC	glucuronate isomerase [EC:5.3.1.12]	66.93	93.2	8.4e-28
NODE_2379_length_3397_cov_8.25563_1	DRTY7.37	K01812	uxaC	glucuronate isomerase [EC:5.3.1.12]	66.93	93.2	1.1e-27
NODE_31_length_16298_cov_0.904459_12	JZ-2.136	K01812	uxaC	glucuronate isomerase [EC:5.3.1.12]	66.93	69.6	3e-20
NODE_48_length_13562_cov_0.881355_9	JZ-2.136	K01812	uxaC	glucuronate isomerase [EC:5.3.1.12]	66.93	154.8	4.3e-46
NODE_6_length_64530_cov_15.521187_34	DRTY-1.18	K01812	uxaC	glucuronate isomerase [EC:5.3.1.12]	66.93	132.8	1.4e-39
NODE_9_length_87611_cov_6.64966_73	DRTY-6.80	K01812	uxaC	glucuronate isomerase [EC:5.3.1.12]	66.93	127.8	6.5e-38
NODE_127_length_2534_cov_0.581637_3	DRTY-6.200	K01814	hisA	phosphoribosylformimino-5-aminoimidazole carboxamide ribotide isomerase [EC:5.3.1.16]	179.57	250.8	1.1e-75
NODE_2001_length_4097_cov_7.88986_5	DRTY7.37	K01814	hisA	phosphoribosylformimino-5-aminoimidazole carboxamide ribotide isomerase [EC:5.3.1.16]	179.57	198.3	1.6e-59
NODE_29_length_18482_cov_11.619177_6	DRTY-1.18	K01814	hisA	phosphoribosylformimino-5-aminoimidazole carboxamide ribotide isomerase [EC:5.3.1.16]	179.57	250.8	2.6e-75
NODE_130_length_5750_cov_0.91268_3	JZ-2.136	K01816	hyi,_gip	hydroxypyruvate isomerase [EC:5.3.1.22]	135.7	252.4	9.2e-76
NODE_173_length_3750_cov_0.879106_4	JZ-2.136	K01816	hyi,_gip	hydroxypyruvate isomerase [EC:5.3.1.22]	135.7	151	6e-45
B48_Guay17_scaffold_03225_4	B48_G17	K01817	trpF	phosphoribosylanthranilate isomerase [EC:5.3.1.24]	69.83	70.5	4.7e-21
DRTY7_scaffold_1086_curated_4	DRTY735_44	K01817	trpF	phosphoribosylanthranilate isomerase [EC:5.3.1.24]	69.83	133.8	3.3e-40
GD2_1_scaffold_9698_curated_1	GD2_147_42	K01817	trpF	phosphoribosylanthranilate isomerase [EC:5.3.1.24]	69.83	104.2	7.4e-31
NODE_1_length_147883_cov_32.303_74	JZ-1.89	K01817	trpF	phosphoribosylanthranilate isomerase [EC:5.3.1.24]	69.83	475.2	2.7e-143
NODE_1_length_147883_cov_32.303_75	JZ-1.89	K01817	trpF	phosphoribosylanthranilate isomerase [EC:5.3.1.24]	69.83	202	1.4e-60
NODE_1086_length_8022_cov_9.12514_4	DRTY7.37	K01817	trpF	phosphoribosylanthranilate isomerase [EC:5.3.1.24]	69.83	133.8	4.1e-40
NODE_14_length_43914_cov_15.747733_29	DRTY-1.18	K01817	trpF	phosphoribosylanthranilate isomerase [EC:5.3.1.24]	69.83	133.2	8.6e-40										2.7.4.7	2.5.1.3]
NODE_17_length_31450_cov_32.2983_11	JZ-1.89	K01817	trpF	phosphoribosylanthranilate isomerase [EC:5.3.1.24]	69.83	102.3	2e-30
NODE_228_length_60033_cov_153.318_51	JZZ.4	K01817	trpF	phosphoribosylanthranilate isomerase [EC:5.3.1.24]	69.83	106.2	1.1e-31
NODE_3_length_34461_cov_0.922642_21	JZ-2.136	K01817	trpF	phosphoribosylanthranilate isomerase [EC:5.3.1.24]	69.83	118.4	3.8e-35
NODE_5_length_131655_cov_7.8435_1	DRTY-6.80	K01817	trpF	phosphoribosylanthranilate isomerase [EC:5.3.1.24]	69.83	102.6	2.3e-30
NODE_53_length_5722_cov_58.9491_4	JZ-1.89	K01817	trpF	phosphoribosylanthranilate isomerase [EC:5.3.1.24]	69.83	106.2	1.4e-31
NODE_56_length_5472_cov_81.9053_5	JZ-1.89	K01817	trpF	phosphoribosylanthranilate isomerase [EC:5.3.1.24]	69.83	202.4	1e-60
NODE_56_length_5472_cov_81.9053_6	JZ-1.89	K01817	trpF	phosphoribosylanthranilate isomerase [EC:5.3.1.24]	69.83	470.6	6.9e-142
NODE_8_length_93021_cov_5.4736_2	DRTY-6.80	K01817	trpF	phosphoribosylanthranilate isomerase [EC:5.3.1.24]	69.83	104	8.6e-31
NODE_818_length_24411_cov_160.357_8	JZZ.4	K01817	trpF	phosphoribosylanthranilate isomerase [EC:5.3.1.24]	69.83	202.4	8.8e-61
NODE_818_length_24411_cov_160.357_9	JZZ.4	K01817	trpF	phosphoribosylanthranilate isomerase [EC:5.3.1.24]	69.83	470.6	5.8e-142
QC4_scaffold_212_curated_20	QC448_22	K01817	trpF	phosphoribosylanthranilate isomerase [EC:5.3.1.24]	69.83	103.4	1e-30
QC4_scaffold_501_curated_39	QC443_77	K01817	trpF	phosphoribosylanthranilate isomerase [EC:5.3.1.24]	69.83	103.2	8.5e-31
QC4_scaffold_54_curated_65	QC443_77	K01817	trpF	phosphoribosylanthranilate isomerase [EC:5.3.1.24]	69.83	475.9	1.4e-143
QC4_scaffold_54_curated_66	QC443_77	K01817	trpF	phosphoribosylanthranilate isomerase [EC:5.3.1.24]	69.83	205.1	1.2e-61
QC4_scaffold_6985_curated_3	QC448_22	K01817	trpF	phosphoribosylanthranilate isomerase [EC:5.3.1.24]	69.83	474.5	4.9e-143
QC4_scaffold_6985_curated_4	QC448_22	K01817	trpF	phosphoribosylanthranilate isomerase [EC:5.3.1.24]	69.83	195.5	1.3e-58
QZM_A2_scaffold_5715_curated_5	QZM_A248_33	K01817	trpF	phosphoribosylanthranilate isomerase [EC:5.3.1.24]	69.83	466.6	1.6e-140
QZM_A2_scaffold_5715_curated_6	QZM_A248_33	K01817	trpF	phosphoribosylanthranilate isomerase [EC:5.3.1.24]	69.83	115	4.4e-34
QZM_A3_scaffold_411_curated_21	QZM_A348_16	K01817	trpF	phosphoribosylanthranilate isomerase [EC:5.3.1.24]	69.83	103.5	1.2e-30
B27_Guay9_scaffold_10256_10	B27_G9	K01818	fucI	L-fucose/D-arabinose isomerase [EC:5.3.1.25 5.3.1.3]	186.03	202.2	1e-60
NODE_31_length_16298_cov_0.904459_16	JZ-2.136	K01818	fucI	L-fucose/D-arabinose isomerase [EC:5.3.1.25 5.3.1.3]	186.03	322.4	6.6e-97
NODE_4_length_137945_cov_6.71494_84	DRTY-6.80	K01818	fucI	L-fucose/D-arabinose isomerase [EC:5.3.1.25 5.3.1.3]	186.03	419.2	3.3e-126
QC4_scaffold_157_curated_43	QC448_22	K01818	fucI	L-fucose/D-arabinose isomerase [EC:5.3.1.25 5.3.1.3]	186.03	409.4	2.4e-123
NODE_1_length_266602_cov_8.95875_252	DRTY-6.80	K01821	praC,_xylH	4-oxalocrotonate tautomerase [EC:5.3.2.6]	25.4	63.9	2.1e-18
NODE_11_length_44014_cov_31.9988_5	JZ-1.89	K01821	praC,_xylH	4-oxalocrotonate tautomerase [EC:5.3.2.6]	25.4	63.3	2.3e-18
NODE_159_length_4135_cov_0.973553_2	JZ-2.136	K01821	praC,_xylH	4-oxalocrotonate tautomerase [EC:5.3.2.6]	25.4	61.5	1.1e-17
NODE_91_length_3093_cov_62.3038_2	JZ-1.89	K01821	praC,_xylH	4-oxalocrotonate tautomerase [EC:5.3.2.6]	25.4	65.7	4.4e-19
QC4_scaffold_280_curated_19	QC443_77	K01821	praC,_xylH	4-oxalocrotonate tautomerase [EC:5.3.2.6]	25.4	63.6	1.5e-18
QC4_scaffold_9085_curated_4	QC448_22	K01821	praC,_xylH	4-oxalocrotonate tautomerase [EC:5.3.2.6]	25.4	60.7	1.6e-17
QZM_A2_scaffold_3001_curated_4	QZM_A248_33	K01821	praC,_xylH	4-oxalocrotonate tautomerase [EC:5.3.2.6]	25.4	60.7	2.1e-17
QZM_A3_scaffold_93_curated_4	QZM_A348_16	K01821	praC,_xylH	4-oxalocrotonate tautomerase [EC:5.3.2.6]	25.4	60.7	2e-17
NODE_50_length_5402_cov_15.292701_4	DRTY-1.18	K01843	kamA	lysine 2,3-aminomutase [EC:5.4.3.2]	370.37	515	1.8e-155
NODE_24_length_18054_cov_0.921515_15	JZ-2.136	K01845	hemL	glutamate-1-semialdehyde 2,1-aminomutase [EC:5.4.3.8]	301.73	381.8	7.5e-115
NODE_28_length_19704_cov_14.210962_11	DRTY-1.18	K01845	hemL	glutamate-1-semialdehyde 2,1-aminomutase [EC:5.4.3.8]	301.73	410.4	1.2e-123
NODE_5_length_33013_cov_0.926777_9	JZ-2.136	K01845	hemL	glutamate-1-semialdehyde 2,1-aminomutase [EC:5.4.3.8]	301.73	495.6	2.6e-149
NODE_61_length_3794_cov_0.630488_3	DRTY-6.200	K01845	hemL	glutamate-1-semialdehyde 2,1-aminomutase [EC:5.4.3.8]	301.73	410.4	5e-124
NODE_9_length_87611_cov_6.64966_78	DRTY-6.80	K01845	hemL	glutamate-1-semialdehyde 2,1-aminomutase [EC:5.4.3.8]	301.73	407.7	1.2e-122
QC4_scaffold_861_curated_21	QC443_77	K01854	glf	UDP-galactopyranose mutase [EC:5.4.99.9]	120.23	123.4	7.6e-37
B27_Guay9_scaffold_16145_1	B27_G9	K01858	INO1,_ISYNA1	myo-inositol-1-phosphate synthase [EC:5.5.1.4]	65.8	201.6	1.8e-60
DRTY7_scaffold_1210_curated_4	DRTY735_44	K01858	INO1,_ISYNA1	myo-inositol-1-phosphate synthase [EC:5.5.1.4]	65.8	292.6	3.4e-88
DRTY7_scaffold_2464_curated_2	DRTY735_44	K01858	INO1,_ISYNA1	myo-inositol-1-phosphate synthase [EC:5.5.1.4]	65.8	272.3	4.8e-82										[EC:6.5.1.8]
DRTY7_scaffold_668_curated_7	DRTY735_44	K01858	INO1,_ISYNA1	myo-inositol-1-phosphate synthase [EC:5.5.1.4]	65.8	137.7	2.5e-41
GD2_1_scaffold_1237_curated_8	GD2_147_42	K01858	INO1,_ISYNA1	myo-inositol-1-phosphate synthase [EC:5.5.1.4]	65.8	287.1	3.9e-86
GD2_1_scaffold_1845_curated_6	GD2_147_42	K01858	INO1,_ISYNA1	myo-inositol-1-phosphate synthase [EC:5.5.1.4]	65.8	165	3.7e-49
NODE_1_length_117455_cov_18.338555_110	DRTY-1.18	K01858	INO1,_ISYNA1	myo-inositol-1-phosphate synthase [EC:5.5.1.4]	65.8	292.8	5.1e-88
NODE_1_length_117455_cov_18.338555_32	DRTY-1.18	K01858	INO1,_ISYNA1	myo-inositol-1-phosphate synthase [EC:5.5.1.4]	65.8	140	9e-42
NODE_1_length_147883_cov_32.303_112	JZ-1.89	K01858	INO1,_ISYNA1	myo-inositol-1-phosphate synthase [EC:5.5.1.4]	65.8	294.5	1.6e-88
NODE_108_length_89024_cov_152.8_69	JZZ.4	K01858	INO1,_ISYNA1	myo-inositol-1-phosphate synthase [EC:5.5.1.4]	65.8	163.4	6.8e-49
NODE_1210_length_7084_cov_9.17051_4	DRTY7.37	K01858	INO1,_ISYNA1	myo-inositol-1-phosphate synthase [EC:5.5.1.4]	65.8	292.6	4.2e-88
NODE_13_length_53570_cov_7.80203_35	DRTY-6.80	K01858	INO1,_ISYNA1	myo-inositol-1-phosphate synthase [EC:5.5.1.4]	65.8	171.6	3.5e-51
NODE_2464_length_3293_cov_7.76776_2	DRTY7.37	K01858	INO1,_ISYNA1	myo-inositol-1-phosphate synthase [EC:5.5.1.4]	65.8	272.3	6e-82
NODE_264_length_54520_cov_159.8_36	JZZ.4	K01858	INO1,_ISYNA1	myo-inositol-1-phosphate synthase [EC:5.5.1.4]	65.8	294.5	1.4e-88
NODE_3_length_79316_cov_31.3159_65	JZ-1.89	K01858	INO1,_ISYNA1	myo-inositol-1-phosphate synthase [EC:5.5.1.4]	65.8	161.3	3.3e-48
NODE_30_length_21509_cov_7.68763_5	DRTY-6.80	K01858	INO1,_ISYNA1	myo-inositol-1-phosphate synthase [EC:5.5.1.4]	65.8	292.2	1.2e-87
NODE_35_length_13177_cov_13.202605_12	DRTY-1.18	K01858	INO1,_ISYNA1	myo-inositol-1-phosphate synthase [EC:5.5.1.4]	65.8	272.3	8.4e-82
NODE_668_length_14519_cov_9.14034_7	DRTY7.37	K01858	INO1,_ISYNA1	myo-inositol-1-phosphate synthase [EC:5.5.1.4]	65.8	137.7	3.2e-41
NODE_74_length_3484_cov_0.804885_1	DRTY-6.200	K01858	INO1,_ISYNA1	myo-inositol-1-phosphate synthase [EC:5.5.1.4]	65.8	234.1	1.3e-70
NODE_75_length_9699_cov_0.850919_7	JZ-2.136	K01858	INO1,_ISYNA1	myo-inositol-1-phosphate synthase [EC:5.5.1.4]	65.8	193.4	8.7e-58
QC4_scaffold_2233_curated_10	QC448_22	K01858	INO1,_ISYNA1	myo-inositol-1-phosphate synthase [EC:5.5.1.4]	65.8	285.9	7.2e-86
QC4_scaffold_229_curated_58	QC443_77	K01858	INO1,_ISYNA1	myo-inositol-1-phosphate synthase [EC:5.5.1.4]	65.8	162.2	1.4e-48
QC4_scaffold_54_curated_105	QC443_77	K01858	INO1,_ISYNA1	myo-inositol-1-phosphate synthase [EC:5.5.1.4]	65.8	293.1	3.5e-88
QZM_A2_scaffold_1742_curated_18	QZM_A248_33	K01858	INO1,_ISYNA1	myo-inositol-1-phosphate synthase [EC:5.5.1.4]	65.8	166.3	1.6e-49
QZM_A2_scaffold_441_curated_24	QZM_A248_33	K01858	INO1,_ISYNA1	myo-inositol-1-phosphate synthase [EC:5.5.1.4]	65.8	286.5	6.4e-86
QZM_A3_scaffold_1150_curated_8	QZM_A348_16	K01858	INO1,_ISYNA1	myo-inositol-1-phosphate synthase [EC:5.5.1.4]	65.8	167	8.9e-50
QZM_A3_scaffold_16852_curated_1	QZM_A348_16	K01858	INO1,_ISYNA1	myo-inositol-1-phosphate synthase [EC:5.5.1.4]	65.8	133.8	9.5e-40
QZM_A3_scaffold_2829_curated_8	QZM_A348_16	K01858	INO1,_ISYNA1	myo-inositol-1-phosphate synthase [EC:5.5.1.4]	65.8	286.5	6e-86
B48_Guay17_scaffold_02420_6	B48_G17	K01866	YARS,_tyrS	tyrosyl-tRNA synthetase [EC:6.1.1.1]	84.67	194	2.5e-58
DRTY7_scaffold_831_curated_8	DRTY735_44	K01866	YARS,_tyrS	tyrosyl-tRNA synthetase [EC:6.1.1.1]	84.67	233.2	3.3e-70
GD2_1_scaffold_4404_curated_8	GD2_147_42	K01866	YARS,_tyrS	tyrosyl-tRNA synthetase [EC:6.1.1.1]	84.67	233.2	8.4e-70
NODE_11_length_47806_cov_16.574676_44	DRTY-1.18	K01866	YARS,_tyrS	tyrosyl-tRNA synthetase [EC:6.1.1.1]	84.67	233.2	5.7e-70
NODE_12_length_43463_cov_30.2859_11	JZ-1.89	K01866	YARS,_tyrS	tyrosyl-tRNA synthetase [EC:6.1.1.1]	84.67	234.7	2.2e-70
NODE_3_length_140482_cov_7.08238_96	DRTY-6.80	K01866	YARS,_tyrS	tyrosyl-tRNA synthetase [EC:6.1.1.1]	84.67	239	1.5e-71
NODE_6_length_8323_cov_0.672645_10	DRTY-6.200	K01866	YARS,_tyrS	tyrosyl-tRNA synthetase [EC:6.1.1.1]	84.67	233.2	2.4e-70
NODE_68_length_4500_cov_46.6238_5	JZ-1.89	K01866	YARS,_tyrS	tyrosyl-tRNA synthetase [EC:6.1.1.1]	84.67	206.2	9e-62
NODE_831_length_11110_cov_8.98791_8	DRTY7.37	K01866	YARS,_tyrS	tyrosyl-tRNA synthetase [EC:6.1.1.1]	84.67	233.2	4.1e-70
QC4_scaffold_1149_curated_2	QC448_22	K01866	YARS,_tyrS	tyrosyl-tRNA synthetase [EC:6.1.1.1]	84.67	230.3	5.1e-69
QC4_scaffold_904_curated_11	QC443_77	K01866	YARS,_tyrS	tyrosyl-tRNA synthetase [EC:6.1.1.1]	84.67	235.2	1.2e-70
QZM_A2_scaffold_7085_curated_8	QZM_A248_33	K01866	YARS,_tyrS	tyrosyl-tRNA synthetase [EC:6.1.1.1]	84.67	162.4	2.4e-48
QZM_A3_scaffold_93_curated_66	QZM_A348_16	K01866	YARS,_tyrS	tyrosyl-tRNA synthetase [EC:6.1.1.1]	84.67	230.4	5.8e-69
B27_Guay9_scaffold_12393_6	B27_G9	K01867	WARS,_trpS	tryptophanyl-tRNA synthetase [EC:6.1.1.2]	140.63	258.8	7.9e-78
B48_Guay17_scaffold_26936_1	B48_G17	K01867	WARS,_trpS	tryptophanyl-tRNA synthetase [EC:6.1.1.2]	140.63	153.4	5.3e-46
DRTY7_scaffold_1747_curated_5	DRTY735_44	K01867	WARS,_trpS	tryptophanyl-tRNA synthetase [EC:6.1.1.2]	140.63	249.2	4.5e-75
GD2_1_scaffold_36_curated_8	GD2_147_42	K01867	WARS,_trpS	tryptophanyl-tRNA synthetase [EC:6.1.1.2]	140.63	244.6	2.8e-73
NODE_118_length_2671_cov_0.687893_2	DRTY-6.200	K01867	WARS,_trpS	tryptophanyl-tRNA synthetase [EC:6.1.1.2]	140.63	161.7	1.1e-48
NODE_14_length_43914_cov_15.747733_2	DRTY-1.18	K01867	WARS,_trpS	tryptophanyl-tRNA synthetase [EC:6.1.1.2]	140.63	249.2	7.8e-75
NODE_1747_length_4712_cov_9.96805_5	DRTY7.37	K01867	WARS,_trpS	tryptophanyl-tRNA synthetase [EC:6.1.1.2]	140.63	249.2	5.6e-75
NODE_2_length_94543_cov_31.2176_9	JZ-1.89	K01867	WARS,_trpS	tryptophanyl-tRNA synthetase [EC:6.1.1.2]	140.63	248.7	1.2e-74
NODE_5_length_131655_cov_7.8435_101	DRTY-6.80	K01867	WARS,_trpS	tryptophanyl-tRNA synthetase [EC:6.1.1.2]	140.63	245.2	1.7e-73
NODE_6_length_32821_cov_0.870924_9	JZ-2.136	K01867	WARS,_trpS	tryptophanyl-tRNA synthetase [EC:6.1.1.2]	140.63	217.8	3.6e-65
NODE_910_length_22190_cov_149.68_19	JZZ.4	K01867	WARS,_trpS	tryptophanyl-tRNA synthetase [EC:6.1.1.2]	140.63	244.1	2.4e-73
NODE_99_length_2844_cov_17.9183_3	JZ-1.89	K01867	WARS,_trpS	tryptophanyl-tRNA synthetase [EC:6.1.1.2]	140.63	244.1	2.8e-73
QC4_scaffold_262_curated_8	QC448_22	K01867	WARS,_trpS	tryptophanyl-tRNA synthetase [EC:6.1.1.2]	140.63	243.2	5.6e-73
QZM_A2_scaffold_789_curated_34	QZM_A248_33	K01867	WARS,_trpS	tryptophanyl-tRNA synthetase [EC:6.1.1.2]	140.63	244.9	2.4e-73
QZM_A3_scaffold_1109_curated_5	QZM_A348_16	K01867	WARS,_trpS	tryptophanyl-tRNA synthetase [EC:6.1.1.2]	140.63	244.9	2.3e-73
B27_Guay9_scaffold_32916_6	B27_G9	K01868	TARS,_thrS	threonyl-tRNA synthetase [EC:6.1.1.3]	135.37	222.6	7.3e-67
B48_Guay17_scaffold_03268_7	B48_G17	K01868	TARS,_thrS	threonyl-tRNA synthetase [EC:6.1.1.3]	135.37	220.8	1.7e-66
DRTY7_scaffold_2431_curated_1	DRTY735_44	K01868	TARS,_thrS	threonyl-tRNA synthetase [EC:6.1.1.3]	135.37	298.5	5.3e-90
GD2_1_scaffold_15940_curated_3	GD2_147_42	K01868	TARS,_thrS	threonyl-tRNA synthetase [EC:6.1.1.3]	135.37	202.5	1.4e-60
NODE_12_length_65556_cov_7.488_5	DRTY-6.80	K01868	TARS,_thrS	threonyl-tRNA synthetase [EC:6.1.1.3]	135.37	203.4	7.5e-61
NODE_2431_length_3329_cov_6.73648_1	DRTY7.37	K01868	TARS,_thrS	threonyl-tRNA synthetase [EC:6.1.1.3]	135.37	298.5	6.6e-90
NODE_4_length_86970_cov_15.386237_37	DRTY-1.18	K01868	TARS,_thrS	threonyl-tRNA synthetase [EC:6.1.1.3]	135.37	298.5	9.3e-90
NODE_46_length_130200_cov_154.682_1	JZZ.4	K01868	TARS,_thrS	threonyl-tRNA synthetase [EC:6.1.1.3]	135.37	195.5	1.2e-58
QC4_scaffold_2216_curated_10	QC448_22	K01868	TARS,_thrS	threonyl-tRNA synthetase [EC:6.1.1.3]	135.37	201.7	2e-60
QZM_A2_scaffold_530_curated_47	QZM_A248_33	K01868	TARS,_thrS	threonyl-tRNA synthetase [EC:6.1.1.3]	135.37	196.4	1.1e-58
QZM_A3_scaffold_1961_curated_16	QZM_A348_16	K01868	TARS,_thrS	threonyl-tRNA synthetase [EC:6.1.1.3]	135.37	192.9	1.1e-57
B48_Guay17_scaffold_05595_3	B48_G17	K01869	LARS,_leuS	leucyl-tRNA synthetase [EC:6.1.1.4]	295.47	492.2	1.8e-148
DRTY7_scaffold_497_curated_11	DRTY735_44	K01869	LARS,_leuS	leucyl-tRNA synthetase [EC:6.1.1.4]	295.47	473.2	9.8e-143
GD2_1_scaffold_1639_curated_3	GD2_147_42	K01869	LARS,_leuS	leucyl-tRNA synthetase [EC:6.1.1.4]	295.47	461.6	8.2e-139
NODE_1_length_117455_cov_18.338555_71	DRTY-1.18	K01869	LARS,_leuS	leucyl-tRNA synthetase [EC:6.1.1.4]	295.47	473.1	1.8e-142
NODE_1_length_266602_cov_8.95875_4	DRTY-6.80	K01869	LARS,_leuS	leucyl-tRNA synthetase [EC:6.1.1.4]	295.47	468	8.9e-141
NODE_15_length_35552_cov_31.6891_18	JZ-1.89	K01869	LARS,_leuS	leucyl-tRNA synthetase [EC:6.1.1.4]	295.47	483.2	1.7e-145
NODE_17_length_6072_cov_0.717914_1	DRTY-6.200	K01869	LARS,_leuS	leucyl-tRNA synthetase [EC:6.1.1.4]	295.47	473.1	7.4e-143
NODE_497_length_21287_cov_10.257_11	DRTY7.37	K01869	LARS,_leuS	leucyl-tRNA synthetase [EC:6.1.1.4]	295.47	473.2	1.2e-142
QC4_scaffold_1281_curated_5	QC443_77	K01869	LARS,_leuS	leucyl-tRNA synthetase [EC:6.1.1.4]	295.47	474.6	5.4e-143
QC4_scaffold_706_curated_9	QC443_77	K01869	LARS,_leuS	leucyl-tRNA synthetase [EC:6.1.1.4]	295.47	477.4	7.7e-144
QC4_scaffold_865_curated_2	QC448_22	K01869	LARS,_leuS	leucyl-tRNA synthetase [EC:6.1.1.4]	295.47	297.1	2.9e-89
QZM_A2_scaffold_381_curated_45	QZM_A248_33	K01869	LARS,_leuS	leucyl-tRNA synthetase [EC:6.1.1.4]	295.47	300	5.3e-90
QZM_A3_scaffold_3110_curated_7	QZM_A348_16	K01869	LARS,_leuS	leucyl-tRNA synthetase [EC:6.1.1.4]	295.47	300	4.9e-90
B48_Guay17_scaffold_02405_4	B48_G17	K01870	IARS,_ileS	isoleucyl-tRNA synthetase [EC:6.1.1.5]	489.23	935.4	3.9e-282
GD2_1_scaffold_384_curated_41	GD2_147_42	K01870	IARS,_ileS	isoleucyl-tRNA synthetase [EC:6.1.1.5]	489.23	803.1	8.2e-242
NODE_12_length_46139_cov_20.817352_34	DRTY-1.18	K01870	IARS,_ileS	isoleucyl-tRNA synthetase [EC:6.1.1.5]	489.23	808.9	9.8e-244
NODE_42_length_11937_cov_7.505_5	DRTY-6.80	K01870	IARS,_ileS	isoleucyl-tRNA synthetase [EC:6.1.1.5]	489.23	799.8	7.9e-241
NODE_45_length_14390_cov_0.83026_11	JZ-2.136	K01870	IARS,_ileS	isoleucyl-tRNA synthetase [EC:6.1.1.5]	489.23	894.7	1.7e-269
NODE_5183_length_3835_cov_159.896_3	JZZ.4	K01870	IARS,_ileS	isoleucyl-tRNA synthetase [EC:6.1.1.5]	489.23	810.6	2.7e-244
NODE_6_length_60281_cov_33.2735_70	JZ-1.89	K01870	IARS,_ileS	isoleucyl-tRNA synthetase [EC:6.1.1.5]	489.23	507.8	7.7e-153
NODE_71_length_3561_cov_0.732382_1	DRTY-6.200	K01870	IARS,_ileS	isoleucyl-tRNA synthetase [EC:6.1.1.5]	489.23	764.1	1.3e-230
QC4_scaffold_3738_curated_6	QC443_77	K01870	IARS,_ileS	isoleucyl-tRNA synthetase [EC:6.1.1.5]	489.23	795.8	7.4e-240
QC4_scaffold_793_curated_10	QC448_22	K01870	IARS,_ileS	isoleucyl-tRNA synthetase [EC:6.1.1.5]	489.23	802.3	1.1e-241
QZM_A2_scaffold_233_curated_33	QZM_A248_33	K01870	IARS,_ileS	isoleucyl-tRNA synthetase [EC:6.1.1.5]	489.23	799.1	1.3e-240
QZM_A3_scaffold_18606_curated_1	QZM_A348_16	K01870	IARS,_ileS	isoleucyl-tRNA synthetase [EC:6.1.1.5]	489.23	747	6.4e-225
B27_Guay9_scaffold_18933_3	B27_G9	K01872	AARS,_alaS	alanyl-tRNA synthetase [EC:6.1.1.7]	200.3	546.6	1.1e-164
B48_Guay17_scaffold_00323_1	B48_G17	K01872	AARS,_alaS	alanyl-tRNA synthetase [EC:6.1.1.7]	200.3	434.7	4.9e-131
DRTY7_scaffold_497_curated_12	DRTY735_44	K01872	AARS,_alaS	alanyl-tRNA synthetase [EC:6.1.1.7]	200.3	529.9	8.6e-160
GD2_1_scaffold_1639_curated_5	GD2_147_42	K01872	AARS,_alaS	alanyl-tRNA synthetase [EC:6.1.1.7]	200.3	531	9.9e-160
NODE_1_length_117455_cov_18.338555_72	DRTY-1.18	K01872	AARS,_alaS	alanyl-tRNA synthetase [EC:6.1.1.7]	200.3	529.9	1.5e-159
NODE_1_length_266602_cov_8.95875_2	DRTY-6.80	K01872	AARS,_alaS	alanyl-tRNA synthetase [EC:6.1.1.7]	200.3	525.8	3.5e-158
NODE_15_length_35552_cov_31.6891_19	JZ-1.89	K01872	AARS,_alaS	alanyl-tRNA synthetase [EC:6.1.1.7]	200.3	538.6	3.7e-162
NODE_17_length_6072_cov_0.717914_2	DRTY-6.200	K01872	AARS,_alaS	alanyl-tRNA synthetase [EC:6.1.1.7]	200.3	525.6	1.2e-158
NODE_30_length_16350_cov_0.668434_2	JZ-2.136	K01872	AARS,_alaS	alanyl-tRNA synthetase [EC:6.1.1.7]	200.3	699.2	1.5e-210
NODE_497_length_21287_cov_10.257_12	DRTY7.37	K01872	AARS,_alaS	alanyl-tRNA synthetase [EC:6.1.1.7]	200.3	529.9	1.1e-159
NODE_5335_length_3698_cov_103.621_1	JZZ.4	K01872	AARS,_alaS	alanyl-tRNA synthetase [EC:6.1.1.7]	200.3	338.3	9.7e-102
NODE_6095_length_3203_cov_110.193_1	JZZ.4	K01872	AARS,_alaS	alanyl-tRNA synthetase [EC:6.1.1.7]	200.3	341.6	9.8e-103
QC4_scaffold_1281_curated_7	QC443_77	K01872	AARS,_alaS	alanyl-tRNA synthetase [EC:6.1.1.7]	200.3	544.5	4.7e-164
QC4_scaffold_234_curated_71	QC448_22	K01872	AARS,_alaS	alanyl-tRNA synthetase [EC:6.1.1.7]	200.3	527.7	7.7e-159
QC4_scaffold_706_curated_6	QC443_77	K01872	AARS,_alaS	alanyl-tRNA synthetase [EC:6.1.1.7]	200.3	532.4	2.1e-160
QZM_A2_scaffold_381_curated_43	QZM_A248_33	K01872	AARS,_alaS	alanyl-tRNA synthetase [EC:6.1.1.7]	200.3	530.1	1.9e-159
QZM_A3_scaffold_3110_curated_4	QZM_A348_16	K01872	AARS,_alaS	alanyl-tRNA synthetase [EC:6.1.1.7]	200.3	528.6	5.2e-159
GD2_1_scaffold_1715_curated_6	GD2_147_42	K01873	VARS,_valS	valyl-tRNA synthetase [EC:6.1.1.9]	616.7	664.1	7.1e-200
NODE_108_length_89024_cov_152.8_89	JZZ.4	K01873	VARS,_valS	valyl-tRNA synthetase [EC:6.1.1.9]	616.7	667.9	3.1e-201
NODE_13_length_53570_cov_7.80203_16	DRTY-6.80	K01873	VARS,_valS	valyl-tRNA synthetase [EC:6.1.1.9]	616.7	655	3.9e-197
NODE_20_length_30490_cov_12.838883_18	DRTY-1.18	K01873	VARS,_valS	valyl-tRNA synthetase [EC:6.1.1.9]	616.7	675.6	1.7e-203
NODE_3_length_79316_cov_31.3159_87	JZ-1.89	K01873	VARS,_valS	valyl-tRNA synthetase [EC:6.1.1.9]	616.7	664.5	3.8e-200
QC4_scaffold_229_curated_76	QC443_77	K01873	VARS,_valS	valyl-tRNA synthetase [EC:6.1.1.9]	616.7	667.1	5.2e-201
QZM_A2_scaffold_2801_curated_9	QZM_A248_33	K01873	VARS,_valS	valyl-tRNA synthetase [EC:6.1.1.9]	616.7	657.6	7.1e-198
QZM_A3_scaffold_611_curated_10	QZM_A348_16	K01873	VARS,_valS	valyl-tRNA synthetase [EC:6.1.1.9]	616.7	657.6	6.6e-198
B48_Guay17_scaffold_02689_7	B48_G17	K01874	MARS,_metG	methionyl-tRNA synthetase [EC:6.1.1.10]	166.53	595.9	5.3e-180
DRTY7_scaffold_458_curated_6	DRTY735_44	K01874	MARS,_metG	methionyl-tRNA synthetase [EC:6.1.1.10]	166.53	535.8	7.6e-162
GD2_1_scaffold_1715_curated_1	GD2_147_42	K01874	MARS,_metG	methionyl-tRNA synthetase [EC:6.1.1.10]	166.53	611.4	2.6e-184
NODE_13_length_53570_cov_7.80203_8	DRTY-6.80	K01874	MARS,_metG	methionyl-tRNA synthetase [EC:6.1.1.10]	166.53	612.1	1.7e-184
NODE_20_length_23307_cov_32.5457_27	JZ-1.89	K01874	MARS,_metG	methionyl-tRNA synthetase [EC:6.1.1.10]	166.53	617.1	3.7e-186
NODE_28_length_16954_cov_0.898853_1	JZ-2.136	K01874	MARS,_metG	methionyl-tRNA synthetase [EC:6.1.1.10]	166.53	562.4	1.7e-169
NODE_458_length_23662_cov_9.13825_6	DRTY7.37	K01874	MARS,_metG	methionyl-tRNA synthetase [EC:6.1.1.10]	166.53	535.8	9.5e-162
NODE_491_length_35937_cov_147.499_31	JZZ.4	K01874	MARS,_metG	methionyl-tRNA synthetase [EC:6.1.1.10]	166.53	619.1	7.7e-187
NODE_9_length_51740_cov_18.114119_24	DRTY-1.18	K01874	MARS,_metG	methionyl-tRNA synthetase [EC:6.1.1.10]	166.53	535.8	1.3e-161
QZM_A2_scaffold_2926_curated_3	QZM_A248_33	K01874	MARS,_metG	methionyl-tRNA synthetase [EC:6.1.1.10]	166.53	605.1	2.3e-182
QZM_A3_scaffold_611_curated_15	QZM_A348_16	K01874	MARS,_metG	methionyl-tRNA synthetase [EC:6.1.1.10]	166.53	610.5	4.9e-184
B27_Guay9_scaffold_51398_3	B27_G9	K01875	SARS,_serS	seryl-tRNA synthetase [EC:6.1.1.11]	71.33	438.8	2.1e-132
B27_Guay9_scaffold_58817_4	B27_G9	K01875	SARS,_serS	seryl-tRNA synthetase [EC:6.1.1.11]	71.33	158	2.5e-47
DRTY7_scaffold_1858_curated_7	DRTY735_44	K01875	SARS,_serS	seryl-tRNA synthetase [EC:6.1.1.11]	71.33	74.7	2.9e-22
NODE_1858_length_4436_cov_9.51214_7	DRTY7.37	K01875	SARS,_serS	seryl-tRNA synthetase [EC:6.1.1.11]	71.33	74.8	3.3e-22
B27_Guay9_scaffold_62762_4	B27_G9	K01880	GARS,_glyS1	glycyl-tRNA synthetase [EC:6.1.1.14]	117.17	433.1	2.2e-130
B48_Guay17_scaffold_02174_1	B48_G17	K01880	GARS,_glyS1	glycyl-tRNA synthetase [EC:6.1.1.14]	117.17	157.2	3.2e-47
DRTY7_scaffold_497_curated_16	DRTY735_44	K01880	GARS,_glyS1	glycyl-tRNA synthetase [EC:6.1.1.14]	117.17	459.3	1.8e-138
GD2_1_scaffold_1237_curated_16	GD2_147_42	K01880	GARS,_glyS1	glycyl-tRNA synthetase [EC:6.1.1.14]	117.17	399.6	5e-120
NODE_1_length_117455_cov_18.338555_76	DRTY-1.18	K01880	GARS,_glyS1	glycyl-tRNA synthetase [EC:6.1.1.14]	117.17	459.5	2.7e-138
NODE_1_length_147883_cov_32.303_120	JZ-1.89	K01880	GARS,_glyS1	glycyl-tRNA synthetase [EC:6.1.1.14]	117.17	413.8	1.8e-124
NODE_264_length_54520_cov_159.8_28	JZZ.4	K01880	GARS,_glyS1	glycyl-tRNA synthetase [EC:6.1.1.14]	117.17	573.6	8.6e-173
NODE_30_length_21509_cov_7.68763_13	DRTY-6.80	K01880	GARS,_glyS1	glycyl-tRNA synthetase [EC:6.1.1.14]	117.17	399.5	5e-120
NODE_497_length_21287_cov_10.257_16	DRTY7.37	K01880	GARS,_glyS1	glycyl-tRNA synthetase [EC:6.1.1.14]	117.17	459.5	2e-138
NODE_7_length_30109_cov_0.870222_22	JZ-2.136	K01880	GARS,_glyS1	glycyl-tRNA synthetase [EC:6.1.1.14]	117.17	275.4	1.5e-82
NODE_7_length_30109_cov_0.870222_23	JZ-2.136	K01880	GARS,_glyS1	glycyl-tRNA synthetase [EC:6.1.1.14]	117.17	156.3	1.4e-46
QC4_scaffold_2233_curated_18	QC448_22	K01880	GARS,_glyS1	glycyl-tRNA synthetase [EC:6.1.1.14]	117.17	399.5	4e-120
QC4_scaffold_54_curated_113	QC443_77	K01880	GARS,_glyS1	glycyl-tRNA synthetase [EC:6.1.1.14]	117.17	406.7	2e-122
QZM_A2_scaffold_441_curated_16	QZM_A248_33	K01880	GARS,_glyS1	glycyl-tRNA synthetase [EC:6.1.1.14]	117.17	397.9	1.7e-119
QZM_A3_scaffold_916_curated_1	QZM_A348_16	K01880	GARS,_glyS1	glycyl-tRNA synthetase [EC:6.1.1.14]	117.17	397.9	1.6e-119
B27_Guay9_scaffold_24870_1	B27_G9	K01881	PARS,_proS	prolyl-tRNA synthetase [EC:6.1.1.15]	149.57	453.2	9.8e-137
DRTY7_scaffold_1203_curated_5	DRTY735_44	K01881	PARS,_proS	prolyl-tRNA synthetase [EC:6.1.1.15]	149.57	338.5	3.6e-102
GD2_1_scaffold_636_curated_25	GD2_147_42	K01881	PARS,_proS	prolyl-tRNA synthetase [EC:6.1.1.15]	149.57	447	1.3e-134
NODE_12_length_65556_cov_7.488_16	DRTY-6.80	K01881	PARS,_proS	prolyl-tRNA synthetase [EC:6.1.1.15]	149.57	456.9	1.2e-137
NODE_1203_length_7131_cov_9.06838_5	DRTY7.37	K01881	PARS,_proS	prolyl-tRNA synthetase [EC:6.1.1.15]	149.57	338.5	4.5e-102
NODE_170_length_3830_cov_0.889009_1	JZ-2.136	K01881	PARS,_proS	prolyl-tRNA synthetase [EC:6.1.1.15]	149.57	279.9	5.1e-84
NODE_46_length_130200_cov_154.682_6	JZZ.4	K01881	PARS,_proS	prolyl-tRNA synthetase [EC:6.1.1.15]	149.57	470.8	4.8e-142
NODE_7_length_62869_cov_17.261352_43	DRTY-1.18	K01881	PARS,_proS	prolyl-tRNA synthetase [EC:6.1.1.15]	149.57	338.5	6.3e-102
NODE_85_length_3285_cov_0.623496_1	DRTY-6.200	K01881	PARS,_proS	prolyl-tRNA synthetase [EC:6.1.1.15]	149.57	279.7	1.7e-84
QC4_scaffold_13331_curated_4	QC448_22	K01881	PARS,_proS	prolyl-tRNA synthetase [EC:6.1.1.15]	149.57	444.8	4.4e-134
QZM_A2_scaffold_530_curated_35	QZM_A248_33	K01881	PARS,_proS	prolyl-tRNA synthetase [EC:6.1.1.15]	149.57	448	6.5e-135
QZM_A3_scaffold_1961_curated_4	QZM_A348_16	K01881	PARS,_proS	prolyl-tRNA synthetase [EC:6.1.1.15]	149.57	448	6.1e-135
GD2_1_scaffold_1715_curated_8	GD2_147_42	K01883	CARS,_cysS	cysteinyl-tRNA synthetase [EC:6.1.1.16]	401.23	643.8	7.4e-194
NODE_108_length_89024_cov_152.8_86	JZZ.4	K01883	CARS,_cysS	cysteinyl-tRNA synthetase [EC:6.1.1.16]	401.23	642.3	1.3e-193
NODE_13_length_53570_cov_7.80203_18	DRTY-6.80	K01883	CARS,_cysS	cysteinyl-tRNA synthetase [EC:6.1.1.16]	401.23	648.7	2.3e-195
NODE_15_length_40022_cov_14.954305_26	DRTY-1.18	K01883	CARS,_cysS	cysteinyl-tRNA synthetase [EC:6.1.1.16]	401.23	594.4	4.4e-179
NODE_3_length_79316_cov_31.3159_84	JZ-1.89	K01883	CARS,_cysS	cysteinyl-tRNA synthetase [EC:6.1.1.16]	401.23	645.7	1.4e-194
NODE_45_length_4138_cov_0.576664_2	DRTY-6.200	K01883	CARS,_cysS	cysteinyl-tRNA synthetase [EC:6.1.1.16]	401.23	591.4	1.5e-178
NODE_6_length_32821_cov_0.870924_26	JZ-2.136	K01883	CARS,_cysS	cysteinyl-tRNA synthetase [EC:6.1.1.16]	401.23	600.4	9.4e-181
QC4_scaffold_229_curated_74	QC443_77	K01883	CARS,_cysS	cysteinyl-tRNA synthetase [EC:6.1.1.16]	401.23	647.3	3.8e-195
QZM_A2_scaffold_2801_curated_7	QZM_A248_33	K01883	CARS,_cysS	cysteinyl-tRNA synthetase [EC:6.1.1.16]	401.23	644.8	4e-194
QZM_A3_scaffold_611_curated_8	QZM_A348_16	K01883	CARS,_cysS	cysteinyl-tRNA synthetase [EC:6.1.1.16]	401.23	644.8	3.7e-194
B27_Guay9_scaffold_38331_1	B27_G9	K01887	RARS,_argS	arginyl-tRNA synthetase [EC:6.1.1.19]	60.8	377.7	9.3e-114
B48_Guay17_scaffold_05595_2	B48_G17	K01887	RARS,_argS	arginyl-tRNA synthetase [EC:6.1.1.19]	60.8	384	7.9e-116
DRTY7_scaffold_559_curated_3	DRTY735_44	K01887	RARS,_argS	arginyl-tRNA synthetase [EC:6.1.1.19]	60.8	373.5	1.2e-112
GD2_1_scaffold_74_curated_57	GD2_147_42	K01887	RARS,_argS	arginyl-tRNA synthetase [EC:6.1.1.19]	60.8	359.5	5.3e-108
NODE_1_length_147883_cov_32.303_6	JZ-1.89	K01887	RARS,_argS	arginyl-tRNA synthetase [EC:6.1.1.19]	60.8	376.5	2.6e-113
NODE_1_length_266602_cov_8.95875_230	DRTY-6.80	K01887	RARS,_argS	arginyl-tRNA synthetase [EC:6.1.1.19]	60.8	364.6	1.5e-109
NODE_122_length_2614_cov_0.74427_1	DRTY-6.200	K01887	RARS,_argS	arginyl-tRNA synthetase [EC:6.1.1.19]	60.8	176.2	4e-53
NODE_3_length_109381_cov_18.570116_26	DRTY-1.18	K01887	RARS,_argS	arginyl-tRNA synthetase [EC:6.1.1.19]	60.8	373.5	2.1e-112
NODE_312_length_48573_cov_158.985_7	JZZ.4	K01887	RARS,_argS	arginyl-tRNA synthetase [EC:6.1.1.19]	60.8	380.9	1.1e-114
NODE_559_length_18067_cov_9.07072_3	DRTY7.37	K01887	RARS,_argS	arginyl-tRNA synthetase [EC:6.1.1.19]	60.8	373.5	1.5e-112
QC4_scaffold_330_curated_59	QC448_22	K01887	RARS,_argS	arginyl-tRNA synthetase [EC:6.1.1.19]	60.8	356.4	3.4e-107
QC4_scaffold_54_curated_3	QC443_77	K01887	RARS,_argS	arginyl-tRNA synthetase [EC:6.1.1.19]	60.8	370	1.9e-111
QZM_A2_scaffold_1390_curated_20	QZM_A248_33	K01887	RARS,_argS	arginyl-tRNA synthetase [EC:6.1.1.19]	60.8	358.2	1.4e-107
QZM_A3_scaffold_254_curated_39	QZM_A348_16	K01887	RARS,_argS	arginyl-tRNA synthetase [EC:6.1.1.19]	60.8	359	7.2e-108
B27_Guay9_scaffold_12393_5	B27_G9	K01889	FARSA,_pheS	phenylalanyl-tRNA synthetase alpha chain [EC:6.1.1.20]	113.2	273.3	3.8e-82
B48_Guay17_scaffold_02420_8	B48_G17	K01889	FARSA,_pheS	phenylalanyl-tRNA synthetase alpha chain [EC:6.1.1.20]	113.2	257.4	1.8e-77
DRTY7_scaffold_656_curated_3	DRTY735_44	K01889	FARSA,_pheS	phenylalanyl-tRNA synthetase alpha chain [EC:6.1.1.20]	113.2	281.2	1.1e-84
GD2_1_scaffold_52_curated_30	GD2_147_42	K01889	FARSA,_pheS	phenylalanyl-tRNA synthetase alpha chain [EC:6.1.1.20]	113.2	314.7	2e-94
NODE_12_length_46139_cov_20.817352_23	DRTY-1.18	K01889	FARSA,_pheS	phenylalanyl-tRNA synthetase alpha chain [EC:6.1.1.20]	113.2	281.2	1.9e-84
NODE_228_length_60033_cov_153.318_18	JZZ.4	K01889	FARSA,_pheS	phenylalanyl-tRNA synthetase alpha chain [EC:6.1.1.20]	113.2	317.7	1.4e-95
[truncated: 6,563 more rows]
[truncated: 2 more columns]

## Sheet: Metabolism
					Deep-sea		Hot springs
Metabolism	Pathway	Gene	KO	Function	B27_G9	B48_G17	DRTY735_44	GD2_147_42	DRTY-1.18	DRTY-6.200	JZ-1.89	DRTY-6.80	JZ-2.136	JZZ.4	DRTY7.37	QC448_22	QC443_77	QZM_A248_33	QZM_A348_16
Glycolysis pathway		glk	K00845	glucokinase	1	0	0	1	0	0	1	1	1	1	0	1	1	0	1
		pgi1	K06859	glucose-6-phosphate isomerase, archaeal	0	0	0	0	0	0	0	0	1	0	0	0	0	0	0
		pgi-pmi	K15916	glucose/mannose-6-phosphate isomerase	1	1	1	1	1	1	1	1	1	1	1	1	0	1	2
		pfkA,PFK	K00850	6-phosphofructokinase 1	0	0	0	0	0	0	0	0	1	0	0	0	0	0	0
			K01622	fructose 1,6-bisphosphate aldolase/phosphatase	0	1	0	0	0	0	0	0	0	0	0	0	0	0	0
			K16306	fructose-bisphosphate aldolase / 2-amino-3,7-dideoxy-D-threo-hept-6-ulosonate synthase	0	0	0	0	0	0	0	0	1	1	0	0	0	0	0
		fbaB	K11645	fructose-bisphosphate aldolase, class I	0	0	0	0	1	0	1	0	0	1	0	0	0	0	0
		fbaA	K01624	fructose-bisphosphate aldolase, class II	0	0	0	0	1	1	0	1	1	0	0	1	0	0	0
		TPI,tpiA	K01803	triosephosphate isomerase (TIM)	ND	ND	ND	ND	ND	ND	ND	ND	ND	ND	ND	ND	ND	ND	ND
		GAPDH,gapA	K00134	glyceraldehyde 3-phosphate dehydrogenase	0	0	1	0	1	0	1	1	0	1	1	1	1	1	1
		gap2	K00150	glyceraldehyde-3-phosphate dehydrogenase (NAD(P))	0	1	0	0	0	0	0	0	0	0	0	0	0	0	0
		gapN	K18978	glyceraldehyde-3-phosphate dehydrogenase [NAD(P)+]	0	0	1	1	1	0	1	1	0	1	1	1	1	0	0
		PGK,pgk	K00927	phosphoglycerate kinase	0	0	0	1	1	0	1	1	1	1	0	0	2	1	1
		apgM	K15635	2,3-bisphosphoglycerate-independent phosphoglycerate mutase	1	0	0	3	1	0	0	2	1	2	0	2	2	2	2
		ENO,eno	K01689	enolase	2	1	1	1	1	0	1	1	1	1	1	1	1	1	1
		PK,pyk	K00873	pyruvate kinase	0	0	0	0	1	1	2	0	0	1	0	0	3	0	0
		pckA, PCK	K01596	phosphoenolpyruvate carboxykinase (GTP) [EC:4.1.1.32]	1	0	0	1	0	0	1	1	0	1	0	0	1	1	1
		gapN	K00131	glyceraldehyde-3-phosphate dehydrogenase (NADP+) [EC:1.2.1.9]	0	0	0	0	0	0	0	0	0	1	0	0	0	0	0
reductive TCA cycle		mdh	K00024	malate dehydrogenase	ND	ND	ND	ND	ND	ND	ND	ND	ND	ND	ND	ND	ND	ND	ND
		fumA	K01677	fumarate hydratase subunit alpha	0	1	0	0	0	0	0	0	0	0	0	0	0	0	0
		fumB	K01678	fumarate hydratase subunit beta	0	1	0	0	1	0	0	0	0	0	0	0	0	0	0
		fumC	K01679	fumarate hydratase, class II	ND	ND	ND	ND	ND	ND	ND	ND	ND	ND	ND	ND	ND	ND	ND
		sdhA	K00239	succinate dehydrogenase / fumarate reductase, flavoprotein subunit	ND	ND	ND	ND	ND	ND	ND	ND	ND	ND	ND	ND	ND	ND	ND
		sdhB	K00240	succinate dehydrogenase / fumarate reductase, iron-sulfur subunit	ND	ND	ND	ND	ND	ND	ND	ND	ND	ND	ND	ND	ND	ND	ND
		sdhC	K00241	succinate dehydrogenase / fumarate reductase, cytochrome b subunit	ND	ND	ND	ND	ND	ND	ND	ND	ND	ND	ND	ND	ND	ND	ND
		sdhD	K00242	succinate dehydrogenase / fumarate reductase, membrane anchor subunit	ND	ND	ND	ND	ND	ND	ND	ND	ND	ND	ND	ND	ND	ND	ND
		sucC	K01903	succinyl-CoA synthetase beta subunit	ND	ND	ND	ND	ND	ND	ND	ND	ND	ND	ND	ND	ND	ND	ND
		sucD	K01902	succinyl-CoA synthetase alpha subunit	0	1	0	0	0	0	0	0	0	0	0	0	0	0	0
		korA,oorA,oforA	K00174	2-oxoglutarate/2-oxoacid ferredoxin oxidoreductase subunit alpha	0	1	0	1	0	0	0	1	0	0	1	1	0	1	1
		korB	K00175	2-oxoglutarate/2-oxoacid ferredoxin oxidoreductase subunit beta	0	1	0	1	0	0	0	1	0	0	0	1	0	1	1
		korD	K00176	2-oxoglutarate ferredoxin oxidoreductase subunit delta	ND	ND	ND	ND	ND	ND	ND	ND	ND	ND	ND	ND	ND	ND	ND
		korC	K00177	2-oxoglutarate ferredoxin oxidoreductase subunit gamma	0	1	0	0	0	0	0	0	0	0	0	0	0	0	0
		IDH1,IDH2,icd	K00031	isocitrate dehydrogenase	ND	ND	ND	ND	ND	ND	ND	ND	ND	ND	ND	ND	ND	ND	ND
		ACO,acnA	K01681	aconitate hydratase	ND	ND	ND	ND	ND	ND	ND	ND	ND	ND	ND	ND	ND	ND	ND
		ACLY	K01648	ATP citrate (pro-S)-lyase	ND	ND	ND	ND	ND	ND	ND	ND	ND	ND	ND	ND	ND	ND	ND
		CS,gltA	K01647	citrate synthase	ND	ND	ND	ND	ND	ND	ND	ND	ND	ND	ND	ND	ND	ND	ND
		pckA	K01610	phosphoenolpyruvate carboxykinase (ATP)	0	0	0	0	1	0	0	0	0	0	1	0	0	0	0
		ppc	K01595	phosphoenolpyruvate carboxylase	ND	ND	ND	ND	ND	ND	ND	ND	ND	ND	ND	ND	ND	ND	ND
		ppdK	K01006	pyruvate, orthophosphate dikinase	ND	ND	ND	ND	ND	ND	ND	ND	ND	ND	ND	ND	ND	ND	ND
		pps, ppsA	K01007	pyruvate, water dikinase	1	1	1	1	1	0	1	1	0	1	1	0	0	0	0
Pyruvate metabolism		porA	K00169	pyruvate ferredoxin oxidoreductase alpha subunit	1	2	1	1	2	1	1	1	0	1	2	1	0	1	1
		porB	K00170	pyruvate ferredoxin oxidoreductase beta subunit	1	2	1	1	2	1	0	1	0	1	2	1	0	1	1
		porD	K00171	pyruvate ferredoxin oxidoreductase delta subunit	1	2	1	1	1	0	1	1	0	1	1	1	0	1	1
		porG	K00172	pyruvate ferredoxin oxidoreductase gamma subunit	1	2	1	1	2	1	1	1	0	1	2	2	0	1	1
		pdhA	K00161	pyruvate dehydrogenase E1 component alpha subunit	ND	ND	ND	ND	ND	ND	ND	ND	ND	ND	ND	ND	ND	ND	ND
		pdhB	K00162	pyruvate dehydrogenase E1 component beta subunit	ND	ND	ND	ND	ND	ND	ND	ND	ND	ND	ND	ND	ND	ND	ND
		pdhD	K00167	pyruvate dehydrogenase E2 component (dihydrolipoamide acetyltransferase)	ND	ND	ND	ND	ND	ND	ND	ND	ND	ND	ND	ND	ND	ND	ND
		pdhC	K00382	dihydrolipoamide dehydrogenase	0	0	1	0	1	0	0	0	1	0	1	0	0	0	0
Oxidative phosphorylation	Complex I	nuoA	K00330	NADH-quinone oxidoreductase subunit A	ND	ND	ND	ND	ND	ND	ND	ND	ND	ND	ND	ND	ND	ND	ND
		nuoB	K00331	NADH-quinone oxidoreductase subunit B	ND	ND	ND	ND	ND	ND	ND	ND	ND	ND	ND	ND	ND	ND	ND
		nuoC	K00332	NADH-quinone oxidoreductase subunit C	ND	ND	ND	ND	ND	ND	ND	ND	ND	ND	ND	ND	ND	ND	ND
		nuoD	K00333	NADH-quinone oxidoreductase subunit D	ND	ND	ND	ND	ND	ND	ND	ND	ND	ND	ND	ND	ND	ND	ND
		nuoE	K00334	NADH-quinone oxidoreductase subunit E	0	0	1	0	1	0	0	0	1	0	1	0	0	0	0
		nuoF	K00335	NADH-quinone oxidoreductase subunit F	0	0	1	0	1	1	2	1	1	1	1	0	2	1	1
		nuoG	K00336	NADH-quinone oxidoreductase subunit G	ND	ND	ND	ND	ND	ND	ND	ND	ND	ND	ND	ND	ND	ND	ND
		nuoH	K00337	NADH-quinone oxidoreductase subunit H	ND	ND	ND	ND	ND	ND	ND	ND	ND	ND	ND	ND	ND	ND	ND
		nuoI	K00338	NADH-quinone oxidoreductase subunit I	ND	ND	ND	ND	ND	ND	ND	ND	ND	ND	ND	ND	ND	ND	ND
		nuoJ	K00339	NADH-quinone oxidoreductase subunit J	ND	ND	ND	ND	ND	ND	ND	ND	ND	ND	ND	ND	ND	ND	ND
		nuoK	K00340	NADH-quinone oxidoreductase subunit K	ND	ND	ND	ND	ND	ND	ND	ND	ND	ND	ND	ND	ND	ND	ND
		nuoL	K00341	NADH-quinone oxidoreductase subunit L	ND	ND	ND	ND	ND	ND	ND	ND	ND	ND	ND	ND	ND	ND	ND
		nuoM	K00342	NADH-quinone oxidoreductase subunit M	ND	ND	ND	ND	ND	ND	ND	ND	ND	ND	ND	ND	ND	ND	ND
	Complex II	sdhA,frdA	K00239	succinate dehydrogenase / fumarate reductase, flavoprotein subunit	ND	ND	ND	ND	ND	ND	ND	ND	ND	ND	ND	ND	ND	ND	ND
		sdhB,frdB	K00240	succinate dehydrogenase / fumarate reductase, iron-sulfur subunit	ND	ND	ND	ND	ND	ND	ND	ND	ND	ND	ND	ND	ND	ND	ND
		sdhC,frdC	K00241	succinate dehydrogenase / fumarate reductase, cytochrome b subunit	ND	ND	ND	ND	ND	ND	ND	ND	ND	ND	ND	ND	ND	ND	ND
		sdhD,frdD	K00242	succinate dehydrogenase / fumarate reductase, membrane anchor subunit	ND	ND	ND	ND	ND	ND	ND	ND	ND	ND	ND	ND	ND	ND	ND
	Complex III	CYTB,petB	K00412	ubiquinol-cytochrome c reductase cytochrome b subunit	ND	ND	ND	ND	ND	ND	ND	ND	ND	ND	ND	ND	ND	ND	ND
	Complex IV	coxA	K02274	cytochrome c oxidase subunit I	ND	ND	ND	ND	ND	ND	ND	ND	ND	ND	ND	ND	ND	ND	ND
		coxB	K02275	cytochrome c oxidase subunit II	ND	ND	ND	ND	ND	ND	ND	ND	ND	ND	ND	ND	ND	ND	ND
		coxC	K02276	cytochrome c oxidase subunit III	ND	ND	ND	ND	ND	ND	ND	ND	ND	ND	ND	ND	ND	ND	ND
		coxD,ctaF	K02277	cytochrome c oxidase subunit IV	ND	ND	ND	ND	ND	ND	ND	ND	ND	ND	ND	ND	ND	ND	ND
		coxAC	K15408	cytochrome c oxidase subunit I+III	ND	ND	ND	ND	ND	ND	ND	ND	ND	ND	ND	ND	ND	ND	ND
	Complex V	ATPVA,ntpA,atpA	K02117	V/A-type H+-transporting ATPase subunit A	ND	ND	ND	ND	ND	ND	ND	ND	ND	ND	ND	ND	ND	ND	ND
		ATPVB,ntpB,atpB	K02118	V/A-type H+-transporting ATPase subunit B	0	1	0	0	0	0	0	0	0	0	0	0	0	0	0
		ATPVC,ntpC,atpC	K02119	V/A-type H+-transporting ATPase subunit C	ND	ND	ND	ND	ND	ND	ND	ND	ND	ND	ND	ND	ND	ND	ND
		ATPVD,ntpD,atpD	K02120	V/A-type H+-transporting ATPase subunit D	0	1	0	0	0	0	0	0	0	0	0	0	0	0	0
		ATPVE,ntpE,atpE	K02121	V/A-type H+-transporting ATPase subunit E	0	0	0	0	1	0	0	1	0	0	0	0	0	0	0
		ATPVF,ntpF,atpF	K02122	V/A-type H+-transporting ATPase subunit F	ND	ND	ND	ND	ND	ND	ND	ND	ND	ND	ND	ND	ND	ND	ND
		ATPVG,ntpH,atpH	K02107	V/A-type H+-transporting ATPase subunit G/H	ND	ND	ND	ND	ND	ND	ND	ND	ND	ND	ND	ND	ND	ND	ND
		ATPVI,ntpI,atpI	K02123	V/A-type H+-transporting ATPase subunit I	1	0	0	1	1	1	0	1	0	0	0	1	0	1	0
		ATPVK,ntpK,atpK	K02124	V/A-type H+-transporting ATPase subunit K	1	0	0	1	1	0	0	1	0	0	0	0	0	1	0
Galactose metabolism		galM	K01785	aldose 1-epimerase	ND	ND	ND	ND	ND	ND	ND	ND	ND	ND	ND	ND	ND	ND	ND
		galK	K00849	galactokinase	ND	ND	ND	ND	ND	ND	ND	ND	ND	ND	ND	ND	ND	ND	ND
		galT	K00965	UDPglucose--hexose-1-phosphate uridylyltransferase	1	1	2	0	3	1	0	1	0	0	2	0	0	1	1
		galE	K01784	UDP-glucose 4-epimerase	0	0	1	2	1	0	1	2	1	1	1	1	1	2	1
		pmm-pgm	K15778	phosphomannomutase / phosphoglucomutase	0	0	1	0	1	0	0	0	0	0	1	0	0	0	0
Pentose phosphate pathway	Oxidative pathway	G6PDH	K00036	glucose 6-phosphate dehydrogenase	ND	ND	ND	ND	ND	ND	ND	ND	ND	ND	ND	ND	ND	ND	ND
		6PGL	K01057	6-phosphogluconolactonase	ND	ND	ND	ND	ND	ND	ND	ND	ND	ND	ND	ND	ND	ND	ND
		6PGDH	K00033	6-phosphogluconate dehydrogenase	ND	ND	ND	ND	ND	ND	ND	ND	ND	ND	ND	ND	ND	ND	ND
	Non oxidative pathway	rpe	K01783	ribulose-phosphate 3-epimerase	0	0	0	1	0	0	1	0	1	0	0	1	1	1	1
		tktA,tktB	K00615	transketolase	0	0	0	0	0	0	1	1	0	0	0	0	1	1	0
		talA, talB	K00616	transaldolase	0	0	0	0	1	1	1	0	0	0	0	0	0	0	0
		rpiA	K01807	ribose 5-phosphate isomerase A	1	1	0	1	1	0	1	1	1	1	0	1	1	1	1
		rpiB	K01808	ribose 5-phosphate isomerase B	ND	ND	ND	ND	ND	ND	ND	ND	ND	ND	ND	ND	ND	ND	ND
		PRPS,prsA	K00948	ribose-phosphate pyrophosphokinase	1	1	1	1	1	1	0	1	2	1	1	1	1	1	1
		rbsK,RBKS	K00852	ribokinase	0	0	0	0	1	0	0	0	1	0	0	0	0	0	0
Ribulose monophosphate pathway		HPS	K08093	3-hexulose-6-phosphate synthase [EC:4.1.2.43]	0	1	1	0	1	0	0	0	2	0	1	0	0	0	0
		PHI	K08094	6-phospho-3-hexuloisomerase [EC:5.3.1.27]	0	1	1	0	1	1	0	0	1	0	1	0	0	0	0
Reductive glycine pathway (rGlyP)		gcvPA	K00282	glycine dehydrogenase subunit 1 [EC:1.4.4.2]	0	1	0	0	0	0	0	0	2	0	0	0	0	0	0
		gcvT,_AMT	K00605	aminomethyltransferase [EC:2.1.2.10]	0	0	0	0	0	0	0	0	1	0	0	0	0	0	0
		gcvPB	K00283	glycine dehydrogenase subunit 2 [EC:1.4.4.2]	0	1	0	0	0	0	0	0	2	0	0	0	0	0	0
		DLD,_lpd,_pdhD	K00382	dihydrolipoamide dehydrogenase [EC:1.8.1.4]	0	0	1	0	1	0	0	0	1	0	1	0	0	0	0
		glyA,_SHMT	K00600	glycine hydroxymethyltransferase [EC:2.1.2.1]	2	0	0	1	0	0	3	1	3	3	0	0	1	1	2
		E4.3.1.19,_ilvA,_tdcB	K01754	threonine dehydratase [EC:4.3.1.19]	0	0	1	0	1	1	0	1	0	0	1	1	0	1	1
Carbohydrate metabolism		adh	K00001	alcohol dehydrogenase	ND	ND	ND	ND	ND	ND	ND	ND	ND	ND	ND	ND	ND	ND	ND
		yiaY	K13954	alcohol dehydrogenase	ND	ND	ND	ND	ND	ND	ND	ND	ND	ND	ND	ND	ND	ND	ND
		ALDH	K00128	aldehyde dehydrogenase (NAD+)	ND	ND	ND	ND	ND	ND	ND	ND	ND	ND	ND	ND	ND	ND	ND
		ACSS,acs	K01895	acetyl-CoA synthetase	0	0	0	1	0	0	1	1	1	1	0	0	1	0	0
		melA	K07406	alpha-galactosidase	0	0	1	3	1	1	2	2	2	0	1	3	2	2	3
		galA,rafA	K07407	alpha-galactosidase	1	0	0	1	0	0	0	2	0	1	0	1	0	1	1
		malZ	K01187	alpha-glucosidase	0	0	0	0	1	1	0	0	0	0	0	0	0	0	0
		scrK	K00847	fructokinase	0	0	0	1	0	0	1	1	3	0	0	1	1	1	1
			K01179	endoglucanase	0	0	0	1	1	0	3	2	0	1	0	2	0	1	2
			K01188	beta-glucosidase	ND	ND	ND	ND	ND	ND	ND	ND	ND	ND	ND	ND	ND	ND	ND
Amino acid metabolism		gltD	K00266	glutamate synthase (NADPH/NADH) small chain	0	1	0	0	0	0	0	0	0	0	0	0	0	0	0
		glnA,GLUL	K01915	glutamine synthetase	1	0	1	1	1	0	3	0	1	1	0	1	1	1	1
		GLUD1_2,gdhA	K00261	glutamate dehydrogenase (NAD(P)+)	ND	ND	ND	ND	ND	ND	ND	ND	ND	ND	ND	ND	ND	ND	ND
		asnB,ASNS	K01953	asparagine synthase (glutamine-hydrolysing)	ND	ND	ND	ND	ND	ND	ND	ND	ND	ND	ND	ND	ND	ND	ND
		aspB	K00812	aspartate aminotransferase	1	0	0	0	0	0	0	0	0	0	0	0	0	0	0
		purA,ADS	K01939	adenylosuccinate synthase	1	0	1	2	1	1	0	1	1	1	1	1	1	1	1
		purB,ADSL	K01756	adenylosuccinate lyase	0	1	1	1	1	0	0	1	1	1	1	1	1	1	1
		argG,ASS1	K01940	argininosuccinate synthase	1	0	0	2	1	0	2	3	2	2	0	2	1	2	1
		argH,ASL	K01755	argininosuccinate lyase	0	0	0	1	1	0	1	1	1	1	0	1	1	1	1
		AGXT	K00830	alanine-glyoxylate transaminase / serine-glyoxylate transaminase / serine-pyruvate transaminase	ND	ND	ND	ND	ND	ND	ND	ND	ND	ND	ND	ND	ND	ND	ND
		ala	K19244	alanine dehydrogenase	0	1	0	2	0	0	1	0	0	1	0	1	1	1	0
		glyA,SHMT	K00600	glycine hydroxymethyltransferase	2	0	0	1	0	0	3	1	3	3	0	0	1	1	2
		ilvA,tdcB	K01754	threonine dehydratase	0	0	1	0	1	1	0	1	0	0	1	1	0	1	1
Polyamine biosynthesis		speA	K01585	arginine decarboxylase	ND	ND	ND	ND	ND	ND	ND	ND	ND	ND	ND	ND	ND	ND	ND
		speB	K01480	agmatinase	1	1	1	1	1	0	0	1	0	1	1	0	1	0	1
		aguA	K10536	agmatine deiminase	ND	ND	ND	ND	ND	ND	ND	ND	ND	ND	ND	ND	ND	ND	ND
		aguB	K12251	N-carbamoylputrescine amidase	ND	ND	ND	ND	ND	ND	ND	ND	ND	ND	ND	ND	ND	ND	ND
		speE,SRM	K00797	spermidine synthase	1	1	0	1	1	0	1	2	0	1	0	1	0	1	1
CO oxidation	Aerobic	coxS	K03518	carbon-monoxide dehydrogenase small subunit	ND	ND	ND	ND	ND	ND	ND	ND	ND	ND	ND	ND	ND	ND	ND
		coxM	K03519	carbon-monoxide dehydrogenase medium subunit	0	0	0	0	0	0	0	0	0	0	0	0	0	0	1
		coxL	K03520	carbon-monoxide dehydrogenase large subunit	ND	ND	ND	ND	ND	ND	ND	ND	ND	ND	ND	ND	ND	ND	ND
	Anaerobic	cooS	K00198	carbon-monoxide dehydrogenase catalytic subunit	ND	ND	ND	ND	ND	ND	ND	ND	ND	ND	ND	ND	ND	ND	ND
		cooF	K00196	carbon-monoxide dehydrogenase iron sulfur subunit	ND	ND	ND	ND	ND	ND	ND	ND	ND	ND	ND	ND	ND	ND	ND
ABC and other transporters	Mineral and organic ion transporters	wtpC	K15497	molybdate/tungstate transport system ATP-binding protein	ND	ND	ND	ND	ND	ND	ND	ND	ND	ND	ND	ND	ND	ND	ND
		wtpB	K15496	molybdate/tungstate transport system permease protein	ND	ND	ND	ND	ND	ND	ND	ND	ND	ND	ND	ND	ND	ND	ND
		wtpA	K15495	molybdate/tungstate transport system substrate-binding protein	ND	ND	ND	ND	ND	ND	ND	ND	ND	ND	ND	ND	ND	ND	ND
		tupC,vupC	K06857	tungstate transport system ATP-binding protein	ND	ND	ND	ND	ND	ND	ND	ND	ND	ND	ND	ND	ND	ND	ND
		tupB,vupB	K05773	tungstate transport system permease protein	0	0	0	0	0	0	0	0	1	0	0	0	0	0	1
		tupA,vupA	K05772	tungstate transport system substrate-binding protein	0	0	0	0	0	0	0	0	1	0	0	0	0	0	0
		ssuC	K15554	sulfonate transport system permease protein	ND	ND	ND	ND	ND	ND	ND	ND	ND	ND	ND	ND	ND	ND	ND
		afuC	K02010	iron(III) transport system ATP-binding protein	0	0	0	1	0	0	0	0	0	0	0	1	0	1	1
		thiQ	K02062	thiamine transport system ATP-binding protein	ND	ND	ND	ND	ND	ND	ND	ND	ND	ND	ND	ND	ND	ND	ND
			K02049	NitT/TauT family transport system ATP-binding protein	ND	ND	ND	ND	ND	ND	ND	ND	ND	ND	ND	ND	ND	ND	ND
			K02050	NitT/TauT family transport system permease protein	0	0	0	0	0	0	0	0	1	0	0	0	0	0	0
			K02051	NitT/TauT family transport system substrate-binding protein	0	0	0	0	0	0	0	0	1	0	0	0	0	0	0
		potA	K11072	spermidine/putrescine transport system ATP-binding protein	ND	ND	ND	ND	ND	ND	ND	ND	ND	ND	ND	ND	ND	ND	ND
		potC	K11070	spermidine/putrescine transport system permease protein	ND	ND	ND	ND	ND	ND	ND	ND	ND	ND	ND	ND	ND	ND	ND
		potB	K11071	spermidine/putrescine transport system permease protein	ND	ND	ND	ND	ND	ND	ND	ND	ND	ND	ND	ND	ND	ND	ND
		potD	K11069	spermidine/putrescine transport system substrate-binding protein	ND	ND	ND	ND	ND	ND	ND	ND	ND	ND	ND	ND	ND	ND	ND
	Oligosaccharide, polyol and lipid transporters	msmX,msmK,malK	K10112	multiple sugar transport system ATP-binding protein	1	0	0	0	0	0	0	0	0	0	0	0	0	0	0
		msmE	K10117	raffinose/stachyose/melibiose transport system substrate-binding protein	ND	ND	ND	ND	ND	ND	ND	ND	ND	ND	ND	ND	ND	ND	ND
		msmF	K10118	raffinose/stachyose/melibiose transport system permease protein	ND	ND	ND	ND	ND	ND	ND	ND	ND	ND	ND	ND	ND	ND	ND
		msmG	K10119	raffinose/stachyose/melibiose transport system permease protein	0	0	0	0	0	0	0	0	0	2	0	0	0	0	0
		ganQ	K15772	arabinogalactan oligomer / maltooligosaccharide transport system permease protein	ND	ND	ND	ND	ND	ND	ND	ND	ND	ND	ND	ND	ND	ND	ND
		lacF	K10189	lactose/L-arabinose transport system permease protein	ND	ND	ND	ND	ND	ND	ND	ND	ND	ND	ND	ND	ND	ND	ND
		thuG	K10238	trehalose/maltose transport system permease protein	ND	ND	ND	ND	ND	ND	ND	ND	ND	ND	ND	ND	ND	ND	ND
		ABC.GGU.A,gguA	K02025//K10548	multiple sugar transport system permease protein	ND	ND	ND	ND	ND	ND	ND	ND	ND	ND	ND	ND	ND	ND	ND
		ABC.GGU.P,gguB	K02026//K10547	multiple sugar transport system permease protein	ND	ND	ND	ND	ND	ND	ND	ND	ND	ND	ND	ND	ND	ND	ND
		ABC.GGU.S,chvE	K02027//K10546	multiple sugar transport system substrate-binding protein	ND	ND	ND	ND	ND	ND	ND	ND	ND	ND	ND	ND	ND	ND	ND
			K02056	simple sugar transport system ATP-binding protein	ND	ND	ND	ND	ND	ND	ND	ND	ND	ND	ND	ND	ND	ND	ND
			K02057	simple sugar transport system permease protein	ND	ND	ND	ND	ND	ND	ND	ND	ND	ND	ND	ND	ND	ND	ND
			K02058	simple sugar transport system substrate-binding protein	ND	ND	ND	ND	ND	ND	ND	ND	ND	ND	ND	ND	ND	ND	ND
		dasB	K17330	N,N'-diacetylchitobiose transport system permease protein	ND	ND	ND	ND	ND	ND	ND	ND	ND	ND	ND	ND	ND	ND	ND
	Monosaccharide transporters	gtsB	K17316	glucose/mannose transport system permease protein	0	0	0	0	0	0	1	0	0	0	0	0	0	0	0
		rbsA	K10441	ribose transport system ATP-binding protein	ND	ND	ND	ND	ND	ND	ND	ND	ND	ND	ND	ND	ND	ND	ND
		rbsC	K10440	ribose transport system permease protein	ND	ND	ND	ND	ND	ND	ND	ND	ND	ND	ND	ND	ND	ND	ND
		rbsB	K10439	ribose transport system substrate-binding protein	ND	ND	ND	ND	ND	ND	ND	ND	ND	ND	ND	ND	ND	ND	ND
		rhaT	K10562	rhamnose transport system ATP-binding protein	ND	ND	ND	ND	ND	ND	ND	ND	ND	ND	ND	ND	ND	ND	ND
		xltB	K17206	putative xylitol transport system permease protein	ND	ND	ND	ND	ND	ND	ND	ND	ND	ND	ND	ND	ND	ND	ND
			K17215	inositol transport system ATP-binding protein	ND	ND	ND	ND	ND	ND	ND	ND	ND	ND	ND	ND	ND	ND	ND
		inoK	K17240	inositol-phosphate transport system ATP-binding protein	ND	ND	ND	ND	ND	ND	ND	ND	ND	ND	ND	ND	ND	ND	ND
		ugpA	K05814	sn-glycerol 3-phosphate transport system permease protein	ND	ND	ND	ND	ND	ND	ND	ND	ND	ND	ND	ND	ND	ND	ND
	Phosphate and amino acid transporters		K03306	inorganic phosphate transporter, PiT family	ND	ND	ND	ND	ND	ND	ND	ND	ND	ND	ND	ND	ND	ND	ND
		pstB	K02036	phosphate transport system ATP-binding protein	0	0	1	2	2	0	0	1	0	0	2	1	0	1	1
		pstC	K02037	phosphate transport system permease protein	0	0	0	0	2	0	0	1	0	0	1	1	0	1	0
		pstA	K02038	phosphate transport system permease protein	0	0	0	2	1	0	0	1	0	0	0	1	0	1	0
			K02039	phosphate transport system protein	0	0	0	2	1	0	0	1	0	0	1	1	0	1	1
		pstS	K02040	phosphate transport system substrate-binding protein	0	0	0	0	2	0	0	1	0	0	1	1	0	1	0
		phnC	K02041	phosphonate transport system ATP-binding protein	ND	ND	ND	ND	ND	ND	ND	ND	ND	ND	ND	ND	ND	ND	ND
		phnE	K02042	phosphonate transport system permease protein	ND	ND	ND	ND	ND	ND	ND	ND	ND	ND	ND	ND	ND	ND	ND
		phnD	K02044	phosphonate transport system substrate-binding protein	ND	ND	ND	ND	ND	ND	ND	ND	ND	ND	ND	ND	ND	ND	ND
		ilvE	K00826	branched-chain amino acid aminotransferase	1	0	0	1	0	0	0	1	1	1	0	1	1	1	0
		livG	K01995	branched-chain amino acid transport system ATP-binding protein	0	0	1	0	1	0	0	0	0	0	1	0	0	0	0
		livF	K01996	branched-chain amino acid transport system ATP-binding protein	0	0	0	0	0	0	1	0	0	1	0	0	1	0	0
		livH	K01997	branched-chain amino acid transport system permease protein	0	0	1	0	1	1	1	0	0	1	1	0	0	0	0
		livM	K01998	branched-chain amino acid transport system permease protein	0	0	1	0	1	1	1	0	0	1	1	0	0	0	0
		livK	K01999	branched-chain amino acid transport system substrate-binding protein	0	0	1	0	1	1	1	0	1	1	1	0	0	0	0
		natD	K11956	neutral amino acid transport system permease protein	ND	ND	ND	ND	ND	ND	ND	ND	ND	ND	ND	ND	ND	ND	ND
		urtE	K11963	urea transport system ATP-binding protein	ND	ND	ND	ND	ND	ND	ND	ND	ND	ND	ND	ND	ND	ND	ND
		ABC.SP.A	K02052	putative spermidine/putrescine transport system ATP-binding protein	ND	ND	ND	ND	ND	ND	ND	ND	ND	ND	ND	ND	ND	ND	ND
		ABC.SP.P	K02053	putative spermidine/putrescine transport system permease protein	ND	ND	ND	ND	ND	ND	ND	ND	ND	ND	ND	ND	ND	ND	ND
			K02028	polar amino acid transport system ATP-binding protein	ND	ND	ND	ND	ND	ND	ND	ND	ND	ND	ND	ND	ND	ND	ND
			K02029	polar amino acid transport system permease protein	0	0	1	0	1	1	0	0	0	0	1	0	0	0	0
			K02030	polar amino acid transport system substrate-binding protein	0	0	1	0	1	1	0	0	0	0	1	0	0	0	0
	Peptide and nickel transporters	oppF	K10823	oligopeptide transport system ATP-binding protein	ND	ND	ND	ND	ND	ND	ND	ND	ND	ND	ND	ND	ND	ND	ND
		oppD	K15583	oligopeptide transport system ATP-binding protein	ND	ND	ND	ND	ND	ND	ND	ND	ND	ND	ND	ND	ND	ND	ND
			K02031	peptide/nickel transport system ATP-binding protein	0	1	2	1	5	1	3	5	0	1	3	0	0	2	1
			K02032	peptide/nickel transport system ATP-binding protein	0	1	3	0	7	1	5	5	0	2	4	1	0	0	0
			K02033	peptide/nickel transport system permease protein	1	0	2	1	6	1	3	5	0	2	3	0	1	2	1
			K02034	peptide/nickel transport system permease protein	0	1	2	2	6	1	4	6	0	2	3	0	1	3	2
			K02035	peptide/nickel transport system substrate-binding protein	1	1	1	0	4	1	0	3	0	1	2	0	0	2	0
	Metallic cation, iron-siderophore and vitamin B12 transporters	mtsB	K11706	iron/zinc/copper transport system ATP-binding protein	ND	ND	ND	ND	ND	ND	ND	ND	ND	ND	ND	ND	ND	ND	ND
		mtsC	K11705	iron/zinc/copper transport system permease protein	ND	ND	ND	ND	ND	ND	ND	ND	ND	ND	ND	ND	ND	ND	ND
		mtsA	K11704	iron/zinc/copper transport system substrate-binding protein	ND	ND	ND	ND	ND	ND	ND	ND	ND	ND	ND	ND	ND	ND	ND
		znuC	K09817	zinc transport system ATP-binding protein	ND	ND	ND	ND	ND	ND	ND	ND	ND	ND	ND	ND	ND	ND	ND
		znuB	K09816	zinc transport system permease protein	ND	ND	ND	ND	ND	ND	ND	ND	ND	ND	ND	ND	ND	ND	ND
		znuA	K09815	zinc transport system substrate-binding protein	ND	ND	ND	ND	ND	ND	ND	ND	ND	ND	ND	ND	ND	ND	ND
			K07238	zinc transporter, ZIP family	0	0	0	1	0	0	0	1	1	1	0	0	0	1	1
			K02074	zinc/manganese transport system ATP-binding protein	ND	ND	ND	ND	ND	ND	ND	ND	ND	ND	ND	ND	ND	ND	ND
			K02075	zinc/manganese transport system permease protein	ND	ND	ND	ND	ND	ND	ND	ND	ND	ND	ND	ND	ND	ND	ND
			K02077	zinc/manganese transport system substrate-binding protein	ND	ND	ND	ND	ND	ND	ND	ND	ND	ND	ND	ND	ND	ND	ND
		mntB	K11602	manganese transport system permease protein	ND	ND	ND	ND	ND	ND	ND	ND	ND	ND	ND	ND	ND	ND	ND
		sitA	K11604	manganese/iron transport system substrate-binding protein	ND	ND	ND	ND	ND	ND	ND	ND	ND	ND	ND	ND	ND	ND	ND
		sitB	K09820//K11607	manganese/iron transport system ATP-binding protein	ND	ND	ND	ND	ND	ND	ND	ND	ND	ND	ND	ND	ND	ND	ND
			K09819	manganese/iron transport system permease protein	ND	ND	ND	ND	ND	ND	ND	ND	ND	ND	ND	ND	ND	ND	ND
			K09818	manganese/iron transport system substrate-binding protein	ND	ND	ND	ND	ND	ND	ND	ND	ND	ND	ND	ND	ND	ND	ND
		troB,mntB,znuC	K11710	manganese/zinc/iron transport system ATP- binding protein	ND	ND	ND	ND	ND	ND	ND	ND	ND	ND	ND	ND	ND	ND	ND
		fhuC	K02013	iron complex transport system ATP-binding protein	ND	ND	ND	ND	ND	ND	ND	ND	ND	ND	ND	ND	ND	ND	ND
		fhuB	K02015	iron complex transport system permease protein	ND	ND	ND	ND	ND	ND	ND	ND	ND	ND	ND	ND	ND	ND	ND
		fhuD	K02016	iron complex transport system substrate-binding protein	0	0	0	0	1	0	0	0	0	0	0	0	0	0	1
		bioY	K03523	biotin transport system substrate-specific component	ND	ND	ND	ND	ND	ND	ND	ND	ND	ND	ND	ND	ND	ND	ND
			K01537	Ca2+-transporting ATPase	1	0	0	1	1	0	3	2	0	2	0	0	0	2	1
			K01551	arsenite-transporting ATPase	0	0	0	1	0	0	0	0	1	0	0	0	0	0	0
			K04758	ferrous iron transport protein A	1	2	0	1	1	0	0	1	2	1	0	1	1	1	1
			K04759	ferrous iron transport protein B	2	2	0	1	1	0	0	1	1	1	0	1	1	1	2
		ecfA1	K16786	energy-coupling factor transport system ATP-binding protein	1	1	0	0	1	0	0	0	0	0	0	0	0	0	0
		ecfA2	K16787	energy-coupling factor transport system ATP-binding protein	1	0	0	0	1	0	0	0	0	0	0	0	0	0	0
		ecfT	K16785	energy-coupling factor transport system permease protein	1	0	1	1	2	2	1	1	1	1	1	1	1	2	1
			K16925	energy-coupling factor transport system substrate-specific component	ND	ND	ND	ND	ND	ND	ND	ND	ND	ND	ND	ND	ND	ND	ND
			K16927	energy-coupling factor transport system substrate-specific component	ND	ND	ND	ND	ND	ND	ND	ND	ND	ND	ND	ND	ND	ND	ND
			K16928	energy-coupling factor transport system substrate-specific component	1	0	0	0	1	0	0	0	0	0	0	0	0	0	0
	ABC-2 and other transporters		K01990	ABC-2 type transport system ATP-binding protein	4	2	3	12	5	1	8	12	9	9	4	7	4	9	7
			K01992	ABC-2 type transport system permease protein	2	0	2	7	2	0	6	5	3	5	3	4	4	5	4
			K02003	putative ABC transport system ATP-binding protein	3	3	3	4	3	2	2	4	2	3	3	4	3	4	4
			K02004	putative ABC transport system permease protein	2	2	3	4	7	1	3	6	6	2	5	5	3	5	4
		NRT,narK,nrtP,nasA	K08223	MFS transporter, FSR family, fosmidomycin resistance protein	0	0	0	0	0	0	0	0	1	0	0	0	0	0	0
			K02575	MFS transporter, NNP family, nitrate/nitrite transporter	ND	ND	ND	ND	ND	ND	ND	ND	ND	ND	ND	ND	ND	ND	ND
			K08369	MFS transporter, putative metabolite:H+ symporter	ND	ND	ND	ND	ND	ND	ND	ND	ND	ND	ND	ND	ND	ND	ND
			K03298	drug/metabolite transporter, DME family	0	0	0	0	0	0	0	1	1	0	0	1	0	0	0
Hydrogenases	NiFe3b	hydA	K17993	Sulfhydrogenase subunit alpha	0	0	1	0	1	0	0	0	0	0	1	0	0	0	0
Heterodisulﬁde reduction		hdrA	K03388	heterodisulfide reductase subunit A	1	0	0	1	0	0	0	1	1	1	0	0	1	1	1
		hdrB	K03389	heterodisulfide reductase subunit B	ND	ND	ND	ND	ND	ND	ND	ND	ND	ND	ND	ND	ND	ND	ND
		hdrC	K03390	heterodisulfide reductase subunit C	ND	ND	ND	ND	ND	ND	ND	ND	ND	ND	ND	ND	ND	ND	ND
Wood Ljungdahl	Carbonyl-Branch	cdhA	K00192	anaerobic carbon-monoxide dehydrogenase, CODH/ACS complex subunit alpha	ND	ND	ND	ND	ND	ND	ND	ND	ND	ND	ND	ND	ND	ND	ND
	Carbonyl-Branch	cdhB	K00195	anaerobic carbon-monoxide dehydrogenase catalytic subunit	ND	ND	ND	ND	ND	ND	ND	ND	ND	ND	ND	ND	ND	ND	ND
	Carbonyl-Branch	cdhC	K00193	acetyl-CoA decarbonylase/synthase, CODH/ACS complex subunit beta	ND	ND	ND	ND	ND	ND	ND	ND	ND	ND	ND	ND	ND	ND	ND
	Carbonyl-Branch	cdhE, acsC	K00197	acetyl-CoA decarbonylase/synthase, CODH/ACS complex subunit gamma [EC:2.1.1.245]	ND	ND	ND	ND	ND	ND	ND	ND	ND	ND	ND	ND	ND	ND	ND
	Carbonyl-Branch	cdhD, acsD	K00194	acetyl-CoA decarbonylase/synthase, CODH/ACS complex subunit delta [EC:2.1.1.245]	ND	ND	ND	ND	ND	ND	ND	ND	ND	ND	ND	ND	ND	ND	ND
	Methyl-Branch-H4F	fdhA	K05299	formate dehydrogenase (NADP+) alpha subunit	ND	ND	ND	ND	ND	ND	ND	ND	ND	ND	ND	ND	ND	ND	ND
	Methyl-Branch-H4F	fdhB	K15022	formate dehydrogenase (NADP+) beta subunit [EC:1.17.1.10]	ND	ND	ND	ND	ND	ND	ND	ND	ND	ND	ND	ND	ND	ND	ND
	Methyl-Branch-H4F	fhs	K01938	formate--tetrahydrofolate ligase [EC:6.3.4.3]	0	0	1	0	0	0	1	0	0	0	0	0	1	0	3
	Methyl-Branch-H4F	folD*	K01491	methylenetetrahydrofolate dehydrogenase (NADP+) / methenyltetrahydrofolate cyclohydrolase [EC:1.5.1.5 3.5.4.9]	ND	ND	ND	ND	ND	ND	ND	ND	ND	ND	ND	ND	ND	ND	ND
	Methyl-Branch-H4F	metF, MTHFR	K00297	methylenetetrahydrofolate reductase (NADPH) [EC:1.5.1.20]	0	0	0	0	0	1	0	0	1	0	0	0	0	0	2
	Methyl-Branch-H4MPT	fwdA	K00200	formylmethanofuran dehydrogenase subunit A	0	0	0	0	0	0	0	1	0	0	0	0	0	0	1
	Methyl-Branch-H4MPT	fwdB	K00201	formylmethanofuran dehydrogenase subunit B	0	0	0	0	0	0	0	1	0	0	0	0	0	0	1
	Methyl-Branch-H4MPT	fwdC	K00202	formylmethanofuran dehydrogenase subunit C	0	0	0	0	0	0	0	1	0	0	0	0	0	0	1
	Methyl-Branch-H4MPT	fwdD	K00203	formylmethanofuran dehydrogenase subunit D	0	0	0	0	0	0	0	1	0	0	0	0	0	0	1
	Methyl-Branch-H4MPT	fwdE	K11261	formylmethanofuran dehydrogenase subunit E	ND	ND	ND	ND	ND	ND	ND	ND	ND	ND	ND	ND	ND	ND	ND
	Methyl-Branch-H4MPT	ftr	K00672	formylmethanofuran--tetrahydromethanopterin N-formyltransferase	ND	ND	ND	ND	ND	ND	ND	ND	ND	ND	ND	ND	ND	ND	ND
	Methyl-Branch-H4MPT	mch	K01499	methenyltetrahydromethanopterin cyclohydrolase [EC:3.5.4.27]	ND	ND	ND	ND	ND	ND	ND	ND	ND	ND	ND	ND	ND	ND	ND
	Methyl-Branch-H4MPT	mtd	K00319	methylenetetrahydromethanopterin dehydrogenase [EC:1.5.98.1]	0	0	0	0	0	0	0	1	0	0	0	0	0	0	1
	Methyl-Branch-H4MPT	mer	K00320	5,10-methylenetetrahydromethanopterin reductase [EC:1.5.98.2]	ND	ND	ND	ND	ND	ND	ND	ND	ND	ND	ND	ND	ND	ND	ND
	Methyl-Branch-H4F	acsE	K15023	5-methyltetrahydrofolate corrinoid/iron sulfur protein methyltransferase [EC:2.1.1.258]	ND	ND	ND	ND	ND	ND	ND	ND	ND	ND	ND	ND	ND	ND	ND
Sulfur Cycle database from De Anda et al., 2017	Sulfite oxidation (1,5,11)	aprA	K00394	adenylylsulfate reductase, subunit A [EC:1.8.99.2]	ND	ND	ND	ND	ND	ND	ND	ND	ND	ND	ND	ND	ND	ND	ND
		aprB	K00395	adenylylsulfate reductase, subunit B [EC:1.8.99.2]	ND	ND	ND	ND	ND	ND	ND	ND	ND	ND	ND	ND	ND	ND	ND
		cysN	K00955	cysNC bifunctional enzyme CysN/CysC [EC:2.7.7.4 2.7.1.25]	ND	ND	ND	ND	ND	ND	ND	ND	ND	ND	ND	ND	ND	ND	ND
		sat,	K00958	sat, met3 sulfate adenylyltransferase [EC:2.7.7.4]	ND	ND	ND	ND	ND	ND	ND	ND	ND	ND	ND	ND	ND	ND	ND
		APA1	K00988	APA1 2 sulfate adenylyltransferase (ADP) / ATP adenylyltransfera se [EC:2.7.7.5 2.7.7.53]	ND	ND	ND	ND	ND	ND	ND	ND	ND	ND	ND	ND	ND	ND	ND
		msrP	K07147	methionine sulfoxide reductase catalytic subunit [EC:1.8.-.-]	ND	ND	ND	ND	ND	ND	ND	ND	ND	ND	ND	ND	ND	ND	ND
		PAPS	K13811	PAPSS 3'-phosphoadenosine 5'-phosphosulfate synthase [EC:2.7.7.4 2.7.1.25]	ND	ND	ND	ND	ND	ND	ND	ND	ND	ND	ND	ND	ND	ND	ND
		HINT	K22966	HINT4 sulfate adenylyltransferase (ADP) / adenylylsulfatase [EC: 2.7.7.5 3.6.2.1]	ND	ND	ND	ND	ND	ND	ND	ND	ND	ND	ND	ND	ND	ND	ND
	Sulfate reduction (5) Assimilation pathway	cysJ	K00380	sulfite reductase (NADPH) flavoprotein alpha-component [EC:1.8.1.2]	ND	ND	ND	ND	ND	ND	ND	ND	ND	ND	ND	ND	ND	ND	ND
		cysI	K00381	sulfite reductase (NADPH) hemoprotein beta-component [EC:1.8.1.2]	ND	ND	ND	ND	ND	ND	ND	ND	ND	ND	ND	ND	ND	ND	ND
		cysH	K00390	phosphoadenosine phosphosulfate reductase [EC:1.8.4.8 1.8.4.10]	1	0	0	0	0	0	0	1	0	0	0	0	0	0	2
		sir	K00392	sir sulfite reductase (ferredoxin) [EC:1.8.7.1]	ND	ND	ND	ND	ND	ND	ND	ND	ND	ND	ND	ND	ND	ND	ND
		cysC	K00860	adenylylsulfate kinase [EC:2.7.1.25]	ND	ND	ND	ND	ND	ND	ND	ND	ND	ND	ND	ND	ND	ND	ND
		cysN	K00956	cysN sulfate adenylyltransferase subunit 1 [EC:2.7.7.4]	ND	ND	ND	ND	ND	ND	ND	ND	ND	ND	ND	ND	ND	ND	ND
		cysD	K00957	cysD sulfate adenylyltransferase subunit 2 [EC:2.7.7.4]	0	0	0	0	0	0	0	1	0	0	0	0	0	0	1
		cysQ,	K01082	MET22, BPNT1; 3'(2'), 5'-bisphosphate nucleotidase [EC:3.1.3.7]	ND	ND	ND	ND	ND	ND	ND	ND	ND	ND	ND	ND	ND	ND	ND
		cysA	K02045	sulfate/thiosulfate transport system ATP-binding protein [EC:7.3.2.3]	ND	ND	ND	ND	ND	ND	ND	ND	ND	ND	ND	ND	ND	ND	ND
		cysU	K02046	sulfate/thiosulfate transport system permease protein	ND	ND	ND	ND	ND	ND	ND	ND	ND	ND	ND	ND	ND	ND	ND
		cysW	K02047	cysW sulfate/thiosulfate transport system permease protein	ND	ND	ND	ND	ND	ND	ND	ND	ND	ND	ND	ND	ND	ND	ND
		cysP	K02048	cysP sulfate/thiosulfate transport system substrate-binding prot ein	ND	ND	ND	ND	ND	ND	ND	ND	ND	ND	ND	ND	ND	ND	ND
	Sulfide oxidation (11)	tusD	K07235	tusD, dsrE tRNA 2-thiouridine synthesizing protein D [EC:2.8.1.- ]	ND	ND	ND	ND	ND	ND	ND	ND	ND	ND	ND	ND	ND	ND	ND
		tusC,	K07236	dsrF; tRNA 2-thiouridine synthesizing protein C	ND	ND	ND	ND	ND	ND	ND	ND	ND	ND	ND	ND	ND	ND	ND
		pufA	K08926	pufA light-harvesting complex 1 alpha chain	ND	ND	ND	ND	ND	ND	ND	ND	ND	ND	ND	ND	ND	ND	ND
		pufB	K08927	pufB light-harvesting complex 1 beta chain	ND	ND	ND	ND	ND	ND	ND	ND	ND	ND	ND	ND	ND	ND	ND
		pufL	K08928	photosynthetic reaction center L subunit	ND	ND	ND	ND	ND	ND	ND	ND	ND	ND	ND	ND	ND	ND	ND
		pufM	K08929	pufM photosynthetic reaction center M subunit	ND	ND	ND	ND	ND	ND	ND	ND	ND	ND	ND	ND	ND	ND	ND
		puhA	K13991	photosynthetic reaction center H subunit	ND	ND	ND	ND	ND	ND	ND	ND	ND	ND	ND	ND	ND	ND	ND
		pufX	K13994	photosynthetic reaction center PufX protein	ND	ND	ND	ND	ND	ND	ND	ND	ND	ND	ND	ND	ND	ND	ND
		sqr	K17218	sulfide:quinone oxidoreductase [EC:1.8.5.4]	ND	ND	ND	ND	ND	ND	ND	ND	ND	ND	ND	ND	ND	ND	ND
		fccB	K17229	sulfide dehydrogenase [flavocytochrome c] flavoprotein chain	ND	ND	ND	ND	ND	ND	ND	ND	ND	ND	ND	ND	ND	ND	ND
	Cysteate degradation (12)	suyB	K16846	(2R)-sulfolactate sulfo-lyase subunit beta [EC:4.4.1.24]	ND	ND	ND	ND	ND	ND	ND	ND	ND	ND	ND	ND	ND	ND	ND
	DimethylSulfone degradation (13)	sauS	K15515	sulfoacetaldehyde dehydrogenase [EC:1.2.1.81]	ND	ND	ND	ND	ND	ND	ND	ND	ND	ND	ND	ND	ND	ND	ND
		dmoA	K16967	dimethyl-sulfide monooxygenase [EC:1.14.13.131]	ND	ND	ND	ND	ND	ND	ND	ND	ND	ND	ND	ND	ND	ND	ND
	Sulfolactate degradation (15)	comC	K05884	L-2-hydroxycarboxylate dehydrogenase (NAD+) [EC:1.1.1.337]	ND	ND	ND	ND	ND	ND	ND	ND	ND	ND	ND	ND	ND	ND	ND
		comD	K06034	sulfopyruvate decarboxylase subunit alpha [EC:4.1.1.79]	ND	ND	ND	ND	ND	ND	ND	ND	ND	ND	ND	ND	ND	ND	ND
		SPP1,	K06250	BNSP, OPN; secreted phosphoprotein 1	ND	ND	ND	ND	ND	ND	ND	ND	ND	ND	ND	ND	ND	ND	ND
		comE	K13039	sulfopyruvate decarboxylase subunit beta [EC:4.1.1.79]	ND	ND	ND	ND	ND	ND	ND	ND	ND	ND	ND	ND	ND	ND	ND
		pta	K13788	pta phosphate acetyltransferase [EC:2.3.1.8]	ND	ND	ND	ND	ND	ND	ND	ND	ND	ND	ND	ND	ND	ND	ND
		slcC	K16843	(S)-sulfolactate dehydrogenase [EC:1.1.1.310]	ND	ND	ND	ND	ND	ND	ND	ND	ND	ND	ND	ND	ND	ND	ND
		comC	K16844	(2R)-3-sulfolactate dehydrogenase (NADP+) [EC:1.1.1.338]	ND	ND	ND	ND	ND	ND	ND	ND	ND	ND	ND	ND	ND	ND	ND
		cuyA	K17950	L-cysteate sulfo-lyase [EC:4.4.1.25]	ND	ND	ND	ND	ND	ND	ND	ND	ND	ND	ND	ND	ND	ND	ND
	DMS degradation (16)	ssuD	K04091	alkanesulfonate monooxygenase [EC:1.14.14.5]	ND	ND	ND	ND	ND	ND	ND	ND	ND	ND	ND	ND	ND	ND	ND
		ddhA	K16964	dimethylsulfide dehydrogenase subunit alpha [EC:1.8.2.4]	ND	ND	ND	ND	ND	ND	ND	ND	ND	ND	ND	ND	ND	ND	ND
		ddhB	K16965	dimethylsulfide dehydrogenase subunit beta	ND	ND	ND	ND	ND	ND	ND	ND	ND	ND	ND	ND	ND	ND	ND
		ddhC	K16966	dimethylsulfide dehydrogenase subunit gamma	ND	ND	ND	ND	ND	ND	ND	ND	ND	ND	ND	ND	ND	ND	ND
		sfnG	K17228	dimethylsulfone monooxygenase [EC:1.14.14.35]	ND	ND	ND	ND	ND	ND	ND	ND	ND	ND	ND	ND	ND	ND	ND
	DMSP degradation (17)	K00666	K00666	fatty-acyl-CoA synthase [EC:6.2.1.-]	ND	ND	ND	ND	ND	ND	ND	ND	ND	ND	ND	ND	ND	ND	ND
		dddL	K16953	dddL dimethylpropiothetin dethiomethylase [EC:4.4.1.3]	ND	ND	ND	ND	ND	ND	ND	ND	ND	ND	ND	ND	ND	ND	ND
		dmdA	K17486	dimethylsulfoniopropionate demethylase [EC:2.1.1.269]	ND	ND	ND	ND	ND	ND	ND	ND	ND	ND	ND	ND	ND	ND	ND
	Sulfoacetaldehyde degradation (19)	isfD	K15373	sulfoacetaldehyde reductase [EC:1.1.1.313]	ND	ND	ND	ND	ND	ND	ND	ND	ND	ND	ND	ND	ND	ND	ND
	Thiosulfate oxidation (2)	doxA	K16936	thiosulfate dehydrogenase (quinone) small subunit [EC:1.8.5.2]	ND	ND	ND	ND	ND	ND	ND	ND	ND	ND	ND	ND	ND	ND	ND
		doxD	K16937	thiosulfate dehydrogenase (quinone) large subunit [EC:1.8.5.2]	ND	ND	ND	ND	ND	ND	ND	ND	ND	ND	ND	ND	ND	ND	ND
		soxA	K17222	L-cysteine S-thiosulfotransferase [EC:2.8.5.2]	ND	ND	ND	ND	ND	ND	ND	ND	ND	ND	ND	ND	ND	ND	ND
		soxX	K17223	soxX L-cysteine S-thiosulfotransferase [EC:2.8.5.2]	ND	ND	ND	ND	ND	ND	ND	ND	ND	ND	ND	ND	ND	ND	ND
		soxB	K17224	S-sulfosulfanyl-L-cysteine sulfohydrolase [EC:3.1.6.20]	ND	ND	ND	ND	ND	ND	ND	ND	ND	ND	ND	ND	ND	ND	ND
		soxY	K17226	soxY sulfur-oxidizing protein SoxY	ND	ND	ND	ND	ND	ND	ND	ND	ND	ND	ND	ND	ND	ND	ND
		soxZ	K17227	soxZ sulfur-oxidizing protein SoxZ	ND	ND	ND	ND	ND	ND	ND	ND	ND	ND	ND	ND	ND	ND	ND
		tsdA	K19713	thiosulfate dehydrogenase [EC:1.8.2.2]	ND	ND	ND	ND	ND	ND	ND	ND	ND	ND	ND	ND	ND	ND	ND
		soxD	K22622	S-disulfanyl-L-cysteine oxidoreductase SoxD [EC:1.8.2.6]	ND	ND	ND	ND	ND	ND	ND	ND	ND	ND	ND	ND	ND	ND	ND
	Elemental sulfur disproportionation (20)	sor	K16952	sulfur oxygenase/reductase [EC:1.13.11.55]	ND	ND	ND	ND	ND	ND	ND	ND	ND	ND	ND	ND	ND	ND	ND
	Taurine degradation (22)	tmoC,	K15762	tbuB, touC; toluene monooxygenase system ferredoxin	ND	ND	ND	ND	ND	ND	ND	ND	ND	ND	ND	ND	ND	ND	ND
		tmoF,	K15765	tbuC, touF; toluene monooxygenase electron transfer	ND	ND	ND	ND	ND	ND	ND	ND	ND	ND	ND	ND	ND	ND	ND
		msmA	K16968	methanesulfonate monooxygenase subunit alpha [EC:1.14.13.111]	ND	ND	ND	ND	ND	ND	ND	ND	ND	ND	ND	ND	ND	ND	ND
		msmB	K16969	methanesulfonate monooxygenase subunit beta [EC:1.14.13.111]	ND	ND	ND	ND	ND	ND	ND	ND	ND	ND	ND	ND	ND	ND	ND
	23_DS_M_Dimethyl sulfide_O_C	tauD	K03119	taurine dioxygenase [EC:1.14.11.17]	ND	ND	ND	ND	ND	ND	ND	ND	ND	ND	ND	ND	ND	ND	ND
		tpa	K03851	tpa taurine-pyruvate aminotransferase [EC:2.6.1.77]	ND	ND	ND	ND	ND	ND	ND	ND	ND	ND	ND	ND	ND	ND	ND
		tauB	K10831	tauB taurine transport system ATP-binding protein [EC:7.6.2.7]	ND	ND	ND	ND	ND	ND	ND	ND	ND	ND	ND	ND	ND	ND	ND
		toa	K15372	toa taurine---2-oxoglutarate transaminase [EC:2.6.1.55]	ND	ND	ND	ND	ND	ND	ND	ND	ND	ND	ND	ND	ND	ND	ND
		tauA	K15551	tauA taurine transport system substrate-binding protein	ND	ND	ND	ND	ND	ND	ND	ND	ND	ND	ND	ND	ND	ND	ND
		tauC	K15552	tauC taurine transport system permease protein	ND	ND	ND	ND	ND	ND	ND	ND	ND	ND	ND	ND	ND	ND	ND
	Methanogenesis from DMS (23)	mtsA	K16954	mtsA methylthiol:coenzyme M methyltransferase [EC:2.1.1.251]	ND	ND	ND	ND	ND	ND	ND	ND	ND	ND	ND	ND	ND	ND	ND
	Sulfolipid biosynthesis (27)	gabD	K00135	gabD succinate-semialdehyde dehydrogenase / glutarate-semialdehy de dehydrogenase [EC:1.2.1.16 1.2.1.79 1.2.1.20]	ND	ND	ND	ND	ND	ND	ND	ND	ND	ND	ND	ND	ND	ND	ND
	Tetrathionate reduction (4)	asrC	K00385	asrC anaerobic sulfite reductase subunit C	ND	ND	ND	ND	ND	ND	ND	ND	ND	ND	ND	ND	ND	ND	ND
		phsA	K08352	phsA, psrA thiosulfate reductase / polysulfide reductase chain A [EC:1.8.5.5]	ND	ND	ND	ND	ND	ND	ND	ND	ND	ND	ND	ND	ND	ND	ND
		phsB	K08353	phsB thiosulfate reductase electron transport protein	ND	ND	ND	ND	ND	ND	ND	ND	ND	ND	ND	ND	ND	ND	ND
		phsC	K08354	phsC thiosulfate reductase cytochrome b subunit	ND	ND	ND	ND	ND	ND	ND	ND	ND	ND	ND	ND	ND	ND	ND
		ttrA	K08357	ttrA tetrathionate reductase subunit A	ND	ND	ND	ND	ND	ND	ND	ND	ND	ND	ND	ND	ND	ND	ND
		ttrB	K08358	ttrB tetrathionate reductase subunit B	ND	ND	ND	ND	ND	ND	ND	ND	ND	ND	ND	ND	ND	ND	ND
		ttrC	K08359	ttrC tetrathionate reductase subunit C	ND	ND	ND	ND	ND	ND	ND	ND	ND	ND	ND	ND	ND	ND	ND
		asrA	K16950	asrA anaerobic sulfite reductase subunit A	ND	ND	ND	ND	ND	ND	ND	ND	ND	ND	ND	ND	ND	ND	ND
		asrB	K16951	asrB anaerobic sulfite reductase subunit B	ND	ND	ND	ND	ND	ND	ND	ND	ND	ND	ND	ND	ND	ND	ND
	Sulfur (sulfate and dimethyl sulfoxide) reduction (10) Dissimilatory pathway	dmsB	K00184	dmsB dimethyl sulfoxide reductase iron-sulfur subunit	0	0	0	0	0	0	0	0	0	0	0	0	0	1	1
		dmsC	K00185	dmsC dimethyl sulfoxide reductase membrane subunit	ND	ND	ND	ND	ND	ND	ND	ND	ND	ND	ND	ND	ND	ND	ND
		dsrA	K11180	dsrA dissimilatory sulfite reductase alpha subunit [EC:1.8.99.5]	ND	ND	ND	ND	ND	ND	ND	ND	ND	ND	ND	ND	ND	ND	ND
		dsrB	K11181	dsrB dissimilatory sulfite reductase beta subunit [EC:1.8.99.5]	ND	ND	ND	ND	ND	ND	ND	ND	ND	ND	ND	ND	ND	ND	ND
		qmoA	K16885	qmoA quinone-modifying oxidoreductase, subunit QmoA	ND	ND	ND	ND	ND	ND	ND	ND	ND	ND	ND	ND	ND	ND	ND
		qmoB	K16886	qmoB quinone-modifying oxidoreductase, subunit QmoB	ND	ND	ND	ND	ND	ND	ND	ND	ND	ND	ND	ND	ND	ND	ND
		qmoC	K16887	qmoC quinone-modifying oxidoreductase, subunit QmoC	ND	ND	ND	ND	ND	ND	ND	ND	ND	ND	ND	ND	ND	ND	ND
	Elemental sulfur reduction (6)	psrB	K16293	psrB polysulfide reductase chain B	ND	ND	ND	ND	ND	ND	ND	ND	ND	ND	ND	ND	ND	ND	ND
		psrC	K16294	psrC polysulfide reductase chain C	ND	ND	ND	ND	ND	ND	ND	ND	ND	ND	ND	ND	ND	ND	ND
		sreB	K17220	sreB sulfur reductase FeS subunit	ND	ND	ND	ND	ND	ND	ND	ND	ND	ND	ND	ND	ND	ND	ND
		sreC	K17221	sreC sulfur reductase membrane anchor	ND	ND	ND	ND	ND	ND	ND	ND	ND	ND	ND	ND	ND	ND	ND
		hydA	K17993	hydA sulfhydrogenase subunit alpha [EC:1.12.1.3 1.12.1.5]	0	1	0	1	0	0	0	0	0	1	0	0	0	0	3
		hydD	K17994	hydD sulfhydrogenase subunit delta [EC:1.12.1.3 1.12.1.5]	ND	ND	ND	ND	ND	ND	ND	ND	ND	ND	ND	ND	ND	ND	ND
		hydG	K17995	hydG sulfhydrogenase subunit gamma (sulfur reductase) [EC:1.12.9 8.4]	ND	ND	ND	ND	ND	ND	ND	ND	ND	ND	ND	ND	ND	ND	ND
		hydB	K17996	hydB sulfhydrogenase subunit beta (sulfur reductase) [EC:1.12.98 .4]	0	0	0	0	0	2	1	0	1	0	0	1	1	0	6
	Thiosulfate disproportionation (7)	TST,	K01011	TST, MPST, sseA thiosulfate/3-mercaptopyruvate sulfurtransferase [EC:2.8.1.1 2.8.1.2]	ND	ND	ND	ND	ND	ND	ND	ND	ND	ND	ND	ND	ND	ND	ND
		glpE	K02439	glpE thiosulfate sulfurtransferase [EC:2.8.1.1]	ND	ND	ND	ND	ND	ND	ND	ND	ND	ND	ND	ND	ND	ND	ND
	Carbon disulfide degradation (8)	csh	K20499	csh carbon disulfide hydrolase [EC:3.13.1.5]	ND	ND	ND	ND	ND	ND	ND	ND	ND	ND	ND	ND	ND	ND	ND
	Alkane sulfonate reduction (9)	ssuE	K00299	ssuE FMN reductase [EC:1.5.1.38]	ND	ND	ND	ND	ND	ND	ND	ND	ND	ND	ND	ND	ND	ND	ND
		ssuA	K15553	ssuA sulfonate transport system substrate-binding protein	ND	ND	ND	ND	ND	ND	ND	ND	ND	ND	ND	ND	ND	ND	ND
		ssuC	K15554	ssuC sulfonate transport system permease protein	ND	ND	ND	ND	ND	ND	ND	ND	ND	ND	ND	ND	ND	ND	ND
		ssuB	K15555	ssuB sulfonate transport system ATP-binding protein [EC:3.6.3.-]	ND	ND	ND	ND	ND	ND	ND	ND	ND	ND	ND	ND	ND	ND	ND
	Sulfolipid biosynthesis (27)	SQD1	K06118	SQD1, sqdB UDP-sulfoquinovose synthase [EC:3.13.1.1]	ND	ND	ND	ND	ND	ND	ND	ND	ND	ND	ND	ND	ND	ND	ND
Aminoacid metabolism	Proline biosynthesis, glutamate => proline	proC	K00286	pyrroline-5-carboxylate reductase [EC:1.5.1.2]	1	0	1	1	1	0	2	1	1	1	1	1	0	1	1
		proA	K00147	glutamate-5-semialdehyde dehydrogenase [EC:1.2.1.41]	1	0	0	0	1	0	1	1	0	1	0	1	2	1	0
		proB	K00931	glutamate 5-kinase [EC:2.7.2.11]	1	0	1	0	1	0	1	1	0	1	1	1	2	1	0
	Ornithine biosynthesis, glutamate => ornithine	argC	K00145	N-acetyl-gamma-glutamyl-phosphate reductase [EC:1.2.1.38]	0	0	1	1	1	0	1	1	1	1	1	1	0	1	1
		argE	K01438	acetylornithine deacetylase [EC:3.5.1.16]	0	0	0	0	0	0	0	0	1	0	0	0	0	0	0
	Urea cycle	OTC,_argF,_argI	K00611	ornithine carbamoyltransferase [EC:2.1.3.3]	0	1	0	0	1	0	0	0	0	0	0	0	0	0	0
	Shikimate pathway	aroE	K00014	shikimate dehydrogenase [EC:1.1.1.25]	0	0	0	1	1	1	0	1	1	1	0	0	0	1	0
		aroA	K00800	3-phosphoshikimate 1-carboxyvinyltransferase [EC:2.5.1.19]	0	0	0	1	1	0	0	1	1	1	0	1	0	1	0
		aroB	K01735	3-dehydroquinate synthase [EC:4.2.3.4]	0	0	1	0	1	1	0	0	0	0	1	0	0	0	0
		aroC	K01736	chorismate synthase [EC:4.2.3.5]	1	0	0	1	1	1	0	1	1	1	0	1	0	1	1
		aroD	K03785	3-dehydroquinate dehydratase I [EC:4.2.1.10]	0	0	0	0	0	0	0	0	1	0	0	0	0	0	0
		AROA2,_aroA	K03856	3-deoxy-7-phosphoheptulonate synthase [EC:2.5.1.54]	0	0	1	0	1	0	0	0	0	0	1	0	0	0	0
	Tryptophan biosynthesis	trpD	K00766	anthranilate phosphoribosyltransferase [EC:2.4.2.18]	0	0	0	0	0	0	2	0	0	1	0	1	1	0	0
		trpE	K01657	anthranilate synthase component I [EC:4.1.3.27]	0	0	0	0	0	0	2	0	0	1	0	1	1	0	0
		trpG	K01658	anthranilate synthase component II [EC:4.1.3.27]	0	0	0	0	0	0	2	0	0	1	0	1	1	0	0
		trpA	K01695	tryptophan synthase alpha chain [EC:4.2.1.20]	0	0	0	0	0	0	1	0	0	1	0	1	1	1	0
		trpB	K01696	tryptophan synthase beta chain [EC:4.2.1.20]	0	0	0	0	0	0	2	0	0	1	0	1	1	1	0
		trpF	K01817	phosphoribosylanthranilate isomerase [EC:5.3.1.24]	0	1	1	1	1	0	6	2	1	3	1	3	3	2	1
		trpB	K06001	tryptophan synthase beta chain [EC:4.2.1.20]	0	1	1	1	1	0	2	2	1	1	1	1	1	0	1
	Phenylalanine biosynthesis,	pheA2	K04518	prephenate dehydratase [EC:4.2.1.51]	1	0	0	1	0	0	0	1	0	1	0	1	0	1	1
		pheA	K14170	chorismate mutase / prephenate dehydratase [EC:5.4.99.5 4.2.1.51]	1	0	0	1	0	0	0	1	0	1	0	1	0	1	1
	Tyrosine biosynthesis	tyrA2	K04517	prephenate dehydrogenase [EC:1.3.1.12]	0	0	0	1	0	0	0	1	0	1	0	1	1	1	0
	Trans-cinnamate degradation, trans-cinnamate => acetyl-CoA	hcaC	K05710	3-phenylpropionate/trans-cinnamate dioxygenase ferredoxin component	0	0	0	0	0	0	0	1	1	0	0	0	0	0	0
	Catechol meta-cleavage, catechol => acetyl-CoA / 4-methylcatechol => propanoyl-CoA	praC,_xylH	K01821	4-oxalocrotonate tautomerase [EC:5.3.2.6]	0	0	0	0	0	0	2	1	1	0	0	1	1	1	1
Purine/Pyrumidine metabolism	Inosine monophosphate biosynthesis, PRPP + glutamine => IMP	purH	K00602	phosphoribosylaminoimidazolecarboxamide formyltransferase / IMP cyclohydrolase [EC:2.1.2.3 3.5.4.10]	1	0	0	0	0	0	1	0	1	1	0	0	0	0	0
		purF,_PPAT	K00764	amidophosphoribosyltransferase [EC:2.4.2.14]	0	2	0	2	0	0	3	2	1	2	0	2	2	2	2
		purE	K01588	5-(carboxyamino)imidazole ribonucleotide mutase [EC:5.4.99.18]	1	0	0	1	0	0	2	1	1	1	0	1	1	1	0
		purC	K01923	phosphoribosylaminoimidazole-succinocarboxamide synthase [EC:6.3.2.6]	1	1	0	1	0	0	1	0	1	1	0	1	0	1	1
		purM	K01933	phosphoribosylformylglycinamidine cyclo-ligase [EC:6.3.3.1]	1	0	0	1	0	0	1	1	1	1	0	1	0	1	1
		purD	K01945	phosphoribosylamine---glycine ligase [EC:6.3.4.13]	0	1	0	1	0	0	2	1	0	1	0	0	1	1	1
		purP	K06863	5-formaminoimidazole-4-carboxamide-1-(beta)-D-ribofuranosyl 5'-monophosphate synthetase [EC:6.3.4.23]	0	0	2	2	2	0	4	2	1	2	2	0	2	1	4
		purT	K08289	phosphoribosylglycinamide formyltransferase 2 [EC:2.1.2.2]	0	1	0	0	0	0	0	0	0	0	0	0	0	0	0
		purN	K11175	phosphoribosylglycinamide formyltransferase 1 [EC:2.1.2.2]	0	0	0	1	0	0	1	1	0	1	0	0	0	1	1
		purS	K23264	phosphoribosylformylglycinamidine synthase subunit PurS [EC:6.3.5.3]	0	1	0	0	0	0	2	1	1	1	0	1	1	1	0
		purQ	K23265	phosphoribosylformylglycinamidine synthase subunit PurQ / glutaminase [EC:6.3.5.3 3.5.1.2]	1	1	0	1	0	0	1	1	1	1	0	1	1	1	1
		purL	K23269	phosphoribosylformylglycinamidine synthase subunit PurL [EC:6.3.5.3]	0	1	0	0	0	0	0	0	0	0	0	0	0	0	0
		purSL	K23270	phosphoribosylformylglycinamidine synthase subunit PurSL [EC:6.3.5.3]	0	0	0	0	0	0	1	1	1	1	0	1	1	1	0
	Adenine ribonucleotide biosynthesis, IMP => ADP,ATP	adk,_AK	K00939	adenylate kinase [EC:2.7.4.3]	0	0	0	1	1	0	0	1	1	1	0	1	1	1	1
		ndk,_NME	K00940	nucleoside-diphosphate kinase [EC:2.7.4.6]	0	1	0	0	0	0	0	0	0	0	0	0	0	0	0
		AK6,_FAP7	K18532	adenylate kinase [EC:2.7.4.3]	0	1	1	1	1	0	1	1	1	1	1	1	1	1	1
	Guanine ribonucleotide biosynthesis IMP => GDP,GTP	IMPDH,_guaB	K00088	IMP dehydrogenase [EC:1.1.1.205]	1	0	1	1	1	0	1	1	1	1	1	1	1	1	0
		guaA,_GMPS	K01951	GMP synthase (glutamine-hydrolysing) [EC:6.3.5.2]	1	0	0	1	1	0	1	1	2	1	1	1	1	3	3
	Uridine monophosphate biosynthesis, glutamine (+ PRPP) => UMP	pyrB,_PYR2	K00609	aspartate carbamoyltransferase catalytic subunit [EC:2.1.3.2]	1	0	1	1	1	1	1	1	1	1	1	1	1	0	0
		pyrI	K00610	aspartate carbamoyltransferase regulatory subunit	0	0	1	0	1	0	0	0	0	0	1	0	0	0	0
		pyrE	K00762	orotate phosphoribosyltransferase [EC:2.4.2.10]	1	1	2	1	2	1	1	2	1	2	1	2	2	1	1
		carA,_CPA1	K01956	carbamoyl-phosphate synthase small subunit [EC:6.3.5.5]	0	0	0	0	1	0	1	1	0	1	0	1	1	0	0
		pyrDI	K17828	dihydroorotate dehydrogenase (NAD+) catalytic subunit [EC:1.3.1.14]	1	1	1	1	1	1	2	1	1	1	1	1	1	1	0
	Pyrimidine ribonucleotide biosynthesis, UMP => UDP/UTP,CDP/CTP	pyrG,_CTPS	K01937	CTP synthase [EC:6.3.4.2]	1	0	0	1	1	0	1	1	1	1	0	2	0	1	0
		pyrH	K09903	uridylate kinase [EC:2.7.4.22]	1	1	1	1	1	1	1	1	1	1	1	1	1	1	1
	Pyrimidine deoxyribonuleotide biosynthesis, CDP/CTP => dCDP/dCTP,dTDP/dTTP	E1.17.4.1A,_nrdA,_nrdE	K00525	ribonucleoside-diphosphate reductase alpha chain [EC:1.17.4.1]	1	1	1	1	1	1	1	1	0	1	1	1	1	1	1
		thyA,_TYMS	K00560	thymidylate synthase [EC:2.1.1.45]	1	0	0	0	2	0	0	1	0	1	1	0	0	0	0
		tmk,_DTYMK	K00943	dTMP kinase [EC:2.7.4.9]	1	0	1	1	1	0	1	1	1	1	1	1	1	1	1
		dut,_DUT	K01520	dUTP pyrophosphatase [EC:3.6.1.23]	0	0	0	0	0	1	0	0	0	0	0	0	0	0	0
		nrdD	K21636	ribonucleoside-triphosphate reductase (formate) [EC:1.1.98.6]	1	0	1	1	1	1	1	1	4	1	2	2	0	1	3
Serine and threonine metabolism	Threonine biosynthesis, aspartate => homoserine => threonine	thrB1	K00872	homoserine kinase [EC:2.7.1.39]	0	0	1	0	1	0	0	0	1	0	1	0	0	0	0
		thrC	K01733	threonine synthase [EC:4.2.3.1]	0	0	3	2	4	0	1	3	2	2	3	2	0	4	3
	Serine biosynthesis, glycerate-3P => serine	serA,_PHGDH	K00058	D-3-phosphoglycerate dehydrogenase / 2-oxoglutarate reductase [EC:1.1.1.95 1.1.1.399]	2	0	1	0	3	0	1	1	2	2	0	1	1	1	2
		serC,_PSAT1	K00831	phosphoserine aminotransferase [EC:2.6.1.52]	0	1	0	1	0	0	1	1	0	1	0	1	1	1	1
		serB,_PSPH	K01079	phosphoserine phosphatase [EC:3.1.3.3]	0	0	1	1	1	0	0	1	1	1	1	1	1	0	1
Terpenoid backbone biosynthesis	C5 isoprenoid biosynthesis, mevalonate pathway	HMGCR	K00021	hydroxymethylglutaryl-CoA reductase (NADPH) [EC:1.1.1.34]	0	1	0	0	0	0	0	0	0	0	0	0	0	0	0
	C5 isoprenoid biosynthesis, mevalonate pathway	E2.7.1.36,_MVK,_mvaK1	K00869	mevalonate kinase [EC:2.7.1.36]	0	1	1	1	2	1	0	1	1	2	1	1	1	1	1
	C10-C20 isoprenoid biosynthesis, bacteria	idsA	K13787	geranylgeranyl diphosphate synthase, type I [EC:2.5.1.1 2.5.1.10 2.5.1.29]	0	1	0	0	0	0	0	0	0	0	0	0	0	0	0
Motility/Flagellum		flaG A,_flaG	K07330	archaeal flagellar protein FlaG	0	0	0	0	0	0	0	0	1	0	0	0	0	0	0
		flaH A,_flaH	K07331	archaeal flagellar protein FlaH	0	0	0	0	0	0	0	0	1	0	0	0	0	0	0
		flaI A,_flaI	K07332	archaeal flagellar protein FlaI	0	2	0	1	1	1	0	1	2	1	0	0	1	1	0
		flaJ A,_flaJ	K07333	archaeal flagellar protein FlaJ	0	0	1	0	1	0	0	1	2	1	1	0	1	2	0
		flaB A,_flaB	K07325	archaeal flagellin FlaB	0	0	0	0	0	0	0	0	1	0	0	0	0	0	0
		flaK A,_flaK	K07991	archaeal preflagellin peptidase FlaK [EC:3.4.23.52]	0	0	1	2	1	1	0	2	0	1	1	1	1	3	1
		pilA	K23255	archaeal type IV pilus assembly protein PilA	0	0	1	0	0	0	0	0	0	0	1	0	1	2	0
		flgB	K02387	flagellar basal-body rod protein FlgB	1	0	0	0	0	0	0	0	0	0	0	0	0	0	0
		flgC	K02388	flagellar basal-body rod protein FlgC	1	0	0	0	0	0	0	0	0	0	0	0	0	0	0
		flhB2	K04061	flagellar biosynthesis protein	1	0	0	0	0	0	0	0	0	0	0	0	0	0	0
		flhB	K02401	flagellar biosynthetic protein FlhB	1	0	0	0	0	0	0	0	0	0	0	0	0	0	0
		fliL	K02415	flagellar FliL protein	1	0	0	0	0	0	0	0	0	0	0	0	0	0	0
		fliM	K02416	flagellar motor switch protein FliM	1	0	0	0	0	0	0	0	0	0	0	0	0	0	0
		fliNY,_fliN	K02417	flagellar motor switch protein FliN/FliY	1	0	0	0	0	0	0	0	0	0	0	0	0	0	0
		fliOZ,_fliO	K02418	flagellar protein FliO/FliZ	1	0	0	0	0	0	0	0	0	0	0	0	0	0	0
CRISPR		cas1	K15342	CRISP-associated protein Cas1	0	0	0	1	0	0	0	0	1	0	0	0	0	1	1
		cas3	K07475	CRISPR-associated endonuclease Cas3-HD [EC:3.1.-.-]	0	0	0	1	0	0	0	0	0	0	0	0	1	1	1
		cas3	K07012	CRISPR-associated endonuclease/helicase Cas3 [EC:3.1.-.- 3.6.4.-]	0	0	0	1	0	0	0	0	0	0	0	0	1	1	1
		cas6	K19091	CRISPR-associated endoribonuclease Cas6 [EC:3.1.-.-]	1	0	0	2	0	0	0	0	0	1	0	0	1	1	1
		cas4	K07464	CRISPR-associated exonuclease Cas4 [EC:3.1.12.1]	0	0	0	0	0	0	0	0	1	0	0	0	0	1	0
		cas2	K09951	CRISPR-associated protein Cas2	0	0	0	1	0	0	0	0	0	0	0	0	0	1	1
		cas5a_b_c	K19089	CRISPR-associated protein Cas5a/b/c	0	0	0	1	0	0	0	0	0	0	0	0	0	1	1
		cmr1	K07061	CRISPR-associated protein Cmr1	0	0	0	0	0	0	1	0	0	0	0	0	0	1	0
		cmr2,_cas10	K19076	CRISPR-associated protein Cmr2	0	0	0	0	0	0	0	0	0	0	0	0	0	1	1
		cmr3	K09127	CRISPR-associated protein Cmr3	0	0	0	0	0	0	0	0	0	0	0	0	0	1	1
		cmr4	K09000	CRISPR-associated protein Cmr4	0	0	0	0	0	0	1	0	0	0	0	0	0	0	0
		cmr6	K19142	CRISPR-associated protein Cmr6	0	0	0	0	0	0	0	0	0	0	0	0	0	1	0
		csa1	K19085	CRISPR-associated protein Csa1	0	0	0	1	0	0	0	0	1	0	0	0	1	1	1
		csa2	K19074	CRISPR-associated protein Csa2	0	0	0	1	0	0	0	0	0	0	0	0	0	1	1
		csa3	K07725	CRISPR-associated protein Csa3	0	0	0	1	0	0	0	0	0	0	0	0	1	1	1
		csm3	K09002	CRISPR-associated protein Csm3	0	0	0	2	0	0	0	0	0	2	0	0	0	0	0
		cst2,_cas7	K19075	CRISPR-associated protein Cst2	0	0	0	1	0	0	0	0	0	0	0	0	0	0	0
		csx1	K19143	CRISPR-associated protein Csx1	0	0	0	0	0	0	0	0	0	1	0	0	0	0	0
		csx14	K19135	CRISPR-associated protein Csx14	0	0	0	0	0	0	0	0	1	1	0	0	0	0	0
Arsenic	iron(III) transport system permease protein	afuB,_fbpB	K02011	iron(III) transport system permease protein	0	0	0	0	0	0	0	0	0	0	0	1	0	1	1
	iron(III) transport system substrate-binding protein	afuA,_fbpA	K02012	iron(III) transport system substrate-binding protein	0	0	0	1	0	0	0	0	0	0	0	1	0	1	1
	arsenate reductase (thioredoxin)	arsC2,_arsC	K03741	arsenate reductase (thioredoxin) [EC:1.20.4.4]	0	0	0	2	1	0	1	1	0	1	1	1	0	2	1
	Aresenite S-adenosylmethyltransferase	AS3MT	K07755	arsenite methyltransferase [EC:2.1.1.137]	0	0	0	0	0	0	0	0	1	0	0	0	0	0	0
	As(III)-responsive ArsR repressor	arsR	K03892	ArsR family transcriptional regulator, arsenate/arsenite/antimonite-responsive transcriptional repressor	0	0	0	0	0	0	0	0	1	0	0	0	0	0	0
	Methylarsenite efflux permease	K07089	K07089	uncharacterized protein	0	0	0	0	0	0	0	0	1	1	0	0	0	0	0
	arsenite transporter	ACR3,_arsB	K03325	arsenite transporter	0	0	0	0	0	0	0	0	0	0	0	1	0	1	2
Mercury	Mercury resistance	merA	K00520	mercuric reductase [EC:1.16.1.1]	0	0	1	0	1	0	0	0	0	0	1	0	0	0	0
Phosphorus	Phosphate metabolism	K07220	K07220	uncharacterized protein	2	2	1	3	2	1	2	2	3	2	2	4	1	3	2
* see folD sheet

## Sheet: folD
Formate assimilation FolD*	QZM_A2_scaffold_2119_curated_10	QZM_A2	277	PRINTS	PR00085	Tetrahydrofolate dehydrogenase/cyclohydrolase family signature
	QZM_A2_scaffold_2119_curated_10	QZM_A2	277	Hamap	MF_01576	Bifunctional protein FolD [folD].
	QZM_A3_scaffold_4927_curated_7	QZM_A3	277	PRINTS	PR00085	Tetrahydrofolate dehydrogenase/cyclohydrolase family signature
	QZM_A3_scaffold_4927_curated_7	QZM_A3	277	Hamap	MF_01576	Bifunctional protein FolD [folD].
	NODE_9_length_54839_cov_31.6936_45	JZ-1.89	277	Hamap	MF_01576	Bifunctional protein FolD [folD].
	NODE_9_length_54839_cov_31.6936_45	JZ-1.89	277	PRINTS	PR00085	Tetrahydrofolate dehydrogenase/cyclohydrolase family signature
	GD2_1_scaffold_5776_curated_2	GD2_1_47_42	277	PRINTS	PR00085	Tetrahydrofolate dehydrogenase/cyclohydrolase family signature
	GD2_1_scaffold_5776_curated_2	GD2_1_47_42	277	Hamap	MF_01576	Bifunctional protein FolD [folD].
	NODE_28_length_16954_cov_0.898853_11	JZ-2.136	308	PRINTS	PR00085	Tetrahydrofolate dehydrogenase/cyclohydrolase family signature
	NODE_28_length_16954_cov_0.898853_11	JZ-2.136	308	Hamap	MF_01576	Bifunctional protein FolD [folD].
	NODE_269_length_53713_cov_152.085_23	JZZ.4	277	PRINTS	PR00085	Tetrahydrofolate dehydrogenase/cyclohydrolase family signature
	NODE_269_length_53713_cov_152.085_23	JZZ.4	277	Hamap	MF_01576	Bifunctional protein FolD [folD].
	B27_Guay9_scaffold_69149_3	B27_G9	278	PRINTS	PR00085	Tetrahydrofolate dehydrogenase/cyclohydrolase family signature
	B27_Guay9_scaffold_69149_3	B27_G9	278	Hamap	MF_01576	Bifunctional protein FolD [folD].
	NODE_9_length_87611_cov_6.64966_14	DRTY-6.80	280	PRINTS	PR00085	Tetrahydrofolate dehydrogenase/cyclohydrolase family signature
	NODE_9_length_87611_cov_6.64966_14	DRTY-6.80	280	Hamap	MF_01576	Bifunctional protein FolD [folD].

## Sheet: Metabolic Marker genes
Category	Function	Gene abbreviation	HmmFile	B27_G9	B48_G17	DRTY-1_18	DRTY-6.bins.200	DRTY-6_80	DRTY7_37	DRTY7_35_44	GD2_1_47_42	JZ-1_89	JZ-2_136	JZZ_4	QC4_43_77	QC4_48_22	QZM_A2_48_33	QZM_A3_48_16	Total
Amino acid utilization	Phosphoserine aminotransferase	phosphoserine aminotransferase	K00831.hmm		B48_Guay17_scaffold_02235_5			NODE_6_length_116012_cov_8.39736_26			GD2_1_scaffold_128_curated_9	NODE_1_length_147883_cov_32.303_82		NODE_818_length_24411_cov_160.357_1	QC4_scaffold_54_curated_73	QC4_scaffold_3260_curated_3	QZM_A2_scaffold_9814_curated_2	QZM_A3_scaffold_1406_curated_11	9
	Aminotransferase class I and II	aminotransferase class I and II	K05825.hmm		0	NODE_5_length_68419_cov_14.124876_36			NODE_1129_length_7660_cov_6.35674_6	DRTY7_scaffold_1129_curated_6									4
Aromatics degradation	Phenol => Benzoyl-CoA	ubiX	K03186.hmm		0	NODE_2_length_117266_cov_15.959305_21													2
As cycling	Arsenate reduction	arsC2	K03741.hmm		0	NODE_5_length_68419_cov_14.124876_18		NODE_63_length_5601_cov_7.5137_4	NODE_2172_length_3743_cov_7.52065_3		GD2_1_scaffold_15288_curated_4,GD2_1_scaffold_108_curated_46	NODE_14_length_36177_cov_34.6569_12		NODE_855_length_23634_cov_157.277_19		QC4_scaffold_7816_curated_6	QZM_A2_scaffold_9943_curated_5,QZM_A2_scaffold_2519_curated_14	QZM_A3_scaffold_8079_curated_2	10
C1 metabolism	Aerobic CO oxidation	coxM	K03519.hmm															QZM_A3_scaffold_20957_curated_1	1
Complex carbon degradation	Other oligosaccharide degrading	beta-mannosidase	K01192.hmm		0	NODE_43_length_8521_cov_14.183703_3		NODE_4_length_137945_cov_6.71494_52,NODE_18_length_39570_cov_7.72056_31			GD2_1_scaffold_33_curated_41	NODE_10_length_53689_cov_30.1441_31			QC4_scaffold_1124_curated_16	QC4_scaffold_157_curated_7	QZM_A2_scaffold_481_curated_20	QZM_A3_scaffold_6386_curated_6	9
	Hemicullulose debranching	alpha-L-rhamnosidase	K05989.hmm		0	NODE_23_length_26568_cov_14.235988_6		NODE_5_length_131655_cov_7.8435_117,NODE_33_length_14510_cov_5.36189_4	NODE_3152_length_2573_cov_8.54793_2		GD2_1_scaffold_36_curated_22					QC4_scaffold_262_curated_28		QZM_A3_scaffold_1109_curated_19	7
	Endohemicellulases	alpha-D-xyloside xylohydrolase	K01811.hmm	B27_Guay9_scaffold_52633_3				NODE_17_length_43762_cov_6.427_11,NODE_29_length_21896_cov_5.77367_3				NODE_12_length_43463_cov_30.2859_25		NODE_2103_length_10034_cov_147.012_12	QC4_scaffold_904_curated_23,QC4_scaffold_283_curated_3		QZM_A2_scaffold_1724_curated_11	QZM_A3_scaffold_5101_curated_5	7
	Cellulose degrading	cellulase	K01779.hmm					NODE_1_length_266602_cov_8.95875_78			GD2_1_scaffold_485_curated_6					QC4_scaffold_488_curated_44,QC4_scaffold_488_curated_45	QZM_A2_scaffold_1505_curated_2	QZM_A3_scaffold_10782_curated_2	5
	Hemicullulose debranching	beta-glucuronidase	K01195.hmm												QC4_scaffold_283_curated_22				1
Fermentation	Pyruvate oxidation	porA	K00169.hmm	B27_Guay9_scaffold_03629_8	B48_Guay17_scaffold_09368_3,B48_Guay17_scaffold_00392_14	NODE_9_length_51740_cov_18.114119_47,NODE_17_length_34329_cov_16.400532_21	NODE_78_length_3426_cov_0.759927_2	NODE_1_length_266602_cov_8.95875_244	NODE_1820_length_4524_cov_8.10424_3,NODE_766_length_12062_cov_10.0436_12	DRTY7_scaffold_766_curated_11	GD2_1_scaffold_74_curated_62	NODE_1_length_147883_cov_32.303_1		NODE_312_length_48573_cov_158.985_2		QC4_scaffold_330_curated_64	QZM_A2_scaffold_1390_curated_15	QZM_A3_scaffold_254_curated_44	13
	Acetogenesis	acdA	TIGR02717.hmm		B48_Guay17_scaffold_00024_37,B48_Guay17_scaffold_10001_4	NODE_2_length_117266_cov_15.959305_32		NODE_2_length_148058_cov_8.27342_109			GD2_1_scaffold_108_curated_12	NODE_61_length_5062_cov_43.0948_3,NODE_12_length_43463_cov_30.2859_7			QC4_scaffold_904_curated_7		QZM_A2_scaffold_314_curated_18	QZM_A3_scaffold_1947_curated_12	8
	Acetate to acetyl-CoA	acs	TIGR02188.hmm					NODE_13_length_53570_cov_7.80203_51			GD2_1_scaffold_1606_curated_7	NODE_3_length_79316_cov_31.3159_45	NODE_17_length_21598_cov_0.806623_12	NODE_108_length_89024_cov_152.8_49	QC4_scaffold_229_curated_31				6
	Acetogenesis	pta	TIGR00651.hmm					NODE_9_length_87611_cov_6.64966_54					NODE_72_length_10239_cov_0.819818_8						2
	Acetogenesis	ack	TIGR00016.hmm					NODE_9_length_87611_cov_6.64966_53					NODE_72_length_10239_cov_0.819818_6						2
Hydrogenases	Ni-Fe Hydrogenase	nife-group-3abd	nife-group-3abd.hmm									NODE_3_length_79316_cov_31.3159_25	0	NODE_108_length_89024_cov_152.8_30	QC4_scaffold_229_curated_4		QZM_A2_scaffold_1935_curated_14	QZM_A3_scaffold_1367_curated_15	6
	Ni-Fe Hydrogenase	nife-group-4a-g	nife-group-4a-g.hmm		B48_Guay17_scaffold_06261_2	NODE_19_length_32834_cov_13.515914_9							NODE_5_length_33013_cov_0.926777_32,NODE_1_length_40656_cov_0.892549_7						3
Nitrogen cycling	Nitrous oxide reduction	nosD	PF05048.hmm								GD2_1_scaffold_229_curated_13						QZM_A2_scaffold_901_curated_30	QZM_A3_scaffold_762_curated_1	3
Oxidative phosphorylation	Complex V (ATP synthase: V/A-type H+/Na+-transporting ATPase)	atpB (V/A-type)	K02118.hmm		B48_Guay17_scaffold_07931_6														1
Sulfur cycling	Sulfur oxidation	sdo	sulfur_dioxygenase_sdo.hmm					NODE_4_length_137945_cov_6.71494_87				NODE_2_length_94543_cov_31.2176_51		NODE_632_length_29725_cov_153.665_10	QC4_scaffold_2806_curated_19	QC4_scaffold_157_curated_46		QZM_A3_scaffold_18464_curated_4	6
	Sulfur oxidation	sdo	sulfur_dioxygenase_sdo.hmm					NODE_4_length_137945_cov_6.71494_87				NODE_2_length_94543_cov_31.2176_51		NODE_632_length_29725_cov_153.665_10	QC4_scaffold_2806_curated_19	QC4_scaffold_157_curated_46		QZM_A3_scaffold_18464_curated_4	6
Thermophilic specific	Thermophilic specific	rgy	TIGR01054.hmm	B27_Guay9_scaffold_33431_1		NODE_16_length_39118_cov_16.614270_7	NODE_1_length_11975_cov_0.656651_10	NODE_3_length_140482_cov_7.08238_41	NODE_1648_length_5048_cov_9.99939_1	DRTY7_scaffold_1648_curated_1		NODE_13_length_36665_cov_30.5894_10		NODE_269_length_53713_cov_152.085_8					8

## Sheet:  MEBS completeness
		MEBS SCORES
Original File Name	Tree Name	sulfur	carbon	oxygen	iron	nitrogen		WL	Calvin Cycle	CO oxydation	Denitrification	Dissimilatory nitrate reduction	Dissimilatory sulfate reduction	Dissimilatory sulfate/nitrate reduction	DMSO reduction	Fermentation	GSB photosynthesis	Krebs cycle	Methane oxidation	Methanogenesis and reverse methanogenesis	Nitrification	Nitrification/methane oxidation	Nitrogen and sulfur assimilation	Nitrogen assimilation	Nitrogen fixation	Nitrogen mineralization/assimilation	oxidative phosphorylation	pentose phosphate pathway	respiration	respiration	rTCA	Sulfur mineralization	Methanol	TMA	Fe-ADH	POR	heavy_methal	GH12	GH10	GH5	ACS	ACD	FBP	AFOR_C	AFOR_N	NiMono	Arsenic	Reverse_Gyrase	B12_BindingDomain
QC4_Thaumarchaeota_related_43_77_curated.contigs.fna.faa	QC4_43_77_Brock	5.263	3.92	1.203	1.149	3.73		0	0	0	0	0	0	0	0	0	0	0	0	0	0	0	0	75	50	0	0	0	0	0	0	0	0	0	100	0	0	100	100	0	0	100	0	100	100	100	0	0	0
DRTY-6.bins.80_rm_con_2nd.final.genome.fna.faa	DRTY-6.80_Brock	6.196	8.771	1.974	1.133	6.518		0	0	0	0	0	0	100	0	100	0	0	0	0	0	0	100	25	50	0	0	0	0	0	0	0	100	100	100	100	100	0	100	100	100	100	100	100	100	100	0	0	100
DRTY7.bins.37.final.fna.faa	DRTY7.37_Brock	3.33	5.949	0.462	-0.019	2.511		0	0	0	0	0	0	0	0	0	0	0	0	0	0	0	0	25	0	0	0	0	0	0	0	0	0	0	100	100	0	0	0	100	0	100	0	0	0	100	0	0	0
DRTY7_Thaumarchaeota_related_35_44_curated.contigs.fna.faa	DRTY7_35_44_Brock	3.382	3.444	0.718	-0.239	2.426		0	0	0	0	0	0	0	0	0	0	0	0	0	0	0	0	75	0	0	0	0	0	0	0	0	0	0	100	100	0	0	0	0	0	100	0	0	0	100	0	0	0
DRTY-6.bins.200_rm_con_2nd.final.genome.fna.faa	DRTY-6.200_Brock	2.451	1.844	0.195	0.177	1.008		0	0	0	0	0	0	0	0	0	0	0	0	0	0	0	0	0	0	0	0	0	0	0	0	0	0	0	100	100	0	0	0	100	0	100	100	0	0	100	0	0	0
QZM_A3_Thaumarchaeota_related_48_16_curated.contigs.fna.faa	QZM_A3_48_16_Brock	6.591	9.959	2.021	0.701	7.014		0	0	0	0	0	0	100	0	100	0	0	0	0	0	0	100	25	50	0	0	0	0	0	0	0	100	100	100	100	0	0	100	100	0	100	0	100	100	0	0	0	100
JZ-1.bins.89.final_rm_con_2nd.fna.faa	JZ-1.bins.89.final_rm_con_2nd.fna.faa	5.497	8.141	1.082	0.199	4.108		0	0	0	0	0	0	0	0	0	0	0	0	0	0	0	0	75	50	0	0	0	0	0	0	0	0	0	100	100	0	100	100	100	0	100	0	100	100	100	0	0	0
B27_G9.fna.faa	B27_G9_Brock	5.579	9.484	0.794	0.599	3.734		0	0	0	0	0	0	0	0	0	0	0	0	0	0	0	0	75	100	0	0	0	0	0	0	0	0	0	100	100	0	0	0	0	0	100	0	100	100	100	0	0	100
JZZ.bins.4.final.arc.2nd.fna.faa	JZZ.4_Brock	5.823	8.738	2.049	0.71	4.408		0	0	0	0	0	0	0	0	0	0	0	0	0	0	0	0	100	0	0	0	0	0	0	0	0	100	0	100	100	100	100	100	100	0	100	0	100	100	100	0	0	100
B48_G17.fna.faa	B48_G17.Brock	3.92	4.372	0.302	0.83	3.946		0	0	0	0	0	0	0	0	0	0	0	0	0	0	0	0	25	0	0	0	0	0	0	0	0	0	0	0	100	0	0	0	0	0	100	0	100	100	100	0	0	0
DRTY-1.bins.18.final.fna.faa	DRTY-1.18_Brock	3.875	9.309	2.227	0.812	6.12		0	0	0	0	0	0	0	0	0	0	0	0	0	0	0	0	100	0	0	0	0	0	0	0	0	100	0	100	100	0	0	0	100	0	100	100	0	0	100	0	0	100
QC4_Thaumarchaeota_related_48_22_curated.contigs.fna.faa	QC4_48_22_Brock	5.007	4.324	0.835	0.741	3.914		0	0	0	0	0	0	0	0	100	0	0	0	0	0	0	0	75	50	0	0	0	0	0	0	0	100	100	100	100	0	0	100	100	0	100	100	100	100	100	0	0	100
QZM_A2_Thaumarchaeota_related_48_33_curated.contigs.fna.faa	QZM_A2_48_33_Brock	6.459	10.701	2.797	0.552	6.558		0	0	0	0	0	0	100	0	100	0	0	0	0	0	0	100	100	0	0	0	100	0	0	0	0	100	100	100	100	100	0	100	100	0	100	0	100	100	100	0	0	100
GD2_1_Thaumarchaeota_related_47_42_curated.contigs.fna.faa	GD2_1_47_42_Brock	5.193	12.091	1.682	0.615	4.564		0	0	0	0	0	0	100	0	100	0	0	0	0	0	0	100	75	50	0	0	0	0	0	0	0	100	100	100	100	100	0	100	100	0	100	0	100	100	100	0	0	100
GCA_003649105.1_ASM364910v1_protein.faa	Candidatus_Verstraetearchaeota_archaeon_228	5.153	27.219	0.077	0.788	3.958		100	0	0	0	0	0	0	0	0	0	0	0	0	0	0	0	0	0	0	0	0	0	0	0	0	0	0	100	100	0	0	0	0	0	0	0	0	0	0	0	0	0
GCA_000270325.1_ASM27032v1_protein.faa	Candidatus_Caldiarchaeum_subterraneum	5.955	7.866	2.375	2.89	9.772		0	0	100	66.7	0	0	0	0	100	0	100	0	0	0	0	0	100	50	0	50	0	100	0	0	0	0	0	100	100	100	0	0	100	0	100	0	100	100	100	0	0	100
GCA_003660805.1_ASM366080v1_protein.faa	Thaumarchaeota_archaeon_951	3.961	5.725	0.885	0.929	4.357		0	0	0	0	0	0	0	0	0	0	0	0	0	0	0	0	75	0	0	0	0	0	0	100	0	0	0	100	100	0	0	0	0	0	100	0	100	100	100	0	0	100
GCA_003649155.1_ASM364915v1_protein.faa	Candidatus_Verstraetearchaeota_archaeon_230	5.679	24.525	0.736	0.634	6.387		100	0	0	0	0	0	0	0	0	0	0	0	0	0	0	0	25	100	0	0	0	0	0	0	0	0	0	0	100	100	0	0	0	0	100	0	100	0	100	0	0	100
GCA_003056285.1_ASM305628v1_protein.faa	Aigarchaeota_archaeon_NZ13_MG1	4.046	6.263	1.324	3.058	7.894		0	0	100	33.3	0	0	0	0	100	0	100	0	0	0	0	0	100	100	0	0	0	0	0	0	0	100	0	100	100	0	0	0	0	0	100	100	100	100	100	0	0	100
GCA_002255045.1_ASM225504v1_protein.faa	Candidatus_Bathyarchaeota_archaeon_ex4484_205	5.148	12.483	1.353	-0.091	4.829		0	0	0	0	0	0	0	0	100	0	0	0	0	0	0	0	100	0	0	0	0	0	0	0	0	0	0	100	100	0	0	0	0	0	100	0	100	100	100	0	0	100
GCA_003660785.1_ASM366078v1_protein.faa	Thaumarchaeota_archaeon_950	1.853	0.957	-0.149	0.744	1.615		0	0	0	0	0	0	0	0	0	0	0	0	0	0	0	0	25	100	0	0	0	0	0	0	0	0	0	100	100	0	0	0	0	0	100	0	100	100	100	0	0	100
GCA_003661485.1_ASM366148v1_protein.faa	Candidatus_Geothermarchaeota_archaeon_158	2.252	7.953	0.716	1.05	2.16		0	0	0	0	0	0	0	0	0	0	0	0	0	0	0	0	50	100	0	0	0	0	0	0	0	0	0	0	100	0	0	0	0	0	100	0	100	100	0	0	0	100
GCA_003649185.1_ASM364918v1_protein.faa	Candidatus_Verstraetearchaeota_archaeon_231	5.209	12.035	-0.07	1.179	6.013		0	0	0	0	0	0	0	0	0	0	0	0	0	0	0	0	75	50	0	0	0	0	0	0	0	0	0	100	100	100	100	0	0	0	100	0	100	100	100	0	0	100
GCA_003660755.1_ASM366075v1_protein.faa	Thaumarchaeota_archaeon_949	3.331	4.993	2.454	1.056	2.912		0	0	0	0	0	0	0	0	0	0	0	0	0	0	0	0	25	50	0	0	0	0	0	0	0	0	0	100	100	0	0	0	0	100	100	100	100	100	100	0	0	100
GCA_003660725.1_ASM366072v1_protein.faa	Thaumarchaeota_archaeon_947	3.266	5.912	0.755	0.158	3.308		0	0	0	0	0	0	0	0	0	0	0	0	0	0	0	0	75	50	0	0	0	0	0	0	0	0	0	100	0	0	0	0	0	0	100	0	100	100	0	0	0	0
GCA_002898355.1_ASM289835v1_protein.faa	archaeon_HR01	5.295	3.185	1.584	2.957	9.623		0	0	100	66.7	0	0	0	0	100	0	100	0	0	0	0	0	100	0	0	50	0	100	0	100	0	0	0	100	100	100	0	0	0	0	100	0	100	100	100	100	0	100
GCA_003649085.1_ASM364908v1_protein.faa	Candidatus_Verstraetearchaeota_archaeon_226	8.023	52.169	1.303	1.06	6.796		100	0	0	0	0	0	0	0	0	0	0	0	0	0	0	0	75	100	0	0	0	0	0	0	0	0	0	100	100	100	0	0	0	0	100	0	100	100	100	0	0	100
GCA_003650625.1_ASM365062v1_protein.faa	Candidatus_Verstraetearchaeota_archaeon_232	4.448	2.39	0.125	0.788	2.797		0	0	0	0	0	0	0	0	0	0	0	0	0	0	0	0	25	50	0	0	0	0	0	0	0	0	0	100	100	0	0	0	0	0	100	0	0	0	100	0	0	0
GCA_003661525.1_ASM366152v1_protein.faa	Candidatus_Geothermarchaeota_archaeon_160	3.236	1.939	-0.58	0.811	5.159		0	0	0	33.3	0	0	0	0	0	0	100	0	0	0	0	0	75	100	0	0	0	0	0	0	0	0	0	100	100	0	0	0	0	0	100	0	100	100	100	0	0	0
GCA_002412205.1_ASM241220v1_protein.faa	Candidatus_Geothermarchaeota_archaeon_ex4572_27	5.181	29.655	-0.33	0.971	5.599		100	0	0	33.3	0	0	0	0	100	0	0	0	0	0	0	0	25	100	0	0	0	0	0	0	0	0	0	0	100	0	0	0	0	0	100	0	100	100	100	0	0	100
GCA_003661505.1_ASM366150v1_protein.faa	Candidatus_Geothermarchaeota_archaeon_159	7.82	8.701	0.111	0.13	4.206		0	0	0	33.3	0	0	0	0	0	0	100	0	0	0	0	0	50	50	0	0	0	0	0	0	0	0	0	100	100	0	0	0	0	0	100	0	100	100	100	0	0	100
GCA_003660685.1_ASM366068v1_protein.faa	Thaumarchaeota_archaeon_945	4.851	4.456	0.301	1.178	3.222		0	0	0	0	0	0	0	0	0	0	0	0	0	0	0	0	50	50	0	0	0	0	0	0	0	0	0	100	100	0	0	0	0	0	100	0	100	100	100	0	0	100
GCA_003649145.1_ASM364914v1_protein.faa	Candidatus_Verstraetearchaeota_archaeon_229	4.698	10.521	0.916	-0.161	2.568		0	0	0	0	0	0	0	0	0	0	0	0	0	0	0	0	25	50	0	0	0	0	0	0	0	0	0	100	100	100	0	0	0	0	100	0	0	0	100	0	0	0
GCA_003660745.1_ASM366074v1_protein.faa	Thaumarchaeota_archaeon_948	5.361	12.82	-0.878	0.68	5.001		0	0	0	0	0	0	0	0	0	0	0	0	0	0	0	0	0	50	0	0	0	0	0	0	0	0	0	100	100	0	0	0	0	100	100	100	100	100	100	0	0	100
GCA_004028775.1_ASM402877v1_protein.faa	Candidatus_Methanosuratus_sp.	5.474	31.228	4.266	1.304	9.418		0	0	0	0	0	0	0	0	100	0	0	0	100	0	0	0	75	100	0	0	0	0	0	0	0	100	0	100	100	100	0	0	0	0	100	0	100	100	100	0	0	100
GCA_003649095.1_ASM364909v1_protein.faa	Candidatus_Verstraetearchaeota_archaeon_227	6.265	46.792	1.383	0.744	6.969		100	0	0	0	0	0	0	0	0	0	0	0	0	0	0	0	75	100	0	0	0	0	0	0	0	0	0	100	100	0	0	0	0	0	100	0	100	0	100	0	0	100
GCA_003660635.1_ASM366063v1_protein.faa	Thaumarchaeota_archaeon_943	6.958	5.66	-0.225	0.647	5.478		0	0	0	0	0	0	0	0	0	0	0	0	0	0	0	0	0	100	0	0	0	0	0	0	0	0	0	100	100	0	0	0	0	100	100	100	100	100	100	0	0	100
GCA_003661625.1_ASM366162v1_protein.faa	archaeon_40	5.579	9.484	0.794	0.599	3.734		0	0	0	0	0	0	0	0	0	0	0	0	0	0	0	0	75	100	0	0	0	0	0	0	0	0	0	100	100	0	0	0	0	0	100	0	100	100	100	0	0	100
GCA_002255105.1_ASM225510v1_protein.faa	Thaumarchaeota_archaeon_ex4484_121	3.331	4.321	-0.73	-0.126	3.647		0	0	0	0	0	0	0	0	0	0	0	0	0	0	0	0	0	100	0	0	0	0	0	0	0	0	0	100	0	0	0	0	0	100	100	100	100	100	100	0	0	100
JZ-2.bins.136.final.fna.faa	JZ-2.136_Brock	5.532	18.739	1.422	1.211	9.055		0	0	0	0	0	0	0	0	0	0	0	0	0	0	0	0	75	100	0	0	0	0	0	0	0	0	100	100	0	100	0	0	0	100	100	100	100	100	100	0	0	100
GCA_002898395.1_ASM289839v1_protein.faa	archaeon_HR02	5.894	4.201	2.229	2.89	10.529		0	0	100	33.3	0	0	0	0	100	0	100	0	0	0	0	0	100	50	0	50	0	100	0	0	0	0	0	100	100	0	0	0	0	0	100	0	0	0	100	0	0	100
GCA_003660695.1_ASM366069v1_protein.faa	Thaumarchaeota_archaeon_946	7.588	6.344	-0.098	0.871	4.108		0	0	0	0	0	0	0	0	0	0	0	0	0	0	0	0	25	50	0	0	0	0	0	0	0	0	100	100	100	0	0	0	0	0	100	100	100	100	100	0	0	100
								1	2	3	4	5	6	7	8	9	10	11	12	13	14	15	16	17	18	19	20	21	22	23	24	25	26	27	28	29	30	31	32	33	34	35	36	37	38	39	40	41	42
[truncated: 3 more columns]

## Sheet: MEBS SCORES
	MEBS scores						Normalized MEBS Scores
Tree Name	sulfur	carbon	oxygen	iron	nitrogen		sulfur	carbon	oxygen	iron	nitrogen
Aigarchaeota_archaeon_NZ13_MG1	4.046	6.263	1.324	3.058	7.894		0.25	0.07	0.12	0.29	0.36
archaeon_40	5.579	9.484	0.794	0.599	3.734		0.35	0.11	0.07	0.06	0.17
archaeon_HR01	5.295	3.185	1.584	2.957	9.623		0.33	0.04	0.15	0.28	0.44
archaeon_HR02	5.894	4.201	2.229	2.89	10.529		0.37	0.05	0.21	0.28	0.48
B27_G9_Brock	5.579	9.484	0.794	0.599	3.734		0.35	0.11	0.07	0.06	0.17
B48_G17.Brock	3.92	4.372	0.302	0.83	3.946		0.24	0.05	0.03	0.08	0.18
Candidatus_Bathyarchaeota_archaeon_ex4484_205	5.148	12.483	1.353	-0.091	4.829		0.32	0.15	0.13	0.08	0.22
Candidatus_Caldiarchaeum_subterraneum	5.955	7.866	2.375	2.89	9.772		0.37	0.09	0.22	0.28	0.44
Candidatus_Geothermarchaeota_archaeon_158	2.252	7.953	0.716	1.05	2.16		0.14	0.09	0.07	0.1	0.1
Candidatus_Geothermarchaeota_archaeon_159	7.82	8.701	0.111	0.13	4.206		0.49	0.1	0.01	0.01	0.19
Candidatus_Geothermarchaeota_archaeon_160	3.236	1.939	-0.58	0.811	5.159		0.2	0.02	0.49	0.08	0.23
Candidatus_Geothermarchaeota_archaeon_ex4572_27	5.181	29.655	-0.33	0.971	5.599		0.32	0.35	0.28	0.09	0.25
Candidatus_Methanosuratus_sp.	5.474	31.228	4.266	1.304	9.418		0.34	0.37	0.4	0.12	0.43
Candidatus_Verstraetearchaeota_archaeon_226	8.023	52.169	1.303	1.06	6.796		0.5	0.61	0.12	0.1	0.31
Candidatus_Verstraetearchaeota_archaeon_227	6.265	46.792	1.383	0.744	6.969		0.39	0.55	0.13	0.07	0.32
Candidatus_Verstraetearchaeota_archaeon_228	5.153	27.219	0.077	0.788	3.958		0.32	0.32	0.01	0.08	0.18
Candidatus_Verstraetearchaeota_archaeon_229	4.698	10.521	0.916	-0.161	2.568		0.29	0.12	0.09	0.14	0.12
Candidatus_Verstraetearchaeota_archaeon_230	5.679	24.525	0.736	0.634	6.387		0.35	0.29	0.07	0.06	0.29
Candidatus_Verstraetearchaeota_archaeon_231	5.209	12.035	-0.07	1.179	6.013		0.33	0.14	0.06	0.11	0.27
Candidatus_Verstraetearchaeota_archaeon_232	4.448	2.39	0.125	0.788	2.797		0.28	0.03	0.01	0.08	0.13
DRTY-1.18_Brock	3.875	9.309	2.227	0.812	6.12		0.24	0.11	0.21	0.08	0.28
DRTY-6.200_Brock	2.451	1.844	0.195	0.177	1.008		0.15	0.02	0.02	0.02	0.05
DRTY-6.80_Brock	6.196	8.771	1.974	1.133	6.518		0.39	0.1	0.18	0.11	0.3
DRTY7_35_44_Brock	3.382	3.444	0.718	-0.239	2.426		0.21	0.04	0.07	0.2	0.11
DRTY7.37_Brock	3.33	5.949	0.462	-0.019	2.511		0.21	0.07	0.04	0.02	0.11
GD2_1_47_42_Brock	5.193	12.091	1.682	0.615	4.564		0.32	0.14	0.16	0.06	0.21
JZ-1.bins.89.final_rm_con_2nd.fna.faa	5.497	8.141	1.082	0.199	4.108		0.34	0.1	0.1	0.02	0.19
JZ-2.136_Brock	5.532	18.739	1.422	1.211	9.055		0.35	0.22	0.13	0.12	0.41
JZZ.4_Brock	5.823	8.738	2.049	0.71	4.408		0.36	0.1	0.19	0.07	0.2
QC4_43_77_Brock	5.263	3.92	1.203	1.149	3.73		0.33	0.05	0.11	0.11	0.17
QC4_48_22_Brock	5.007	4.324	0.835	0.741	3.914		0.31	0.05	0.08	0.07	0.18
QZM_A2_48_33_Brock	6.459	10.701	2.797	0.552	6.558		0.4	0.13	0.26	0.05	0.3
QZM_A3_48_16_Brock	6.591	9.959	2.021	0.701	7.014		0.41	0.12	0.19	0.07	0.32
Thaumarchaeota_archaeon_943	6.958	5.66	-0.225	0.647	5.478		0.43	0.07	0.19	0.06	0.25
Thaumarchaeota_archaeon_945	4.851	4.456	0.301	1.178	3.222		0.3	0.05	0.03	0.11	0.15
Thaumarchaeota_archaeon_946	7.588	6.344	-0.098	0.871	4.108		0.47	0.07	0.08	0.08	0.19
Thaumarchaeota_archaeon_947	3.266	5.912	0.755	0.158	3.308		0.2	0.07	0.07	0.02	0.15
Thaumarchaeota_archaeon_948	5.361	12.82	-0.878	0.68	5.001		0.33	0.15	0.74	0.06	0.23
Thaumarchaeota_archaeon_949	3.331	4.993	2.454	1.056	2.912		0.21	0.06	0.23	0.1	0.13
Thaumarchaeota_archaeon_950	1.853	0.957	-0.149	0.744	1.615		0.12	0.01	0.13	0.07	0.07
Thaumarchaeota_archaeon_951	3.961	5.725	0.885	0.929	4.357		0.25	0.07	0.08	0.09	0.2
Thaumarchaeota_archaeon_ex4484_121	3.331	4.321	-0.73	-0.126	3.647		0.21	0.05	0.61	0.11	0.17

## Sheet: MEBS mapping File
PFAM	KO	PATHWAY	PATHWAY NAME
PF03598		1	WL
PF00101		2	Calvin Cycle
PF06240		3	CO oxydation
PF14710		4	Denitrification
PF02665		4	Denitrification
PF05573		4	Denitrification
PF02335		5	Dissimilatory nitrate reduction
PF12139		6	Dissimilatory sulfate reduction
PF01077		7	Dissimilatory sulfate/nitrate reduction
PF04976		8	DMSO reduction
PF12367		9	Fermentation
PF10657		10	GSB photosynthesis
PF00285		11	Krebs cycle
PF02964		12	Methane oxidation
PF02249		13	Methanogenesis and reverse methanogenesis
PF02745		13	Methanogenesis and reverse methanogenesis
PF02241		13	Methanogenesis and reverse methanogenesis
PF02783		13	Methanogenesis and reverse methanogenesis
PF02240		13	Methanogenesis and reverse methanogenesis
PF02461		14	Nitrification
PF12942		14	Nitrification
PF04896		15	Nitrification/methane oxidation
PF04744		15	Nitrification/methane oxidation
PF03460		16	Nitrogen and sulfur assimilation
PF00120		17	Nitrogen assimilation
PF03951		17	Nitrogen assimilation
PF04898		17	Nitrogen assimilation
PF01645		17	Nitrogen assimilation
PF00142		18	Nitrogen fixation
PF02579		18	Nitrogen fixation
PF05088		19	Nitrogen mineralization/assimilation
PF12466		19	Nitrogen mineralization/assimilation
PF10712		19	Nitrogen mineralization/assimilation
PF00115		20	oxidative phosphorylation
PF00034		20	oxidative phosphorylation
PF00485		21	pentose phosphate pathway
PF00510		22	respiration
PF13442		23	respiration
PF04223		24	rTCA
PF05995		25	Sulfur mineralization
PF12176		26	Methanol
PF06253		27	TMA
PF00465		28	Fe-ADH
PF01558		29	POR
PF00403		30	heavy_methal
PF01670		31	GH12
PF00331		32	GH10
PF00150		33	GH5
PF00871		34	ACS
PF13673		35	ACD
PF01116		36	FBP
PF01314		37	AFOR_C
PF02730		38	AFOR_N
PF03060		39	NiMono
PF03960		40	Arsenic
PF17915		41	Reverse_Gyrase
PF02310		42	B12_BindingDomain
PF02607		43	B12_BindingDomain
PF00763		44	FolD
PF02882		45	FolD
