# Supplementary material for: Brockarchaeota, a novel archaeal phylum with unique and versatile carbon cycling pathways
Source: Nat Commun. 2021 Apr 23;12:2404. doi: 10.1038/s41467-021-22736-6 (PMC8065059; doi:10.1038/s41467-021-22736-6)
Supplement: Supplementary file 9 — Supplementary Data 7 [file 41467_2021_22736_MOESM9_ESM.zip › S7]

>GD2_1_scaffold_20107_curated:1707-3058
CCGGTTGATCCTGCCGGACCCCACCGCTATCGGGATGGGACTAAGCCATGCGAGTCGTGCGGCCCGGTCAGCGGGCAGCGGCGTACGGCTCCGTAATACGTGGTCAACCTACTCGGAGCACCGGGATACCCGCTGGGAAACTGCGGCTAATCCCGGATGGGTGAGGAGGCTTGGAACACCTTCTCGCCGAAAGGCCGGGTTAACGATGCTTAGCTCGGCGGCTCCGAATGGGACCACGGCCGATCAGGTTGTTGGTGAGGTAACGGCTCACCAAGCCTAAGACCGGTACGGGCCCTGAGAGGGGGAGCCCGGAGATGGGGACTGAGACAAGGCCCCAGGCCCTACGGGGCGCAGCAGGTACGAAACTTTTGCAATGCGCGAAAGCGTGACAAAGTCATCCCGAGTGCCACCCGCTGAGGGTGGCTTTTCCACAGTCTAAAAAGCTGTGGGAATAAGGGGAGGGTAAGTCGGGTGTCAGCCGCCGCGGTAATACCCGCTCCCCGAGTGGTGGGGGCTTTTACTGAGCTTAAAGCGCCCGTAGCCGGTCATGCGTGTCTCCAGTTAAATCCAGCAGCCTAACTGCTGGGCCGCTGGAGATACTGTATGACTTGGAGGCGGGAGAGGCTACCGGTAGTCCCGGGGTAGGAGTGAAATCCTCTGATCCCGGGAGGACCTGCAGTGGCGAAGGCGGGTAGCCAGAACGCGCTCGACGGTGAGGGGCGAAAGCTGGGGGAGCGAACCGGATTAGATACCCGGGTAGTCCCAGCCGTAAACGATGCGGGCTAGGTGTCGGTGCGGGTACGGCCTGCACCGGTGCCGCAGGGAAACCATTAAGCCCGCCGCTTGGGGAGTACGGTCGCAAGACTGAAACTTAAAGGAATTGGCGGGGGAGCACCACAAGGGGTGAATGCTGCGGTTTAATTGGAGTCAACGCCGGGAACCTTACCAGGGGCGACAGCTGGATGAAGGCCAGTCTGAAGGGCTTGCCAGACTAGCTGAGAGGAGGTGCATGGCCGTCGCCAGCTCGTGCCGTGAGGTGTCCTGTTAAGTCAGGTAACGAGCGAGACCTCCGCCTCCAGTTGCCACCGTTCCTCGAAAGGGGGGCGAGCACTCTGGAGGGACTGCCACCGATAAGGTGGAGGAAGGAGGAGGCAACGGCAGGTCAGTATGCCCCGAAACCCCTGGGCCACACGCGGCAGATAATGGCGAGGGCAGAGGGCTCCGACCCCGAAAGGGGAAGGTAATCCCTAATCCTCGCCGTGGTTGGGATCGAGGGCTGCAACTCGCCCTCGTGAACGTGGAATCCCTAGTAATCGCATGTCACCATCGTGCGGTGAATACGTCCCTGCTC
>NODE_12_length_46139_cov_20.817352:30042-31572
CCGATTGATCCTGTCGGACCTCACCGCTACTGGGATGGGATTAAGCCATGCGAGTCGCGCGCCTCCAGGTATCGGGAGGACGCGGCGAACGGCTCAGTAACGCGTAGCTAACCTACCCAGAGGATGGGAATAACCGCGGGAAACTGCGCTAATTCCCAATAGGTGAGAGCTTCTGGAAGGGGCTCTCGCTGAAATGGCCTTTGCACGATCCTGCAAAGGTTGCCTCTGGATGGGGCTACGTCTGATCAGGTAGTTGGTGGGGTAACGGCCCACCAAGCCTAAGACCAGTACGGGCCCTGAGAGGGGGAGCCCGGAGATGGGGACTGAGACAAGGCTCCAGGTCCTACGGGGCGCAGCAGGCGCGAAACTTCTGCAATGCGCGAAAGCGTGACAGAGCCATCCCAGGTGCTTCCCGCTGAGGGAAGCTTTTCTCCAGTCTAAAAAGCTGGAGGAATAAGGGGGGGGCAAGCCGGGTGTCAGCCGCCGCGGTAATACCCGCTCCCCGAGTGGTGAGGGCGATTATTGGGCTTAAAGCGTCCGTAGCCGGCTCTGCAAGTCTTCCGTAAAATCCAAAGGCTTAACCTTTGGGTCGCGGAAGATACTGTAGGGCTTGGAGGCGGGAGAGGTCGCGGGTACTTCCTGGGTAGGGGCGAAATCCTCTGATCCAGGAAGGACCACCAGTGGCGAAGGCGCGCGGCCAGAACGCGCTCGACGGTGAGGGACGAAAGCTGGGGGAGCGAACCGGATTAGATACCCGGGTAGTCCCAGCTGTAAACGATGCGGACTAAGCGTCGGAGTGGGTACGGCCTACTCCGGTGCTGCAGGGAAACCATTAAGTCCGCCGCCTGGGGAGTACGGCCGCAAGGCTGAAACTTAAAGGAATTGGCGGGGGAGCACACAAGGGGTGAATGCTGCGGCTTAATTGGAGTCAACGCCGGGAACCTTACCAGGGGCGACAGCTGGATGAAGGTCAGATTGAAGGTCTTACTAGACTAGCTGAGAGGAGGTGCATGGCCGTCTTCTCAGCTTGGGGGAACTCCTAACTGAGACGGTAAGCCAGCTCGTGCCGTGAGGTGTCCTGTTAAGTCAGGTAACGAGCGAGACCCCCGTCTTCTGTTGCTACTCCTGCCCATCTGGGTAGGAAGCACTCAGAAGAGACTGCCACCGATAAGGTGGAGGAAGGAGGGGGCAACGGCAGGTCAGTATGCCCCGAAACCCCTGGGCCGCACGCGGCAGATAATGGTAGGGACAGAGGGTTCCAACCCCGAAAGGGGAAGGTAATCCCTAAACCCTACCTTGGTTGGGATCGAGGGCTGCAACTCGCCCTCGTGAACGTGGAATCCCTAGTAACCGCGTGTCATCATCGCGCGGTGAATACGTCCCTGCTCCTTGCACACACCGCCCGTCGCTCCATCCAAGCGAGGCTTGGGTGAGGCTCAGCTCGAGGGGGCTGAGACGAGCCTAAGCCTTGTGAGGAGGGAGAAGTCGTAACAAGGTGGCCGTACGGGAACGTGCGGCCGGATCACCTCC
>NODE_21_length_22360_cov_32.9029:10-1100
GCGGTGGCAACTGGGGATGGGGGTCTCGCTCGTTACCTGACTTAACAGGACACCTCACGGCACGAGCTGGCGACGGCCATGCACCTCCTCTCAGCTAGTCTGGCAAGCCCTTCAGACTGGCCTTCATCCAGCTGTCGCCCCTGGTAAGGTTCCCGGCGTTGACTCCAATTAAACCGCAGCATTCACCCCTTGTGGTGCTCCCCCGCCAATTCCTTTAAGTTTCAGCCTTGCGGCCGTACTCCCCAAGCGGCGGGCTTAATGGTTTCCCTGCGGCACCGGTGCAGGCCGTACCCACACCGACACCTAGCCCGCATCGTTTACGGCTGGGACTACCCGGGTATCTAATCCGGTTCGCTCCCCCAGCTTTCGCCCCTCACCGTCGAGCGCGTTCTGGCCACTCGCCTTCGCCACTGCAGGTCCTCCCGGGATCAGTGGATTTCACTCCTACCCCGGGACTACCAGTGGCCTCTCCCGCCTCCAAGTCACGCAGTATCTCCAGCGGCCCAGCAGTTAGGCTGCTGGATTTAACTGGAGACACGCATGACCGGCTACGGGCGCTTTAAGCTCAGTAAAAGTCCCCACCACTCGGGGAGCGGGTATTACCGCGGCGGCTGACACCCGACTTACCCTCCCCTTATTCCCACAGCTGTTTAGACTGTGGAAAAGCCACCCTCAGCGGGTGGCACTCGGGGTGACTTTGTCACGCTTGCGCGCATTGCAAAAGTTTCGCGCCTGCTGCGCCCCGTAGGGCCTGGGGCCTTGTCTCAGTCCCCATCTCCGGGCTCCCCCTCTCAGGGCCCGTACCGGTCTTAGGCTTGGTGAGCCGTTACCTCACCAACTACCTGATCGGCCGTGGTCCCATTCGGAGCCGCTGGGTTGAGCATCGTCAACCCAGCCTTTCGACGAAGAGGTGTTCCAAGCCTCCTCGCCTATCCGGGATTAGCCGCAGTTTCCCAGCGGTTATCCCGGTGCTCCGAGTAGGTTGACCACGTATTACTGAGCCGTATGCCACTGCCCGCTGACCGGGCCGTGCGACTCGCATGGCTTAGTCCCACCCCGATAGCGGTGGGGTCCGGCAGGATCAACCGGT
>NODE_266_length_54359_cov_153.809:14788-16283
GGAGGTGATCCCGCCGCACGTTCCCGTACGGCGACCTTGTTACGACTTCTCCCGCCTCGCAGGCCCGGGTCTCGTCCCGACCCTTATCGGATCAGGCCTCGACCCGAACCCACTCGGTTGGAGCGACGGGCGGTGTGTGCAAGGAGCAGGGACGTATTCACCGCACGATGATGACATGCGATTACTAGGGATTCCACGTTCACGAGGGCGAGTTGCAGCCCTCGATCCCAACCACGGCGAGGATTAGGGATTACCTTCCCCTTTCGGGGTCGGAACCCTCTGCCCTCGCCATTATCTGCCGCGTGTGGCCCAGGGGTTTCGGGGCATACTGACCTGCCGTTGCCCCCTCCTTCCTCCGCCTTATCGGCGGCAGTCTCCCCAGAGTGCTCGCTCCCCTCTCGAGGAGCGGTGGCAACTGGGGATGGGGGTCTCGCTCGTTACCTGACTTAACAGGACACCTCACGGCACGAGCTGGCGACGGCCATGCACCTCCTCTCAGCTAGTCTGGCAAGCCCTTCAGACTGGCCTTCATCCAGCTGTCTCCCCTGGTAAGGTTCCCGGCGTTGACTCCAATTAAACCGCAGCATTCACCCCTTGTGGTGCTCCCCCGCCAATTCCTTTAAGTTTCAGCCTTGCGGCCGTACTCCCCAAGCGGCGGGCTTAATGGTTTCCCTGCGGCACCGGTGCAGGCCGTACCCGCACCGACACCTAGCCCGCATCGTTTACGGCTGGGACTACCCGGGTATCTAATCCGGTTCGCTCCCCCAGCTTTCGCCCCTCACCGTCGAGCGCGTTCTGGCCACCCGCCTTCGCCACTGCAGGTCCTCCCGGGATCAGTGGATTTCACTCCTACCCCGGGACTACCGGTGGCCTCTCCCGCCTCCAAGTCATGTAGTATCTCCAGCGGCCCAGCAGTTAGGCTGCTGGATTTAACTGGAGACACACATGACCGGCTACGGGCGCTTTAAGCTCAGTAAAAGTCCCCACCACTCGGGGAGCGGGTATTACCGCGGCGGCTGACACCCGACTTACCCTCCCCTTATTCCCACAGCTTTTTAGACTGTGGAAAAGCCACCCTCAGCGGATGGCACTCGGGATGACTTTGTCACGCTTGCGCGCATTGCAAAAGTTTCGCGCCTGCTGCGCCCCGTAGGGCCTGGGGCCTTGTCTCAGTCCCCATCTCCGGGCTCCCCCTCTCAGGGCCCGTACCGGTCTTAGGCTTGGTGAGCCGTTACCTCACCAACTACCTGATCGGCCGTGGTCCCATTCGGAGCCGCTGGGTTGAGCATCGTCAACCCAGCCTTTCGACGAGGAGGTAATTCCAACCTCCTCGCCTATCCGGTATTAGCCGCAGTTTCCCAGCGGTTATCCCGGTGCTCCGAGTAGGTTGACCACGTATTACTGAGCCGTACGCCGCTGCCCGCTGACCGGGCCGCACGACTCGCATGGCTTAGTCCCATCCCGATAGCGGTGGGGTCCGGCAGGATCAACCGGT
>NODE_6_length_116012_cov_8.39736:45645-47140
CCGGTTGATCCTGCCGGACCCCACCGCTATCGGGATGGGACTAAGCCATGCGAGTCGTGCGGCCCGGTCAGCGGGCAGCGGCGTACGGCTCCGTAATACGTGGTCAACCTACTCGGAGCACCGGGATACCCGCTGGGAAACTGCGGCTAATCCCGGATAGGCGAGGAGGCTTGGAACACCTTCTCGTCGAAAGGCCGGGTTAACGATGCTTAGCTCGGCGGCTCCGAATGGGACCACGGCCGATCAGGTTGTTGGTGAGGTAACGGCTCACCAAGCCTAAGACCGGTACGGGCCCTGAGAGGGGGAGCCCGGAGATGGGGACTGAGACAAGGCCCCAGGCCCTACGGGGCGCAGCAGGTACGAAACTTTTGCAATGCGCGAAAGCGTGACAAAGTCATCCCGAGTGCCACCCGCTGAGGGTGGCTTTTCCACAGTCTAAACAGCTGTGGGAATAAGGGGAGGGTAAGTCGGGTGTCAGCCGCCGCGGTAATACCCGCTCCCCGAGTGGTGGGGGCTTTTACTGAGCTTAAAGCGCCCGTAGCCGGTCATGTGTGTCTCCAGTTAAATCCAGCAGCCTAACTGCTGGGCCGCTGGAGATACTGCATGACTTGGAGGCGGGAGAGGCTACCGGTAGTCCCGGGGTAGGAGTGAAATCCTCTGATCCCGGGAGGACCTGCAGTGGCGAAGGCGGGTAGCCAGAACGCGCTCGACGGTGAGGGGCGAAAGCTGGGGGAGCGAACCGGATTAGATACCCGGGTAGTCCCAGCCGTAAACGATGCGGGCTAGGTGTCGGTGCGGGTACGGCCTGCACCGGTGCCGCAGGGAAACCATTAAGCCCGCCGCTTGGGGAGTACGGTCGCAAGACTGAAACTTAAAGGAATTGGCGGGGGAGCACCACAAGGGGTGAATGCTGCGGTTTAATTGGAGTCAACGCCGGGAACCTTACCAGGGGCGACAGCTGGATGAAGGCCAGTCTGAAGGGCTTGCCAGACTAGCTGAGAGGAGGTGCATGGCCGTCGCCAGCTCGTGCCGTGAGGTGTCCTGTTAAGTCAGGTAACGAGCGAGACCTCCGCCTCCAGTTGCCACCGTCCCTCGAAAGGGGGGCGAGCACTCTGGAGGGACTGCCACCGATAAGGTGGAGGAAGGAGGAGGCAACGGCAGGTCAGTATGCCCCGAAACCCCTGGGCCACACGCGGCAGATAATGGCGAGGGCAGAGGGCTCCGACCCCGAAAGGGGAAGGTAATCCCTAATCCTCGCCGTGGTTGGGATCGAGGGCTGCAACTCGCCCTCGTGAACGTGGAATCCCTAGTAATCGCATGTCACCATCGTGCGGTGAATACGTCCCTGCTCCTTGCACACACCGCCCGTCGCTCCAACCGAGTGGGTCTGGGTCGAGGCCTGGTCCGATAAGGGTCGGGACGAGACCTAGGCCTGCGAGGCGGGAGAAGTCGTAACAAGGTCGCCGTACGGGAACGTGCGGCGGGATCACCTCCT
>QC4_scaffold_11775_curated:4129-5275
CCGGTTGATCCTGCCGGACCCCACCGCTATCGGGGTGGGACTAAGCCATGCGAGTCATGCGGCCCGGTCAGCGGGCAGCGGCGTACGGCTCAGTAATACGTGGTCAACCTACTCGGAGCACCGGGATAACCGCTGGGAAACTGCGGCTAATACCGGATAGGCGAGGAGGCTTGGAACACCTCCTCGTCGAAAGGCTGGGTTGACGATGCTCAACCTGGCGGCTCCGAATGGGACCACGGCCGATCAGGTTGTTGGTGAGGTAACGGCTCACCAAGCCTAAGACCGGTACGGGCCCTGAGAGGGGGAGCCCGGAGATGGGGACTGAGACAAGGCCCCAGGCCCTACGGGGCGCAGCAGGCGCGAAACTTTTGCAATGCGCGCAAGCGTGACAAAGTCACCCCGAGTGCCATCCGCTGAGGGTGGCTTTTCCACAGTCTAAACAGCTGTGGGAATAAGGGGAGGGTAAGTCGGGTGTCAGCCGCCGCGGTAATACCCGCTCCCCGAGTGGTGGGGACTTTTACTGAGCTTAAAGCGCCCGTAGCCGGTCATGTGTGTCTCCAGTCAAATCCAGCAGCCTAACTGCTGGGCCGCTGGAGATACTACATGACTTGGAGGCGGGAGAGGCCACCGGTAGTCCCGGGGTAGGAGTGAAATCCACTGATCCCGGGAGGACCTGCAGTGGCGAAGGCGGGTGGCCAGAACGCGCTCGACGGTGAGGGGCGAAAGCTGGGGGAGCGAACCGGATTAGATACCCGGGTAGTCCCAGCCGTAAACGATGCGGGCTAGGTGTCGGTGTGGGTACGGCCTGCACCGGTGCCGCAGGGAAACCATTAAGCCCGCCGCTTGGGGAGTACGGTCGCAAGACTGAAACTTAAAGGAATTGGCGGGGGAGCACCACAAGGGGTGAATGCTGCGGTTTAATTGGAGTCAACGCCGGGAACCTTACCAGGGGCGACAGCTGGATGAAGGCCAGTCTGAAGGGCTTGCCAGACTAGCTGAGAGGAGGTGCATGGCCGTCGCCAGCTCGTGCCGTGAGGTGTCCTGTTAAGTCAGGTAACGAGCGAGACCTCCGCCTCCAGTTGCCACCGTTCCTCGAAAGGGGGGCGAGCACTCTGGAGGGACTGCCACCGATAAGGTGGAGGAAGN
