# Supplementary material for: Brockarchaeota, a novel archaeal phylum with unique and versatile carbon cycling pathways
Source: Nat Commun. 2021 Apr 23;12:2404. doi: 10.1038/s41467-021-22736-6 (PMC8065059; doi:10.1038/s41467-021-22736-6)
Supplement: Supplementary file 10 — Supplementary Data 8 [file 41467_2021_22736_MOESM10_ESM.xlsx]

## Sheet: Caption
Supplementar Data 8. Excel file Metadata and geographic locations of 16S rRNA gene sequences related to Brockarchaeota genomes obtained from the Integrated Microbial Genomes and Microbiomes (IMG/M) database (https://img.jgi.doe.gov/) and NCBI.

## Sheet: Data
Sample	Order in Figure 2	Latitude	Longitude	Type	Temp °C	Reference	Visibility	IMG completion date
Ga0068674_10011991 Anoxygenic YNP hot spring mat	1	44.963	-110.715	Hotspring	40-90	PRJNA367140	Public	2015
Ga0068671_10000161 Anoxygenic YNP hot spring mat	2	44.963	-110.715	Hotspring	40-90	PRJNA367137	Public	2015
Ga0124943_10734351 Anoxygenic YNP hot spring mat	3	44.963	-110.715	Hotspring	40-90	PRJNA367138	Public	2016
Ga0124942_10965661 Anoxygenic YNP hot spring mat	4	44.963	-110.715	Hotspring microbial mat	40-90	PRJNA367137	Public	2016
Lake Kivu (Rwanda) sediment Ga0172364_102029881	5	-2.05	29.2062	Lake sediment	ND	PRJNA404429	Public	2017
Gulf of Boni Lake Sediment Indonesia Ga0129297_100287503	6	-2.75	121.05	Lake sediment	28	PRJNA364776	Public	2016
Gulf of Boni Lake Sediment Indonesia Ga0129298_1000027117	7	-2.75	121.05	Lake sediment	28	PRJNA364777	Public	2016
Obisidian Pool YNP Ga0078972_100106218	8	44.611	-110.44	Hot spring water	42-90	PRJNA366136	Public	2015
Washburn spring YNP Ga0080004_11367221	9	44.376	-110.69	Sulfidic aquatic	ND	PRJNA366315	Public	2015
Washburn Spring YNP JGI20130J15133_10116496	10	44.5341	− 110.79788944	Geothermal spring		(Beam et al., 2016)
Obsidian Pool YNP JGI24721J26819_100033052	11	44.611	-110.44			McKay et al., 2019	https://genome.jgi.doe.gov/portal/WasSprMetagenome_FD/WasSprMetagenome_FD.info.html
Obsidian Pool YNP JGI24721J44947_100429041	12					McKay et al., 2019	https://genome.jgi.doe.gov/portal/WasSprMetagenome_FD/WasSprMetagenome_FD.info.html
Ga0124942_10500891 Anoxygenic YNP hot spring mat	13	44.963	-110.715	Hotspring microbial mat	40-90	PRJNA367137	Public	2016
Ga0068672_11084361 Anoxygenic YNP hot spring mat	14	44.963	-110.715	Hotspring	40-90	PRJNA367138	Public	2015
Ga0124943_10709491 Anoxygenic YNP hot spring mat	15	44.963	-110.715	Hotspring	40-90	PRJNA367138	Public	2016
Ga0124948_11648761 Anoxygenic YNP hot spring mat	16	44.963	-110.715	Hotspring	40-90	PRJNA367146	Public	2016
Ga0068680_11311551 Anoxygenic YNP hot spring mat	17	44.963	-110.715	Hotspring	40-90	PRJNA367146	Public	2015
Ga0068681_1663111 Anoxygenic YNP hot spring mat	18	44.963	-110.715	Hotspring	40-90	PRJNA367147	Public	2015
Ga0068670_11273201 Anoxygenic YNP hot spring mat	19	44.963	-110.715	Hotspring	40-90	PRJNA367136	Public	2015
Ga0068671_11393241 Anoxygenic YNP hot spring mat	20	44.963	-110.715	Hotspring	40-90	PRJNA367137	Public	2015
Obsidian Pool YNP Ga0078972_100036253	21	44.611	-110.44	Hot spring water	42-90	PRJNA366138	Public	2015
Ga0123519_1000086624 Anoxygenic YNP hot spring mat	22	44.61	-110.715	Hotspring sediment/mud	40-90	PRJNA405918	Public	2016
Obsidian Pool GI24721J26819_100072858	23					McKay et al., 2019	https://genome.jgi.doe.gov/portal/WasSprMetagenome_FD/WasSprMetagenome_FD.info.html
Obsidian Pool GI24721J44947_100013998	24					McKay et al., 2019	https://genome.jgi.doe.gov/portal/WasSprMetagenome_FD/WasSprMetagenome_FD.info.html
EU924237, clone LHC3_L5_E06	25	37.81	-119.011	Hotspring	80	(Vick et al., 2010)
Ga0123519_108276001 Anoxygenic YNP hot spring mat	26	44.61	-110.715	Hotspring sediment/mud	40-90	PRJNA405918	Public	2016
KX213897, YNP Mushroom spring mat clone msunder3	27	44.5387	-110.798	Hot spring microbial mat	69		https://www.ncbi.nlm.nih.gov/nuccore/KX213897.1/
Ga0124942_11582821 Anoxygenic YNP hot spring mat	28	44.963	-110.715	Hotspring microbial mat	40-90	PRJNA367137	Public	2016
Ga0124941_10935631 Anoxygenic YNP hot spring mat	29	44.963	-110.715	Hotspring microbial mat	40-90	PRJNA367136	Public	2016
KX213943, YNP Mushroom hot spring clone msunder49	30	44.5387	-110.798	Hot spring microbial mat	69		https://www.ncbi.nlm.nih.gov/nuccore/KX213943/
Obsidian Pool YNP Ga0078972_13067041	31	44.611	-110.44	Hot spring water	42-90	PRJNA366142	Public	2015
Little Hot Creek USA Ga0105158_10539871	32	37.6906	-118.844	Hot spring sediment	42-90	PRJNA367355	Public	2016
JinZe hot spring China Ga0105163_10021158	33	25.4413	98.46	Hot spring sediment	42-92	PRJNA367360	Public	2016
Ga0105162_10051573 Anoxygenic YNP hot spring mat	34	44.963	-110.715	Hotspring	40-90	PRJNA367359	Public	2016
JinZe hot spring sediment Tengchong, China	35	24.95	98.4333	Hot spring sediment		PRJNA279032	Public	2015
Ga0068672_10198252 Anoxygenic YNP hot spring mat	36	44.963	-110.715	Hotspring	40-90	PRJNA367138	Public	2017
Ga0124946_1270801 Anoxygenic YNP hot spring mat	37	44.963	-110.715	Hotspring	40-90	PRJNA367144	Public	2016
Ga0068678_1502961 Anoxygenic YNP hot spring mat	38	44.963	-110.715	Hotspring	40-90	PRJNA367144	Public	2015
Ga0124949_1209081 Anoxygenic YNP hot spring mat	39	44.963	-110.715	Hotspring	40-90	PRJNA367147	Public	2016
Ga0124943_10386291 Anoxygenic YNP hot spring mat	40					McKay et al., 2019	https://genome.jgi.doe.gov/portal/WasSprMetagenome_FD/WasSprMetagenome_FD.info.html
Obsidian Pool YNP JGI24721J26819_100841191	41	44.611	-110.44			McKay et al., 2019	https://genome.jgi.doe.gov/portal/WasSprMetagenome_FD/WasSprMetagenome_FD.info.html
Obsidian Pool YNP Ga0078972_12440491	42	44.611	-110.44	Hot spring water	42-90	PRJNA366141	Public	2015
Obsidian Pool YNP JGI24721J44947_101251581	43	44.611	-110.44			McKay et al., 2019	https://genome.jgi.doe.gov/portal/WasSprMetagenome_FD/WasSprMetagenome_FD.info.html
Obsidian Pool YNP Ga0078972_101610719	44	44.611	-110.44	Hot spring water	42-90	PRJNA366140	Public	2015
Obsidian Pool YNP Ga0078972_10642061	45						Public	2015
Washburn spring YNP Ga0080004_112834951	46	44.376	-110.69	Sulfidic aquatic	ND	PRJNA366315	Public	2015
Washburn spring YNP JGI20130J15133	47					McKay et al., 2019	https://genome.jgi.doe.gov/portal/WasSprMetagenome_FD/WasSprMetagenome_FD.info.html
Ga0068679_10024022 Anoxygenic YNP hot spring mat	48	44.963	-110.715	Hotspring	40-90	PRJNA367145	Public	2015
Ga0068672_10198251 Anoxygenic YNP hot spring mat	49	44.963	-110.715	Hotspring	40-90	PRJNA367138	Public	2015
Ga0124945_10322561 Anoxygenic YNP hot spring mat	50	44.963	-110.715	Hotspring	40-90	PRJNA367143	Public	2016
Ga0124948_10192181 Anoxygenic YNP hot spring mat	51						Public	2016
Hot spring California USA Ga0129301_100140410	52	37.4127	-118.504	Hot spring microbial mat	42-90	PRJNA364780	Public	2016
Hot spring mat California USA Ga0136652_10904391	53	37.4127	-118.504	Hot spring microbial mat	42-91	PRJNA364779	Public	2016
Ga0124941_11241942 Anoxygenic YNP hot spring mat	54	44.963	-110.715	Hotspring microbial mat	40-90	PRJNA367136	Public	2016
Ga0068707_11622961 Anoxygenic YNP hot spring mat	55	44.963	-110.715	Hotspring	40-90	PRJNA367150	Public	2015
Ga0124949_1342651 Anoxygenic YNP hot spring mat	56	44.963	-110.715	Hotspring	40-90	PRJNA367147	Public	2016
Ga0068673_1023631 Anoxygenic YNP hot spring mat	57	44.963	-110.715	Hotspring	40-90	PRJNA367139	Public	2016
Ga0068677_1037691 Anoxygenic YNP hot spring mat	58	44.963	-110.715	Hotspring	40-90	PRJNA367143	Public	2015
Ga0068681_1063801 Anoxygenic YNP hot spring mat	59	44.963	-110.715	Hotspring	40-90	PRJNA367147	Public	2015
Ga0068679_10015751 Anoxygenic YNP hot spring mat	60						Public	2015
Ga0123519_108694211 Anoxygenic YNP hot spring mat	61	44.61	-110.715	Hotspring sediment/mud	40-90	PRJNA405918	Public	2016
South African hot spring Ga0116210_10135483	62	-22.6092	30.1749	Hot spring water	42-90		Public	2016
Ga0124948_10188801 Anoxygenic YNP hot spring mat	63	44.963	-110.715	Hotspring	40-90	PRJNA367146	Public	2016
Ga0068680_10295311 Anoxygenic YNP hot spring mat	64	44.963	-110.715	Hotspring	40-90	PRJNA367146	Public	2015
Ga0068674_10516321 Anoxygenic YNP hot spring mat	65	44.963	-110.715	Hotspring	40-90	PRJNA367140	Public	2015
Ga0123519_1000521523 Anoxygenic YNP hot spring mat	66	44.61	-110.715	Hotspring sediment/mud	40-90	PRJNA405918	Public	2016
Obsidian Pool YNP Ga0078972_100714530	67	44.611	-110.44	Hot spring water	42-90	PRJNA366139	Public	2015
Obsidian Pool YNP JGI24721J44947_1000395423	68	44.611	-110.44			McKay et al., 2019	https://genome.jgi.doe.gov/portal/WasSprMetagenome_FD/WasSprMetagenome_FD.info.html
Ga0124949_1130851 Anoxygenic YNP hot spring mat	69	44.963	-110.715	Hotspring	40-90	PRJNA367147	Public	2015
Ga0124949_1130851 Anoxygenic YNP hot spring mat	69						Public	2016
Ga0068676_10145061 Anoxygenic YNP hot spring mat	71	44.963	-110.715	Hotspring	40-90	PRJNA367142	Public	2015
Ga0124942_11270771 Anoxygenic YNP hot spring mat	72	44.963	-110.715	Hotspring microbial mat	40-90	PRJNA367137	Public	2016
Ga0124947_10449091 Anoxygenic YNP hot spring mat	73	44.963	-110.715	Hotspring	40-90	PRJNA367145	Public	2016
Ga0068672_10177041 Anoxygenic YNP hot spring mat	74						Public	2015
Ga0068681_1043671 Anoxygenic YNP hot spring mat	75	44.963	-110.715	Hotspring	40-90	PRJNA367147	Public	2015
Ga0068670_10157361 Anoxygenic YNP hot spring mat	76						Public	2015
References
Beam, J., Jay, Z., Schmid, M. et al. Ecophysiology of an uncultivated lineage of Aigarchaeota from an oxic, hot spring filamentous ‘streamer’ community. ISME J 10, 210–224 (2016). https://doi.org/10.1038/ismej.2015.83
Vick TJ, Dodsworth JA, Costa KC, Shock EL, Hedlund BP. Microbiology and geochemistry of Little Hot Creek, a hot spring environment in the Long Valley Caldera. Geobiology. 2010 Mar;8(2):140-54. doi: 10.1111/j.1472-4669.2009.00228.x. Epub 2009 Dec 1. PMID: 20002204.
McKay, L.J., Dlakić, M., Fields, M.W. et al. Co-occurring genomic capacity for anaerobic methane and dissimilatory sulfur metabolisms discovered in the Korarchaeota. Nat Microbiol 4, 614–622 (2019). https://doi.org/10.1038/s41564-019-0362-4
Notes
Gray colors indicate Washburn sequences with no Gold ID identifier but are used in this study with the permission of the authors Luke Mckay and William Inskeep
Washburn has also been sequenced many times (so there are multiple sequence projects and for some, multiple assemblies). In Mckay et al. 2019, the authors used the version of the Washburn entry listed as IMG 3300005860, which ultimately is associated with the BioProject that JGI submitted to NCBI: PRJNA366315. The NCBI BioProject just for the 2 Korarchaeota MAGs described in Mckay et al., 2019 is…
