# Supplementary material for: Brockarchaeota, a novel archaeal phylum with unique and versatile carbon cycling pathways
Source: Nat Commun. 2021 Apr 23;12:2404. doi: 10.1038/s41467-021-22736-6 (PMC8065059; doi:10.1038/s41467-021-22736-6)
Supplement: Supplementary file 11 — Supplementary Data 9 [file 41467_2021_22736_MOESM11_ESM.xlsx]

## Sheet: Caption
Supplementary Data 9. Excel file. Predicted transcription units of the scaffolds were methanol-cobalamin methyltransferases (MtaB), trimethylamine-corrinoid protein methyltransferase (MttB) and B12-binding corrinoid proteins were found in Brockarchaeota genomes. The operon prediction based on intergenic distance of neighboring genes as well as the functional relationships of their protein coding …

## Sheet: MTS scaffolds
Pathway	Scaffold	Genome	Sequence Length	Analysis	Signature accesion	Description
Methanol Methyltransferase system MtaB	QZM_A2_scaffold_1560_curated_19	QZM_A2_48_33	455	Pfam	PF12176	Methanol-cobalamin methyltransferase B subunit
	NODE_4_length_86970_cov_15.386237_26	DRTY-1.18	447	Pfam	PF12176	Methanol-cobalamin methyltransferase B subunit
	GD2_1_scaffold_33_curated_6	GD2_1_47_42	455	Pfam	PF12176	Methanol-cobalamin methyltransferase B subunit
	QC4_scaffold_157_curated_37	QC4_48_22	460	Pfam	PF12176	Methanol-cobalamin methyltransferase B subunit
	QZM_A3_scaffold_13061_curated_2	QZM_A3_48_16	455	Pfam	PF12176	Methanol-cobalamin methyltransferase B subunit
	NODE_491_length_35937_cov_147.499_15	JZZ.4	455	Pfam	PF12176	Methanol-cobalamin methyltransferase B subunit
	NODE_4_length_137945_cov_6.71494_78	DRTY-6.80	455	Pfam	PF12176	Methanol-cobalamin methyltransferase B subunit
TMA Methyltransferase system MttB	QC4_scaffold_6105_curated_5	QC4_48_22	494	Pfam	PF06253	Trimethylamine methyltransferase (MTTB)
	GD2_1_scaffold_485_curated_7	GD2_1_47_42	465	Pfam	PF06253	Trimethylamine methyltransferase (MTTB)
	QZM_A2_scaffold_1242_curated_2	QZM_A2_48_33	482	Pfam	PF06253	Trimethylamine methyltransferase (MTTB)
	QZM_A3_scaffold_798_curated_24	QZM_A3_48_16	482	Pfam	PF06253	Trimethylamine methyltransferase (MTTB)
	NODE_103_length_7574_cov_0.678528_5	JZ-2.136	355	Pfam	PF06253	Trimethylamine methyltransferase (MTTB)
	NODE_1_length_266602_cov_8.95875_76	DRTY-6.80	468	Pfam	PF06253	Trimethylamine methyltransferase (MTTB)
	NODE_81_length_8729_cov_0.827133_6	JZ-2.136	507	Pfam	PF06253	Trimethylamine methyltransferase (MTTB)
	GD2_1_scaffold_229_curated_15	GD2_1_47_42	482	Pfam	PF06253	Trimethylamine methyltransferase (MTTB)
	QC4_scaffold_488_curated_43	QC4_48_22	465	Pfam	PF06253	Trimethylamine methyltransferase (MTTB)
	NODE_97_length_7975_cov_0.858435_3	JZ-2.136	490	Pfam	PF06253	Trimethylamine methyltransferase (MTTB)
	NODE_2_length_148058_cov_8.27342_13	DRTY-6.80	482	Pfam	PF06253	Trimethylamine methyltransferase (MTTB)
	NODE_4_length_33203_cov_0.935784_24	JZ-2.136	470	Pfam	PF06253	Trimethylamine methyltransferase (MTTB)
	QZM_A2_scaffold_1505_curated_1	QZM_A2_48_33	463	Pfam	PF06253	Trimethylamine methyltransferase (MTTB)
Corronoid binding protein	NODE_4_length_137945_cov_6.71494_79	DRTY-6.80	215	CDD	cd02070	corrinoid_protein_B12-BD
	QC4_scaffold_157_curated_38	QC4_48_22	215	CDD	cd02070	corrinoid_protein_B12-BD
	NODE_52_length_12172_cov_0.934662_10	JZ-2.136	214	CDD	cd02070	corrinoid_protein_B12-BD
	GD2_1_scaffold_33_curated_5	GD2_1_47_42	215	CDD	cd02070	corrinoid_protein_B12-BD
	GD2_1_scaffold_33_curated_5	GD2_1_47_42	215	CDD	cd02070	corrinoid_protein_B12-BD
	NODE_4_length_86970_cov_15.386237_25	DRTY-1.18	220	CDD	cd02070	corrinoid_protein_B12-BD
	NODE_491_length_35937_cov_147.499_16	JZZ.4	215	CDD	cd02070	corrinoid_protein_B12-BD
	B27_Guay9_scaffold_10256_2	B27_G9	214	CDD	cd02070	corrinoid_protein_B12-BD
	Methanol methyltransferase
	Corronoid protein
	Trimethylamine methyltransferase
	Other methyltransferases

## Sheet: JZ-2.136
	Operon	IdGene	Type	COGgene	PosLeft	postRight	Strand	Function
	1
NODE_103_length_7574_cov_0.6785285		OIFOPCFP_00001	CDS	COG0525	19	747	+	[J] Valyl-tRNA synthetase
	2
		OIFOPCFP_00002	CDS	COG4990	808	1371	-	[S] Uncharacterized protein conserved in bacteria
		OIFOPCFP_00003	CDS	ROG5273	1405	1905	-	NA
	3
		OIFOPCFP_00004	CDS	ROG0628	2194	2802	+	NA
	4
		OIFOPCFP_00005	CDS	COG5598	3279	4346	+	[H] Trimethylamine:corrinoid methyltransferase
	5
		OIFOPCFP_00006	CDS	COG4900	4499	4819	-	[R] Predicted metallopeptidase
		OIFOPCFP_00007	CDS	COG0524	4835	5827	-	[G] Sugar kinases, ribokinase family
	6
		OIFOPCFP_00008	CDS	ROG4188	5910	6998	-	NA
	7
		OIFOPCFP_00009	CDS	ROG7673	7141	7566	-	NA
NODE_81_length_8729_cov_0.827133	Operon	IdGene	Type	COGgene	PosLeft	postRight	Strand	Function
	1
		ACALALIO_00001	CDS	COG1111	174	2294	-	[L] ERCC4-like helicases
		ACALALIO_00002	CDS	NA	2295	2618	-	NA
	2
		ACALALIO_00003	CDS	COG0433	2719	4581	-	[R] Predicted ATPase
		ACALALIO_00004	CDS	ROG6205	4559	6382	-	NA
		ACALALIO_00005	CDS	COG5598				Trimethylamine_methyltransferase_MttB
NODE_97_length_7975_cov_0.858435	Operon	IdGene	Type	COGgene	PosLeft	postRight	Strand	Function
	1
		JBLIPGHN_00001	CDS	COG2036	888	1064	-	[B] Histones H3 and H4
	2
		JBLIPGHN_00002	CDS	COG5598	1369	2814	+	[H] Trimethylamine:corrinoid methyltransferase
	3
		JBLIPGHN_00003	CDS	COG1082	2881	3762	+	[G] Sugar phosphate isomerases/epimerases
	4
		JBLIPGHN_00004	CDS	NA	3759	4430	-	NA
		JBLIPGHN_00005	CDS	COG0407	4489	5730	-	[H] Uroporphyrinogen-III decarboxylase
	5
		JBLIPGHN_00006	CDS	COG1573	5756	6304	+	[L] Uracil-DNA glycosylase
NODE_4_length_33203_cov_0.935784	Operon	IdGene	Type	COGgene	PosLeft	postRight	Strand	Function
	1
		LBCCABFF_00001	CDS	COG0492	1091	2002	+	[O] Thioredoxin reductase
	2
		LBCCABFF_00002	CDS	COG0655	2186	2749	-	[R] Multimeric flavodoxin WrbA
	3
		LBCCABFF_00003	CDS	COG1940	3649	4686	+	[KG] Transcriptional regulator/sugar kinase
	4
		LBCCABFF_00004	CDS	COG1387	4790	5383	+	[ER] Histidinol phosphatase and related hydrolases of
	5
		LBCCABFF_00005	CDS	ROG1042	5511	6623	+	NA
		LBCCABFF_00006	CDS	ROG6304	6592	7830	+	NA
	6
		LBCCABFF_00007	CDS	COG2362	8142	8945	-	[E] D-aminopeptidase
	7
		LBCCABFF_00008	CDS	COG0312	9204	10562	+	[R] Predicted Zn-dependent proteases and their inactivated
		LBCCABFF_00009	CDS	COG0312	10565	11893	+	[R] Predicted Zn-dependent proteases and their inactivated
	8
		LBCCABFF_00010	CDS	COG0673	11991	13136	+	[R] Predicted dehydrogenases and related proteins
	9
		LBCCABFF_00011	CDS	COG0673	13189	14229	-	[R] Predicted dehydrogenases and related proteins
	10
		LBCCABFF_00012	CDS	COG0584	14323	15024	+	[C] Glycerophosphoryl diester phosphodiesterase
	11
		LBCCABFF_00013	CDS	COG0383	15201	18263	+	[G] Alpha-mannosidase
	12
		LBCCABFF_00014	CDS	COG1261	18297	19310	-	[NO] Flagellar basal body P-ring biosynthesis protein
	13
		LBCCABFF_00015	CDS	COG1082	19546	20307	+	[G] Sugar phosphate isomerases/epimerases
	14
		LBCCABFF_00016	CDS	ROG4496	20584	20997	-	NA
		LBCCABFF_00017	CDS	COG1082	21037	21924	-	[G] Sugar phosphate isomerases/epimerases
	15
		LBCCABFF_00018	CDS	ROG1256	22238	23572	+	NA
	16
		LBCCABFF_00019	CDS	COG1204	23664	25652	-	[R] Superfamily II helicase
	17
		LBCCABFF_00020	CDS	COG5598	25917	27329	+	[H] Trimethylamine:corrinoid methyltransferase
	18
		LBCCABFF_00021	CDS	COG1082	27396	28226	+	[G] Sugar phosphate isomerases/epimerases
	19
		LBCCABFF_00022	CDS	COG3432	28305	28565	-	[K] Predicted transcriptional regulator
		LBCCABFF_00023	CDS	ROG6905	28587	29828	-	NA
	20
		LBCCABFF_00024	CDS	ROG1389	30874	31254	+	NA

## Sheet: DRTY-6.80
	Operon	IdGene	Type	COGgene	PosLeft	postRight	Strand	Function
	1
NODE_4_length_137945_cov_6.71494_78		NKKELILE_00001	CDS	COG0446	1144	2496	+	[R] Uncharacterized NAD(FAD)-dependent dehydrogenases
	2
		NKKELILE_00002	CDS	NA	2510	4462	-	NA
	3
		NKKELILE_00003	CDS	COG2120	4549	5307	+	[S] Uncharacterized proteins, LmbE homologs
	4
		NKKELILE_00004	CDS	COG0383	5385	8318	+	[G] Alpha-mannosidase
	5
		NKKELILE_00005	CDS	ROG3164	8323	9603	-	NA
		NKKELILE_00006	CDS	ROG3164	9600	10721	-	NA
	6
		NKKELILE_00007	CDS	COG3250	10936	13674	+	[G] Beta-galactosidase/beta-glucuronidase
	7
		NKKELILE_00008	CDS	ROG4188	13743	15206	-	NA
	8
		NKKELILE_00009	CDS	COG1082	15336	16166	+	[G] Sugar phosphate isomerases/epimerases
	9
		NKKELILE_00010	CDS	COG0673	16230	17372	-	[R] Predicted dehydrogenases and related proteins
	10
		NKKELILE_00011	CDS	COG1402	17510	18238	+	[R] Uncharacterized protein, putative amidase
	11
		NKKELILE_00012	CDS	NA	18580	19614	-	NA
		NKKELILE_00013	CDS	ROG8243	19671	21548	-	NA
		NKKELILE_00014	CDS	COG2234	21541	26103	-	[R] Predicted aminopeptidases
		NKKELILE_00015	CDS	COG3859	26164	28248	-	[S] Predicted membrane protein
	12
		NKKELILE_00016	CDS	NA	28356	30002	-	NA
		NKKELILE_00017	CDS	COG4555	30008	30796	-	[CP] ABC-type Na+ transport system, ATPase component
	13
		NKKELILE_00018	CDS	COG0407	30914	31891	+	[H] Uroporphyrinogen-III decarboxylase
	14
		NKKELILE_00019	CDS	COG2414	31904	33724	-	[C] Aldehyde:ferredoxin oxidoreductase
		NKKELILE_00020	CDS	COG1830	33717	34952	-	[G] DhnA-type fructose-1,6-bisphosphate aldolase and related enzymes
		NKKELILE_00021	CDS	COG1830	34955	35728	-	[G] DhnA-type fructose-1,6-bisphosphate aldolase and related enzymes
	15
		NKKELILE_00022	CDS	COG1751	35805	36383	-	[S] Uncharacterized conserved protein
	16
		NKKELILE_00023	CDS	ROG4188	36481	37512	-	NA
		NKKELILE_00024	CDS	COG1082	37544	38329	-	[G] Sugar phosphate isomerases/epimerases
		NKKELILE_00025	CDS	COG1977	38406	38672	-	[H] Molybdopterin converting factor, small subunit
	17
		NKKELILE_00026	CDS	COG2414	38749	40524	+	[C] Aldehyde:ferredoxin oxidoreductase
	18
		NKKELILE_00027	CDS	COG0235	40605	41219	+	[G] Ribulose-5-phosphate 4-epimerase and related epimerases and
	19
		NKKELILE_00028	CDS	COG3875	41261	42523	-	[S] Uncharacterized conserved protein
	20
		NKKELILE_00029	CDS	COG1695	42618	43154	+	[K] Predicted transcriptional regulators
		NKKELILE_00030	CDS	COG1131	43162	44166	+	[V] ABC-type multidrug transport system, ATPase component
		NKKELILE_00031	CDS	COG0842	44163	45122	+	[V] ABC-type multidrug transport system, permease component
		NKKELILE_00032	CDS	COG1136	45137	45823	+	[V] ABC-type antimicrobial peptide transport system, ATPase
		NKKELILE_00033	CDS	COG0577	45825	47102	+	[V] ABC-type antimicrobial peptide transport system, permease
		NKKELILE_00034	CDS	COG0705	47095	48501	+	[R] Uncharacterized membrane protein (homolog of Drosophila
	21
		NKKELILE_00035	CDS	COG4555	48700	49719	+	[CP] ABC-type Na+ transport system, ATPase component
		NKKELILE_00036	CDS	COG4587	49716	50522	+	[R] ABC-type uncharacterized transport system, permease component
	22
		NKKELILE_00037	CDS	COG1486	50645	52009	-	[G] Alpha-galactosidases/6-phospho-beta-glucosidases, family 4 of glycosyl hydrolases
	23
		NKKELILE_00038	CDS	ROG1589	52115	52324	+	NA
		NKKELILE_00039	CDS	COG2211	52363	53541	+	[G] Na+/melibiose symporter and related transporters
	24
		NKKELILE_00040	CDS	COG0042	53616	54695	+	[J] tRNA-dihydrouridine synthase
	25
		NKKELILE_00041	CDS	NA	54949	55116	-	NA
	26
		NKKELILE_00042	CDS	ROG0219	55393	56478	+	NA
	27
		NKKELILE_00043	CDS	COG1370	56620	57666	+	[O] Prefoldin, molecular chaperone implicated in de
	28
		NKKELILE_00044	CDS	ROG8243	57677	59596	-	NA
		NKKELILE_00045	CDS	COG2234	59596	64113	-	[R] Predicted aminopeptidases
	29
		NKKELILE_00046	CDS	COG0659	64279	66261	-	[P] Sulfate permease and related transporters (MFS
	30
		NKKELILE_00047	CDS	COG2896	66440	67369	+	[H] Molybdenum cofactor biosynthesis enzyme
	31
		NKKELILE_00048	CDS	COG1313	67366	68484	-	[R] Uncharacterized Fe-S protein PflX, homolog of
	32
		NKKELILE_00049	CDS	COG4634	68576	68878	+	[S] Uncharacterized protein conserved in bacteria
	33
		NKKELILE_00050	CDS	COG1032	68896	70461	-	[C] Fe-S oxidoreductase
	34
		NKKELILE_00051	CDS	COG3250	70604	73063	+	[G] Beta-galactosidase/beta-glucuronidase
	35
		NKKELILE_00052	CDS	COG1977	73141	73377	+	[H] Molybdopterin converting factor, small subunit
		NKKELILE_00053	CDS	COG0314	73379	73795	+	[H] Molybdopterin converting factor, large subunit
		NKKELILE_00054	CDS	COG0315	73792	74253	+	[H] Molybdenum cofactor biosynthesis enzyme
		NKKELILE_00055	CDS	COG0521	74241	74744	+	[H] Molybdopterin biosynthesis enzymes
	36
		NKKELILE_00056	CDS	COG3394	75150	76025	+	[S] Uncharacterized protein conserved in bacteria
		NKKELILE_00057	CDS	COG2814	76037	77338	+	[G] Arabinose efflux permease
		NKKELILE_00058	CDS	COG2746	77404	78480	+	[V] Aminoglycoside N3'-acetyltransferase
		NKKELILE_00059	CDS	COG1820	78540	79679	+	[G] N-acetylglucosamine-6-phosphate deacetylase
	37
		NKKELILE_00060	CDS	COG0277	79687	81054	-	[C] FAD/FMN-containing dehydrogenases
		NKKELILE_00061	CDS	COG2025	81048	82052	-	[C] Electron transfer flavoprotein, alpha subunit
		NKKELILE_00062	CDS	COG2086	82054	82848	-	[C] Electron transfer flavoprotein, beta subunit
	38
		NKKELILE_00063	CDS	ROG3151	82959	85946	-	NA
	39
		NKKELILE_00064	CDS	ROG0453	86098	88695	+	NA
	40
		NKKELILE_00065	CDS	COG2175	88805	89608	+	[Q] Probable taurine catabolism dioxygenase
	41
		NKKELILE_00066	CDS	COG0392	89772	90773	+	[S] Predicted integral membrane protein
	42
		NKKELILE_00067	CDS	COG0519	90861	91805	+	[F] GMP synthase, PP-ATPase domain/subunit
		NKKELILE_00068	CDS	COG1073	91891	92661	+	[R] Hydrolases of the alpha/beta superfamily
	43
		NKKELILE_00069	CDS	COG0170	92658	93389	-	[I] Dolichol kinase
		NKKELILE_00070	CDS	COG0668	93401	94381	-	[M] Small-conductance mechanosensitive channel
	44
		NKKELILE_00071	CDS	COG1132	94507	96681	+	[V] ABC-type multidrug transport system, ATPase and
		NKKELILE_00072	CDS	ROG6257	96623	97171	+	NA
	45
		NKKELILE_00073	CDS	COG1132	97290	99038	+	[V] ABC-type multidrug transport system, ATPase and
		NKKELILE_00074	CDS	COG1132	99040	100842	+	[V] ABC-type multidrug transport system, ATPase and
	46
		NKKELILE_00075	CDS	COG0407	100931	102118	-	[H] Uroporphyrinogen-III decarboxylase
	47
		NKKELILE_00076	CDS	COG3894	102157	104004	+	[R] Uncharacterized metal-binding protein
	48
		NKKELILE_00077	CDS	ROG2747	104001	105368	-	NA
		NKKELILE_00078	CDS	COG5012	105403	106050	-	[R] Predicted cobalamin binding protein
	49
		NKKELILE_00079	CDS	COG0673	106280	107383	+	[R] Predicted dehydrogenases and related proteins
		NKKELILE_00080	CDS	COG0329	107480	108415	+	[EM] Dihydrodipicolinate synthase/N-acetylneuraminate lyase
		NKKELILE_00081	CDS	COG1145	108420	109619	+	[C] Ferredoxin
		NKKELILE_00082	CDS	ROG0219	109574	110689	+	NA
	50
		NKKELILE_00083	CDS	COG2407	110792	112279	+	[G] L-fucose isomerase and related proteins
		NKKELILE_00084	CDS	COG1073	112336	113388	+	[R] Hydrolases of the alpha/beta superfamily
	51
		NKKELILE_00085	CDS	COG2362	113493	114287	+	[E] D-aminopeptidase
	52
		NKKELILE_00086	CDS	COG0491	114329	114973	-	[R] Zn-dependent hydrolases, including glyoxylases
	53
		NKKELILE_00087	CDS	COG0524	115095	116057	-	[G] Sugar kinases, ribokinase family
	54
		NKKELILE_00088	CDS	COG3669	116163	117407	+	[G] Alpha-L-fucosidase
	55
		NKKELILE_00089	CDS	COG0726	117419	118171	-	[G] Predicted xylanase/chitin deacetylase
	56
		NKKELILE_00090	CDS	COG4591	118485	121637	+	[M] ABC-type transport system, involved in lipoprotein
	57
		NKKELILE_00091	CDS	COG1070	121754	123280	+	[G] Sugar (pentulose and hexulose) kinases
	58
		NKKELILE_00092	CDS	ROG4126	123298	124470	-	NA
	59
		NKKELILE_00093	CDS	COG1649	124777	126000	+	[S] Uncharacterized protein conserved in bacteria
		NKKELILE_00094	CDS	ROG0009	126023	127978	+	NA
	60
		NKKELILE_00095	CDS	NA	128311	128469	+	NA
		NKKELILE_00096	CDS	COG0535	128482	129849	+	[R] Predicted Fe-S oxidoreductases
		NKKELILE_00097	CDS	COG1131	129821	130933	+	[V] ABC-type multidrug transport system, ATPase component
		NKKELILE_00098	CDS	COG0842	130969	131799	+	[V] ABC-type multidrug transport system, permease component
	61
		NKKELILE_00099	CDS	COG0312	132140	133474	-	[R] Predicted Zn-dependent proteases and their inactivated
	62
		NKKELILE_00100	CDS	ROG3991	133599	134219	+	NA
	63
		NKKELILE_00101	CDS	COG0312	134236	135618	-	[R] Predicted Zn-dependent proteases and their inactivated
	64
		NKKELILE_00102	CDS	COG0281	135736	137076	+	[C] Malic enzyme
		NKKELILE_00103	CDS	COG5483	137073	137525	+	[S] Uncharacterized conserved protein
NODE_1_length_266602_cov_8.95875	Operon	IdGene	Type	COGgene	PosLeft	postRight	Strand	Function
	1
		KKGHJEHA_00001	CDS	NA	83	391	+	NA
	2
		KKGHJEHA_00002	CDS	COG2872	1599	4340	+	[R] Predicted metal-dependent hydrolases related to alanyl-tRNA
	3
		KKGHJEHA_00003	CDS	COG0221	4397	4954	-	[C] Inorganic pyrophosphatase
	4
		KKGHJEHA_00004	CDS	COG0525	5225	8119	+	[J] Valyl-tRNA synthetase
	5
		KKGHJEHA_00005	CDS	COG0503	8470	9210	+	[F] Adenine/guanine phosphoribosyltransferases and related PRPP-binding proteins
		KKGHJEHA_00006	CDS	COG0095	9215	10297	+	[H] Lipoate-protein ligase A
		KKGHJEHA_00007	CDS	COG1676	10245	10847	+	[J] tRNA splicing endonuclease
		KKGHJEHA_00008	CDS	COG0124	10844	12139	+	[J] Histidyl-tRNA synthetase
	6
		KKGHJEHA_00009	CDS	COG1180	12143	13261	-	[O] Pyruvate-formate lyase-activating enzyme
	7
		KKGHJEHA_00010	CDS	COG3695	13690	14043	-	[L] Predicted methylated DNA-protein cysteine methyltransferase
	8
		KKGHJEHA_00011	CDS	ROG6037	14163	14438	+	NA
	9
		KKGHJEHA_00012	CDS	COG0679	14500	15432	-	[R] Predicted permeases
	10
		KKGHJEHA_00013	CDS	ROG5179	15621	16943	+	NA
	11
		KKGHJEHA_00014	CDS	COG4591	16949	19924	-	[M] ABC-type transport system, involved in lipoprotein
	12
		KKGHJEHA_00015	CDS	COG1744	20113	21429	+	[R] Uncharacterized ABC-type transport system, periplasmic component/surface
		KKGHJEHA_00016	CDS	COG3845	21484	22998	+	[R] ABC-type uncharacterized transport systems, ATPase components
		KKGHJEHA_00017	CDS	COG4603	23051	24127	+	[R] ABC-type uncharacterized transport system, permease component
		KKGHJEHA_00018	CDS	COG1079	24118	25032	+	[R] Uncharacterized ABC-type transport system, permease component
		KKGHJEHA_00019	CDS	COG0673	25117	26133	+	[R] Predicted dehydrogenases and related proteins
	13
		KKGHJEHA_00020	CDS	COG0407	26241	27326	+	[H] Uroporphyrinogen-III decarboxylase
	14
		KKGHJEHA_00021	CDS	COG0399	27428	28633	+	[M] Predicted pyridoxal phosphate-dependent enzyme apparently involved
	15
		KKGHJEHA_00022	CDS	ROG3959	28659	29228	-	NA
	16
		KKGHJEHA_00023	CDS	COG0489	29287	30237	+	[D] ATPases involved in chromosome partitioning
		KKGHJEHA_00024	CDS	COG4273	30237	30638	+	[S] Uncharacterized conserved protein
	17
		KKGHJEHA_00025	CDS	COG1148	30800	31183	+	[C] Heterodisulfide reductase, subunit A and related
		KKGHJEHA_00026	CDS	COG1146	31203	31499	+	[C] Ferredoxin
	18
		KKGHJEHA_00027	CDS	COG1213	31523	32791	-	[M] Predicted sugar nucleotidyltransferases
		KKGHJEHA_00028	CDS	COG1213	32843	34738	-	[M] Predicted sugar nucleotidyltransferases
	19
		KKGHJEHA_00029	CDS	ROG0040	35259	35519	-	NA
	20
		KKGHJEHA_00030	CDS	NA	35606	36439	-	NA
	21
		KKGHJEHA_00031	CDS	ROG7953	36577	36882	-	NA
	22
		KKGHJEHA_00032	CDS	ROG5118	37753	37980	+	NA
		KKGHJEHA_00033	CDS	COG4113	37962	38378	+	[R] Predicted nucleic acid-binding protein, contains PIN
		KKGHJEHA_00034	CDS	NA	38407	38589	+	NA
	23
		KKGHJEHA_00035	CDS	ROG7345	38814	40091	-	NA
	24
		KKGHJEHA_00036	CDS	COG0677	40225	41640	-	[M] UDP-N-acetyl-D-mannosaminuronate dehydrogenase
	25
		KKGHJEHA_00037	CDS	COG1817	41733	42791	+	[S] Uncharacterized protein conserved in archaea
	26
		KKGHJEHA_00038	CDS	ROG3726	42804	43052	-	NA
		KKGHJEHA_00039	CDS	COG0472	43057	44070	-	[M] UDP-N-acetylmuramyl pentapeptide phosphotransferase/UDP-N-acetylglucosamine-1-phosphate transferase
	27
		KKGHJEHA_00040	CDS	NA	44164	44655	+	NA
		KKGHJEHA_00041	CDS	NA	44643	46376	+	NA
		KKGHJEHA_00042	CDS	ROG3776	46369	46608	+	NA
		KKGHJEHA_00043	CDS	ROG3776	46609	46833	+	NA
	28
		KKGHJEHA_00044	CDS	COG0611	46841	47815	-	[H] Thiamine monophosphate kinase
	29
		KKGHJEHA_00045	CDS	COG1571	48104	49435	+	[R] Predicted DNA-binding protein containing a Zn-ribbon
	30
		KKGHJEHA_00046	CDS	COG0200	49443	50111	-	[J] Ribosomal protein L15
	31
		KKGHJEHA_00047	CDS	COG0675	50240	51259	-	[L] Transposase and inactivated derivatives
	32
		KKGHJEHA_00048	CDS	ROG4782	51604	52377	+	NA
	33
		KKGHJEHA_00049	CDS	COG0433	52454	54673	+	[R] Predicted ATPase
	34
		KKGHJEHA_00050	CDS	ROG0879	54747	55034	-	NA
	35
		KKGHJEHA_00051	CDS	ROG3714	55313	56251	+	NA
	36
		KKGHJEHA_00052	CDS	COG0537	56370	56774	+	[FGR] Diadenosine tetraphosphate (Ap4A) hydrolase and other
	37
		KKGHJEHA_00053	CDS	COG0615	57138	57698	+	[MI] Cytidylyltransferase
	38
		KKGHJEHA_00054	CDS	COG1339	57718	58404	-	[KH] Transcriptional regulator of a riboflavin/FAD biosynthetic
		KKGHJEHA_00055	CDS	COG1515	58391	59053	-	[L] Deoxyinosine 3'endonuclease (endonuclease V)
		KKGHJEHA_00056	CDS	COG2178	59037	59675	-	[J] Predicted RNA-binding protein of the translin
		KKGHJEHA_00057	CDS	COG2126	59679	59879	-	[J] Ribosomal protein L37E
		KKGHJEHA_00058	CDS	COG1958	59886	60134	-	[K] Small nuclear ribonucleoprotein (snRNP) homolog
	39
		KKGHJEHA_00059	CDS	COG1782	60230	62131	-	[R] Predicted metal-dependent RNase, consists of a
		KKGHJEHA_00060	CDS	COG0638	62128	62787	-	[O] 20S proteasome, alpha and beta subunits
	40
		KKGHJEHA_00061	CDS	COG0371	62886	63941	+	[C] Glycerol dehydrogenase and related enzymes
		KKGHJEHA_00062	CDS	COG1860	63945	64391	+	[S] Uncharacterized protein conserved in archaea
	41
		KKGHJEHA_00063	CDS	COG1047	64366	65094	-	[O] FKBP-type peptidyl-prolyl cis-trans isomerases 2
		KKGHJEHA_00064	CDS	COG1056	65139	65675	-	[H] Nicotinamide mononucleotide adenylyltransferase
		KKGHJEHA_00065	CDS	COG0430	65708	66790	-	[A] RNA 3'-terminal phosphate cyclase
	42
		KKGHJEHA_00066	CDS	COG0638	66883	67479	+	[O] 20S proteasome, alpha and beta subunits
		KKGHJEHA_00067	CDS	NA	67534	67860	+	NA
	43
		KKGHJEHA_00068	CDS	COG0673	67928	69067	+	[R] Predicted dehydrogenases and related proteins
	44
		KKGHJEHA_00069	CDS	COG4813	69121	69843	-	[G] Trehalose utilization protein
	45
		KKGHJEHA_00070	CDS	ROG7993	70255	71454	+	NA
	46
		KKGHJEHA_00071	CDS	COG2159	71606	72877	-	[R] Predicted metal-dependent hydrolase of the TIM-barrel
	47
		KKGHJEHA_00072	CDS	COG1719	72950	73897	-	[R] Predicted hydrocarbon binding protein (contains V4R
	48
		KKGHJEHA_00073	CDS	NA	73983	74147	+	NA
	49
		KKGHJEHA_00074	CDS	COG1633	74134	74565	-	[S] Uncharacterized conserved protein
	50
		KKGHJEHA_00075	CDS	COG5434	74744	75685	-	[M] Endopolygalacturonase
		KKGHJEHA_00076	CDS	COG5434	75797	76351	-	[M] Endopolygalacturonase
	51
		KKGHJEHA_00077	CDS	COG5598	76470	77876	-	[H] Trimethylamine:corrinoid methyltransferase
	52
		KKGHJEHA_00078	CDS	COG2002	78435	78659	-	[K] Regulators of stationary/sporulation gene expression
	53
		KKGHJEHA_00079	CDS	COG1794	78904	79596	+	[M] Aspartate racemase
	54
		KKGHJEHA_00080	CDS	COG1252	79783	80907	+	[C] NADH dehydrogenase, FAD-containing subunit
	55
		KKGHJEHA_00081	CDS	COG1013	80952	81824	-	[C] Pyruvate:ferredoxin oxidoreductase and related 2-oxoacid:ferredoxin oxidoreductases,
		KKGHJEHA_00082	CDS	COG0674	81824	83485	-	[C] Pyruvate:ferredoxin oxidoreductase and related 2-oxoacid:ferredoxin oxidoreductases,
	56
		KKGHJEHA_00083	CDS	COG1773	83549	83725	+	[C] Rubredoxin
	57
		KKGHJEHA_00084	CDS	COG5063	84153	84386	+	[R] CCCH-type Zn-finger protein
	58
		KKGHJEHA_00085	CDS	COG2026	84451	84651	+	[JD] Cytotoxic translational repressor of toxin-antitoxin stability
	59
		KKGHJEHA_00086	CDS	COG1853	84744	85268	-	[R] Conserved protein/domain typically associated with flavoprotein
	60
		KKGHJEHA_00087	CDS	COG3398	85523	86017	-	[S] Uncharacterized protein conserved in archaea
		KKGHJEHA_00088	CDS	COG5544	86059	86484	-	[R] Predicted periplasmic lipoprotein
	61
		KKGHJEHA_00089	CDS	COG5256	86547	87782	-	[J] Translation elongation factor EF-1alpha (GTPase)
	62
		KKGHJEHA_00090	CDS	ROG1577	88107	89483	-	NA
	63
		KKGHJEHA_00091	CDS	ROG2551	89605	90465	+	NA
		KKGHJEHA_00092	CDS	NA	90481	90714	+	NA
	64
		KKGHJEHA_00093	CDS	ROG4404	90936	91298	+	NA
		KKGHJEHA_00094	CDS	ROG2178	91279	91593	+	NA
	65
		KKGHJEHA_00095	CDS	NA	91673	92665	+	NA
	66
		KKGHJEHA_00096	CDS	COG0549	92747	93337	+	[E] Carbamate kinase
	67
		KKGHJEHA_00097	CDS	ROG6291	93523	94185	-	NA
		KKGHJEHA_00098	CDS	COG1361	94182	99236	-	[M] S-layer domain
		KKGHJEHA_00099	CDS	ROG7158	99233	100453	-	NA
	68
		KKGHJEHA_00100	CDS	COG1902	100714	102642	+	[C] NADH:flavin oxidoreductases, Old Yellow Enzyme family
	69
		KKGHJEHA_00101	CDS	COG1814	102712	103554	-	[S] Uncharacterized membrane protein
	70
		KKGHJEHA_00102	CDS	ROG0221	103985	104278	-	NA
		KKGHJEHA_00103	CDS	ROG5500	104289	104516	-	NA
	71
		KKGHJEHA_00104	CDS	COG1487	104771	105136	-	[R] Predicted nucleic acid-binding protein, contains PIN
		KKGHJEHA_00105	CDS	ROG8238	105118	105339	-	NA
	72
		KKGHJEHA_00106	CDS	COG2220	105638	106438	-	[R] Predicted Zn-dependent hydrolases of the beta-lactamase
	73
		KKGHJEHA_00107	CDS	ROG1332	106729	109956	+	NA
	74
		KKGHJEHA_00108	CDS	COG1637	110100	111050	-	[L] Predicted nuclease of the RecB family
	75
		KKGHJEHA_00109	CDS	NA	111139	111501	+	NA
	76
		KKGHJEHA_00110	CDS	COG1673	111571	111990	+	[S] Uncharacterized protein conserved in archaea
		KKGHJEHA_00111	CDS	ROG1271	112016	112738	+	NA
	77
		KKGHJEHA_00112	CDS	COG1373	112768	114000	-	[R] Predicted ATPase (AAA+ superfamily)
	78
		KKGHJEHA_00113	CDS	COG0433	114218	116005	-	[R] Predicted ATPase
		KKGHJEHA_00114	CDS	ROG6205	116002	117807	-	NA
	79
		KKGHJEHA_00115	CDS	COG1373	118362	119636	+	[R] Predicted ATPase (AAA+ superfamily)
	80
		KKGHJEHA_00116	CDS	COG0351	119859	121217	+	[H] Hydroxymethylpyrimidine/phosphomethylpyrimidine kinase
		KKGHJEHA_00117	CDS	COG4732	121250	121756	+	[S] Predicted membrane protein
		KKGHJEHA_00118	CDS	ROG2809	121800	122300	+	NA
	81
		KKGHJEHA_00119	CDS	COG1917	122379	122705	-	[S] Uncharacterized conserved protein, contains double-stranded beta-helix
	82
		KKGHJEHA_00120	CDS	COG1266	122882	123700	-	[R] Predicted metal-dependent membrane protease
	83
		KKGHJEHA_00121	CDS	NA	124121	124366	-	NA
	84
		KKGHJEHA_00122	CDS	ROG2093	124599	127163	-	NA
	85
		KKGHJEHA_00123	CDS	ROG7972	127267	127752	-	NA
	86
		KKGHJEHA_00124	CDS	ROG7576	127906	128406	-	NA
	87
		KKGHJEHA_00125	CDS	NA	128493	129221	+	NA
	88
		KKGHJEHA_00126	CDS	ROG6438	130519	130737	+	NA
	89
		KKGHJEHA_00127	CDS	COG4099	130912	131601	+	[R] Predicted peptidase
	90
		KKGHJEHA_00128	CDS	COG0673	131716	132726	+	[R] Predicted dehydrogenases and related proteins
		KKGHJEHA_00129	CDS	COG1082	132795	133652	+	[G] Sugar phosphate isomerases/epimerases
		KKGHJEHA_00130	CDS	COG0667	133727	134755	+	[C] Predicted oxidoreductases (related to aryl-alcohol dehydrogenases)
	91
		KKGHJEHA_00131	CDS	ROG4968	134937	137204	+	NA
		KKGHJEHA_00132	CDS	ROG0262	137214	138374	+	NA
	92
		KKGHJEHA_00133	CDS	COG0454	138406	139002	-	[KR] Histone acetyltransferase HPA2 and related acetyltransferases
	93
		KKGHJEHA_00134	CDS	NA	139120	139290	-	NA
	94
		KKGHJEHA_00135	CDS	ROG3959	139544	140005	+	NA
	95
		KKGHJEHA_00136	CDS	COG0624	140245	141675	-	[E] Acetylornithine deacetylase/Succinyl-diaminopimelate desuccinylase and related deacylases
	96
		KKGHJEHA_00137	CDS	NA	142672	143340	-	NA
	97
		KKGHJEHA_00138	CDS	COG2271	143647	143973	-	[G] Sugar phosphate permease
	98
		KKGHJEHA_00139	CDS	COG1266	144153	144836	+	[R] Predicted metal-dependent membrane protease
	99
		KKGHJEHA_00140	CDS	NA	144737	144982	-	NA
	100
		KKGHJEHA_00141	CDS	ROG1148	145068	145352	+	NA
	101
		KKGHJEHA_00142	CDS	COG0584	145455	146132	-	[C] Glycerophosphoryl diester phosphodiesterase
	102
		KKGHJEHA_00143	CDS	COG1853	146209	146688	-	[R] Conserved protein/domain typically associated with flavoprotein
	103
		KKGHJEHA_00144	CDS	NA	146755	147300	-	NA
		KKGHJEHA_00145	CDS	NA	147338	147982	-	NA
		KKGHJEHA_00146	CDS	NA	147989	148516	-	NA
	104
		KKGHJEHA_00147	CDS	COG0407	148687	149760	+	[H] Uroporphyrinogen-III decarboxylase
		KKGHJEHA_00148	CDS	COG1621	149810	150205	+	[G] Beta-fructosidases (levanase/invertase)
	105
		KKGHJEHA_00149	CDS	ROG7795	150285	150662	+	NA
		KKGHJEHA_00150	CDS	NA	150724	151131	+	NA
	106
		KKGHJEHA_00151	CDS	COG3582	151397	152410	+	[R] Predicted nucleic acid binding protein containing
	107
		KKGHJEHA_00152	CDS	COG0667	152573	153583	+	[C] Predicted oxidoreductases (related to aryl-alcohol dehydrogenases)
	108
		KKGHJEHA_00153	CDS	COG4249	153641	154486	-	[R] Uncharacterized protein containing caspase domain
	109
		KKGHJEHA_00154	CDS	COG3432	154616	154801	-	[K] Predicted transcriptional regulator
	110
		KKGHJEHA_00155	CDS	ROG7972	154892	155524	-	NA
	111
		KKGHJEHA_00156	CDS	NA	155755	155973	-	NA
	112
		KKGHJEHA_00157	CDS	COG1373	156015	157340	+	[R] Predicted ATPase (AAA+ superfamily)
	113
		KKGHJEHA_00158	CDS	COG2026	157591	157758	-	[JD] Cytotoxic translational repressor of toxin-antitoxin stability
	114
		KKGHJEHA_00159	CDS	COG4575	157843	158043	-	[S] Uncharacterized conserved protein
	115
		KKGHJEHA_00160	CDS	NA	158462	158719	+	NA
		KKGHJEHA_00161	CDS	NA	158723	160792	+	NA
	116
		KKGHJEHA_00162	CDS	ROG5600	160789	161325	-	NA
	117
		KKGHJEHA_00163	CDS	COG0480	161461	163647	+	[J] Translation elongation factors (GTPases)
	118
		KKGHJEHA_00164	CDS	NA	163664	163990	-	NA
	119
		KKGHJEHA_00165	CDS	COG0459	164099	165751	+	[O] Chaperonin GroEL (HSP60 family)
	120
		KKGHJEHA_00166	CDS	NA	165808	166107	-	NA
	121
		KKGHJEHA_00167	tRNA	NA	166309	166382	-	NA
	122
		KKGHJEHA_00168	CDS	COG4555	166681	167616	+	[CP] ABC-type Na+ transport system, ATPase component
		KKGHJEHA_00169	CDS	NA	167613	168326	+	NA
	123
		KKGHJEHA_00170	CDS	COG0028	168520	170193	+	[EH] Thiamine pyrophosphate-requiring enzymes [acetolactate synthase, pyruvate
		KKGHJEHA_00171	CDS	COG0440	170201	170689	+	[E] Acetolactate synthase, small (regulatory) subunit
		KKGHJEHA_00172	CDS	COG0059	170734	171717	+	[EH] Ketol-acid reductoisomerase
		KKGHJEHA_00173	CDS	COG0129	171725	173356	+	[EG] Dihydroxyacid dehydratase/phosphogluconate dehydratase
		KKGHJEHA_00174	CDS	COG1236	173360	174376	+	[J] Predicted exonuclease of the beta-lactamase fold
	124
		KKGHJEHA_00175	CDS	COG0863	174383	175351	-	[L] DNA modification methylase
	125
		KKGHJEHA_00176	CDS	NA	176034	176408	+	NA
	126
		KKGHJEHA_00177	CDS	COG0165	176637	178151	+	[E] Argininosuccinate lyase
	127
		KKGHJEHA_00178	CDS	ROG5354	178286	178849	+	NA
	128
		KKGHJEHA_00179	CDS	COG0467	178846	179691	-	[T] RecA-superfamily ATPases implicated in signal transduction
	129
		KKGHJEHA_00180	CDS	COG0066	179755	180252	-	[E] 3-isopropylmalate dehydratase small subunit
		KKGHJEHA_00181	CDS	COG0065	180249	181514	-	[E] 3-isopropylmalate dehydratase large subunit
		KKGHJEHA_00182	CDS	COG0119	181511	183049	-	[E] Isopropylmalate/homocitrate/citramalate synthases
	130
		KKGHJEHA_00183	CDS	COG2095	183226	183843	-	[U] Multiple antibiotic transporter
		KKGHJEHA_00184	CDS	COG2023	183821	184186	-	[J] RNase P subunit RPR2
		KKGHJEHA_00185	tRNA	NA	184227	184301	-	NA
		KKGHJEHA_00186	CDS	NA	184337	184552	-	NA
	131
		KKGHJEHA_00187	CDS	NA	185156	185251	-	NA
		KKGHJEHA_00188	CDS	ROG3966	185252	186145	-	NA
	132
		KKGHJEHA_00189	CDS	ROG2524	186457	187143	+	NA
	133
		KKGHJEHA_00190	CDS	COG0500	187178	187867	-	[QR] SAM-dependent methyltransferases
	134
		KKGHJEHA_00191	CDS	COG0468	187980	189002	+	[L] RecA/RadA recombinase
	135
		KKGHJEHA_00192	CDS	COG0017	188999	190291	-	[J] Aspartyl/asparaginyl-tRNA synthetases
		KKGHJEHA_00193	CDS	ROG3826	190304	190801	-	NA
	136
		KKGHJEHA_00194	CDS	COG1552	190899	191066	+	[J] Ribosomal protein L40E
	137
		KKGHJEHA_00195	CDS	COG1236	191217	192473	-	[J] Predicted exonuclease of the beta-lactamase fold
	138
		KKGHJEHA_00196	CDS	COG2047	192560	193192	+	[R] Uncharacterized protein (ATP-grasp superfamily)
	139
		KKGHJEHA_00197	CDS	COG1958	193202	193651	-	[K] Small nuclear ribonucleoprotein (snRNP) homolog
	140
		KKGHJEHA_00198	CDS	COG1405	193710	194675	+	[K] Transcription initiation factor TFIIIB, Brf1 subunit/Transcription
	141
		KKGHJEHA_00199	CDS	COG1378	194639	195088	-	[K] Predicted transcriptional regulators
		KKGHJEHA_00200	CDS	ROG0134	195085	195468	-	NA
		KKGHJEHA_00201	CDS	NA	195475	195606	-	NA
		KKGHJEHA_00202	CDS	COG4789	195603	195983	-	[U] Type III secretory pathway, component EscV
		KKGHJEHA_00203	CDS	COG0428	195995	196144	-	[P] Predicted divalent heavy-metal cations transporter
	142
		KKGHJEHA_00204	CDS	ROG3048	196274	196423	+	NA
		KKGHJEHA_00205	CDS	COG0630	196420	198300	+	[NU] Type IV secretory pathway, VirB11 components,
		KKGHJEHA_00206	CDS	COG2064	198297	198860	+	[NU] Flp pilus assembly protein TadC
		KKGHJEHA_00207	CDS	NA	198857	199654	+	NA
		KKGHJEHA_00208	CDS	ROG4693	199701	199904	+	NA
		KKGHJEHA_00209	CDS	COG0433	199904	201733	+	[R] Predicted ATPase
	143
		KKGHJEHA_00210	CDS	COG1936	201684	202283	-	[F] Predicted nucleotide kinase (related to CMP
	144
		KKGHJEHA_00211	tRNA	NA	202379	202453	+	NA
	145
		KKGHJEHA_00212	CDS	ROG3966	202634	203695	+	NA
		KKGHJEHA_00213	CDS	COG1372	203696	204622	+	[L] Intein/homing endonuclease
		KKGHJEHA_00214	CDS	COG0641	204629	205282	+	[R] Arylsulfatase regulator (Fe-S oxidoreductase)
		KKGHJEHA_00215	CDS	COG0477	205328	206521	+	[GEPR] Permeases of the major facilitator superfamily
	146
		KKGHJEHA_00216	CDS	COG0459	206558	208156	-	[O] Chaperonin GroEL (HSP60 family)
	147
		KKGHJEHA_00217	CDS	COG1383	208256	208483	+	[J] Ribosomal protein S17E
		KKGHJEHA_00218	CDS	NA	208464	208847	+	NA
	148
		KKGHJEHA_00219	CDS	COG2236	208972	209565	-	[R] Predicted phosphoribosyltransferases
	149
		KKGHJEHA_00220	CDS	COG2886	209629	210171	+	[S] Uncharacterized small protein
	150
		KKGHJEHA_00221	CDS	COG1136	210310	211035	+	[V] ABC-type antimicrobial peptide transport system, ATPase
	151
		KKGHJEHA_00222	CDS	NA	211113	211220	+	NA
		KKGHJEHA_00223	CDS	COG1245	211277	213055	+	[R] Predicted ATPase, RNase L inhibitor (RLI)
	152
		KKGHJEHA_00224	CDS	COG0214	213106	213798	+	[H] Pyridoxine biosynthesis enzyme
	153
		KKGHJEHA_00225	CDS	COG0549	214000	214704	+	[E] Carbamate kinase
	154
		KKGHJEHA_00226	CDS	COG2893	214701	217175	-	[G] Phosphotransferase system, mannose/fructose-specific component IIA
		KKGHJEHA_00227	CDS	NA	217179	219086	-	NA
	155
		KKGHJEHA_00228	CDS	COG2227	219250	219756	+	[H] 2-polyprenyl-3-methyl-5-hydroxy-6-metoxy-1,4-benzoquinol methylase
		KKGHJEHA_00229	CDS	COG0607	219710	220036	+	[P] Rhodanese-related sulfurtransferase
	156
		KKGHJEHA_00230	CDS	COG0454	220166	220642	-	[KR] Histone acetyltransferase HPA2 and related acetyltransferases
	157
		KKGHJEHA_00231	CDS	COG2006	220722	221027	-	[S] Uncharacterized conserved protein
		KKGHJEHA_00232	CDS	COG2006	221024	221287	-	[S] Uncharacterized conserved protein
	158
		KKGHJEHA_00233	CDS	COG0500	221764	222216	+	[QR] SAM-dependent methyltransferases
		KKGHJEHA_00234	CDS	COG4129	222220	222513	+	[S] Predicted membrane protein
	159
		KKGHJEHA_00235	tRNA	NA	222565	222640	-	NA
		KKGHJEHA_00236	CDS	COG0018	222666	224564	-	[J] Arginyl-tRNA synthetase
	160
		KKGHJEHA_00237	CDS	COG0433	224676	225749	-	[R] Predicted ATPase
	161
		KKGHJEHA_00238	CDS	COG4834	226030	227439	+	[S] Uncharacterized protein conserved in bacteria
	162
		KKGHJEHA_00239	CDS	ROG4500	227652	227915	-	NA
		KKGHJEHA_00240	CDS	COG1084	227881	228051	-	[R] Predicted GTPase
	163
		KKGHJEHA_00241	CDS	NA	228113	228346	+	NA
	164
		KKGHJEHA_00242	CDS	COG1594	228409	229122	-	[K] DNA-directed RNA polymerase, subunit M/Transcription elongation
	165
		KKGHJEHA_00243	CDS	NA	229401	229637	+	NA
		KKGHJEHA_00244	CDS	ROG4266	229634	231565	+	NA
	166
		KKGHJEHA_00245	CDS	NA	231653	231844	-	NA
	167
		KKGHJEHA_00246	CDS	COG0582	231947	232903	+	[L] Integrase
	168
		KKGHJEHA_00247	CDS	COG0717	232971	233495	-	[F] Deoxycytidine deaminase
		KKGHJEHA_00248	CDS	COG0524	233517	234413	-	[G] Sugar kinases, ribokinase family
	169
		KKGHJEHA_00249	CDS	COG1014	234595	235170	+	[C] Pyruvate:ferredoxin oxidoreductase and related 2-oxoacid:ferredoxin oxidoreductases,
		KKGHJEHA_00250	CDS	COG1144	235167	235445	+	[C] Pyruvate:ferredoxin oxidoreductase and related 2-oxoacid:ferredoxin oxidoreductases,
		KKGHJEHA_00251	CDS	COG0674	235447	236643	+	[C] Pyruvate:ferredoxin oxidoreductase and related 2-oxoacid:ferredoxin oxidoreductases,
		KKGHJEHA_00252	CDS	COG1013	236640	237587	+	[C] Pyruvate:ferredoxin oxidoreductase and related 2-oxoacid:ferredoxin oxidoreductases,
	170
		KKGHJEHA_00253	CDS	NA	237731	237874	+	NA
		KKGHJEHA_00254	CDS	COG1994	237841	238638	+	[R] Zn-dependent proteases
	171
		KKGHJEHA_00255	CDS	ROG0671	238731	240410	+	NA
	172
		KKGHJEHA_00256	CDS	COG0031	240449	241360	-	[E] Cysteine synthase
	173
		KKGHJEHA_00257	CDS	ROG1715	241656	243656	-	NA
	174
		KKGHJEHA_00258	CDS	COG0727	243821	244285	-	[R] Predicted Fe-S-cluster oxidoreductase
	175
		KKGHJEHA_00259	CDS	COG1942	244396	244599	+	[R] Uncharacterized protein, 4-oxalocrotonate tautomerase homolog
	176
		KKGHJEHA_00260	CDS	COG3655	244666	244800	+	[K] Predicted transcriptional regulator
	177
		KKGHJEHA_00261	CDS	NA	244884	245063	+	NA
	178
		KKGHJEHA_00262	CDS	ROG2178	245200	246045	+	NA
	179
		KKGHJEHA_00263	CDS	COG2509	246117	247499	-	[R] Uncharacterized FAD-dependent dehydrogenases
	180
		KKGHJEHA_00264	CDS	COG0039	247569	248483	+	[C] Malate/lactate dehydrogenases
	181
		KKGHJEHA_00265	CDS	COG0518	248547	249251	-	[F] GMP synthase - Glutamine amidotransferase domain
	182
		KKGHJEHA_00266	CDS	COG1372	249577	250500	+	[L] Intein/homing endonuclease
		KKGHJEHA_00267	CDS	NA	250497	251168	+	NA
	183
		KKGHJEHA_00268	CDS	COG0051	251446	251757	+	[J] Ribosomal protein S10
	184
		KKGHJEHA_00269	CDS	COG0463	251746	252426	-	[M] Glycosyltransferases involved in cell wall biogenesis
	185
		KKGHJEHA_00270	CDS	NA	252559	254193	-	NA
	186
		KKGHJEHA_00271	CDS	COG0005	254303	255151	+	[F] Purine nucleoside phosphorylase
	187
		KKGHJEHA_00272	CDS	COG1274	255164	257062	-	[C] Phosphoenolpyruvate carboxykinase (GTP)
	188
		KKGHJEHA_00273	CDS	COG1689	257553	258401	+	[S] Uncharacterized protein conserved in archaea
		KKGHJEHA_00274	CDS	NA	258398	258871	+	NA
		KKGHJEHA_00275	CDS	COG1007	258903	259373	+	[C] NADH:ubiquinone oxidoreductase subunit 2 (chain N)
	189
		KKGHJEHA_00276	CDS	COG1690	259431	260879	-	[S] Uncharacterized conserved protein
	190
		KKGHJEHA_00277	CDS	ROG6616	261172	263037	+	NA
		KKGHJEHA_00278	CDS	COG0716	263027	263560	+	[C] Flavodoxins
	191
		KKGHJEHA_00279	CDS	COG1032	263917	265404	-	[C] Fe-S oxidoreductase
		KKGHJEHA_00280	CDS	ROG1893	265407	265664	-	NA
		KKGHJEHA_00281	CDS	ROG1202	265665	266093	-	NA
	192
		KKGHJEHA_00282	CDS	COG3534	266174	266581	-	[G] Alpha-L-arabinofuranosidase
	Operon	IdGene	Type	COGgene	PosLeft	postRight	Strand	Function
	1
		BCHGOFDH_00001	CDS	COG0574	454	2856	-	[G] Phosphoenolpyruvate synthase/pyruvate phosphate dikinase
	2
		BCHGOFDH_00002	CDS	COG1672	3220	4245	+	[R] Predicted ATPase (AAA+ superfamily)
	3
		BCHGOFDH_00003	CDS	COG1672	4940	5914	+	[R] Predicted ATPase (AAA+ superfamily)
	4
		BCHGOFDH_00004	CDS	ROG5306	6214	6429	+	NA
	5
		BCHGOFDH_00005	CDS	NA	6426	6821	-	NA
		BCHGOFDH_00006	CDS	COG1848	6870	7277	-	[R] Predicted nucleic acid-binding protein, contains PIN
		BCHGOFDH_00007	CDS	COG2002	7279	7494	-	[K] Regulators of stationary/sporulation gene expression
	6
		BCHGOFDH_00008	CDS	NA	7741	7941	+	NA
		BCHGOFDH_00009	CDS	NA	7968	8120	+	NA
	7
		BCHGOFDH_00010	CDS	ROG1256	8254	9102	+	NA
		BCHGOFDH_00011	CDS	ROG1256	9128	9631	+	NA
	8
		BCHGOFDH_00012	CDS	COG3420	9824	11980	+	[P] Nitrous oxidase accessory protein
	9
		BCHGOFDH_00013	CDS	ROG4188	12124	13344	+	NA
	10
		BCHGOFDH_00014	CDS	COG5598	13434	14882	+	[H] Trimethylamine:corrinoid methyltransferase
	11
		BCHGOFDH_00015	CDS	COG0668	15046	16053	+	[M] Small-conductance mechanosensitive channel
		BCHGOFDH_00016	CDS	COG1552	16063	16230	+	[J] Ribosomal protein L40E
	12
		BCHGOFDH_00017	CDS	COG1402	16691	16918	+	[R] Uncharacterized protein, putative amidase
	13
		BCHGOFDH_00018	CDS	COG1958	17204	17482	+	[K] Small nuclear ribonucleoprotein (snRNP) homolog
	14
		BCHGOFDH_00019	CDS	COG2433	17487	18596	-	[S] Uncharacterized conserved protein
		BCHGOFDH_00020	CDS	COG0005	18655	19509	-	[F] Purine nucleoside phosphorylase
	15
		BCHGOFDH_00021	CDS	COG0464	19568	21835	-	[O] ATPases of the AAA+ class
	16
		BCHGOFDH_00022	CDS	COG1637	22041	22787	+	[L] Predicted nuclease of the RecB family
	17
		BCHGOFDH_00023	CDS	ROG1042	22784	23929	-	NA
	18
		BCHGOFDH_00024	CDS	COG0398	24045	24785	+	[S] Uncharacterized conserved protein
	19
		BCHGOFDH_00025	CDS	COG1474	24682	25797	-	[LO] Cdc6-related protein, AAA superfamily ATPase
		BCHGOFDH_00026	CDS	COG0473	25794	26972	-	[CE] Isocitrate/isopropylmalate dehydrogenase
		BCHGOFDH_00027	CDS	COG0274	27013	27717	-	[F] Deoxyribose-phosphate aldolase
	20
		BCHGOFDH_00028	CDS	COG0182	27777	29054	+	[J] Predicted translation initiation factor 2B subunit,
	21
		BCHGOFDH_00029	CDS	ROG5494	29171	29473	+	NA
	22
		BCHGOFDH_00030	CDS	COG2045	29448	30140	-	[HR] Phosphosulfolactate phosphohydrolase and related enzymes
	23
		BCHGOFDH_00031	CDS	COG0451	30215	31213	-	[MG] Nucleoside-diphosphate-sugar epimerases
		BCHGOFDH_00032	CDS	ROG1683	31210	32661	-	NA
		BCHGOFDH_00033	CDS	ROG0689	32671	33927	-	NA
	24
		BCHGOFDH_00034	CDS	COG2043	34136	34456	+	[S] Uncharacterized protein conserved in archaea
		BCHGOFDH_00035	CDS	ROG5106	34462	35091	+	NA
		BCHGOFDH_00036	CDS	ROG1409	35106	35660	+	NA
	25
		BCHGOFDH_00037	CDS	COG3858	35666	36736	-	[R] Predicted glycosyl hydrolase
	26
		BCHGOFDH_00038	CDS	COG0498	36916	38316	+	[E] Threonine synthase
	27
		BCHGOFDH_00039	CDS	COG1899	38319	39407	-	[O] Deoxyhypusine synthase
		BCHGOFDH_00040	CDS	COG3459	39466	42339	-	[G] Cellobiose phosphorylase
	28
		BCHGOFDH_00041	CDS	COG1453	42411	43556	-	[R] Predicted oxidoreductases of the aldo/keto reductase
	29
		BCHGOFDH_00042	CDS	COG1191	43699	44118	+	[K] DNA-directed RNA polymerase specialized sigma subunit
	30
		BCHGOFDH_00043	CDS	COG0444	44414	45394	+	[EP] ABC-type dipeptide/oligopeptide/nickel transport system, ATPase component
		BCHGOFDH_00044	CDS	COG4608	45478	46398	+	[E] ABC-type oligopeptide transport system, ATPase component
	31
		BCHGOFDH_00045	CDS	COG1173	46401	47822	-	[EP] ABC-type dipeptide/oligopeptide/nickel transport systems, permease components
		BCHGOFDH_00046	CDS	COG0601	47824	48945	-	[EP] ABC-type dipeptide/oligopeptide/nickel transport systems, permease components
		BCHGOFDH_00047	CDS	COG3889	48942	51578	-	[R] Predicted solute binding protein
	32
		BCHGOFDH_00048	CDS	NA	52003	52404	-	NA
	33
		BCHGOFDH_00049	CDS	COG0673	52691	53905	+	[R] Predicted dehydrogenases and related proteins
	34
		BCHGOFDH_00050	CDS	COG1979	53911	55083	-	[C] Uncharacterized oxidoreductases, Fe-dependent alcohol dehydrogenase family
	35
		BCHGOFDH_00051	CDS	COG0655	55219	55698	+	[R] Multimeric flavodoxin WrbA
	36
		BCHGOFDH_00052	CDS	COG1073	56164	57864	+	[R] Hydrolases of the alpha/beta superfamily
	37
		BCHGOFDH_00053	CDS	COG2730	58053	58997	-	[G] Endoglucanase
		BCHGOFDH_00054	CDS	COG3352	59024	60751	-	[N] Putative archaeal flagellar protein C
	38
		BCHGOFDH_00055	CDS	COG0686	60870	62045	+	[E] Alanine dehydrogenase
		BCHGOFDH_00056	CDS	COG2730	62082	63458	+	[G] Endoglucanase
	39
		BCHGOFDH_00057	CDS	COG0399	63697	65034	-	[M] Predicted pyridoxal phosphate-dependent enzyme apparently involved
	40
		BCHGOFDH_00058	CDS	COG2159	65233	66129	+	[R] Predicted metal-dependent hydrolase of the TIM-barrel
	41
		BCHGOFDH_00059	CDS	COG0673	66149	67192	-	[R] Predicted dehydrogenases and related proteins
	42
		BCHGOFDH_00060	CDS	COG3351	67308	67577	-	[N] Putative archaeal flagellar protein D/E
	43
		BCHGOFDH_00061	CDS	COG0419	67683	67886	-	[L] ATPase involved in DNA repair
		BCHGOFDH_00062	CDS	ROG3492	67861	68496	-	NA
		BCHGOFDH_00063	CDS	COG0778	68498	69019	-	[C] Nitroreductase
	44
		BCHGOFDH_00064	CDS	COG0023	69123	69443	-	[J] Translation initiation factor 1 (eIF-1/SUI1) and
	45
		BCHGOFDH_00065	CDS	COG2002	69517	69933	-	[K] Regulators of stationary/sporulation gene expression
	46
		BCHGOFDH_00066	CDS	COG0079	70003	70992	+	[E] Histidinol-phosphate/aromatic aminotransferase and cobyric acid decarboxylase
		BCHGOFDH_00067	CDS	COG0040	70989	71867	+	[E] ATP phosphoribosyltransferase
		BCHGOFDH_00068	CDS	COG0106	71867	72583	+	[E] Phosphoribosylformimino-5-aminoimidazole carboxamide ribonucleotide (ProFAR) isomerase
		BCHGOFDH_00069	CDS	COG0131	72601	73167	+	[E] Imidazoleglycerol-phosphate dehydratase
		BCHGOFDH_00070	CDS	COG0107	73172	73930	+	[E] Imidazoleglycerol-phosphate synthase
		BCHGOFDH_00071	CDS	COG0140	73927	74211	+	[E] Phosphoribosyl-ATP pyrophosphohydrolase
		BCHGOFDH_00072	CDS	COG0118	74208	74828	+	[E] Glutamine amidotransferase
		BCHGOFDH_00073	CDS	COG0139	74821	75228	+	[E] Phosphoribosyl-AMP cyclohydrolase
		BCHGOFDH_00074	CDS	COG1709	75290	76027	+	[K] Predicted transcriptional regulator
		BCHGOFDH_00075	CDS	COG1836	76066	76896	+	[S] Predicted membrane protein
		BCHGOFDH_00076	CDS	COG4591	76939	78099	+	[M] ABC-type transport system, involved in lipoprotein
		BCHGOFDH_00077	CDS	COG1136	78092	78970	+	[V] ABC-type antimicrobial peptide transport system, ATPase
		BCHGOFDH_00078	CDS	ROG0922	78967	81171	+	NA
	47
		BCHGOFDH_00079	CDS	COG0115	81245	82165	+	[EH] Branched-chain amino acid aminotransferase/4-amino-4-deoxychorismate lyase
	48
		BCHGOFDH_00080	CDS	COG0167	82208	83134	-	[F] Dihydroorotate dehydrogenase
		BCHGOFDH_00081	CDS	COG0044	83251	84558	-	[F] Dihydroorotase and related cyclic amidohydrolases
		BCHGOFDH_00082	CDS	COG0543	84555	85364	-	[HC] 2-polyprenylphenol hydroxylase and related flavodoxin oxidoreductases
		BCHGOFDH_00083	CDS	COG0540	85369	86313	-	[F] Aspartate carbamoyltransferase, catalytic chain
		BCHGOFDH_00084	CDS	COG0461	86270	86923	-	[F] Orotate phosphoribosyltransferase
		BCHGOFDH_00085	CDS	COG0284	86892	87629	-	[F] Orotidine-5'-phosphate decarboxylase
	49
		BCHGOFDH_00086	CDS	COG0505	87717	88838	+	[EF] Carbamoylphosphate synthase small subunit
	50
		BCHGOFDH_00087	CDS	ROG6469	89426	89881	-	NA
		BCHGOFDH_00088	CDS	COG1615	89868	92696	-	[S] Uncharacterized conserved protein
	51
		BCHGOFDH_00089	CDS	ROG2416	93037	93546	-	NA
	52
		BCHGOFDH_00090	CDS	ROG5743	94049	96019	+	NA
	53
		BCHGOFDH_00091	CDS	COG2512	96336	97202	+	[S] Uncharacterized membrane-associated protein/domain
	54
		BCHGOFDH_00092	CDS	ROG0715	97355	98350	+	NA
	55
		BCHGOFDH_00093	CDS	COG4634	98845	99114	-	[S] Uncharacterized protein conserved in bacteria
		BCHGOFDH_00094	CDS	COG2442	99101	99334	-	[S] Uncharacterized conserved protein
	56
		BCHGOFDH_00095	CDS	COG3802	100138	101607	+	[S] Uncharacterized protein conserved in bacteria
		BCHGOFDH_00096	CDS	NA	101604	108743	+	NA
	57
		BCHGOFDH_00097	CDS	COG3462	108751	109479	-	[S] Predicted membrane protein
	58
		BCHGOFDH_00098	CDS	COG0474	109846	112587	+	[P] Cation transport ATPase
	59
		BCHGOFDH_00099	CDS	COG1611	112646	113281	+	[R] Predicted Rossmann fold nucleotide-binding protein
	60
		BCHGOFDH_00100	CDS	COG1522	113444	114325	+	[K] Transcriptional regulators
	61
		BCHGOFDH_00101	CDS	COG1131	114457	115203	+	[V] ABC-type multidrug transport system, ATPase component
		BCHGOFDH_00102	CDS	COG0842	115205	116353	+	[V] ABC-type multidrug transport system, permease component
		BCHGOFDH_00103	CDS	ROG1194	116371	116760	+	NA
	62
		BCHGOFDH_00104	CDS	COG2414	116907	118784	-	[C] Aldehyde:ferredoxin oxidoreductase
		BCHGOFDH_00105	CDS	COG1142	118781	119314	-	[C] Fe-S-cluster-containing hydrogenase components 2
	63
		BCHGOFDH_00106	CDS	COG0857	119399	120469	-	[R] BioD-like N-terminal domain of phosphotransacetylase
		BCHGOFDH_00107	CDS	COG1042	120466	122586	-	[C] Acyl-CoA synthetase (NDP forming)
	64
		BCHGOFDH_00108	CDS	COG0427	122662	124563	+	[C] Acetyl-CoA hydrolase
	65
		BCHGOFDH_00109	CDS	NA	124729	124908	-	NA
	66
		BCHGOFDH_00110	CDS	COG0415	124978	126366	+	[L] Deoxyribodipyrimidine photolyase
	67
		BCHGOFDH_00111	CDS	NA	126441	126713	-	NA
		BCHGOFDH_00112	CDS	COG0109	126743	127336	-	[O] Polyprenyltransferase (cytochrome oxidase assembly factor)
	68
		BCHGOFDH_00113	CDS	COG1957	127390	128253	+	[F] Inosine-uridine nucleoside N-ribohydrolase
	69
		BCHGOFDH_00114	CDS	ROG1911	128320	129372	+	NA
	70
		BCHGOFDH_00115	CDS	ROG3901	129530	130198	-	NA
		BCHGOFDH_00116	CDS	COG1372	130223	131161	-	[L] Intein/homing endonuclease
		BCHGOFDH_00117	CDS	NA	131168	131917	-	NA
	71
		BCHGOFDH_00118	tRNA	NA	132309	132385	-	NA
	72
		BCHGOFDH_00119	CDS	COG1384	132437	134065	+	[J] Lysyl-tRNA synthetase (class I)
	73
		BCHGOFDH_00120	CDS	COG3425	134228	135277	+	[I] 3-hydroxy-3-methylglutaryl CoA synthase
		BCHGOFDH_00121	CDS	COG0183	135285	136451	+	[I] Acetyl-CoA acetyltransferase
		BCHGOFDH_00122	CDS	COG1545	136458	136925	+	[R] Predicted nucleic-acid-binding protein containing a Zn-ribbon
	74
		BCHGOFDH_00123	CDS	COG5625	137037	137708	-	[K] Predicted transcription regulator containing HTH domain
		BCHGOFDH_00124	CDS	COG1372	137740	138678	-	[L] Intein/homing endonuclease
	75
		BCHGOFDH_00125	CDS	ROG3966	138987	139787	-	NA
	76
		BCHGOFDH_00126	CDS	COG0648	139994	140767	+	[L] Endonuclease IV
	77
		BCHGOFDH_00127	CDS	COG0693	140838	141416	-	[R] Putative intracellular protease/amidase
	78
		BCHGOFDH_00128	CDS	COG0111	141585	142592	-	[HE] Phosphoglycerate dehydrogenase and related dehydrogenases
		BCHGOFDH_00129	CDS	COG0329	142598	143497	-	[EM] Dihydrodipicolinate synthase/N-acetylneuraminate lyase
		BCHGOFDH_00130	CDS	COG1070	143524	145080	-	[G] Sugar (pentulose and hexulose) kinases
	79
		BCHGOFDH_00131	CDS	COG0420	145201	145527	+	[L] DNA repair exonuclease

## Sheet: QZM_A3
	Operon	IdGene	Type	COGgene	PosLeft	postRight	Strand	Function
	1
QZM_A3_scaffold_13061		IIDDDJFA_00001	CDS	COG5012	1	312	+	[R] Predicted cobalamin binding protein
		IIDDDJFA_00002	CDS	ROG2747	348	1715	+	NA
	1
QZM_A3_scaffold_798		DPCABJNF_00001	CDS	COG3858	83	1153	+	[R] Predicted glycosyl hydrolase
	2
		DPCABJNF_00002	CDS	COG2932	1159	1713	-	[K] Predicted transcriptional regulator
		DPCABJNF_00003	CDS	NA	1728	2357	-	NA
		DPCABJNF_00004	CDS	COG5491	2365	2685	-	[N] Conserved protein implicated in secretion
	3
		DPCABJNF_00005	CDS	ROG0689	2890	4146	+	NA
		DPCABJNF_00006	CDS	ROG1683	4156	5607	+	NA
		DPCABJNF_00007	CDS	COG0702	5604	6599	+	[MG] Predicted nucleoside-diphosphate-sugar epimerases
		DPCABJNF_00008	CDS	COG2045	6627	7373	+	[HR] Phosphosulfolactate phosphohydrolase and related enzymes
	4
		DPCABJNF_00009	CDS	ROG5494	7348	7650	-	NA
	5
		DPCABJNF_00010	CDS	COG0182	7771	9063	-	[J] Predicted translation initiation factor 2B subunit,
	6
		DPCABJNF_00011	CDS	COG0274	9108	9815	+	[F] Deoxyribose-phosphate aldolase
		DPCABJNF_00012	CDS	COG0473	9775	11034	+	[CE] Isocitrate/isopropylmalate dehydrogenase
		DPCABJNF_00013	CDS	COG1474	11031	12146	+	[LO] Cdc6-related protein, AAA superfamily ATPase
	7
		DPCABJNF_00014	CDS	COG0398	12043	12783	-	[S] Uncharacterized conserved protein
	8
		DPCABJNF_00015	CDS	ROG1042	12902	14032	+	NA
	9
		DPCABJNF_00016	CDS	COG1637	14043	14798	-	[L] Predicted nuclease of the RecB family
	10
		DPCABJNF_00017	CDS	COG0464	14997	17264	+	[O] ATPases of the AAA+ class
	11
		DPCABJNF_00018	CDS	COG0005	17324	18178	+	[F] Purine nucleoside phosphorylase
		DPCABJNF_00019	CDS	COG2433	18238	19347	+	[S] Uncharacterized conserved protein
	12
		DPCABJNF_00020	CDS	COG1958	19352	19630	-	[K] Small nuclear ribonucleoprotein (snRNP) homolog
	13
		DPCABJNF_00021	CDS	COG1402	19767	20531	-	[R] Uncharacterized protein, putative amidase
		DPCABJNF_00022	CDS	COG1552	20588	20755	-	[J] Ribosomal protein L40E
		DPCABJNF_00023	CDS	COG0668	20765	21772	-	[M] Small-conductance mechanosensitive channel
	14
		DPCABJNF_00024	CDS	COG5598	21941	23389	-	[H] Trimethylamine:corrinoid methyltransferase
	15
		DPCABJNF_00025	CDS	ROG4188	23485	24717	-	NA

## Sheet: JZZ.4
Operon	IdGene	Type	COGgene	PosLeft	postRight	Strand	Function
1
	CKPECADP_00001	CDS	COG1405	387	1322	-	[K] Transcription initiation factor TFIIIB, Brf1 subunit/Transcription
	CKPECADP_00002	CDS	NA	1359	1457	-	NA
2
	CKPECADP_00003	CDS	ROG7576	1651	2151	+	NA
3
	CKPECADP_00004	CDS	ROG0162	2237	2713	+	NA
4
	CKPECADP_00005	CDS	COG2250	3062	3553	+	[S] Uncharacterized conserved protein related to C-terminal
	CKPECADP_00006	CDS	COG1708	3531	4016	+	[R] Predicted nucleotidyltransferases
5
	CKPECADP_00007	CDS	COG1373	4397	5557	+	[R] Predicted ATPase (AAA+ superfamily)
	CKPECADP_00008	CDS	NA	5610	5723	+	NA
6
	CKPECADP_00009	CDS	ROG4116	5725	6015	-	NA
7
	CKPECADP_00010	CDS	COG1569	6136	6423	+	[R] Predicted nucleic acid-binding protein, contains PIN
8
	CKPECADP_00011	CDS	COG1994	7120	7917	-	[R] Zn-dependent proteases
9
	CKPECADP_00012	CDS	COG1052	8074	9066	-	[CHR] Lactate dehydrogenase and related dehydrogenases
10
	CKPECADP_00013	CDS	COG1759	9199	10371	-	[R] ATP-utilizing enzymes of ATP-grasp superfamily (probably
	CKPECADP_00014	CDS	COG1759	10479	11492	-	[R] ATP-utilizing enzymes of ATP-grasp superfamily (probably
11
	CKPECADP_00015	CDS	COG3894	11572	13446	+	[R] Uncharacterized metal-binding protein
12
	CKPECADP_00016	CDS	ROG2747	13434	14801	-	NA
	CKPECADP_00017	CDS	COG5012	14815	15462	-	[R] Predicted cobalamin binding protein
	CKPECADP_00018	CDS	COG0620	15531	16442	-	[E] Methionine synthase II (cobalamin-independent)
	CKPECADP_00019	CDS	COG0207	16497	17342	-	[F] Thymidylate synthase
13
	CKPECADP_00020	CDS	COG3533	17445	19319	+	[S] Uncharacterized protein conserved in bacteria
14
	CKPECADP_00021	CDS	COG3808	19392	21443	+	[C] Inorganic pyrophosphatase
	CKPECADP_00022	CDS	COG0474	21547	24366	+	[P] Cation transport ATPase
15
	CKPECADP_00023	CDS	COG3534	24577	26148	+	[G] Alpha-L-arabinofuranosidase
16
	CKPECADP_00024	CDS	COG0474	26229	28952	-	[P] Cation transport ATPase
17
	CKPECADP_00025	CDS	ROG7750	29122	30027	-	NA
18
	CKPECADP_00026	CDS	COG0330	30142	31074	-	[O] Membrane protease subunits, stomatin/prohibitin homologs
19
	CKPECADP_00027	CDS	ROG4116	31355	31789	+	NA
20
	CKPECADP_00028	CDS	NA	32169	32651	-	NA
21
	CKPECADP_00029	tRNA	NA	32938	33014	-	NA
22
	CKPECADP_00030	CDS	COG1633	33105	33629	+	[S] Uncharacterized conserved protein
23
	CKPECADP_00031	CDS	COG0143	33853	35358	-	[J] Methionyl-tRNA synthetase
	CKPECADP_00032	CDS	NA	35361	35498	-	NA

## Sheet: GD2
Scaffold	Operon	IdGene	Type	COGgene	PosLeft	postRight	Strand	Function
GD2_1_scaffold_33	1
		DLBEBHJM_00001	CDS	COG1145	519	1718	-	[C] Ferredoxin
		DLBEBHJM_00002	CDS	COG0329	1723	2691	-	[EM] Dihydrodipicolinate synthase/N-acetylneuraminate lyase
		DLBEBHJM_00003	CDS	COG0673	2753	3853	-	[R] Predicted dehydrogenases and related proteins
	2
		DLBEBHJM_00004	CDS	COG5012	4092	4739	+	[R] Predicted cobalamin binding protein
		DLBEBHJM_00005	CDS	ROG2747	4775	6142	+	NA
	3
		DLBEBHJM_00006	CDS	COG3894	6139	7986	-	[R] Uncharacterized metal-binding protein
	4
		DLBEBHJM_00007	CDS	COG0407	8096	9211	+	[H] Uroporphyrinogen-III decarboxylase
	5
		DLBEBHJM_00008	CDS	COG1132	9290	11092	-	[V] ABC-type multidrug transport system, ATPase and
		DLBEBHJM_00009	CDS	COG1132	11094	12842	-	[V] ABC-type multidrug transport system, ATPase and
	6
		DLBEBHJM_00010	CDS	ROG6257	12964	13461	-	NA
		DLBEBHJM_00011	CDS	COG1132	13454	15646	-	[V] ABC-type multidrug transport system, ATPase and
	7
		DLBEBHJM_00012	CDS	COG0668	15750	16730	+	[M] Small-conductance mechanosensitive channel
		DLBEBHJM_00013	CDS	COG0170	16758	17486	+	[I] Dolichol kinase
	8
		DLBEBHJM_00014	CDS	COG1073	17470	18240	-	[R] Hydrolases of the alpha/beta superfamily
		DLBEBHJM_00015	CDS	COG0519	18317	19261	-	[F] GMP synthase, PP-ATPase domain/subunit
	9
		DLBEBHJM_00016	CDS	COG0392	19353	20354	-	[S] Predicted integral membrane protein
	10
		DLBEBHJM_00017	CDS	ROG5321	20517	21302	-	NA
	11
		DLBEBHJM_00018	CDS	COG4960	21420	24020	-	[OU] Flp pilus assembly protein, protease CpaA
	12
		DLBEBHJM_00019	CDS	ROG3151	24180	27179	+	NA
	13
		DLBEBHJM_00020	CDS	COG2086	27285	28079	+	[C] Electron transfer flavoprotein, beta subunit
		DLBEBHJM_00021	CDS	COG2025	28082	29086	+	[C] Electron transfer flavoprotein, alpha subunit
		DLBEBHJM_00022	CDS	COG0277	29086	30447	+	[C] FAD/FMN-containing dehydrogenases
	14
		DLBEBHJM_00023	CDS	ROG1880	30593	30850	+	NA
	15
		DLBEBHJM_00024	CDS	COG1820	30941	32080	-	[G] N-acetylglucosamine-6-phosphate deacetylase
		DLBEBHJM_00025	CDS	NA	32109	32300	-	NA
	16
		DLBEBHJM_00026	CDS	COG0641	32550	33881	+	[R] Arylsulfatase regulator (Fe-S oxidoreductase)
		DLBEBHJM_00027	CDS	COG4555	33874	34953	+	[CP] ABC-type Na+ transport system, ATPase component
		DLBEBHJM_00028	CDS	COG0842	34928	35782	+	[V] ABC-type multidrug transport system, permease component
	17
		DLBEBHJM_00029	CDS	COG2814	35908	37209	-	[G] Arabinose efflux permease
		DLBEBHJM_00030	CDS	COG3394	37223	38098	-	[S] Uncharacterized protein conserved in bacteria
	18
		DLBEBHJM_00031	CDS	COG1668	38325	39596	-	[CP] ABC-type Na+ efflux pump, permease component
		DLBEBHJM_00032	CDS	COG1131	39593	40525	-	[V] ABC-type multidrug transport system, ATPase component
	19
		DLBEBHJM_00033	CDS	COG0521	41032	41535	-	[H] Molybdopterin biosynthesis enzymes
		DLBEBHJM_00034	CDS	COG0315	41523	41984	-	[H] Molybdenum cofactor biosynthesis enzyme
		DLBEBHJM_00035	CDS	COG0314	41988	42398	-	[H] Molybdopterin converting factor, large subunit
		DLBEBHJM_00036	CDS	COG1977	42400	42636	-	[H] Molybdopterin converting factor, small subunit
	20
		DLBEBHJM_00037	CDS	COG3250	42713	45172	-	[G] Beta-galactosidase/beta-glucuronidase
	21
		DLBEBHJM_00038	CDS	COG1032	45348	46910	+	[C] Fe-S oxidoreductase
	22
		DLBEBHJM_00039	CDS	COG4634	46907	47248	-	[S] Uncharacterized protein conserved in bacteria
	23
		DLBEBHJM_00040	CDS	COG1313	47287	48420	+	[R] Uncharacterized Fe-S protein PflX, homolog of
	24
		DLBEBHJM_00041	CDS	COG2896	48417	49319	-	[H] Molybdenum cofactor biosynthesis enzyme
	25
		DLBEBHJM_00042	CDS	NA	49400	51505	+	NA
	26
		DLBEBHJM_00043	CDS	COG2234	51662	56179	+	[R] Predicted aminopeptidases
		DLBEBHJM_00044	CDS	ROG8243	56179	58098	+	NA
	27
		DLBEBHJM_00045	CDS	NA	58113	59090	-	NA
	28
		DLBEBHJM_00046	CDS	NA	59388	59591	-	NA
	29
		DLBEBHJM_00047	CDS	NA	59735	60073	-	NA
		DLBEBHJM_00048	CDS	NA	60070	60351	-	NA
	30
		DLBEBHJM_00049	CDS	ROG0219	60462	61532	-	NA
	31
		DLBEBHJM_00050	CDS	ROG3896	61730	62578	-	NA
	32
		DLBEBHJM_00051	CDS	COG0658	62665	63375	+	[R] Predicted membrane metal-binding protein
	33
		DLBEBHJM_00052	CDS	COG0407	63905	64966	-	[H] Uroporphyrinogen-III decarboxylase
	34
		DLBEBHJM_00053	CDS	COG2211	65052	66239	-	[G] Na+/melibiose symporter and related transporters
	35
		DLBEBHJM_00054	CDS	COG1486	66597	67961	+	[G] Alpha-galactosidases/6-phospho-beta-glucosidases, family 4 of glycosyl hydrolases
	36
		DLBEBHJM_00055	CDS	COG4587	68078	68884	-	[R] ABC-type uncharacterized transport system, permease component
		DLBEBHJM_00056	CDS	COG4555	68881	69891	-	[CP] ABC-type Na+ transport system, ATPase component
	37
		DLBEBHJM_00057	CDS	COG0705	70122	71516	-	[R] Uncharacterized membrane protein (homolog of Drosophila
		DLBEBHJM_00058	CDS	COG0577	71521	72783	-	[V] ABC-type antimicrobial peptide transport system, permease
		DLBEBHJM_00059	CDS	COG1136	72800	73486	-	[V] ABC-type antimicrobial peptide transport system, ATPase
		DLBEBHJM_00060	CDS	COG0842	73502	74461	-	[V] ABC-type multidrug transport system, permease component
		DLBEBHJM_00061	CDS	COG1131	74458	75462	-	[V] ABC-type multidrug transport system, ATPase component
		DLBEBHJM_00062	CDS	COG1695	75470	75991	-	[K] Predicted transcriptional regulators
	38
		DLBEBHJM_00063	CDS	COG3875	76113	77375	+	[S] Uncharacterized conserved protein
	39
		DLBEBHJM_00064	CDS	COG0235	77417	78040	-	[G] Ribulose-5-phosphate 4-epimerase and related epimerases and
	40
		DLBEBHJM_00065	CDS	COG1936	78295	78456	+	[F] Predicted nucleotide kinase (related to CMP
		DLBEBHJM_00066	CDS	ROG3130	78492	78665	+	NA
	41
		DLBEBHJM_00067	CDS	NA	78741	79145	-	NA
	42
		DLBEBHJM_00068	CDS	COG2414	79353	81131	-	[C] Aldehyde:ferredoxin oxidoreductase
GD2_1_scaffold_229	1
		GLHEICCC_00001	CDS	COG1672	18	392	+	[R] Predicted ATPase (AAA+ superfamily)
	2
		GLHEICCC_00002	CDS	NA	1434	1634	+	NA
		GLHEICCC_00003	CDS	COG2266	1631	1870	+	[H] GTP:adenosylcobinamide-phosphate guanylyltransferase
		GLHEICCC_00004	CDS	ROG5088	1840	2037	+	NA
	3
		GLHEICCC_00005	CDS	COG1848	2550	2951	-	[R] Predicted nucleic acid-binding protein, contains PIN
		GLHEICCC_00006	CDS	COG2002	2955	3170	-	[K] Regulators of stationary/sporulation gene expression
	4
		GLHEICCC_00007	CDS	ROG0210	3446	4366	-	NA
	5
		GLHEICCC_00008	CDS	COG1672	4876	5175	+	[R] Predicted ATPase (AAA+ superfamily)
		GLHEICCC_00009	CDS	COG1672	5510	5716	+	[R] Predicted ATPase (AAA+ superfamily)
		GLHEICCC_00010	CDS	NA	5682	5855	+	NA
	6
		GLHEICCC_00011	CDS	ROG1256	6382	7779	+	NA
	7
		GLHEICCC_00012	CDS	COG3420	7932	10520	+	[P] Nitrous oxidase accessory protein
	8
		GLHEICCC_00013	CDS	NA	10635	11867	+	NA
	9
		GLHEICCC_00014	CDS	COG5598	11964	13412	+	[H] Trimethylamine:corrinoid methyltransferase
	10
		GLHEICCC_00015	CDS	COG0668	13581	14588	+	[M] Small-conductance mechanosensitive channel
		GLHEICCC_00016	CDS	COG1552	14598	14765	+	[J] Ribosomal protein L40E
		GLHEICCC_00017	CDS	COG1402	14798	15586	+	[R] Uncharacterized protein, putative amidase
	11
		GLHEICCC_00018	CDS	COG1958	15723	16001	+	[K] Small nuclear ribonucleoprotein (snRNP) homolog
	12
		GLHEICCC_00019	CDS	COG2433	16006	17115	-	[S] Uncharacterized conserved protein
		GLHEICCC_00020	CDS	COG0005	17175	18029	-	[F] Purine nucleoside phosphorylase
	13
		GLHEICCC_00021	CDS	COG0464	18089	20356	-	[O] ATPases of the AAA+ class
	14
		GLHEICCC_00022	CDS	COG1637	20553	21308	+	[L] Predicted nuclease of the RecB family
	15
		GLHEICCC_00023	CDS	ROG1042	21319	22449	-	NA
	16
		GLHEICCC_00024	CDS	COG0398	22568	23308	+	[S] Uncharacterized conserved protein
	17
		GLHEICCC_00025	CDS	COG1474	23205	24320	-	[LO] Cdc6-related protein, AAA superfamily ATPase
		GLHEICCC_00026	CDS	COG0473	24317	25546	-	[CE] Isocitrate/isopropylmalate dehydrogenase
		GLHEICCC_00027	CDS	COG0274	25543	26244	-	[F] Deoxyribose-phosphate aldolase
	18
		GLHEICCC_00028	CDS	COG0182	26289	27581	+	[J] Predicted translation initiation factor 2B subunit,
	19
		GLHEICCC_00029	CDS	ROG5494	27700	28002	+	NA
	20
		GLHEICCC_00030	CDS	COG2045	27977	28723	-	[HR] Phosphosulfolactate phosphohydrolase and related enzymes
		GLHEICCC_00031	CDS	COG0702	28751	29746	-	[MG] Predicted nucleoside-diphosphate-sugar epimerases
		GLHEICCC_00032	CDS	ROG1683	29743	31203	-	NA
		GLHEICCC_00033	CDS	ROG0689	31204	32379	-	NA
	21
		GLHEICCC_00034	CDS	COG5491	32670	32987	+	[N] Conserved protein implicated in secretion
		GLHEICCC_00035	CDS	ROG5106	32995	33624	+	NA
		GLHEICCC_00036	CDS	COG2932	33637	34191	+	[K] Predicted transcriptional regulator
GD2_1_scaffold_485	1
		DCBEMGPO_00001	CDS	COG1773	90	242	-	[C] Rubredoxin
	2
		DCBEMGPO_00002	CDS	COG0674	305	1966	+	[C] Pyruvate:ferredoxin oxidoreductase and related 2-oxoacid:ferredoxin oxidoreductases,
		DCBEMGPO_00003	CDS	COG1013	1966	2838	+	[C] Pyruvate:ferredoxin oxidoreductase and related 2-oxoacid:ferredoxin oxidoreductases,
	3
		DCBEMGPO_00004	CDS	COG1252	2864	4009	-	[C] NADH dehydrogenase, FAD-containing subunit
	4
		DCBEMGPO_00005	CDS	COG1794	4251	4943	-	[M] Aspartate racemase
	5
		DCBEMGPO_00006	CDS	COG5598	5064	6461	+	[H] Trimethylamine:corrinoid methyltransferase
	6
		DCBEMGPO_00007	CDS	COG5434	6594	8201	+	[M] Endopolygalacturonase
	7
		DCBEMGPO_00008	CDS	NA	8392	8700	+	NA
	8
		DCBEMGPO_00009	CDS	COG1633	8922	9353	+	[S] Uncharacterized conserved protein
	9
		DCBEMGPO_00010	CDS	COG1719	9631	10476	+	[R] Predicted hydrocarbon binding protein (contains V4R
	10
		DCBEMGPO_00011	CDS	ROG8174	10561	11832	+	NA
	11
		DCBEMGPO_00012	CDS	ROG7993	12324	13517	-	NA
	12
		DCBEMGPO_00013	CDS	COG4813	13923	14654	+	[G] Trehalose utilization protein
	13
		DCBEMGPO_00014	CDS	COG0638	15064	15660	-	[O] 20S proteasome, alpha and beta subunits
	14
		DCBEMGPO_00015	CDS	COG0430	15753	16835	+	[A] RNA 3'-terminal phosphate cyclase
		DCBEMGPO_00016	CDS	COG1056	16868	17404	+	[H] Nicotinamide mononucleotide adenylyltransferase
		DCBEMGPO_00017	CDS	COG1047	17450	18178	+	[O] FKBP-type peptidyl-prolyl cis-trans isomerases 2
	15
		DCBEMGPO_00018	CDS	COG1860	18153	18590	-	[S] Uncharacterized protein conserved in archaea
		DCBEMGPO_00019	CDS	COG0371	18604	19674	-	[C] Glycerol dehydrogenase and related enzymes
	16
		DCBEMGPO_00020	CDS	COG0638	19788	20417	+	[O] 20S proteasome, alpha and beta subunits
		DCBEMGPO_00021	CDS	COG1782	20414	22315	+	[R] Predicted metal-dependent RNase, consists of a
	17
		DCBEMGPO_00022	CDS	COG1958	22637	22867	+	[K] Small nuclear ribonucleoprotein (snRNP) homolog
		DCBEMGPO_00023	CDS	COG2126	22874	23074	+	[J] Ribosomal protein L37E
		DCBEMGPO_00024	CDS	COG2178	23078	23716	+	[J] Predicted RNA-binding protein of the translin
		DCBEMGPO_00025	CDS	COG1515	23700	24362	+	[L] Deoxyinosine 3'endonuclease (endonuclease V)
		DCBEMGPO_00026	CDS	COG1339	24349	25035	+	[KH] Transcriptional regulator of a riboflavin/FAD biosynthetic

## Sheet: QZM_A2
Scaffold	Operon	IdGene	Type	COGgene	PosLeft	postRight	Strand	Function
QZM_A2_scaffold_1560_curated_20
	1
		NNAKIAKA_00001	CDS	COG2175	94	273	+	[Q] Probable taurine catabolism dioxygenase
	2
		NNAKIAKA_00002	CDS	COG0392	436	1437	+	[S] Predicted integral membrane protein
	3
		NNAKIAKA_00003	CDS	COG0519	1529	2473	+	[F] GMP synthase, PP-ATPase domain/subunit
		NNAKIAKA_00004	CDS	COG1073	2550	3320	+	[R] Hydrolases of the alpha/beta superfamily
	4
		NNAKIAKA_00005	CDS	COG0170	3304	4032	-	[I] Dolichol kinase
		NNAKIAKA_00006	CDS	COG0668	4060	5040	-	[M] Small-conductance mechanosensitive channel
	5
		NNAKIAKA_00007	CDS	COG1191	5146	5484	+	[K] DNA-directed RNA polymerase specialized sigma subunit
		NNAKIAKA_00008	CDS	COG1132	5441	5983	+	[V] ABC-type multidrug transport system, ATPase and
		NNAKIAKA_00009	CDS	COG1132	6099	6278	+	[V] ABC-type multidrug transport system, ATPase and
		NNAKIAKA_00010	CDS	COG1132	6361	6720	+	[V] ABC-type multidrug transport system, ATPase and
		NNAKIAKA_00011	CDS	COG1132	6752	6940	+	[V] ABC-type multidrug transport system, ATPase and
	6
		NNAKIAKA_00012	CDS	COG1544	7039	7284	+	[J] Ribosome-associated protein Y (PSrp-1)
		NNAKIAKA_00013	CDS	ROG6257	7275	7502	+	NA
	7
		NNAKIAKA_00014	CDS	COG1132	7617	9365	+	[V] ABC-type multidrug transport system, ATPase and
		NNAKIAKA_00015	CDS	COG1132	9367	11169	+	[V] ABC-type multidrug transport system, ATPase and
	8
		NNAKIAKA_00016	CDS	COG0407	11248	12363	-	[H] Uroporphyrinogen-III decarboxylase
	9
		NNAKIAKA_00017	CDS	COG3894	12467	14314	+	[R] Uncharacterized metal-binding protein
	10
		NNAKIAKA_00018	CDS	ROG2747	14311	15678	-	Methanol--corrinoid_protein_co-methyltransferase
		NNAKIAKA_00019	CDS	COG5012	15714	16361	-	corrinoid_protein
	11
		NNAKIAKA_00020	CDS	COG0673	16601	17701	+	[R] Predicted dehydrogenases and related proteins
		NNAKIAKA_00021	CDS	COG0329	17799	18734	+	[EM] Dihydrodipicolinate synthase/N-acetylneuraminate lyase
QZM_A2_scaffold_1242_curated_2	1
		CKPHBCMO_00001	CDS	NA	83	610	+	NA
	2
		CKPHBCMO_00002	CDS	COG5598	706	2154	+	[H] Trimethylamine:corrinoid methyltransferase
	3
		CKPHBCMO_00003	CDS	COG0668	2323	3516	+	[M] Small-conductance mechanosensitive channel
		CKPHBCMO_00004	CDS	COG1552	3526	3693	+	[J] Ribosomal protein L40E
		CKPHBCMO_00005	CDS	COG1402	3750	4514	+	[R] Uncharacterized protein, putative amidase
	4
		CKPHBCMO_00006	CDS	COG1958	4651	4929	+	[K] Small nuclear ribonucleoprotein (snRNP) homolog
	5
		CKPHBCMO_00007	CDS	COG2433	4934	6043	-	[S] Uncharacterized conserved protein
		CKPHBCMO_00008	CDS	COG0005	6103	6957	-	[F] Purine nucleoside phosphorylase
	6
		CKPHBCMO_00009	CDS	COG0464	7017	9284	-	[O] ATPases of the AAA+ class
	7
		CKPHBCMO_00010	CDS	COG1637	9483	10238	+	[L] Predicted nuclease of the RecB family
	8
		CKPHBCMO_00011	CDS	ROG1042	10249	11379	-	NA
	9
		CKPHBCMO_00012	CDS	COG0398	11498	12238	+	[S] Uncharacterized conserved protein
	10
		CKPHBCMO_00013	CDS	COG1474	12135	13250	-	[LO] Cdc6-related protein, AAA superfamily ATPase
		CKPHBCMO_00014	CDS	COG0473	13247	14506	-	[CE] Isocitrate/isopropylmalate dehydrogenase
		CKPHBCMO_00015	CDS	COG0274	14466	15173	-	[F] Deoxyribose-phosphate aldolase
	11
		CKPHBCMO_00016	CDS	COG0182	15218	16510	+	[J] Predicted translation initiation factor 2B subunit,
	12
		CKPHBCMO_00017	CDS	ROG5494	16631	16933	+	NA
	13
		CKPHBCMO_00018	CDS	COG2045	16908	17654	-	[HR] Phosphosulfolactate phosphohydrolase and related enzymes
		CKPHBCMO_00019	CDS	COG0702	17682	18677	-	[MG] Predicted nucleoside-diphosphate-sugar epimerases
		CKPHBCMO_00020	CDS	ROG1683	18674	20125	-	NA
		CKPHBCMO_00021	CDS	ROG0689	20135	21391	-	NA
	14
		CKPHBCMO_00022	CDS	COG5491	21596	21916	+	[N] Conserved protein implicated in secretion
		CKPHBCMO_00023	CDS	COG0310	21924	22553	+	[P] ABC-type Co2+ transport system, permease component
		CKPHBCMO_00024	CDS	COG2932	22568	23122	+	[K] Predicted transcriptional regulator
QZM_A2_scaffold_1505_curated	Operon	IdGene	Type	COGgene	PosLeft	postRight	Strand	Function
	1
		CHHCBMAD_00001	CDS	COG5598	16	1407	-	[H] Trimethylamine:corrinoid methyltransferase
	2
		CHHCBMAD_00002	CDS	COG1794	1528	2220	+	[M] Aspartate racemase
	3
		CHHCBMAD_00003	CDS	COG0655	2274	2816	+	[R] Multimeric flavodoxin WrbA
	4
		CHHCBMAD_00004	CDS	COG0053	2904	3581	-	[P] Predicted Co/Zn/Cd cation transporters
	5
		CHHCBMAD_00005	CDS	COG2159	3899	4672	+	[R] Predicted metal-dependent hydrolase of the TIM-barrel
		CHHCBMAD_00006	CDS	COG2159	4674	5423	+	[R] Predicted metal-dependent hydrolase of the TIM-barrel
	6
		CHHCBMAD_00007	CDS	COG4608	5447	6457	-	[E] ABC-type oligopeptide transport system, ATPase component
		CHHCBMAD_00008	CDS	COG0444	6420	7370	-	[EP] ABC-type dipeptide/oligopeptide/nickel transport system, ATPase component
		CHHCBMAD_00009	CDS	COG1173	7367	8248	-	[EP] ABC-type dipeptide/oligopeptide/nickel transport systems, permease components
		CHHCBMAD_00010	CDS	COG0601	8248	9255	-	[EP] ABC-type dipeptide/oligopeptide/nickel transport systems, permease components
		CHHCBMAD_00011	CDS	COG0747	9289	11436	-	[E] ABC-type dipeptide transport system, periplasmic component
	7
		CHHCBMAD_00012	CDS	COG1874	11610	13838	+	[G] Beta-galactosidase
		CHHCBMAD_00013	CDS	NA	13879	14241	+	NA
		CHHCBMAD_00014	CDS	COG1203	14244	14717	+	[R] Predicted helicases
	8
		CHHCBMAD_00015	CDS	ROG5991	15275	15994	-	NA
	9
		CHHCBMAD_00016	CDS	COG0446	16169	16417	+	[R] Uncharacterized NAD(FAD)-dependent dehydrogenases
		CHHCBMAD_00017	CDS	COG1252	16399	16941	+	[C] NADH dehydrogenase, FAD-containing subunit
	10
		CHHCBMAD_00018	CDS	COG1013	17186	17878	-	[C] Pyruvate:ferredoxin oxidoreductase and related 2-oxoacid:ferredoxin oxidoreductases,
		CHHCBMAD_00019	CDS	COG0674	17878	19539	-	[C] Pyruvate:ferredoxin oxidoreductase and related 2-oxoacid:ferredoxin oxidoreductases,
	11
		CHHCBMAD_00020	CDS	COG1773	19602	19778	+	[C] Rubredoxin

## Sheet: DRTY-1.18
NODE_4_length_86970_cov_15.386237_26	Operon	IdGene	Type	COGgene	PosLeft	postRight	Strand	Function
	1
		AMAAGLEG_00001	CDS	COG2407	143	1480	+	[G] L-fucose isomerase and related proteins
	2
		AMAAGLEG_00002	CDS	ROG6271	1579	1743	-	NA
	3
		AMAAGLEG_00003	CDS	COG1848	2066	2572	-	[R] Predicted nucleic acid-binding protein, contains PIN
		AMAAGLEG_00004	CDS	ROG3731	2569	2877	-	NA
	4
		AMAAGLEG_00005	CDS	COG2220	3251	3904	-	[R] Predicted Zn-dependent hydrolases of the beta-lactamase
	5
		AMAAGLEG_00006	CDS	COG1394	4345	4977	-	[C] Archaeal/vacuolar-type H+-ATPase subunit D
		AMAAGLEG_00007	CDS	COG1156	4974	6290	-	[C] Archaeal/vacuolar-type H+-ATPase subunit B
		AMAAGLEG_00008	CDS	COG1155	6293	8059	-	[C] Archaeal/vacuolar-type H+-ATPase subunit A
		AMAAGLEG_00009	CDS	COG1436	8063	8272	-	[C] Archaeal/vacuolar-type H+-ATPase subunit F
		AMAAGLEG_00010	CDS	NA	8269	9018	-	NA
		AMAAGLEG_00011	CDS	COG1390	9002	9643	-	[C] Archaeal/vacuolar-type H+-ATPase subunit E
		AMAAGLEG_00012	CDS	COG0711	9640	9984	-	[C] F0F1-type ATP synthase, subunit b
		AMAAGLEG_00013	CDS	COG0636	9986	10684	-	[C] F0F1-type ATP synthase, subunit c/Archaeal/vacuolar-type H+-ATPase,
		AMAAGLEG_00014	CDS	COG1269	10694	12580	-	[C] Archaeal/vacuolar-type H+-ATPase subunit I
	6
		AMAAGLEG_00015	CDS	COG1082	12925	13851	+	[G] Sugar phosphate isomerases/epimerases
	7
		AMAAGLEG_00016	CDS	ROG7139	13861	15516	-	NA
		AMAAGLEG_00017	CDS	COG1052	15567	16571	-	[CHR] Lactate dehydrogenase and related dehydrogenases
		AMAAGLEG_00018	CDS	COG1070	16642	18129	-	[G] Sugar (pentulose and hexulose) kinases
	8
		AMAAGLEG_00019	CDS	COG0431	18236	19000	-	[R] Predicted flavoprotein
	9
		AMAAGLEG_00020	CDS	COG1402	19319	20095	-	[R] Uncharacterized protein, putative amidase
	10
		AMAAGLEG_00021	CDS	COG2211	20208	21350	-	[G] Na+/melibiose symporter and related transporters
	11
		AMAAGLEG_00022	CDS	COG1606	21654	22499	+	[R] ATP-utilizing enzymes of the PP-loop superfamily
	12
		AMAAGLEG_00023	CDS	COG0673	22570	23766	-	[R] Predicted dehydrogenases and related proteins
		AMAAGLEG_00024	CDS	COG0620	23811	24734	-	[E] Methionine synthase II (cobalamin-independent)
	13
		AMAAGLEG_00025	CDS	COG5012	25039	25701	+	[R] Predicted cobalamin binding protein
		AMAAGLEG_00026	CDS	ROG2747	25713	27056	+	NA
	14
		AMAAGLEG_00027	CDS	COG0207	27047	27886	-	[F] Thymidylate synthase
	15
		AMAAGLEG_00028	CDS	COG3894	27952	29850	-	[R] Uncharacterized metal-binding protein
	16
		AMAAGLEG_00029	CDS	COG0407	30181	31260	+	[H] Uroporphyrinogen-III decarboxylase
	17
		AMAAGLEG_00030	CDS	COG1228	31474	32721	+	[Q] Imidazolonepropionase and related amidohydrolases
	18
		AMAAGLEG_00031	CDS	COG1486	32838	34205	-	[G] Alpha-galactosidases/6-phospho-beta-glucosidases, family 4 of glycosyl hydrolases
		AMAAGLEG_00032	CDS	COG0524	34245	35249	-	[G] Sugar kinases, ribokinase family
	19
		AMAAGLEG_00033	CDS	ROG1256	35450	36616	-	NA
	20
		AMAAGLEG_00034	CDS	COG4403	36984	37769	-	[V] Lantibiotic modifying enzyme
	21
		AMAAGLEG_00035	CDS	COG3471	37978	38325	-	[S] Predicted periplasmic/secreted protein
	22
		AMAAGLEG_00036	CDS	NA	38669	38827	-	NA
		AMAAGLEG_00037	CDS	COG0441	38879	40657	-	[J] Threonyl-tRNA synthetase
	23
		AMAAGLEG_00038	CDS	COG1303	40884	41129	-	[S] Uncharacterized protein conserved in archaea
	24
		AMAAGLEG_00039	CDS	COG4122	41859	42455	+	[R] Predicted O-methyltransferase PF01596
	25
		AMAAGLEG_00040	CDS	COG1201	42491	45349	-	[R] Lhr-like helicases
	26
		AMAAGLEG_00041	CDS	NA	45830	46483	-	NA
		AMAAGLEG_00042	CDS	ROG5158	46525	47640	-	NA
	27
		AMAAGLEG_00043	CDS	COG1082	47727	48527	-	[G] Sugar phosphate isomerases/epimerases
		AMAAGLEG_00044	CDS	COG0673	48544	49548	-	[R] Predicted dehydrogenases and related proteins
	28
		AMAAGLEG_00045	CDS	ROG4049	49653	51014	-	NA
	29
		AMAAGLEG_00046	CDS	COG0388	51160	52110	-	[R] Predicted amidohydrolase
	30
		AMAAGLEG_00047	CDS	COG0111	52155	53171	+	[HE] Phosphoglycerate dehydrogenase and related dehydrogenases
	31
		AMAAGLEG_00048	CDS	COG0524	53578	54585	-	[G] Sugar kinases, ribokinase family
	32
		AMAAGLEG_00049	CDS	COG2872	54654	55370	+	[R] Predicted metal-dependent hydrolases related to alanyl-tRNA
		AMAAGLEG_00050	CDS	COG2095	55420	56004	+	[U] Multiple antibiotic transporter
	33
		AMAAGLEG_00051	CDS	COG2902	56208	56465	-	[E] NAD-specific glutamate dehydrogenase
		AMAAGLEG_00052	CDS	COG0730	56486	57289	-	[R] Predicted permeases
	34
		AMAAGLEG_00053	CDS	COG4952	57431	58561	-	[M] Predicted sugar isomerase
	35
		AMAAGLEG_00054	CDS	ROG5008	58810	59034	+	NA
	36
		AMAAGLEG_00055	CDS	ROG3248	59104	59400	+	NA
	37
		AMAAGLEG_00056	CDS	ROG7633	59488	60618	-	NA
	38
		AMAAGLEG_00057	CDS	COG0641	60689	61753	-	[R] Arylsulfatase regulator (Fe-S oxidoreductase)
	39
		AMAAGLEG_00058	CDS	COG0519	61814	63358	+	[F] GMP synthase, PP-ATPase domain/subunit
	40
		AMAAGLEG_00059	CDS	COG1082	63390	64277	-	[G] Sugar phosphate isomerases/epimerases
	41
		AMAAGLEG_00060	CDS	COG1926	64356	64994	-	[R] Predicted phosphoribosyltransferases
	42
		AMAAGLEG_00061	CDS	COG1945	65242	65811	+	[S] Uncharacterized conserved protein
		AMAAGLEG_00062	CDS	COG1578	65814	66701	+	[S] Uncharacterized conserved protein
	43
		AMAAGLEG_00063	CDS	ROG0628	66778	67473	+	NA
	44
		AMAAGLEG_00064	CDS	COG1001	67541	69292	+	[F] Adenine deaminase
	45
		AMAAGLEG_00065	CDS	ROG4250	69488	70399	-	NA
		AMAAGLEG_00066	CDS	COG0121	70412	71209	-	[R] Predicted glutamine amidotransferase
	46
		AMAAGLEG_00067	CDS	COG0456	71647	72108	-	[R] Acetyltransferases
		AMAAGLEG_00068	CDS	COG1522	72136	72558	-	[K] Transcriptional regulators
	47
		AMAAGLEG_00069	CDS	COG1801	72745	73482	-	[S] Uncharacterized conserved protein
	48
		AMAAGLEG_00070	CDS	COG0516	73697	75133	+	[F] IMP dehydrogenase/GMP reductase
	49
		AMAAGLEG_00071	CDS	COG1111	75156	77264	-	[L] ERCC4-like helicases
	50
		AMAAGLEG_00072	CDS	COG2410	78050	78637	-	[S] Uncharacterized conserved protein
		AMAAGLEG_00073	CDS	COG4352	78634	78855	-	[J] Ribosomal protein L13E
		AMAAGLEG_00074	CDS	COG0602	78889	79512	-	[O] Organic radical activating enzymes
		AMAAGLEG_00075	CDS	COG1328	79512	81551	-	[F] Oxygen-sensitive ribonucleoside-triphosphate reductase
	51
		AMAAGLEG_00076	CDS	COG1913	81781	82335	-	[R] Predicted Zn-dependent proteases
		AMAAGLEG_00077	CDS	COG1449	82338	83987	-	[G] Alpha-amylase/alpha-mannosidase
	52
		AMAAGLEG_00078	CDS	COG2164	84183	84566	+	[S] Uncharacterized conserved protein
	53
		AMAAGLEG_00079	CDS	COG3828	84632	85285	+	[S] Uncharacterized protein conserved in bacteria

## Sheet: QC4_48
QC4_scaffold_157	Operon	IdGene	Type	COGgene	PosLeft	postRight	Strand	Function
	1
		HPKJECGI_00001	CDS	NA	19	360	+	NA
	2
		HPKJECGI_00002	CDS	COG2896	524	1426	+	[H] Molybdenum cofactor biosynthesis enzyme
	3
		HPKJECGI_00003	CDS	COG1313	1423	2553	-	[R] Uncharacterized Fe-S protein PflX, homolog of
	4
		HPKJECGI_00004	CDS	COG4634	2639	3013	+	[S] Uncharacterized protein conserved in bacteria
	5
		HPKJECGI_00005	CDS	COG1032	2938	4491	-	[C] Fe-S oxidoreductase
	6
		HPKJECGI_00006	CDS	COG3250	4667	7126	+	[G] Beta-galactosidase/beta-glucuronidase
	7
		HPKJECGI_00007	CDS	COG1977	7202	7438	+	[H] Molybdopterin converting factor, small subunit
		HPKJECGI_00008	CDS	COG0314	7440	7850	+	[H] Molybdopterin converting factor, large subunit
		HPKJECGI_00009	CDS	COG0315	7854	8315	+	[H] Molybdenum cofactor biosynthesis enzyme
		HPKJECGI_00010	CDS	COG0521	8303	8806	+	[H] Molybdopterin biosynthesis enzymes
	8
		HPKJECGI_00011	CDS	COG4555	9371	9865	+	[CP] ABC-type Na+ transport system, ATPase component
		HPKJECGI_00012	CDS	COG1131	9913	10707	+	[V] ABC-type multidrug transport system, ATPase component
		HPKJECGI_00013	CDS	COG1668	10704	11975	+	[CP] ABC-type Na+ efflux pump, permease component
	9
		HPKJECGI_00014	CDS	COG3394	12199	13074	+	[S] Uncharacterized protein conserved in bacteria
		HPKJECGI_00015	CDS	COG2814	13028	14383	+	[G] Arabinose efflux permease
		HPKJECGI_00016	CDS	COG2746	14455	15531	+	[V] Aminoglycoside N3'-acetyltransferase
		HPKJECGI_00017	CDS	COG1820	15591	16730	+	[G] N-acetylglucosamine-6-phosphate deacetylase
	10
		HPKJECGI_00018	CDS	ROG1880	16820	17221	-	NA
	11
		HPKJECGI_00019	CDS	COG0277	17336	18697	-	[C] FAD/FMN-containing dehydrogenases
		HPKJECGI_00020	CDS	COG2025	18697	19701	-	[C] Electron transfer flavoprotein, alpha subunit
		HPKJECGI_00021	CDS	COG2086	19704	20498	-	[C] Electron transfer flavoprotein, beta subunit
	12
		HPKJECGI_00022	CDS	ROG3151	20615	23596	-	NA
	13
		HPKJECGI_00023	CDS	COG1361	23771	26371	+	[M] S-layer domain
	14
		HPKJECGI_00024	CDS	COG2175	26490	27275	+	[Q] Probable taurine catabolism dioxygenase
	15
		HPKJECGI_00025	CDS	COG0392	27433	28449	+	[S] Predicted integral membrane protein
	16
		HPKJECGI_00026	CDS	COG0519	28529	29473	+	[F] GMP synthase, PP-ATPase domain/subunit
	17
		HPKJECGI_00027	CDS	COG1073	29709	30320	+	[R] Hydrolases of the alpha/beta superfamily
	18
		HPKJECGI_00028	CDS	COG0170	30304	31032	-	[I] Dolichol kinase
		HPKJECGI_00029	CDS	COG0668	31060	32040	-	[M] Small-conductance mechanosensitive channel
	19
		HPKJECGI_00030	CDS	COG1132	32085	34337	+	[V] ABC-type multidrug transport system, ATPase and
		HPKJECGI_00031	CDS	ROG6257	34330	34827	+	NA
	20
		HPKJECGI_00032	CDS	COG1132	34948	36696	+	[V] ABC-type multidrug transport system, ATPase and
		HPKJECGI_00033	CDS	COG1132	36698	38500	+	[V] ABC-type multidrug transport system, ATPase and
	21
		HPKJECGI_00034	CDS	COG0407	38580	39695	-	[H] Uroporphyrinogen-III decarboxylase
	22
		HPKJECGI_00035	CDS	COG3894	39805	41652	+	[R] Uncharacterized metal-binding protein
	23
		HPKJECGI_00036	CDS	ROG2747	41649	43016	-	NA
		HPKJECGI_00037	CDS	COG5012	43050	43697	-	[R] Predicted cobalamin binding protein
	24
		HPKJECGI_00038	CDS	COG0673	43936	45036	+	[R] Predicted dehydrogenases and related proteins
		HPKJECGI_00039	CDS	COG0329	45132	46067	+	[EM] Dihydrodipicolinate synthase/N-acetylneuraminate lyase
		HPKJECGI_00040	CDS	COG1145	46072	47271	+	[C] Ferredoxin
		HPKJECGI_00041	CDS	ROG0219	47268	48353	+	NA
	25
		HPKJECGI_00042	CDS	COG2407	48459	49946	+	[G] L-fucose isomerase and related proteins
	26
		HPKJECGI_00043	CDS	COG1073	50035	51081	+	[R] Hydrolases of the alpha/beta superfamily
	27
		HPKJECGI_00044	CDS	COG2362	51188	51982	+	[E] D-aminopeptidase
	28
		HPKJECGI_00045	CDS	COG0491	52037	52642	-	[R] Zn-dependent hydrolases, including glyoxylases
	29
		HPKJECGI_00046	CDS	COG0524	52810	53778	-	[G] Sugar kinases, ribokinase family
	30
		HPKJECGI_00047	CDS	COG3669	53910	55127	+	[G] Alpha-L-fucosidase
	31
		HPKJECGI_00048	CDS	COG0726	55142	55894	-	[G] Predicted xylanase/chitin deacetylase
	32
		HPKJECGI_00049	CDS	COG4591	56329	59421	+	[M] ABC-type transport system, involved in lipoprotein
	33
		HPKJECGI_00050	CDS	COG1070	59570	61096	+	[G] Sugar (pentulose and hexulose) kinases
	34
		HPKJECGI_00051	CDS	ROG4126	61117	62289	-	NA
	35
		HPKJECGI_00052	CDS	NA	62384	62590	-	NA
	36
		HPKJECGI_00053	CDS	ROG0753	62686	62937	+	NA
	37
		HPKJECGI_00054	CDS	COG1848	63002	63337	+	[R] Predicted nucleic acid-binding protein, contains PIN
	38
		HPKJECGI_00055	CDS	COG0312	63518	64852	-	[R] Predicted Zn-dependent proteases and their inactivated
	39
		HPKJECGI_00056	CDS	NA	64987	65577	+	NA
		HPKJECGI_00057	CDS	COG1190	65591	65725	+	[J] Lysyl-tRNA synthetase (class II)
	40
		HPKJECGI_00058	CDS	COG0312	65755	67137	-	[R] Predicted Zn-dependent proteases and their inactivated
	41
		HPKJECGI_00059	CDS	COG0281	67253	68566	+	[C] Malic enzyme
		HPKJECGI_00060	CDS	COG5483	68590	69060	+	[S] Uncharacterized conserved protein
	42
		HPKJECGI_00061	CDS	COG1305	69307	70719	-	[E] Transglutaminase-like enzymes, putative cysteine proteases
	43
		HPKJECGI_00062	CDS	ROG2091	70922	71578	+	NA
	44
		HPKJECGI_00063	CDS	ROG6396	71735	72010	+	NA
		HPKJECGI_00064	CDS	COG1073	72007	73242	+	[R] Hydrolases of the alpha/beta superfamily
		HPKJECGI_00065	CDS	ROG3656	73299	73643	+	NA
		HPKJECGI_00066	CDS	COG2273	73702	74058	+	[G] Beta-glucanase/Beta-glucan synthetase
	45
		HPKJECGI_00067	CDS	COG0702	74062	75027	-	[MG] Predicted nucleoside-diphosphate-sugar epimerases
	46
		HPKJECGI_00068	CDS	COG0554	75338	76915	+	[C] Glycerol kinase
		HPKJECGI_00069	CDS	COG0579	76947	78458	+	[R] Predicted dehydrogenase
QC4_scaffold_6105_curated
	1
		OEBEFICK_00001	CDS	COG1672	132	311	+	[R] Predicted ATPase (AAA+ superfamily)
	2
		OEBEFICK_00002	CDS	ROG1256	853	2250	+	NA
	3
		OEBEFICK_00003	CDS	COG3420	2403	4997	+	[P] Nitrous oxidase accessory protein
	4
		OEBEFICK_00004	CDS	ROG4188	5107	6339	+	NA
	5
		OEBEFICK_00005	CDS	COG5598	6437	7885	+	[H] Trimethylamine:corrinoid methyltransferase
QC4_scaffold_488	Operon	IdGene	Type	COGgene	PosLeft	postRight	Strand	Function
	1
		OLNCEGMB_00001	CDS	COG2350	188	853	-	[S] Uncharacterized protein conserved in bacteria
		OLNCEGMB_00002	CDS	COG1372	850	1377	-	[L] Intein/homing endonuclease
	2
		OLNCEGMB_00003	CDS	COG0677	1873	3288	-	[M] UDP-N-acetyl-D-mannosaminuronate dehydrogenase
	3
		OLNCEGMB_00004	CDS	COG1817	3396	4436	+	[S] Uncharacterized protein conserved in archaea
	4
		OLNCEGMB_00005	CDS	COG0392	4422	4697	-	[S] Predicted integral membrane protein
		OLNCEGMB_00006	CDS	COG0472	4702	5715	-	[M] UDP-N-acetylmuramyl pentapeptide phosphotransferase/UDP-N-acetylglucosamine-1-phosphate transferase
	5
		OLNCEGMB_00007	CDS	COG1472	5866	6297	+	[G] Beta-glucosidase-related glycosidases
		OLNCEGMB_00008	CDS	COG3080	6273	8018	+	[C] Fumarate reductase subunit D
		OLNCEGMB_00009	CDS	ROG3776	8005	8250	+	NA
		OLNCEGMB_00010	CDS	ROG3776	8293	8475	+	NA
	6
		OLNCEGMB_00011	CDS	COG0611	8483	9457	-	[H] Thiamine monophosphate kinase
	7
		OLNCEGMB_00012	tRNA	NA	9552	9644	+	NA
	8
		OLNCEGMB_00013	CDS	COG1372	9946	10407	+	[L] Intein/homing endonuclease
		OLNCEGMB_00014	CDS	COG0644	10394	11056	+	[C] Dehydrogenases (flavoproteins)
	9
		OLNCEGMB_00015	CDS	COG1571	11245	12576	+	[R] Predicted DNA-binding protein containing a Zn-ribbon
	10
		OLNCEGMB_00016	CDS	COG0200	12584	13165	-	[J] Ribosomal protein L15
		OLNCEGMB_00017	CDS	ROG0879	13221	13505	-	NA
	11
		OLNCEGMB_00018	CDS	COG0615	14643	15104	+	[MI] Cytidylyltransferase
	12
		OLNCEGMB_00019	CDS	COG1339	15125	15811	-	[KH] Transcriptional regulator of a riboflavin/FAD biosynthetic
		OLNCEGMB_00020	CDS	COG1515	15798	16460	-	[L] Deoxyinosine 3'endonuclease (endonuclease V)
		OLNCEGMB_00021	CDS	COG2178	16444	17082	-	[J] Predicted RNA-binding protein of the translin
		OLNCEGMB_00022	CDS	COG2126	17086	17286	-	[J] Ribosomal protein L37E
		OLNCEGMB_00023	CDS	COG1958	17293	17523	-	[K] Small nuclear ribonucleoprotein (snRNP) homolog
	13
		OLNCEGMB_00024	CDS	COG1782	17843	19744	-	[R] Predicted metal-dependent RNase, consists of a
		OLNCEGMB_00025	CDS	COG0638	19741	20370	-	[O] 20S proteasome, alpha and beta subunits
	14
		OLNCEGMB_00026	CDS	COG0371	20484	21554	+	[C] Glycerol dehydrogenase and related enzymes
		OLNCEGMB_00027	CDS	COG1860	21568	22005	+	[S] Uncharacterized protein conserved in archaea
	15
		OLNCEGMB_00028	CDS	COG1047	21980	22708	-	[O] FKBP-type peptidyl-prolyl cis-trans isomerases 2
		OLNCEGMB_00029	CDS	COG1056	22754	23290	-	[H] Nicotinamide mononucleotide adenylyltransferase
		OLNCEGMB_00030	CDS	COG0430	23323	24405	-	[A] RNA 3'-terminal phosphate cyclase
	16
		OLNCEGMB_00031	CDS	COG0638	24498	25094	+	[O] 20S proteasome, alpha and beta subunits
	17
		OLNCEGMB_00032	CDS	COG4813	25504	26235	-	[G] Trehalose utilization protein
	18
		OLNCEGMB_00033	CDS	ROG0251	26640	27809	+	NA
	19
		OLNCEGMB_00034	CDS	ROG8174	28307	29578	-	NA
	20
		OLNCEGMB_00035	CDS	COG1719	29661	30506	-	[R] Predicted hydrocarbon binding protein (contains V4R
	21
		OLNCEGMB_00036	CDS	COG1633	30784	31215	-	[S] Uncharacterized conserved protein
	22
		OLNCEGMB_00037	CDS	COG5434	31989	33596	-	[M] Endopolygalacturonase
	23
		OLNCEGMB_00038	CDS	COG5598	33729	35126	-	[H] Trimethylamine:corrinoid methyltransferase
	24
		OLNCEGMB_00039	CDS	COG1794	35249	35662	+	[M] Aspartate racemase
		OLNCEGMB_00040	CDS	COG1794	35632	35940	+	[M] Aspartate racemase
	25
		OLNCEGMB_00041	CDS	COG1252	36168	37313	+	[C] NADH dehydrogenase, FAD-containing subunit
	26
		OLNCEGMB_00042	CDS	COG1013	37339	38211	-	[C] Pyruvate:ferredoxin oxidoreductase and related 2-oxoacid:ferredoxin oxidoreductases,
		OLNCEGMB_00043	CDS	COG0674	38211	39872	-	[C] Pyruvate:ferredoxin oxidoreductase and related 2-oxoacid:ferredoxin oxidoreductases,
	27
		OLNCEGMB_00044	CDS	COG1773	39935	40111	+	[C] Rubredoxin
	28
		OLNCEGMB_00045	CDS	COG0551	40259	40417	-	[L] Zn-finger domain associated with topoisomerase type
		OLNCEGMB_00046	CDS	COG2250	40451	40867	-	[S] Uncharacterized conserved protein related to C-terminal
		OLNCEGMB_00047	CDS	COG1733	40873	41649	-	[K] Predicted transcriptional regulators
	29
		OLNCEGMB_00048	CDS	COG4113	41939	42358	-	[R] Predicted nucleic acid-binding protein, contains PIN
		OLNCEGMB_00049	CDS	COG5302	42359	42583	-	[R] Post-segregation antitoxin (ccd killing mechanism protein)
	30
		OLNCEGMB_00050	CDS	COG1668	43057	43440	-	[CP] ABC-type Na+ efflux pump, permease component
