# Supplementary material for: Brockarchaeota, a novel archaeal phylum with unique and versatile carbon cycling pathways
Source: Nat Commun. 2021 Apr 23;12:2404. doi: 10.1038/s41467-021-22736-6 (PMC8065059; doi:10.1038/s41467-021-22736-6)
Supplement: Supplementary file 12 — Supplementary Data 10 [file 41467_2021_22736_MOESM12_ESM.xlsx]

## Sheet: Caption
Supplementary Data 10. Excel file. Description of the common core marker genes specific to methanogenic, anaerobic methanotrophic and short-chain alkane-oxidizing archaea described in Borrel et al., 2019 , across the TACK superphylum. Sheet 2 includes the raw data with the scaffolds encoding the specific marker genes and corresponding E values. Presence and absence profile of common core marker g…

## Sheet: Description o core marker genes
Function	Marker gene	arCOG		TGRFAM	COG correspondence	Description	Download link
MCR	m1_mcrA	arCOG04857			COG4058	Methyl-coenzyme M reductase, alpha subunit	http://eggnogapi.embl.de/nog_data/text/fasta/arCOG04857
	m2_mcrB	arCOG04860			COG4054	Methyl-coenzyme M reductase, beta subunit	http://eggnogapi.embl.de/nog_data/text/fasta/arCOG04860
	m3_mcrG	arCOG04858			COG4057	Methyl-coenzyme M reductase gamma subunit	http://eggnogapi.embl.de/nog_data/text/fasta/arCOG04858
Unkown	m4_Predicted rotamase	arCOG04900	3	TIGR03268	COG4020	Peptidyl-prolyl cis-trans isomerase related protein (UPF0285 protein)	http://eggnogapi.embl.de/nog_data/text/fasta/arCOG04900
	m5_DUF2102	arCOG04901	6	TIGR03272	COG4029	Conserved hypothetical protein (Methanogenesis marker protein 6)	http://eggnogapi.embl.de/nog_data/text/fasta/arCOG04901
	m6_DUF2112	arCOG04903	5	TIGR03271	COG4050	Conserved hypothetical protein (methanogenesis marker protein 5)	http://eggnogapi.embl.de/nog_data/text/fasta/arCOG04903
	m7_YjiL-like	arCOG02679	15	TIGR03286	COG1924	CoA-substrate-specific enzyme activase (methanogenesis marker protein 15)	http://eggnogapi.embl.de/nog_data/text/fasta/arCOG02679
	m8_DUF2113	arCOG04904	17	TIGR03291	COG4051	Conserved hypothetical protein (methanogenesis marker protein 17)	http://eggnogapi.embl.de/nog_data/text/fasta/arCOG04904
	m9_arCOG03226	arCOG03226	7	TIGR03274	COG4052	Methyl-coenzyme M reductase II operon associated protein (MrtC) (methanogenesis marker protein 7)	http://eggnogapi.embl.de/nog_data/text/fasta/arCOG03226
F430 bioS and activation	m10_atwA	arCOG00185					http://eggnogapi.embl.de/nog_data/text/fasta/arCOG00185
	m11_mcrC	arCOG03225			COG4056	Methyl coenzyme M reductase I operon protein C	http://eggnogapi.embl.de/nog_data/text/fasta/arCOG03225
	m12_mcrD	arCOG04859			COG4055	Methyl-coenzyme M reductase, operon protein D	http://eggnogapi.embl.de/nog_data/text/fasta/arCOG04859
	m13_cfbD	arCOG04888	13	TIGR03282	COG2710	Nitrogenase molybdenum-iron protein related (NflD) (Methanogenesis marker 13 metalloprotein)	http://eggnogapi.embl.de/nog_data/text/fasta/arCOG04888
	m14_cfbE	arCOG02822			COG0770	UDP-N-acetylmuramyl pentapeptide synthase related protein (MurF)	http://eggnogapi.embl.de/nog_data/text/fasta/arCOG02822
Unkown	m15_mtxX	arCOG00854	4	TIGR03270	COG4002	Methyltransferase related protein (MtxX) (methanogen marker protein 4)	http://eggnogapi.embl.de/nog_data/text/fasta/arCOG00854
	m16_AIR synthase-related	arCOG00640	2	TIGR03267	COG2144	Selenophosphate synthetase-related proteins (methanogenesis marker protein 2)	http://eggnogapi.embl.de/nog_data/text/fasta/arCOG00640
	m17_Zn-ribbon protein	arCOG01116	11	TIGR03280	COG1571	Predicted DNA-binding protein containing a Zn-ribbon domain (Methanogenesis marker protein 11)	http://eggnogapi.embl.de/nog_data/text/fasta/arCOG01116
	m18_DUF2099	arCOG04893	8	TIGR03275	COG4022	Conserved hypothetical protein (Methanogenesis marker protein 8)	http://eggnogapi.embl.de/nog_data/text/fasta/arCOG04893
	m19_DUF2117	arCOG03231					http://eggnogapi.embl.de/nog_data/text/fasta/arCOG03231
PTM	m20_Arg271-methylase (McrA PTM)	arCOG02882	1	TIGR03266	COG1944	Conserved hypothetical protein (methanogenesis marker protein 1)	http://eggnogapi.embl.de/nog_data/text/fasta/arCOG02882
	m21_DUF2124	arCOG04847					http://eggnogapi.embl.de/nog_data/text/fasta/arCOG04847
	m22_DUF2098	arCOG04846			COG4014	Uncharacterized protein conserved in archaea (DUF2098)	http://eggnogapi.embl.de/nog_data/text/fasta/arCOG04846
	m23_Soluble P-type ATPase	arCOG01579					http://eggnogapi.embl.de/nog_data/text/fasta/arCOG01579
	m24_DUF2111	arCOG04902					http://eggnogapi.embl.de/nog_data/text/fasta/arCOG04902
	m25_arCOG04853	arCOG04853	9	TIGR03277	COG4008	Predicted metal-binding transcription factor (Methanogenesis marker protein 9)	http://eggnogapi.embl.de/nog_data/text/fasta/arCOG04853
	m26_DUF2114	arCOG04866	14	TIGR03285	COG4065	Conserved hypothetical protein (Methanogenesis marker protein 14)	http://eggnogapi.embl.de/nog_data/text/fasta/arCOG04866
MTR	m27_mtrA	arCOG03221					http://eggnogapi.embl.de/nog_data/text/fasta/arCOG03221
	m28_mtrB	arCOG04867			COG4062	N5-methyltetrahydromethanopterin: coenzyme M methyltransferase, subunit B (EC 2.1.1.86) (MtrB)	http://eggnogapi.embl.de/nog_data/text/fasta/arCOG04867
	m29_mtrC	arCOG04868			COG4061	N5-methyltetrahydromethanopterin: coenzyme M methyltransferase, subunit C (EC 2.1.1.86) (MtrC)	http://eggnogapi.embl.de/nog_data/text/fasta/arCOG04868
	m30_mtrD	arCOG04869			COG4060	N5-methyltetrahydromethanopterin: coenzyme M methyltransferase, subunit D (EC 2.1.1.86) (MtrD)	http://eggnogapi.embl.de/nog_data/text/fasta/arCOG04869
	m31_mtrE	arCOG04870			COG4059	N5-methyltetrahydromethanopterin: coenzyme M methyltransferase, subunit E (EC 2.1.1.86) (MtrE)	http://eggnogapi.embl.de/nog_data/text/fasta/arCOG04870
	m32_arCOG04885	arCOG04885	12	TIGR03281	COG4020	Conserved hypothetical protein (putative kinase) Methanogenesis marker protein 12	http://eggnogapi.embl.de/nog_data/text/fasta/arCOG04885
PTM	m33_Arg-methylase (McrA PTM)	arCOG00950	10	TIGR03278			http://eggnogapi.embl.de/nog_data/text/fasta/arCOG00950
	m34_DUF1894	arCOG04844					http://eggnogapi.embl.de/nog_data/text/fasta/arCOG04844
	m35_DUF1890	arCOG04845					http://eggnogapi.embl.de/nog_data/text/fasta/arCOG04845
	m36_DUF2115	arCOG03215					http://eggnogapi.embl.de/nog_data/text/fasta/arCOG03215
	m37_DUF2119	arCOG04894					http://eggnogapi.embl.de/nog_data/text/fasta/arCOG04894
	m38_DUF2121	arCOG03213					http://eggnogapi.embl.de/nog_data/text/fasta/arCOG03213
MCR, methyl-coenzyme M reductase complex; MTR, N5-Methyltetrahydromethanopterin: coenzyme M methyltransferase complex;PTM, involved in post-translational modification of McrA residues; F430 prosthetic group of MCR.

## Sheet: Raw_data
qtitle	Genomes	stitle	arCOG	pident	length	qstart	qend	sstart	send	evalue	bitscore
B27_Guay9_scaffold_12500_3 [B27_G9.fna.faa]	B27_G9	420247.Msm_1698	arCOG00185	28.4	243	27	245	2	244	1.7e-29	122.9
B27_Guay9_scaffold_16145_2 [B27_G9.fna.faa]	B27_G9	374847.Kcr_0549	arCOG04893	53	281	4	283	2	279	1.6e-73	268.9
B27_Guay9_scaffold_19623_4 [B27_G9.fna.faa]	B27_G9	523846.Mfer_1292	arCOG00185	31.7	230	11	228	2	227	1.2e-26	112.8
B27_Guay9_scaffold_26615_4 [B27_G9.fna.faa]	B27_G9	573063.Metin_0847	arCOG00185	31.9	229	29	227	19	247	1.1e-27	116.3
B27_Guay9_scaffold_26615_6 [B27_G9.fna.faa]	B27_G9	547558.Mmah_1961	arCOG00185	26.6	323	99	398	31	325	6.8e-18	85.1
B27_Guay9_scaffold_30119_9 [B27_G9.fna.faa]	B27_G9	679926.Mpet_2247	arCOG00185	37.8	209	2	209	200	407	2.9e-35	141.4
B27_Guay9_scaffold_35852_4 [B27_G9.fna.faa]	B27_G9	243232.MJ_1242	arCOG00185	36.1	241	4	221	288	523	6.4e-35	141
B27_Guay9_scaffold_39072_6 [B27_G9.fna.faa]	B27_G9	192952.MM_0911	arCOG00185	34.3	248	3	230	285	531	2.6e-30	125.6
B27_Guay9_scaffold_45183_6 [B27_G9.fna.faa]	B27_G9	579137.Metvu_1123	arCOG00185	26.4	261	6	225	4	263	2.8e-18	85.1
B27_Guay9_scaffold_53033_3 [B27_G9.fna.faa]	B27_G9	190192.MK1433	arCOG00185	29.3	246	3	225	282	522	3.7e-23	101.7
B27_Guay9_scaffold_59130_3 [B27_G9.fna.faa]	B27_G9	273057.SSO3055	arCOG00185	41	249	22	267	378	616	4.2e-49	188
B27_Guay9_scaffold_59295_4 [B27_G9.fna.faa]	B27_G9	679926.Mpet_2247	arCOG00185	36	214	18	222	219	431	4.5e-28	118.2
B27_Guay9_scaffold_59295_5 [B27_G9.fna.faa]	B27_G9	880724.Metig_0484	arCOG00185	37	100	4	89	281	380	2.6e-12	63.9
B27_Guay9_scaffold_67382_2 [B27_G9.fna.faa]	B27_G9	190192.MK1189	arCOG00185	31.8	245	4	223	5	247	8.1e-26	110.2
B27_Guay9_scaffold_79191_3 [B27_G9.fna.faa]	B27_G9	419665.Maeo_0858	arCOG00185	31.5	260	3	209	254	511	3.5e-26	111.3
B27_Guay9_scaffold_91807_3 [B27_G9.fna.faa]	B27_G9	679926.Mpet_2247	arCOG00185	33	457	22	462	215	671	9.6e-66	243.8
B48_Guay17_scaffold_01211_8 [B48_G17.fna.faa]	B48_G17	523846.Mfer_0316	arCOG00185	33.5	257	3	243	276	524	4.9e-28	117.9
B48_Guay17_scaffold_01364_3 [B48_G17.fna.faa]	B48_G17	880724.Metig_0791	arCOG00185	27.3	253	1	191	290	542	2.6e-12	65.1
B48_Guay17_scaffold_01575_11 [B48_G17.fna.faa]	B48_G17	79929.MTBMA_c13970	arCOG00185	25.9	517	103	535	29	503	7.7e-25	108.2
B48_Guay17_scaffold_01691_4 [B48_G17.fna.faa]	B48_G17	930945.SiRe_2188	arCOG00185	30.6	229	15	230	19	247	9.1e-29	120.6
B48_Guay17_scaffold_01691_5 [B48_G17.fna.faa]	B48_G17	243232.MJ_1242	arCOG00185	34.9	241	4	225	284	523	4.1e-29	121.7
B48_Guay17_scaffold_02329_7 [B48_G17.fna.faa]	B48_G17	304371.MCP_0436	arCOG00640	21.4	281	67	346	39	295	2.7e-11	63.5
B48_Guay17_scaffold_04754_3 [B48_G17.fna.faa]	B48_G17	351160.LRC527	arCOG00185	24.5	502	25	451	19	510	2.4e-26	112.8
B48_Guay17_scaffold_10100_2 [B48_G17.fna.faa]	B48_G17	523846.Mfer_1292	arCOG00185	36.6	238	7	232	1	234	1.1e-32	132.9
B48_Guay17_scaffold_10363_6 [B48_G17.fna.faa]	B48_G17	269797.Mbar_A0707	arCOG00185	33.1	242	2	224	284	524	6.4e-31	127.5
B48_Guay17_scaffold_27127_1 [B48_G17.fna.faa]	B48_G17	930945.SiRe_2188	arCOG00185	36.8	272	20	291	352	594	1.8e-51	195.7
B48_Guay17_scaffold_27127_2 [B48_G17.fna.faa]	B48_G17	273057.SSO3055	arCOG00185	42.7	316	6	318	8	320	4.8e-66	244.2
B48_Guay17_scaffold_29891_2 [B48_G17.fna.faa]	B48_G17	269797.Mbar_A0707	arCOG00185	31.1	254	1	236	280	533	7.5e-27	113.6
B48_Guay17_scaffold_30709_2 [B48_G17.fna.faa]	B48_G17	523846.Mfer_1292	arCOG00185	34.7	242	7	237	1	239	8.9e-28	116.7
NODE_1_length_117455_cov_18.338555_45 [DRTY-1.bins.18.final.fna.faa]	DRTY-1.bins.18.final	420247.Msm_1698	arCOG00185	29.7	222	494	700	22	241	4.3e-22	99.4
NODE_1_length_117455_cov_18.338555_64 [DRTY-1.bins.18.final.fna.faa]	DRTY-1.bins.18.final	644295.Metev_1518	arCOG00185	31	239	12	231	14	248	1.6e-21	95.9
NODE_1_length_117455_cov_18.338555_65 [DRTY-1.bins.18.final.fna.faa]	DRTY-1.bins.18.final	267377.MMP1630	arCOG00185	28.9	253	14	255	5	243	4e-23	101.3
NODE_2_length_117266_cov_15.959305_9 [DRTY-1.bins.18.final.fna.faa]	DRTY-1.bins.18.final	930945.SiRe_2188	arCOG00185	47.8	247	17	262	366	609	1.1e-60	226.5
NODE_2_length_117266_cov_15.959305_10 [DRTY-1.bins.18.final.fna.faa]	DRTY-1.bins.18.final	273057.SSO3055	arCOG00185	40.4	322	2	321	1	320	2.2e-63	235.3
NODE_2_length_117266_cov_15.959305_17 [DRTY-1.bins.18.final.fna.faa]	DRTY-1.bins.18.final	273057.SSO3055	arCOG00185	37.1	310	3	310	6	305	1.2e-53	203
NODE_2_length_117266_cov_15.959305_18 [DRTY-1.bins.18.final.fna.faa]	DRTY-1.bins.18.final	930945.SiRe_2188	arCOG00185	38	263	5	263	350	609	9.2e-49	186.8
NODE_2_length_117266_cov_15.959305_44 [DRTY-1.bins.18.final.fna.faa]	DRTY-1.bins.18.final	444158.MmarC6_1040	arCOG00185	27.5	302	3	248	251	549	1.6e-23	102.8
NODE_2_length_117266_cov_15.959305_83 [DRTY-1.bins.18.final.fna.faa]	DRTY-1.bins.18.final	679926.Mpet_2247	arCOG00185	35.5	214	7	219	461	671	1.2e-32	132.9
NODE_2_length_117266_cov_15.959305_90 [DRTY-1.bins.18.final.fna.faa]	DRTY-1.bins.18.final	679926.Mpet_2247	arCOG00185	35.1	205	16	219	471	673	2.7e-29	121.7
NODE_2_length_117266_cov_15.959305_97 [DRTY-1.bins.18.final.fna.faa]	DRTY-1.bins.18.final	192952.MM_0911	arCOG00185	34	250	4	232	285	533	2.4e-28	119
NODE_2_length_117266_cov_15.959305_111 [DRTY-1.bins.18.final.fna.faa]	DRTY-1.bins.18.final	573063.Metin_0537	arCOG00185	27.2	298	14	256	243	540	6e-20	90.9
NODE_3_length_109381_cov_18.570116_28 [DRTY-1.bins.18.final.fna.faa]	DRTY-1.bins.18.final	187420.MTH1015	arCOG00185	25.1	501	95	527	35	513	5.6e-20	92
NODE_3_length_109381_cov_18.570116_29 [DRTY-1.bins.18.final.fna.faa]	DRTY-1.bins.18.final	267377.MMP1630	arCOG00185	32	281	5	224	253	525	1.7e-28	119
NODE_5_length_68419_cov_14.124876_6 [DRTY-1.bins.18.final.fna.faa]	DRTY-1.bins.18.final	273057.SSO3055	arCOG00185	42.1	261	4	262	353	610	2.3e-55	208.8
NODE_5_length_68419_cov_14.124876_7 [DRTY-1.bins.18.final.fna.faa]	DRTY-1.bins.18.final	273057.SSO3055	arCOG00185	43.1	318	2	319	7	320	3.6e-69	254.6
NODE_5_length_68419_cov_14.124876_17 [DRTY-1.bins.18.final.fna.faa]	DRTY-1.bins.18.final	930945.SiRe_2188	arCOG00185	30.7	257	5	245	353	603	2.3e-23	102.1
NODE_5_length_68419_cov_14.124876_19 [DRTY-1.bins.18.final.fna.faa]	DRTY-1.bins.18.final	269797.Mbar_A1713	arCOG03221	26.4	182	11	185	3	180	4e-11	62.4
NODE_5_length_68419_cov_14.124876_43 [DRTY-1.bins.18.final.fna.faa]	DRTY-1.bins.18.final	426368.MmarC7_0877	arCOG00185	24.5	543	7	482	3	525	5e-25	108.6
NODE_5_length_68419_cov_14.124876_57 [DRTY-1.bins.18.final.fna.faa]	DRTY-1.bins.18.final	190192.MK1433	arCOG00185	30.3	234	23	245	306	529	9.3e-25	106.7
NODE_6_length_64530_cov_15.521187_19 [DRTY-1.bins.18.final.fna.faa]	DRTY-1.bins.18.final	259564.Mbur_1267	arCOG00640	24.9	297	28	320	37	297	6.9e-13	67.8
NODE_6_length_64530_cov_15.521187_28 [DRTY-1.bins.18.final.fna.faa]	DRTY-1.bins.18.final	190192.MK1433	arCOG00185	27.7	253	331	566	259	508	4.8e-16	79.3
NODE_6_length_64530_cov_15.521187_45 [DRTY-1.bins.18.final.fna.faa]	DRTY-1.bins.18.final	647113.Metok_0104	arCOG00185	32.8	302	1	280	1	293	2.2e-27	115.9
NODE_7_length_62869_cov_17.261352_12 [DRTY-1.bins.18.final.fna.faa]	DRTY-1.bins.18.final	573064.Mefer_0379	arCOG00185	22.8	263	1	229	2	256	5.2e-12	64.3
NODE_7_length_62869_cov_17.261352_29 [DRTY-1.bins.18.final.fna.faa]	DRTY-1.bins.18.final	351160.LRC527	arCOG00185	32.7	226	32	245	299	522	7.8e-27	114
NODE_9_length_51740_cov_18.114119_16 [DRTY-1.bins.18.final.fna.faa]	DRTY-1.bins.18.final	419665.Maeo_0496	arCOG00640	23.3	253	67	310	79	307	3.3e-06	45.4
NODE_10_length_50936_cov_17.251176_16 [DRTY-1.bins.18.final.fna.faa]	DRTY-1.bins.18.final	679926.Mpet_2247	arCOG00185	34.5	223	9	231	461	673	2.4e-32	132.1
NODE_10_length_50936_cov_17.251176_17 [DRTY-1.bins.18.final.fna.faa]	DRTY-1.bins.18.final	579137.Metvu_1469	arCOG00185	25.4	256	23	224	275	530	1.3e-19	89.7
NODE_11_length_47806_cov_16.574676_24 [DRTY-1.bins.18.final.fna.faa]	DRTY-1.bins.18.final	351160.RCIX2433	arCOG01116	33.5	155	3	157	182	330	5.5e-12	65.1
NODE_12_length_46139_cov_20.817352_4 [DRTY-1.bins.18.final.fna.faa]	DRTY-1.bins.18.final	930945.SiRe_2188	arCOG00185	40.1	299	3	295	4	296	2.4e-57	215.3
NODE_12_length_46139_cov_20.817352_5 [DRTY-1.bins.18.final.fna.faa]	DRTY-1.bins.18.final	930945.SiRe_2188	arCOG00185	36	308	12	301	14	317	5.7e-45	174.1
NODE_12_length_46139_cov_20.817352_17 [DRTY-1.bins.18.final.fna.faa]	DRTY-1.bins.18.final	523846.Mfer_1292	arCOG00185	32.5	231	11	229	2	228	3e-28	118.2
NODE_13_length_45506_cov_16.224619_6 [DRTY-1.bins.18.final.fna.faa]	DRTY-1.bins.18.final	679926.Mpet_2247	arCOG00185	30.9	476	3	454	197	671	2.5e-66	245.7
NODE_15_length_40022_cov_14.954305_18 [DRTY-1.bins.18.final.fna.faa]	DRTY-1.bins.18.final	406327.Mevan_1493	arCOG00185	33.1	263	9	229	3	255	4.7e-24	104.4
NODE_16_length_39118_cov_16.614270_25 [DRTY-1.bins.18.final.fna.faa]	DRTY-1.bins.18.final	349307.Mthe_0500	arCOG00185	25	252	3	218	5	255	2.1e-13	68.9
NODE_19_length_32834_cov_13.515914_30 [DRTY-1.bins.18.final.fna.faa]	DRTY-1.bins.18.final	351160.LRC527	arCOG00185	34.3	236	7	222	285	518	3.7e-29	121.3
NODE_21_length_27718_cov_13.368871_1 [DRTY-1.bins.18.final.fna.faa]	DRTY-1.bins.18.final	273057.SSO3055	arCOG00185	46.2	238	32	269	379	613	6.1e-56	210.7
NODE_21_length_27718_cov_13.368871_2 [DRTY-1.bins.18.final.fna.faa]	DRTY-1.bins.18.final	273057.SSO3055	arCOG00185	40	320	4	322	2	318	4.6e-64	237.7
NODE_25_length_23366_cov_13.175137_2 [DRTY-1.bins.18.final.fna.faa]	DRTY-1.bins.18.final	351160.LRC527	arCOG00185	29.8	242	8	223	287	519	7.6e-24	104
NODE_27_length_20930_cov_15.647022_15 [DRTY-1.bins.18.final.fna.faa]	DRTY-1.bins.18.final	880724.Metig_0791	arCOG00185	27.6	301	6	248	291	588	9.1e-25	107.1
NODE_29_length_18482_cov_11.619177_1 [DRTY-1.bins.18.final.fna.faa]	DRTY-1.bins.18.final	579137.Metvu_0778	arCOG01579	29.5	122	509	630	140	238	7.9e-09	55.5
NODE_34_length_14653_cov_17.016040_9 [DRTY-1.bins.18.final.fna.faa]	DRTY-1.bins.18.final	420247.Msm_1698	arCOG00185	29.5	241	356	578	22	250	5.6e-20	92
NODE_34_length_14653_cov_17.016040_10 [DRTY-1.bins.18.final.fna.faa]	DRTY-1.bins.18.final	523846.Mfer_0316	arCOG00185	29	262	356	578	4	257	1.7e-19	90.5
NODE_40_length_10868_cov_11.181640_7 [DRTY-1.bins.18.final.fna.faa]	DRTY-1.bins.18.final	930945.SiRe_2188	arCOG00185	35.1	291	35	315	26	316	1e-47	183.3
NODE_40_length_10868_cov_11.181640_8 [DRTY-1.bins.18.final.fna.faa]	DRTY-1.bins.18.final	273057.SSO3055	arCOG00185	35.3	357	6	361	7	320	1.4e-53	203
NODE_57_length_3754_cov_13.081886_2 [DRTY-1.bins.18.final.fna.faa]	DRTY-1.bins.18.final	647113.Metok_0104	arCOG00185	28.2	280	5	223	254	533	3.1e-25	108.2
NODE_10_length_7376_cov_0.752656_6 [DRTY-6.bins.200_rm_con_2nd.final.genome.fna.faa]	DRTY-6.bins.200_rm_con_2nd.final.genome	868132.Metbo_0995	arCOG00185	27.7	235	2	222	9	229	2e-21	95.5
NODE_10_length_7376_cov_0.752656_7 [DRTY-6.bins.200_rm_con_2nd.final.genome.fna.faa]	DRTY-6.bins.200_rm_con_2nd.final.genome	259564.Mbur_1902	arCOG00185	40.6	32	4	35	5	36	9.7e-05	37.4
NODE_23_length_5624_cov_0.577406_6 [DRTY-6.bins.200_rm_con_2nd.final.genome.fna.faa]	DRTY-6.bins.200_rm_con_2nd.final.genome	679926.Mpet_2247	arCOG00185	30.6	421	3	399	197	616	5.9e-56	211.1
NODE_44_length_4181_cov_0.628268_4 [DRTY-6.bins.200_rm_con_2nd.final.genome.fna.faa]	DRTY-6.bins.200_rm_con_2nd.final.genome	679926.Mpet_2247	arCOG00185	35.5	214	7	219	461	671	1.2e-32	132.9
NODE_49_length_4028_cov_0.752115_6 [DRTY-6.bins.200_rm_con_2nd.final.genome.fna.faa]	DRTY-6.bins.200_rm_con_2nd.final.genome	192952.MM_0911	arCOG00185	34	250	4	232	285	533	2.3e-28	119
NODE_60_length_3797_cov_0.613896_6 [DRTY-6.bins.200_rm_con_2nd.final.genome.fna.faa]	DRTY-6.bins.200_rm_con_2nd.final.genome	192952.MM_0911	arCOG00185	43.8	89	8	96	173	256	2.6e-12	64.3
NODE_63_length_3754_cov_0.655363_1 [DRTY-6.bins.200_rm_con_2nd.final.genome.fna.faa]	DRTY-6.bins.200_rm_con_2nd.final.genome	868131.MSWAN_1240	arCOG00185	45.8	48	3	49	1	48	4.2e-09	52.4
NODE_69_length_3574_cov_0.635915_2 [DRTY-6.bins.200_rm_con_2nd.final.genome.fna.faa]	DRTY-6.bins.200_rm_con_2nd.final.genome	426368.MmarC7_0877	arCOG00185	44.3	70	285	353	447	509	4.3e-05	42
NODE_75_length_3470_cov_0.648818_2 [DRTY-6.bins.200_rm_con_2nd.final.genome.fna.faa]	DRTY-6.bins.200_rm_con_2nd.final.genome	420247.Msm_1698	arCOG00185	29.7	222	494	700	22	241	4.3e-22	99.4
NODE_79_length_3411_cov_0.686358_2 [DRTY-6.bins.200_rm_con_2nd.final.genome.fna.faa]	DRTY-6.bins.200_rm_con_2nd.final.genome	679926.Mpet_2247	arCOG00185	35	223	9	231	461	673	4.8e-33	134.4
NODE_81_length_3373_cov_0.825323_5 [DRTY-6.bins.200_rm_con_2nd.final.genome.fna.faa]	DRTY-6.bins.200_rm_con_2nd.final.genome	267377.MMP1630	arCOG00185	33	276	11	228	255	525	9.7e-27	113.2
NODE_84_length_3296_cov_0.697696_5 [DRTY-6.bins.200_rm_con_2nd.final.genome.fna.faa]	DRTY-6.bins.200_rm_con_2nd.final.genome	267377.MMP1630	arCOG00185	32	281	5	224	253	525	1.7e-28	119
NODE_104_length_2969_cov_0.7076_1 [DRTY-6.bins.200_rm_con_2nd.final.genome.fna.faa]	DRTY-6.bins.200_rm_con_2nd.final.genome	930945.SiRe_2188	arCOG00185	48.6	222	17	237	366	584	4.1e-54	204.1
NODE_104_length_2969_cov_0.7076_2 [DRTY-6.bins.200_rm_con_2nd.final.genome.fna.faa]	DRTY-6.bins.200_rm_con_2nd.final.genome	273057.SSO3055	arCOG00185	40.4	322	2	321	1	320	2.2e-63	235.3
NODE_122_length_2614_cov_0.74427_3 [DRTY-6.bins.200_rm_con_2nd.final.genome.fna.faa]	DRTY-6.bins.200_rm_con_2nd.final.genome	679926.Mpet_2247	arCOG00185	30	130	61	188	326	450	1.2e-07	49.7
NODE_124_length_2602_cov_0.645253_2 [DRTY-6.bins.200_rm_con_2nd.final.genome.fna.faa]	DRTY-6.bins.200_rm_con_2nd.final.genome	259564.Mbur_1267	arCOG00640	24.5	278	456	730	54	297	1.9e-12	67.4
NODE_1_length_266602_cov_8.95875_16 [DRTY-6.bins.80_rm_con_2nd.final.genome.fna.faa]	DRTY-6.bins.80_rm_con_2nd.final.genome	444158.MmarC6_1040	arCOG00185	26	543	9	485	3	528	3.6e-36	145.6
NODE_1_length_266602_cov_8.95875_216 [DRTY-6.bins.80_rm_con_2nd.final.genome.fna.faa]	DRTY-6.bins.80_rm_con_2nd.final.genome	573063.Metin_0847	arCOG00185	30	250	6	225	2	247	3.7e-26	111.3
NODE_1_length_266602_cov_8.95875_218 [DRTY-6.bins.80_rm_con_2nd.final.genome.fna.faa]	DRTY-6.bins.80_rm_con_2nd.final.genome	930945.SiRe_2188	arCOG00185	28.2	209	96	287	384	577	2.9e-16	79.7
NODE_2_length_148058_cov_8.27342_42 [DRTY-6.bins.80_rm_con_2nd.final.genome.fna.faa]	DRTY-6.bins.80_rm_con_2nd.final.genome	273057.SSO3055	arCOG00185	39.8	319	1	317	4	320	3.3e-62	231.5
NODE_2_length_148058_cov_8.27342_43 [DRTY-6.bins.80_rm_con_2nd.final.genome.fna.faa]	DRTY-6.bins.80_rm_con_2nd.final.genome	930945.SiRe_2188	arCOG00185	35	303	2	296	21	316	2.1e-39	155.6
NODE_2_length_148058_cov_8.27342_76 [DRTY-6.bins.80_rm_con_2nd.final.genome.fna.faa]	DRTY-6.bins.80_rm_con_2nd.final.genome	880724.Metig_0791	arCOG00185	27.8	295	6	245	291	576	3.4e-26	111.7
NODE_2_length_148058_cov_8.27342_103 [DRTY-6.bins.80_rm_con_2nd.final.genome.fna.faa]	DRTY-6.bins.80_rm_con_2nd.final.genome	351160.LRC527	arCOG00185	33.6	241	3	224	280	519	1.1e-28	119.8
NODE_3_length_140482_cov_7.08238_27 [DRTY-6.bins.80_rm_con_2nd.final.genome.fna.faa]	DRTY-6.bins.80_rm_con_2nd.final.genome	79929.MTBMA_c13970	arCOG00185	28	239	5	229	280	512	2.9e-18	85.5
NODE_3_length_140482_cov_7.08238_45 [DRTY-6.bins.80_rm_con_2nd.final.genome.fna.faa]	DRTY-6.bins.80_rm_con_2nd.final.genome	868131.MSWAN_1240	arCOG00185	28.2	305	4	276	2	298	3.5e-25	108.6
NODE_3_length_140482_cov_7.08238_46 [DRTY-6.bins.80_rm_con_2nd.final.genome.fna.faa]	DRTY-6.bins.80_rm_con_2nd.final.genome	190192.MK1433	arCOG00185	37.9	224	14	221	298	516	1.6e-33	136.3
NODE_3_length_140482_cov_7.08238_63 [DRTY-6.bins.80_rm_con_2nd.final.genome.fna.faa]	DRTY-6.bins.80_rm_con_2nd.final.genome	190192.MK1433	arCOG00185	30.9	223	20	229	300	520	4.8e-26	111.3
NODE_3_length_140482_cov_7.08238_129 [DRTY-6.bins.80_rm_con_2nd.final.genome.fna.faa]	DRTY-6.bins.80_rm_con_2nd.final.genome	930945.SiRe_2188	arCOG00185	31.8	233	30	257	377	603	3.7e-24	104.8
NODE_4_length_137945_cov_6.71494_18 [DRTY-6.bins.80_rm_con_2nd.final.genome.fna.faa]	DRTY-6.bins.80_rm_con_2nd.final.genome	351160.LRC527	arCOG00185	30.4	253	7	235	277	525	2.4e-23	102.1
NODE_4_length_137945_cov_6.71494_31 [DRTY-6.bins.80_rm_con_2nd.final.genome.fna.faa]	DRTY-6.bins.80_rm_con_2nd.final.genome	323259.Mhun_2311	arCOG00185	33.1	242	3	225	281	519	1.2e-27	116.7
NODE_4_length_137945_cov_6.71494_33 [DRTY-6.bins.80_rm_con_2nd.final.genome.fna.faa]	DRTY-6.bins.80_rm_con_2nd.final.genome	444158.MmarC6_1040	arCOG00185	29.8	255	25	225	275	528	7.7e-26	110.2
NODE_4_length_137945_cov_6.71494_36 [DRTY-6.bins.80_rm_con_2nd.final.genome.fna.faa]	DRTY-6.bins.80_rm_con_2nd.final.genome	644281.MFS40622_0590	arCOG00185	30.4	280	32	257	262	540	3.2e-28	118.6
NODE_4_length_137945_cov_6.71494_72 [DRTY-6.bins.80_rm_con_2nd.final.genome.fna.faa]	DRTY-6.bins.80_rm_con_2nd.final.genome	420247.Msm_1698	arCOG00185	29	241	478	700	2	241	2.3e-23	103.6
NODE_4_length_137945_cov_6.71494_74 [DRTY-6.bins.80_rm_con_2nd.final.genome.fna.faa]	DRTY-6.bins.80_rm_con_2nd.final.genome	420247.Msm_1698	arCOG00185	30.4	230	358	568	17	241	1e-21	97.8
NODE_4_length_137945_cov_6.71494_75 [DRTY-6.bins.80_rm_con_2nd.final.genome.fna.faa]	DRTY-6.bins.80_rm_con_2nd.final.genome	420247.Msm_0971	arCOG00185	27	259	338	579	268	519	3.9e-21	95.9
NODE_4_length_137945_cov_6.71494_97 [DRTY-6.bins.80_rm_con_2nd.final.genome.fna.faa]	DRTY-6.bins.80_rm_con_2nd.final.genome	930945.SiRe_2188	arCOG00185	25.5	235	42	261	363	592	1.3e-14	73.6
NODE_5_length_131655_cov_7.8435_14 [DRTY-6.bins.80_rm_con_2nd.final.genome.fna.faa]	DRTY-6.bins.80_rm_con_2nd.final.genome	521011.Mpal_0255	arCOG00185	31.3	217	18	217	299	514	1.7e-20	92.8
NODE_5_length_131655_cov_7.8435_61 [DRTY-6.bins.80_rm_con_2nd.final.genome.fna.faa]	DRTY-6.bins.80_rm_con_2nd.final.genome	410358.Mlab_0556	arCOG01579	28.2	110	374	483	149	235	1.5e-06	47.8
NODE_5_length_131655_cov_7.8435_67 [DRTY-6.bins.80_rm_con_2nd.final.genome.fna.faa]	DRTY-6.bins.80_rm_con_2nd.final.genome	930945.SiRe_2188	arCOG00185	28.9	204	21	215	377	576	1.4e-18	86.3
NODE_5_length_131655_cov_7.8435_130 [DRTY-6.bins.80_rm_con_2nd.final.genome.fna.faa]	DRTY-6.bins.80_rm_con_2nd.final.genome	304371.MCP_0522	arCOG00185	30.8	240	5	225	280	518	3.7e-26	111.3
NODE_6_length_116012_cov_8.39736_16 [DRTY-6.bins.80_rm_con_2nd.final.genome.fna.faa]	DRTY-6.bins.80_rm_con_2nd.final.genome	868132.Metbo_0508	arCOG00185	31.5	238	14	235	290	526	1.1e-25	110.2
NODE_6_length_116012_cov_8.39736_95 [DRTY-6.bins.80_rm_con_2nd.final.genome.fna.faa]	DRTY-6.bins.80_rm_con_2nd.final.genome	267377.MMP1630	arCOG00185	29.9	291	9	241	255	540	1.8e-25	109
NODE_6_length_116012_cov_8.39736_104 [DRTY-6.bins.80_rm_con_2nd.final.genome.fna.faa]	DRTY-6.bins.80_rm_con_2nd.final.genome	679926.Mpet_2247	arCOG00185	39.5	200	20	219	476	673	2.4e-42	165.2
NODE_6_length_116012_cov_8.39736_105 [DRTY-6.bins.80_rm_con_2nd.final.genome.fna.faa]	DRTY-6.bins.80_rm_con_2nd.final.genome	339860.Msp_0393	arCOG00185	27.6	243	5	239	284	518	2.9e-22	98.6
NODE_9_length_87611_cov_6.64966_65 [DRTY-6.bins.80_rm_con_2nd.final.genome.fna.faa]	DRTY-6.bins.80_rm_con_2nd.final.genome	273057.SSO3055	arCOG00185	40	270	4	273	354	616	1.2e-48	186.4
NODE_9_length_87611_cov_6.64966_66 [DRTY-6.bins.80_rm_con_2nd.final.genome.fna.faa]	DRTY-6.bins.80_rm_con_2nd.final.genome	930945.SiRe_2188	arCOG00185	39.5	314	12	324	4	314	3.1e-60	224.9
NODE_10_length_75986_cov_4.18922_18 [DRTY-6.bins.80_rm_con_2nd.final.genome.fna.faa]	DRTY-6.bins.80_rm_con_2nd.final.genome	79929.MTBMA_c06010	arCOG00185	31.1	235	355	569	2	234	5.5e-20	92.4
NODE_14_length_52095_cov_6.78389_34 [DRTY-6.bins.80_rm_con_2nd.final.genome.fna.faa]	DRTY-6.bins.80_rm_con_2nd.final.genome	679926.Mpet_2247	arCOG00185	27.1	221	12	226	459	673	4.7e-19	87.8
NODE_15_length_43856_cov_5.95385_32 [DRTY-6.bins.80_rm_con_2nd.final.genome.fna.faa]	DRTY-6.bins.80_rm_con_2nd.final.genome	930945.SiRe_2188	arCOG00185	41	261	7	267	352	609	1e-58	219.9
NODE_15_length_43856_cov_5.95385_33 [DRTY-6.bins.80_rm_con_2nd.final.genome.fna.faa]	DRTY-6.bins.80_rm_con_2nd.final.genome	273057.SSO3055	arCOG00185	35.2	321	4	322	6	324	3.7e-58	218
NODE_19_length_39131_cov_8.07691_11 [DRTY-6.bins.80_rm_con_2nd.final.genome.fna.faa]	DRTY-6.bins.80_rm_con_2nd.final.genome	190192.MK1189	arCOG00185	28.8	292	8	232	278	559	2.7e-16	78.6
NODE_21_length_34753_cov_8.04141_9 [DRTY-6.bins.80_rm_con_2nd.final.genome.fna.faa]	DRTY-6.bins.80_rm_con_2nd.final.genome	634498.mru_1262	arCOG00185	28.1	224	52	260	19	241	1.1e-18	87
NODE_21_length_34753_cov_8.04141_26 [DRTY-6.bins.80_rm_con_2nd.final.genome.fna.faa]	DRTY-6.bins.80_rm_con_2nd.final.genome	267377.MMP1630	arCOG00185	21.3	249	1	190	291	538	4.6e-17	81.3
NODE_24_length_28935_cov_5.66735_12 [DRTY-6.bins.80_rm_con_2nd.final.genome.fna.faa]	DRTY-6.bins.80_rm_con_2nd.final.genome	679926.Mpet_2247	arCOG00185	31.1	219	359	573	461	671	8.1e-22	98.2
NODE_24_length_28935_cov_5.66735_14 [DRTY-6.bins.80_rm_con_2nd.final.genome.fna.faa]	DRTY-6.bins.80_rm_con_2nd.final.genome	273075.Ta1280	arCOG00185	30.8	208	20	220	303	494	1.1e-17	83.2
NODE_27_length_23875_cov_3.89296_3 [DRTY-6.bins.80_rm_con_2nd.final.genome.fna.faa]	DRTY-6.bins.80_rm_con_2nd.final.genome	930945.SiRe_2188	arCOG00185	39.7	237	43	275	374	609	9.6e-49	186.8
NODE_27_length_23875_cov_3.89296_4 [DRTY-6.bins.80_rm_con_2nd.final.genome.fna.faa]	DRTY-6.bins.80_rm_con_2nd.final.genome	273057.SSO3055	arCOG00185	35.5	332	2	330	4	323	6.9e-55	207.2
NODE_27_length_23875_cov_3.89296_10 [DRTY-6.bins.80_rm_con_2nd.final.genome.fna.faa]	DRTY-6.bins.80_rm_con_2nd.final.genome	930945.SiRe_2188	arCOG00185	41.4	261	7	267	352	609	2.9e-58	218.4
NODE_27_length_23875_cov_3.89296_11 [DRTY-6.bins.80_rm_con_2nd.final.genome.fna.faa]	DRTY-6.bins.80_rm_con_2nd.final.genome	273057.SSO3055	arCOG00185	36.2	320	6	323	7	324	7.5e-59	220.3
NODE_27_length_23875_cov_3.89296_15 [DRTY-6.bins.80_rm_con_2nd.final.genome.fna.faa]	DRTY-6.bins.80_rm_con_2nd.final.genome	273057.SSO3055	arCOG00185	38.6	306	43	341	23	323	3.4e-57	214.9
NODE_27_length_23875_cov_3.89296_16 [DRTY-6.bins.80_rm_con_2nd.final.genome.fna.faa]	DRTY-6.bins.80_rm_con_2nd.final.genome	273057.SSO3055	arCOG00185	42	317	5	320	8	322	6.8e-68	250.4
NODE_40_length_12375_cov_2.03592_13 [DRTY-6.bins.80_rm_con_2nd.final.genome.fna.faa]	DRTY-6.bins.80_rm_con_2nd.final.genome	930945.SiRe_2188	arCOG00185	36.7	229	17	233	376	603	7.2e-31	127.5
NODE_55_length_7472_cov_4.02573_4 [DRTY-6.bins.80_rm_con_2nd.final.genome.fna.faa]	DRTY-6.bins.80_rm_con_2nd.final.genome	351160.LRC527	arCOG00185	28	214	14	208	298	511	1e-17	83.2
NODE_72_length_5051_cov_7.11353_2 [DRTY-6.bins.80_rm_con_2nd.final.genome.fna.faa]	DRTY-6.bins.80_rm_con_2nd.final.genome	420247.Msm_1252	arCOG01579	27.5	109	448	554	124	232	2.6e-08	53.5
NODE_72_length_5051_cov_7.11353_4 [DRTY-6.bins.80_rm_con_2nd.final.genome.fna.faa]	DRTY-6.bins.80_rm_con_2nd.final.genome	679926.Mpet_2247	arCOG00185	25.6	199	19	216	475	672	1e-17	83.6
NODE_2304_length_3512_cov_8.18642_6 [DRTY7.bins.37.final.fna.faa]	DRTY7.bins.37.final	190192.MK1433	arCOG00185	30.3	234	23	245	306	529	9.3e-25	106.7
NODE_2006_length_4087_cov_7.63053_4 [DRTY7.bins.37.final.fna.faa]	DRTY7.bins.37.final	930945.SiRe_2188	arCOG00185	41.4	263	1	247	353	609	8.6e-49	186.8
NODE_2006_length_4087_cov_7.63053_5 [DRTY7.bins.37.final.fna.faa]	DRTY7.bins.37.final	930945.SiRe_2188	arCOG00185	40.1	299	3	295	4	296	2.4e-57	215.3
NODE_1281_length_6628_cov_7.04358_3 [DRTY7.bins.37.final.fna.faa]	DRTY7.bins.37.final	243232.MJ_1662	arCOG00185	27.3	282	13	240	263	544	2e-24	105.9
NODE_1798_length_4594_cov_9.11599_3 [DRTY7.bins.37.final.fna.faa]	DRTY7.bins.37.final	259564.Mbur_1267	arCOG00640	24.9	297	28	320	37	297	6.9e-13	67.8
NODE_3088_length_2635_cov_7.2607_3 [DRTY7.bins.37.final.fna.faa]	DRTY7.bins.37.final	351160.LRC527	arCOG00185	29.8	242	8	223	287	519	7.6e-24	104
NODE_3048_length_2667_cov_8.44992_1 [DRTY7.bins.37.final.fna.faa]	DRTY7.bins.37.final	930945.SiRe_2188	arCOG00185	33.7	175	8	176	432	606	3.9e-20	90.9
NODE_1172_length_7378_cov_8.34196_2 [DRTY7.bins.37.final.fna.faa]	DRTY7.bins.37.final	351160.RCIX2433	arCOG01116	33.5	155	3	157	182	330	5.5e-12	65.1
NODE_2172_length_3743_cov_7.52065_2 [DRTY7.bins.37.final.fna.faa]	DRTY7.bins.37.final	930945.SiRe_2188	arCOG00185	29.4	248	1	236	1	243	9.6e-22	96.7
NODE_2172_length_3743_cov_7.52065_4 [DRTY7.bins.37.final.fna.faa]	DRTY7.bins.37.final	269797.Mbar_A1713	arCOG03221	26.4	182	11	185	3	180	4e-11	62.4
NODE_2307_length_3503_cov_9.02742_2 [DRTY7.bins.37.final.fna.faa]	DRTY7.bins.37.final	647113.Metok_0104	arCOG00185	28.2	280	5	223	254	533	3.1e-25	108.2
NODE_1570_length_5290_cov_9.81174_3 [DRTY7.bins.37.final.fna.faa]	DRTY7.bins.37.final	420247.Msm_1698	arCOG00185	29.7	222	494	700	22	241	4.3e-22	99.4
NODE_1402_length_5964_cov_8.05963_2 [DRTY7.bins.37.final.fna.faa]	DRTY7.bins.37.final	273057.SSO3055	arCOG00185	40.4	322	2	321	1	320	2.2e-63	235.3
NODE_1402_length_5964_cov_8.05963_3 [DRTY7.bins.37.final.fna.faa]	DRTY7.bins.37.final	930945.SiRe_2188	arCOG00185	47.8	247	17	262	366	609	1.1e-60	226.5
NODE_1375_length_6110_cov_8.4274_2 [DRTY7.bins.37.final.fna.faa]	DRTY7.bins.37.final	444158.MmarC6_1040	arCOG00185	27.5	302	3	248	251	549	1.6e-23	102.8
NODE_1124_length_7715_cov_8.81352_2 [DRTY7.bins.37.final.fna.faa]	DRTY7.bins.37.final	406327.Mevan_1493	arCOG00185	33.1	263	9	229	3	255	4.7e-24	104.4
NODE_1614_length_5137_cov_9.71369_6 [DRTY7.bins.37.final.fna.faa]	DRTY7.bins.37.final	679926.Mpet_2247	arCOG00185	34.5	223	9	231	461	673	2.4e-32	132.1
NODE_1614_length_5137_cov_9.71369_7 [DRTY7.bins.37.final.fna.faa]	DRTY7.bins.37.final	273057.SSO3055	arCOG00185	26.7	247	18	252	21	259	2.2e-19	89
NODE_842_length_10856_cov_9.6363_4 [DRTY7.bins.37.final.fna.faa]	DRTY7.bins.37.final	573064.Mefer_0379	arCOG00185	22.8	263	1	229	2	256	5.2e-12	64.3
NODE_966_length_9270_cov_8.40266_5 [DRTY7.bins.37.final.fna.faa]	DRTY7.bins.37.final	192952.MM_0911	arCOG00185	34	250	4	232	285	533	2.4e-28	119
NODE_497_length_21287_cov_10.257_4 [DRTY7.bins.37.final.fna.faa]	DRTY7.bins.37.final	644295.Metev_1518	arCOG00185	31	239	12	231	14	248	1.6e-21	95.9
NODE_497_length_21287_cov_10.257_5 [DRTY7.bins.37.final.fna.faa]	DRTY7.bins.37.final	267377.MMP1630	arCOG00185	28.9	253	14	255	5	243	5.3e-23	100.9
NODE_458_length_23662_cov_9.13825_14 [DRTY7.bins.37.final.fna.faa]	DRTY7.bins.37.final	419665.Maeo_0496	arCOG00640	23.3	253	67	310	79	307	3.3e-06	45.4
NODE_656_length_14699_cov_10.1074_9 [DRTY7.bins.37.final.fna.faa]	DRTY7.bins.37.final	267377.MMP1630	arCOG00185	33	276	11	228	255	525	9.7e-27	113.2
NODE_1392_length_6025_cov_7.51251_1 [DRTY7.bins.37.final.fna.faa]	DRTY7.bins.37.final	647113.Metok_0104	arCOG00185	37.7	77	1	76	457	533	2.4e-09	54.3
NODE_559_length_18067_cov_9.07072_5 [DRTY7.bins.37.final.fna.faa]	DRTY7.bins.37.final	187420.MTH1015	arCOG00185	25.1	501	95	527	35	513	5.6e-20	92
NODE_559_length_18067_cov_9.07072_6 [DRTY7.bins.37.final.fna.faa]	DRTY7.bins.37.final	267377.MMP1630	arCOG00185	32	281	5	224	253	525	1.7e-28	119
NODE_935_length_9626_cov_8.69112_1 [DRTY7.bins.37.final.fna.faa]	DRTY7.bins.37.final	420247.Msm_0971	arCOG00185	41	61	8	66	4	64	7.2e-09	52
NODE_1401_length_5967_cov_9.493_4 [DRTY7.bins.37.final.fna.faa]	DRTY7.bins.37.final	187420.MTH1015	arCOG00185	30.8	227	14	226	300	525	4.1e-25	108.2
NODE_1758_length_4683_cov_7.72463_1 [DRTY7.bins.37.final.fna.faa]	DRTY7.bins.37.final	1110509.Mhar_1294	arCOG01579	29.6	115	488	597	145	257	1e-06	48.1
NODE_808_length_11434_cov_8.31087_8 [DRTY7.bins.37.final.fna.faa]	DRTY7.bins.37.final	190192.MK1433	arCOG00185	27.7	253	331	566	259	508	4.8e-16	79.3
NODE_1323_length_6458_cov_9.19521_5 [DRTY7.bins.37.final.fna.faa]	DRTY7.bins.37.final	190192.MK1189	arCOG00185	36.4	88	5	92	4	81	2.8e-10	57.4
NODE_2045_length_3973_cov_7.37338_1 [DRTY7.bins.37.final.fna.faa]	DRTY7.bins.37.final	426368.MmarC7_0877	arCOG00185	26.9	338	7	323	3	322	6.5e-20	91.3
NODE_1091_length_8002_cov_8.36472_4 [DRTY7.bins.37.final.fna.faa]	DRTY7.bins.37.final	573063.Metin_0847	arCOG00185	25.4	276	341	579	4	267	7.5e-17	81.6
NODE_1091_length_8002_cov_8.36472_5 [DRTY7.bins.37.final.fna.faa]	DRTY7.bins.37.final	523846.Mfer_0316	arCOG00185	29	262	356	578	4	257	1.7e-19	90.5
NODE_1306_length_6550_cov_8.24616_3 [DRTY7.bins.37.final.fna.faa]	DRTY7.bins.37.final	930945.SiRe_2188	arCOG00185	38	263	5	263	350	609	9.2e-49	186.8
NODE_1306_length_6550_cov_8.24616_4 [DRTY7.bins.37.final.fna.faa]	DRTY7.bins.37.final	273057.SSO3055	arCOG00185	37.1	310	3	310	6	305	1.2e-53	203
NODE_2524_length_3212_cov_8.6801_1 [DRTY7.bins.37.final.fna.faa]	DRTY7.bins.37.final	1110509.Mhar_0443	arCOG00185	33.7	178	26	189	2	179	8e-16	76.6
DRTY7_scaffold_458_curated_14 [DRTY7_Thaumarchaeota_related_35_44_curated.contigs.fna.faa]	DRTY7_Thaumarchaeota_related_35_44_curated.contigs	419665.Maeo_0496	arCOG00640	23.3	253	67	310	79	307	3.3e-06	45.4
DRTY7_scaffold_497_curated_4 [DRTY7_Thaumarchaeota_related_35_44_curated.contigs.fna.faa]	DRTY7_Thaumarchaeota_related_35_44_curated.contigs	644295.Metev_1518	arCOG00185	31	239	12	231	14	248	1.6e-21	95.9
DRTY7_scaffold_497_curated_5 [DRTY7_Thaumarchaeota_related_35_44_curated.contigs.fna.faa]	DRTY7_Thaumarchaeota_related_35_44_curated.contigs	267377.MMP1630	arCOG00185	28.9	253	14	255	5	243	5.3e-23	100.9
DRTY7_scaffold_559_curated_5 [DRTY7_Thaumarchaeota_related_35_44_curated.contigs.fna.faa]	DRTY7_Thaumarchaeota_related_35_44_curated.contigs	187420.MTH1015	arCOG00185	25.1	501	95	527	35	513	5.6e-20	92
DRTY7_scaffold_559_curated_6 [DRTY7_Thaumarchaeota_related_35_44_curated.contigs.fna.faa]	DRTY7_Thaumarchaeota_related_35_44_curated.contigs	267377.MMP1630	arCOG00185	32	281	5	224	253	525	1.7e-28	119
DRTY7_scaffold_656_curated_9 [DRTY7_Thaumarchaeota_related_35_44_curated.contigs.fna.faa]	DRTY7_Thaumarchaeota_related_35_44_curated.contigs	523846.Mfer_1292	arCOG00185	32.5	231	11	229	2	228	3e-28	118.2
DRTY7_scaffold_808_curated_7 [DRTY7_Thaumarchaeota_related_35_44_curated.contigs.fna.faa]	DRTY7_Thaumarchaeota_related_35_44_curated.contigs	190192.MK1433	arCOG00185	27.7	253	331	566	259	508	4.8e-16	79.3
DRTY7_scaffold_842_curated_4 [DRTY7_Thaumarchaeota_related_35_44_curated.contigs.fna.faa]	DRTY7_Thaumarchaeota_related_35_44_curated.contigs	573064.Mefer_0379	arCOG00185	22.8	263	1	229	2	256	5.2e-12	64.3
DRTY7_scaffold_935_curated_1 [DRTY7_Thaumarchaeota_related_35_44_curated.contigs.fna.faa]	DRTY7_Thaumarchaeota_related_35_44_curated.contigs	420247.Msm_0971	arCOG00185	46.5	43	8	50	4	46	2.3e-07	46.6
DRTY7_scaffold_966_curated_5 [DRTY7_Thaumarchaeota_related_35_44_curated.contigs.fna.faa]	DRTY7_Thaumarchaeota_related_35_44_curated.contigs	192952.MM_0911	arCOG00185	34	250	4	232	285	533	2.4e-28	119
DRTY7_scaffold_1124_curated_2 [DRTY7_Thaumarchaeota_related_35_44_curated.contigs.fna.faa]	DRTY7_Thaumarchaeota_related_35_44_curated.contigs	406327.Mevan_1493	arCOG00185	33.1	263	9	229	3	255	4.7e-24	104.4
DRTY7_scaffold_1172_curated_2 [DRTY7_Thaumarchaeota_related_35_44_curated.contigs.fna.faa]	DRTY7_Thaumarchaeota_related_35_44_curated.contigs	351160.RCIX2433	arCOG01116	33.5	155	3	157	182	330	5.5e-12	65.1
DRTY7_scaffold_1306_curated_3 [DRTY7_Thaumarchaeota_related_35_44_curated.contigs.fna.faa]	DRTY7_Thaumarchaeota_related_35_44_curated.contigs	930945.SiRe_2188	arCOG00185	38	263	5	263	350	609	9.2e-49	186.8
DRTY7_scaffold_1306_curated_4 [DRTY7_Thaumarchaeota_related_35_44_curated.contigs.fna.faa]	DRTY7_Thaumarchaeota_related_35_44_curated.contigs	273057.SSO3055	arCOG00185	37.1	310	3	310	6	305	1.2e-53	203
DRTY7_scaffold_1281_curated_3 [DRTY7_Thaumarchaeota_related_35_44_curated.contigs.fna.faa]	DRTY7_Thaumarchaeota_related_35_44_curated.contigs	243232.MJ_1662	arCOG00185	27.3	282	13	240	263	544	2e-24	105.9
DRTY7_scaffold_1323_curated_5 [DRTY7_Thaumarchaeota_related_35_44_curated.contigs.fna.faa]	DRTY7_Thaumarchaeota_related_35_44_curated.contigs	190192.MK1189	arCOG00185	36.4	88	5	92	4	81	2.6e-10	57.4
DRTY7_scaffold_1375_curated_2 [DRTY7_Thaumarchaeota_related_35_44_curated.contigs.fna.faa]	DRTY7_Thaumarchaeota_related_35_44_curated.contigs	444158.MmarC6_1040	arCOG00185	27.5	302	3	248	251	549	1.6e-23	102.8
DRTY7_scaffold_1401_curated_4 [DRTY7_Thaumarchaeota_related_35_44_curated.contigs.fna.faa]	DRTY7_Thaumarchaeota_related_35_44_curated.contigs	187420.MTH1015	arCOG00185	30.8	227	14	226	300	525	4.1e-25	108.2
DRTY7_scaffold_1392_curated_1 [DRTY7_Thaumarchaeota_related_35_44_curated.contigs.fna.faa]	DRTY7_Thaumarchaeota_related_35_44_curated.contigs	647113.Metok_0104	arCOG00185	37.8	74	2	74	460	533	3.1e-09	53.9
DRTY7_scaffold_1402_curated_2 [DRTY7_Thaumarchaeota_related_35_44_curated.contigs.fna.faa]	DRTY7_Thaumarchaeota_related_35_44_curated.contigs	273057.SSO3055	arCOG00185	40.4	322	2	321	1	320	2.2e-63	235.3
DRTY7_scaffold_1402_curated_3 [DRTY7_Thaumarchaeota_related_35_44_curated.contigs.fna.faa]	DRTY7_Thaumarchaeota_related_35_44_curated.contigs	930945.SiRe_2188	arCOG00185	47.8	247	17	262	366	609	1.1e-60	226.5
DRTY7_scaffold_1570_curated_3 [DRTY7_Thaumarchaeota_related_35_44_curated.contigs.fna.faa]	DRTY7_Thaumarchaeota_related_35_44_curated.contigs	420247.Msm_1698	arCOG00185	29.7	222	494	700	22	241	4.3e-22	99.4
DRTY7_scaffold_1614_curated_6 [DRTY7_Thaumarchaeota_related_35_44_curated.contigs.fna.faa]	DRTY7_Thaumarchaeota_related_35_44_curated.contigs	679926.Mpet_2247	arCOG00185	34.5	223	9	231	461	673	2.4e-32	132.1
DRTY7_scaffold_1614_curated_7 [DRTY7_Thaumarchaeota_related_35_44_curated.contigs.fna.faa]	DRTY7_Thaumarchaeota_related_35_44_curated.contigs	273057.SSO3055	arCOG00185	26.7	247	18	252	21	259	2.2e-19	89
DRTY7_scaffold_1798_curated_2 [DRTY7_Thaumarchaeota_related_35_44_curated.contigs.fna.faa]	DRTY7_Thaumarchaeota_related_35_44_curated.contigs	259564.Mbur_1267	arCOG00640	24.9	297	28	320	37	297	6.9e-13	67.8
DRTY7_scaffold_2307_curated_2 [DRTY7_Thaumarchaeota_related_35_44_curated.contigs.fna.faa]	DRTY7_Thaumarchaeota_related_35_44_curated.contigs	647113.Metok_0104	arCOG00185	28.2	280	5	223	254	533	3.1e-25	108.2
DRTY7_scaffold_2304_curated_6 [DRTY7_Thaumarchaeota_related_35_44_curated.contigs.fna.faa]	DRTY7_Thaumarchaeota_related_35_44_curated.contigs	190192.MK1433	arCOG00185	30.3	234	23	245	306	529	9.3e-25	106.7
DRTY7_scaffold_2524_curated_1 [DRTY7_Thaumarchaeota_related_35_44_curated.contigs.fna.faa]	DRTY7_Thaumarchaeota_related_35_44_curated.contigs	1110509.Mhar_0443	arCOG00185	33.7	178	26	189	2	179	7.9e-16	76.6
GD2_1_scaffold_33_curated_9 [GD2_1_Thaumarchaeota_related_47_42_curated.contigs.fna.faa]	GD2_1_Thaumarchaeota_related_47_42_curated.contigs	647113.Metok_0237	arCOG00185	27	256	339	578	264	518	1.4e-21	97.4
GD2_1_scaffold_33_curated_10 [GD2_1_Thaumarchaeota_related_47_42_curated.contigs.fna.faa]	GD2_1_Thaumarchaeota_related_47_42_curated.contigs	420247.Msm_1698	arCOG00185	31.2	234	349	563	15	243	3.1e-23	102.8
GD2_1_scaffold_33_curated_12 [GD2_1_Thaumarchaeota_related_47_42_curated.contigs.fna.faa]	GD2_1_Thaumarchaeota_related_47_42_curated.contigs	420247.Msm_1698	arCOG00185	29.2	243	479	701	2	241	1.7e-23	104
GD2_1_scaffold_33_curated_30 [GD2_1_Thaumarchaeota_related_47_42_curated.contigs.fna.faa]	GD2_1_Thaumarchaeota_related_47_42_curated.contigs	523846.Mfer_1292	arCOG00185	33.7	258	51	287	15	263	5e-27	114.8
GD2_1_scaffold_33_curated_35 [GD2_1_Thaumarchaeota_related_47_42_curated.contigs.fna.faa]	GD2_1_Thaumarchaeota_related_47_42_curated.contigs	456442.Mboo_2434	arCOG00185	28.6	241	1	221	280	520	4e-17	81.6
GD2_1_scaffold_33_curated_61 [GD2_1_Thaumarchaeota_related_47_42_curated.contigs.fna.faa]	GD2_1_Thaumarchaeota_related_47_42_curated.contigs	243232.MJ_1662	arCOG00185	28	321	14	269	239	551	1.7e-26	112.8
GD2_1_scaffold_33_curated_64 [GD2_1_Thaumarchaeota_related_47_42_curated.contigs.fna.faa]	GD2_1_Thaumarchaeota_related_47_42_curated.contigs	444158.MmarC6_1040	arCOG00185	29.4	279	3	225	252	528	1.2e-26	112.8
GD2_1_scaffold_33_curated_66 [GD2_1_Thaumarchaeota_related_47_42_curated.contigs.fna.faa]	GD2_1_Thaumarchaeota_related_47_42_curated.contigs	323259.Mhun_2311	arCOG00185	32.4	244	1	225	279	519	2.4e-28	119
GD2_1_scaffold_36_curated_31 [GD2_1_Thaumarchaeota_related_47_42_curated.contigs.fna.faa]	GD2_1_Thaumarchaeota_related_47_42_curated.contigs	192952.MM_0911	arCOG00185	32.5	246	7	229	285	525	5.7e-27	114
GD2_1_scaffold_52_curated_60 [GD2_1_Thaumarchaeota_related_47_42_curated.contigs.fna.faa]	GD2_1_Thaumarchaeota_related_47_42_curated.contigs	930945.SiRe_2188	arCOG00185	28.9	204	21	215	377	576	4.6e-19	87.8
GD2_1_scaffold_74_curated_49 [GD2_1_Thaumarchaeota_related_47_42_curated.contigs.fna.faa]	GD2_1_Thaumarchaeota_related_47_42_curated.contigs	573063.Metin_0847	arCOG00185	30	250	6	225	2	247	2.8e-26	111.7
GD2_1_scaffold_74_curated_51 [GD2_1_Thaumarchaeota_related_47_42_curated.contigs.fna.faa]	GD2_1_Thaumarchaeota_related_47_42_curated.contigs	930945.SiRe_2188	arCOG00185	31.2	205	96	287	384	577	2.6e-17	83.2
GD2_1_scaffold_85_curated_39 [GD2_1_Thaumarchaeota_related_47_42_curated.contigs.fna.faa]	GD2_1_Thaumarchaeota_related_47_42_curated.contigs	880724.Metig_0791	arCOG00185	27.2	276	6	228	291	564	1.3e-25	109.8
GD2_1_scaffold_85_curated_55 [GD2_1_Thaumarchaeota_related_47_42_curated.contigs.fna.faa]	GD2_1_Thaumarchaeota_related_47_42_curated.contigs	523846.Mfer_0316	arCOG00185	30.9	249	21	252	290	531	1.3e-21	96.7
GD2_1_scaffold_108_curated_6 [GD2_1_Thaumarchaeota_related_47_42_curated.contigs.fna.faa]	GD2_1_Thaumarchaeota_related_47_42_curated.contigs	304371.MCP_0522	arCOG00185	33.8	240	6	224	283	519	1.3e-31	129.4
GD2_1_scaffold_108_curated_50 [GD2_1_Thaumarchaeota_related_47_42_curated.contigs.fna.faa]	GD2_1_Thaumarchaeota_related_47_42_curated.contigs	573063.Metin_1000	arCOG01579	23.5	264	389	637	3	254	1.9e-12	67.4
GD2_1_scaffold_128_curated_13 [GD2_1_Thaumarchaeota_related_47_42_curated.contigs.fna.faa]	GD2_1_Thaumarchaeota_related_47_42_curated.contigs	351160.LRC527	arCOG00185	30.1	236	8	223	287	519	1.2e-21	96.7
GD2_1_scaffold_128_curated_21 [GD2_1_Thaumarchaeota_related_47_42_curated.contigs.fna.faa]	GD2_1_Thaumarchaeota_related_47_42_curated.contigs	190192.MK1433	arCOG00185	29.6	233	14	234	293	524	6e-29	120.9
GD2_1_scaffold_162_curated_9 [GD2_1_Thaumarchaeota_related_47_42_curated.contigs.fna.faa]	GD2_1_Thaumarchaeota_related_47_42_curated.contigs	79929.MTBMA_c13970	arCOG00185	30	223	20	229	294	512	4.8e-21	94.7
GD2_1_scaffold_162_curated_14 [GD2_1_Thaumarchaeota_related_47_42_curated.contigs.fna.faa]	GD2_1_Thaumarchaeota_related_47_42_curated.contigs	269797.Mbar_A0707	arCOG00185	49.3	75	6	75	286	360	2.8e-12	63.9
GD2_1_scaffold_162_curated_28 [GD2_1_Thaumarchaeota_related_47_42_curated.contigs.fna.faa]	GD2_1_Thaumarchaeota_related_47_42_curated.contigs	190192.MK1433	arCOG00185	30	230	4	221	288	516	2.5e-23	102.4
GD2_1_scaffold_162_curated_29 [GD2_1_Thaumarchaeota_related_47_42_curated.contigs.fna.faa]	GD2_1_Thaumarchaeota_related_47_42_curated.contigs	190192.MK1433	arCOG00185	38.4	224	14	221	298	516	2.5e-34	139
GD2_1_scaffold_162_curated_34 [GD2_1_Thaumarchaeota_related_47_42_curated.contigs.fna.faa]	GD2_1_Thaumarchaeota_related_47_42_curated.contigs	930945.SiRe_2188	arCOG00185	37.2	231	15	233	374	603	3.6e-30	125.2
GD2_1_scaffold_370_curated_27 [GD2_1_Thaumarchaeota_related_47_42_curated.contigs.fna.faa]	GD2_1_Thaumarchaeota_related_47_42_curated.contigs	679926.Mpet_2247	arCOG00185	26	219	14	226	461	673	1.8e-18	85.9
GD2_1_scaffold_394_curated_11 [GD2_1_Thaumarchaeota_related_47_42_curated.contigs.fna.faa]	GD2_1_Thaumarchaeota_related_47_42_curated.contigs	444158.MmarC6_1040	arCOG00185	25.5	533	1	475	5	528	4.7e-36	145.2
GD2_1_scaffold_750_curated_13 [GD2_1_Thaumarchaeota_related_47_42_curated.contigs.fna.faa]	GD2_1_Thaumarchaeota_related_47_42_curated.contigs	679926.Mpet_2247	arCOG00185	31.2	221	357	573	459	671	3.6e-22	99.4
GD2_1_scaffold_750_curated_15 [GD2_1_Thaumarchaeota_related_47_42_curated.contigs.fna.faa]	GD2_1_Thaumarchaeota_related_47_42_curated.contigs	273075.Ta1280	arCOG00185	31.2	208	20	220	303	494	9.9e-19	86.7
GD2_1_scaffold_839_curated_16 [GD2_1_Thaumarchaeota_related_47_42_curated.contigs.fna.faa]	GD2_1_Thaumarchaeota_related_47_42_curated.contigs	930945.SiRe_2188	arCOG00185	39.1	266	2	267	347	609	2.7e-56	211.8
GD2_1_scaffold_839_curated_17 [GD2_1_Thaumarchaeota_related_47_42_curated.contigs.fna.faa]	GD2_1_Thaumarchaeota_related_47_42_curated.contigs	273057.SSO3055	arCOG00185	36.2	320	6	323	7	324	1.5e-59	222.6
GD2_1_scaffold_1054_curated_13 [GD2_1_Thaumarchaeota_related_47_42_curated.contigs.fna.faa]	GD2_1_Thaumarchaeota_related_47_42_curated.contigs	880724.Metig_0791	arCOG00185	24.7	279	30	258	311	584	2.3e-21	95.5
GD2_1_scaffold_1162_curated_12 [GD2_1_Thaumarchaeota_related_47_42_curated.contigs.fna.faa]	GD2_1_Thaumarchaeota_related_47_42_curated.contigs	523846.Mfer_0316	arCOG00185	34	250	1	230	276	525	2.3e-28	119
GD2_1_scaffold_1475_curated_11 [GD2_1_Thaumarchaeota_related_47_42_curated.contigs.fna.faa]	GD2_1_Thaumarchaeota_related_47_42_curated.contigs	523846.Mfer_0316	arCOG00185	28.3	247	4	239	280	518	1.4e-21	96.3
GD2_1_scaffold_1475_curated_12 [GD2_1_Thaumarchaeota_related_47_42_curated.contigs.fna.faa]	GD2_1_Thaumarchaeota_related_47_42_curated.contigs	679926.Mpet_2247	arCOG00185	40	200	20	219	476	673	2.4e-42	165.2
GD2_1_scaffold_1475_curated_21 [GD2_1_Thaumarchaeota_related_47_42_curated.contigs.fna.faa]	GD2_1_Thaumarchaeota_related_47_42_curated.contigs	267377.MMP1630	arCOG00185	30.2	291	9	241	255	540	1.4e-25	109.4
GD2_1_scaffold_1966_curated_3 [GD2_1_Thaumarchaeota_related_47_42_curated.contigs.fna.faa]	GD2_1_Thaumarchaeota_related_47_42_curated.contigs	880724.Metig_0791	arCOG00185	24.7	279	30	258	311	584	2.3e-21	95.5
GD2_1_scaffold_2216_curated_7 [GD2_1_Thaumarchaeota_related_47_42_curated.contigs.fna.faa]	GD2_1_Thaumarchaeota_related_47_42_curated.contigs	634498.mru_0796	arCOG03215	25.1	442	1	416	311	723	1.8e-15	77
GD2_1_scaffold_2489_curated_1 [GD2_1_Thaumarchaeota_related_47_42_curated.contigs.fna.faa]	GD2_1_Thaumarchaeota_related_47_42_curated.contigs	351160.LRC527	arCOG00185	30	80	19	95	431	510	0.00012	40
GD2_1_scaffold_7065_curated_2 [GD2_1_Thaumarchaeota_related_47_42_curated.contigs.fna.faa]	GD2_1_Thaumarchaeota_related_47_42_curated.contigs	521011.Mpal_2572	arCOG03221	44.9	216	10	225	1	209	4.7e-51	194.1
GD2_1_scaffold_7065_curated_6 [GD2_1_Thaumarchaeota_related_47_42_curated.contigs.fna.faa]	GD2_1_Thaumarchaeota_related_47_42_curated.contigs	188937.MA3998	arCOG00185	30.9	246	5	231	290	534	3.8e-28	118.2
GD2_1_scaffold_8090_curated_5 [GD2_1_Thaumarchaeota_related_47_42_curated.contigs.fna.faa]	GD2_1_Thaumarchaeota_related_47_42_curated.contigs	79929.MTBMA_c13970	arCOG00185	32	247	4	229	280	523	1.1e-25	110.2
GD2_1_scaffold_12711_curated_1 [GD2_1_Thaumarchaeota_related_47_42_curated.contigs.fna.faa]	GD2_1_Thaumarchaeota_related_47_42_curated.contigs	190192.MK1189	arCOG00185	27.8	284	8	232	278	559	8.6e-15	73.6
GD2_1_scaffold_14976_curated_2 [GD2_1_Thaumarchaeota_related_47_42_curated.contigs.fna.faa]	GD2_1_Thaumarchaeota_related_47_42_curated.contigs	644281.MFS40622_0695	arCOG00185	36.1	219	16	221	300	518	4.3e-31	128.3
NODE_1_length_147883_cov_32.303_8 [JZ-1.bins.89.final_rm_con_2nd.fna.faa]	JZ-1.bins.89.final_rm_con_2nd	930945.SiRe_2188	arCOG00185	30.7	205	96	287	384	577	6.4e-16	78.6
NODE_1_length_147883_cov_32.303_10 [JZ-1.bins.89.final_rm_con_2nd.fna.faa]	JZ-1.bins.89.final_rm_con_2nd	573063.Metin_0847	arCOG00185	30	250	6	225	2	247	3.7e-26	111.3
NODE_1_length_147883_cov_32.303_85 [JZ-1.bins.89.final_rm_con_2nd.fna.faa]	JZ-1.bins.89.final_rm_con_2nd	351160.LRC527	arCOG00185	27.2	213	14	208	298	510	8.1e-18	83.6
NODE_1_length_147883_cov_32.303_88 [JZ-1.bins.89.final_rm_con_2nd.fna.faa]	JZ-1.bins.89.final_rm_con_2nd	410358.Mlab_0729	arCOG00185	32	244	25	235	21	264	6.9e-25	107.1
NODE_1_length_147883_cov_32.303_97 [JZ-1.bins.89.final_rm_con_2nd.fna.faa]	JZ-1.bins.89.final_rm_con_2nd	679926.Mpet_2247	arCOG00185	41.2	199	21	219	477	673	8.3e-43	166.8
NODE_1_length_147883_cov_32.303_98 [JZ-1.bins.89.final_rm_con_2nd.fna.faa]	JZ-1.bins.89.final_rm_con_2nd	679926.Mpet_2247	arCOG00185	32.9	237	4	239	203	433	1.1e-34	139.8
NODE_2_length_94543_cov_31.2176_20 [JZ-1.bins.89.final_rm_con_2nd.fna.faa]	JZ-1.bins.89.final_rm_con_2nd	573063.Metin_0847	arCOG00185	36.4	239	4	227	281	516	2.9e-35	142.1
NODE_2_length_94543_cov_31.2176_58 [JZ-1.bins.89.final_rm_con_2nd.fna.faa]	JZ-1.bins.89.final_rm_con_2nd	273057.SSO3055	arCOG00185	41.4	333	4	331	7	324	6.7e-55	207.2
NODE_2_length_94543_cov_31.2176_59 [JZ-1.bins.89.final_rm_con_2nd.fna.faa]	JZ-1.bins.89.final_rm_con_2nd	273057.SSO3055	arCOG00185	42.7	255	9	257	362	615	6.6e-53	200.3
NODE_3_length_79316_cov_31.3159_13 [JZ-1.bins.89.final_rm_con_2nd.fna.faa]	JZ-1.bins.89.final_rm_con_2nd	930945.SiRe_2188	arCOG00185	47.3	264	16	276	349	609	6.9e-63	233.8
NODE_3_length_79316_cov_31.3159_14 [JZ-1.bins.89.final_rm_con_2nd.fna.faa]	JZ-1.bins.89.final_rm_con_2nd	273057.SSO3055	arCOG00185	41.2	323	1	319	5	323	4.1e-65	241.1
NODE_3_length_79316_cov_31.3159_18 [JZ-1.bins.89.final_rm_con_2nd.fna.faa]	JZ-1.bins.89.final_rm_con_2nd	930945.SiRe_2188	arCOG00185	39.6	265	5	268	352	609	4.3e-55	207.6
NODE_3_length_79316_cov_31.3159_19 [JZ-1.bins.89.final_rm_con_2nd.fna.faa]	JZ-1.bins.89.final_rm_con_2nd	273057.SSO3055	arCOG00185	41.3	315	5	318	8	320	2.3e-68	251.9
NODE_4_length_64989_cov_32.75_50 [JZ-1.bins.89.final_rm_con_2nd.fna.faa]	JZ-1.bins.89.final_rm_con_2nd	634498.mru_1850	arCOG00185	29.2	250	2	231	282	526	1.1e-22	100.1
NODE_5_length_61102_cov_32.1122_21 [JZ-1.bins.89.final_rm_con_2nd.fna.faa]	JZ-1.bins.89.final_rm_con_2nd	679926.Mpet_2247	arCOG00185	27	189	1	186	493	671	3.2e-07	48.1
NODE_7_length_56377_cov_33.0766_2 [JZ-1.bins.89.final_rm_con_2nd.fna.faa]	JZ-1.bins.89.final_rm_con_2nd	456442.Mboo_2438	arCOG02679	24.5	274	5	270	151	402	2.3e-08	52.4
NODE_7_length_56377_cov_33.0766_54 [JZ-1.bins.89.final_rm_con_2nd.fna.faa]	JZ-1.bins.89.final_rm_con_2nd	190192.MK1189	arCOG00185	29.8	228	21	229	25	245	3.2e-20	91.7
NODE_10_length_53689_cov_30.1441_5 [JZ-1.bins.89.final_rm_con_2nd.fna.faa]	JZ-1.bins.89.final_rm_con_2nd	420247.Msm_1698	arCOG00185	29.2	243	470	692	2	241	2.3e-23	103.6
NODE_10_length_53689_cov_30.1441_12 [JZ-1.bins.89.final_rm_con_2nd.fna.faa]	JZ-1.bins.89.final_rm_con_2nd	351160.LRC527	arCOG00185	26.2	256	2	233	275	525	9.4e-20	90.1
NODE_10_length_53689_cov_30.1441_13 [JZ-1.bins.89.final_rm_con_2nd.fna.faa]	JZ-1.bins.89.final_rm_con_2nd	339860.Msp_0393	arCOG00185	28.4	264	356	579	4	259	7.2e-23	101.7
NODE_10_length_53689_cov_30.1441_14 [JZ-1.bins.89.final_rm_con_2nd.fna.faa]	JZ-1.bins.89.final_rm_con_2nd	420247.Msm_1698	arCOG00185	30.2	245	339	560	2	241	7e-23	101.7
NODE_10_length_53689_cov_30.1441_26 [JZ-1.bins.89.final_rm_con_2nd.fna.faa]	JZ-1.bins.89.final_rm_con_2nd	269797.Mbar_A0707	arCOG00185	29.7	232	5	216	285	516	1.1e-19	90.1
NODE_10_length_53689_cov_30.1441_47 [JZ-1.bins.89.final_rm_con_2nd.fna.faa]	JZ-1.bins.89.final_rm_con_2nd	679926.Mpet_1904	arCOG00185	29.9	234	7	225	289	519	3.3e-25	108.6
NODE_11_length_44014_cov_31.9988_31 [JZ-1.bins.89.final_rm_con_2nd.fna.faa]	JZ-1.bins.89.final_rm_con_2nd	273075.Ta1280	arCOG00185	31.4	210	20	220	303	494	7.1e-17	80.5
NODE_11_length_44014_cov_31.9988_33 [JZ-1.bins.89.final_rm_con_2nd.fna.faa]	JZ-1.bins.89.final_rm_con_2nd	420247.Msm_1698	arCOG00185	31.3	246	406	633	22	251	9.1e-24	104.8
NODE_13_length_36665_cov_30.5894_6 [JZ-1.bins.89.final_rm_con_2nd.fna.faa]	JZ-1.bins.89.final_rm_con_2nd	523846.Mfer_0316	arCOG00185	33.1	239	2	221	278	515	6.7e-32	131
NODE_13_length_36665_cov_30.5894_7 [JZ-1.bins.89.final_rm_con_2nd.fna.faa]	JZ-1.bins.89.final_rm_con_2nd	868132.Metbo_0995	arCOG00185	29.6	314	15	304	6	308	1e-24	107.1
NODE_14_length_36177_cov_34.6569_9 [JZ-1.bins.89.final_rm_con_2nd.fna.faa]	JZ-1.bins.89.final_rm_con_2nd	351160.LRC527	arCOG00185	34.1	229	43	255	300	522	6.9e-26	110.9
NODE_15_length_35552_cov_31.6891_7 [JZ-1.bins.89.final_rm_con_2nd.fna.faa]	JZ-1.bins.89.final_rm_con_2nd	868132.Metbo_0995	arCOG00185	24.6	536	21	486	7	535	1.8e-30	126.7
NODE_16_length_33549_cov_32.5531_34 [JZ-1.bins.89.final_rm_con_2nd.fna.faa]	JZ-1.bins.89.final_rm_con_2nd	339860.Msp_0393	arCOG00185	24.5	273	3	245	2	258	2.3e-18	85.5
NODE_16_length_33549_cov_32.5531_35 [JZ-1.bins.89.final_rm_con_2nd.fna.faa]	JZ-1.bins.89.final_rm_con_2nd	868131.MSWAN_1240	arCOG00185	23.4	295	1	227	264	558	2.7e-18	85.1
NODE_27_length_12487_cov_31.9383_1 [JZ-1.bins.89.final_rm_con_2nd.fna.faa]	JZ-1.bins.89.final_rm_con_2nd	547558.Mmah_1961	arCOG00185	32.4	111	4	106	260	370	2.2e-10	57.8
NODE_30_length_10643_cov_67.975_7 [JZ-1.bins.89.final_rm_con_2nd.fna.faa]	JZ-1.bins.89.final_rm_con_2nd	273057.SSO3055	arCOG00185	41.9	327	1	323	5	327	7.5e-67	246.9
NODE_30_length_10643_cov_67.975_8 [JZ-1.bins.89.final_rm_con_2nd.fna.faa]	JZ-1.bins.89.final_rm_con_2nd	930945.SiRe_2188	arCOG00185	45.8	262	3	263	349	609	3.6e-61	228
NODE_42_length_7511_cov_82.3736_8 [JZ-1.bins.89.final_rm_con_2nd.fna.faa]	JZ-1.bins.89.final_rm_con_2nd	880724.Metig_0484	arCOG00185	29.3	242	4	227	280	518	8.4e-23	100.5
NODE_47_length_6949_cov_28.1353_5 [JZ-1.bins.89.final_rm_con_2nd.fna.faa]	JZ-1.bins.89.final_rm_con_2nd	679926.Mpet_1904	arCOG00185	30.5	220	21	225	303	519	2.5e-25	109
NODE_85_length_3470_cov_20.2181_3 [JZ-1.bins.89.final_rm_con_2nd.fna.faa]	JZ-1.bins.89.final_rm_con_2nd	679926.Mpet_2247	arCOG00185	27.8	216	10	220	461	673	9.3e-22	97.1
NODE_97_length_2960_cov_28.2058_7 [JZ-1.bins.89.final_rm_con_2nd.fna.faa]	JZ-1.bins.89.final_rm_con_2nd	187420.MTH1015	arCOG00185	37.3	102	1	102	432	533	5.4e-14	70.5
NODE_2_length_37785_cov_0.95815_4 [JZ-2.bins.136.final.fna.faa]	JZ-2.bins.136.final	190192.MK1432	arCOG04853	56.4	39	71	108	130	168	0.00024	37.7
NODE_8_length_28276_cov_0.917759_9 [JZ-2.bins.136.final.fna.faa]	JZ-2.bins.136.final	339860.Msp_0439	arCOG00185	25.4	307	99	387	32	315	1e-16	81.3
NODE_8_length_28276_cov_0.917759_11 [JZ-2.bins.136.final.fna.faa]	JZ-2.bins.136.final	187420.MTH1015	arCOG00185	30.8	237	25	226	26	257	4.5e-24	104.4
NODE_9_length_25792_cov_0.789363_15 [JZ-2.bins.136.final.fna.faa]	JZ-2.bins.136.final	426368.MmarC7_0877	arCOG00185	26.2	240	7	224	2	230	4.8e-18	84.7
NODE_10_length_25128_cov_0.919363_20 [JZ-2.bins.136.final.fna.faa]	JZ-2.bins.136.final	351160.LRC527	arCOG00185	27.7	213	12	207	298	510	2.7e-18	85.5
NODE_11_length_24750_cov_0.824108_21 [JZ-2.bins.136.final.fna.faa]	JZ-2.bins.136.final	573063.Metin_1000	arCOG01579	32.9	146	412	544	78	222	4.5e-16	79.3
NODE_14_length_23458_cov_0.813081_10 [JZ-2.bins.136.final.fna.faa]	JZ-2.bins.136.final	187420.MTH151	arCOG00185	31.1	244	8	236	23	263	5e-26	110.9
NODE_14_length_23458_cov_0.813081_15 [JZ-2.bins.136.final.fna.faa]	JZ-2.bins.136.final	273057.SSO3055	arCOG00185	31.9	251	8	242	20	270	5.1e-29	121.3
NODE_18_length_20623_cov_0.875829_2 [JZ-2.bins.136.final.fna.faa]	JZ-2.bins.136.final	269797.Mbar_A0707	arCOG00185	32.4	244	1	226	285	527	1.3e-28	119.8
NODE_18_length_20623_cov_0.875829_22 [JZ-2.bins.136.final.fna.faa]	JZ-2.bins.136.final	868132.Metbo_0508	arCOG00185	28.1	231	443	655	246	470	1.5e-16	81.3
NODE_25_length_17807_cov_0.835238_6 [JZ-2.bins.136.final.fna.faa]	JZ-2.bins.136.final	1110509.Mhar_1764	arCOG00640	27.6	286	32	310	35	296	3.2e-15	75.5
NODE_27_length_17667_cov_0.862429_14 [JZ-2.bins.136.final.fna.faa]	JZ-2.bins.136.final	243232.MJ_0501	arCOG04894	31.6	193	12	195	13	197	3.7e-24	104.4
NODE_27_length_17667_cov_0.862429_15 [JZ-2.bins.136.final.fna.faa]	JZ-2.bins.136.final	523846.Mfer_0316	arCOG00185	30.1	256	5	237	280	531	2.9e-26	112.1
NODE_40_length_15277_cov_0.957558_13 [JZ-2.bins.136.final.fna.faa]	JZ-2.bins.136.final	634498.mru_1850	arCOG00185	29.4	214	24	225	309	521	3.4e-16	78.2
NODE_40_length_15277_cov_0.957558_14 [JZ-2.bins.136.final.fna.faa]	JZ-2.bins.136.final	406327.Mevan_0939	arCOG00185	28.5	249	5	242	3	234	4.8e-21	94.4
NODE_41_length_15056_cov_0.867439_8 [JZ-2.bins.136.final.fna.faa]	JZ-2.bins.136.final	351160.LRC527	arCOG00185	31.5	235	53	270	291	517	1.6e-22	99.8
NODE_43_length_14654_cov_0.855579_4 [JZ-2.bins.136.final.fna.faa]	JZ-2.bins.136.final	267377.MMP1630	arCOG00185	33.2	274	6	224	254	525	1.2e-29	122.9
NODE_47_length_14101_cov_0.948977_4 [JZ-2.bins.136.final.fna.faa]	JZ-2.bins.136.final	259564.Mbur_1651	arCOG00185	33.2	250	4	234	2	243	1.8e-24	105.9
NODE_47_length_14101_cov_0.948977_5 [JZ-2.bins.136.final.fna.faa]	JZ-2.bins.136.final	679926.Mpet_2247	arCOG00185	40.8	213	4	216	462	673	5.2e-45	174.1
NODE_67_length_10554_cov_0.725041_10 [JZ-2.bins.136.final.fna.faa]	JZ-2.bins.136.final	579137.Metvu_1123	arCOG00185	30.6	252	1	213	1	252	1.5e-24	105.9
NODE_79_length_9026_cov_0.992246_2 [JZ-2.bins.136.final.fna.faa]	JZ-2.bins.136.final	420247.Msm_1698	arCOG00185	30.5	223	15	218	18	237	1.6e-25	109.8
NODE_79_length_9026_cov_0.992246_3 [JZ-2.bins.136.final.fna.faa]	JZ-2.bins.136.final	190192.MK1433	arCOG00185	33.3	219	14	218	298	513	3e-32	132.1
NODE_104_length_7530_cov_0.825746_6 [JZ-2.bins.136.final.fna.faa]	JZ-2.bins.136.final	1110509.Mhar_1407	arCOG00185	33.1	254	4	245	275	522	6.9e-28	117.5
NODE_110_length_7148_cov_0.716849_4 [JZ-2.bins.136.final.fna.faa]	JZ-2.bins.136.final	187420.MTH151	arCOG00185	26.8	295	6	230	283	574	2.3e-18	85.9
NODE_118_length_6534_cov_0.73248_2 [JZ-2.bins.136.final.fna.faa]	JZ-2.bins.136.final	323259.Mhun_2311	arCOG00185	21.3	249	979	1182	4	250	4.9e-07	50.1
NODE_121_length_6206_cov_0.742885_5 [JZ-2.bins.136.final.fna.faa]	JZ-2.bins.136.final	192952.MM_0911	arCOG00185	32	241	4	224	286	525	1e-28	120.2
NODE_124_length_5976_cov_0.873825_2 [JZ-2.bins.136.final.fna.faa]	JZ-2.bins.136.final	930945.SiRe_2188	arCOG00185	27.1	221	388	595	377	592	2.3e-16	80.1
NODE_124_length_5976_cov_0.873825_4 [JZ-2.bins.136.final.fna.faa]	JZ-2.bins.136.final	273075.Ta1280	arCOG00185	31.4	207	20	219	303	493	4.6e-16	77.8
NODE_129_length_5789_cov_0.705404_3 [JZ-2.bins.136.final.fna.faa]	JZ-2.bins.136.final	267377.MMP1630	arCOG00185	25	533	12	478	8	525	2.6e-34	139.4
NODE_137_length_5565_cov_0.755976_3 [JZ-2.bins.136.final.fna.faa]	JZ-2.bins.136.final	410358.Mlab_0555	arCOG00185	24.8	242	1	227	317	556	5.3e-19	87.8
NODE_163_length_4040_cov_0.994889_1 [JZ-2.bins.136.final.fna.faa]	JZ-2.bins.136.final	190192.MK1189	arCOG00185	28.1	303	6	246	266	568	1e-20	93.6
NODE_167_length_3910_cov_0.628866_2 [JZ-2.bins.136.final.fna.faa]	JZ-2.bins.136.final	420247.Msm_1698	arCOG00185	30.2	245	343	565	2	241	2e-22	100.1
NODE_179_length_3439_cov_0.577597_5 [JZ-2.bins.136.final.fna.faa]	JZ-2.bins.136.final	420247.Msm_1698	arCOG00185	42.1	95	3	95	153	247	4e-16	76.6
NODE_200_length_2988_cov_0.961901_2 [JZ-2.bins.136.final.fna.faa]	JZ-2.bins.136.final	351160.LRC527	arCOG00185	30.9	220	19	222	302	518	4.2e-22	97.8
NODE_5644_length_3476_cov_125.01_4 [JZZ.bins.4.final.arc.2nd.fna.faa]	JZZ.bins.4.final.arc.2nd	420247.Msm_1698	arCOG00185	30.7	241	8	224	6	243	7.4e-27	113.6
NODE_2566_length_8173_cov_107.766_10 [JZZ.bins.4.final.arc.2nd.fna.faa]	JZZ.bins.4.final.arc.2nd	523846.Mfer_0316	arCOG00185	32.3	257	1	233	276	528	5e-28	117.9
NODE_5643_length_3476_cov_116.347_4 [JZZ.bins.4.final.arc.2nd.fna.faa]	JZZ.bins.4.final.arc.2nd	420247.Msm_1698	arCOG00185	31.1	241	8	224	6	243	9.7e-27	113.2
NODE_5417_length_3626_cov_127.531_3 [JZZ.bins.4.final.arc.2nd.fna.faa]	JZZ.bins.4.final.arc.2nd	339860.Msp_0439	arCOG00185	41.5	82	2	82	461	542	5.9e-12	63.2
NODE_759_length_25767_cov_151.989_14 [JZZ.bins.4.final.arc.2nd.fna.faa]	JZZ.bins.4.final.arc.2nd	679901.Mzhil_0368	arCOG00185	28.9	253	20	253	20	264	2.1e-19	89
NODE_264_length_54520_cov_159.8_9 [JZZ.bins.4.final.arc.2nd.fna.faa]	JZZ.bins.4.final.arc.2nd	190192.MK1433	arCOG00185	32.2	242	4	232	280	520	1.9e-30	125.9
NODE_264_length_54520_cov_159.8_50 [JZZ.bins.4.final.arc.2nd.fna.faa]	JZZ.bins.4.final.arc.2nd	523846.Mfer_0316	arCOG00185	28.3	258	4	247	280	529	9.4e-21	93.6
NODE_264_length_54520_cov_159.8_51 [JZZ.bins.4.final.arc.2nd.fna.faa]	JZZ.bins.4.final.arc.2nd	679926.Mpet_2247	arCOG00185	43	200	20	219	476	673	3.4e-44	171.4
NODE_264_length_54520_cov_159.8_61 [JZZ.bins.4.final.arc.2nd.fna.faa]	JZZ.bins.4.final.arc.2nd	267377.MMP1630	arCOG00185	29.2	291	9	241	255	540	1.8e-25	109
NODE_816_length_24458_cov_145.112_3 [JZZ.bins.4.final.arc.2nd.fna.faa]	JZZ.bins.4.final.arc.2nd	679926.Mpet_1904	arCOG00185	30.9	220	21	225	303	519	8.7e-26	110.5
NODE_312_length_48573_cov_158.985_14 [JZZ.bins.4.final.arc.2nd.fna.faa]	JZZ.bins.4.final.arc.2nd	930945.SiRe_2188	arCOG00185	27.5	204	96	287	384	577	1.1e-15	77.8
NODE_312_length_48573_cov_158.985_16 [JZZ.bins.4.final.arc.2nd.fna.faa]	JZZ.bins.4.final.arc.2nd	573063.Metin_0847	arCOG00185	30.4	250	6	225	2	247	8.8e-28	116.7
NODE_1005_length_20507_cov_154.134_19 [JZZ.bins.4.final.arc.2nd.fna.faa]	JZZ.bins.4.final.arc.2nd	880724.Metig_0484	arCOG00185	29.3	242	4	227	280	518	8.4e-23	100.5
NODE_3410_length_6159_cov_152.136_3 [JZZ.bins.4.final.arc.2nd.fna.faa]	JZZ.bins.4.final.arc.2nd	679926.Mpet_2247	arCOG00185	27.8	216	10	220	461	673	9.3e-22	97.1
NODE_910_length_22190_cov_149.68_8 [JZZ.bins.4.final.arc.2nd.fna.faa]	JZZ.bins.4.final.arc.2nd	192952.MM_0911	arCOG00185	35	246	43	266	283	525	7.5e-31	127.1
NODE_632_length_29725_cov_153.665_31 [JZZ.bins.4.final.arc.2nd.fna.faa]	JZZ.bins.4.final.arc.2nd	339860.Msp_0393	arCOG00185	24.2	273	3	245	2	258	3.3e-17	81.6
NODE_632_length_29725_cov_153.665_32 [JZZ.bins.4.final.arc.2nd.fna.faa]	JZZ.bins.4.final.arc.2nd	679926.Mpet_2247	arCOG00185	33.3	216	12	217	215	426	1.6e-18	85.9
NODE_269_length_53713_cov_152.085_4 [JZZ.bins.4.final.arc.2nd.fna.faa]	JZZ.bins.4.final.arc.2nd	190192.MK1433	arCOG00185	33.6	235	6	221	285	516	6.3e-30	124.4
NODE_269_length_53713_cov_152.085_5 [JZZ.bins.4.final.arc.2nd.fna.faa]	JZZ.bins.4.final.arc.2nd	868131.MSWAN_1240	arCOG00185	28.9	304	4	277	2	301	4.6e-25	108.2
NODE_452_length_37965_cov_138.579_30 [JZZ.bins.4.final.arc.2nd.fna.faa]	JZZ.bins.4.final.arc.2nd	351160.LRC527	arCOG00185	27.1	247	7	232	281	525	2.5e-20	92
NODE_452_length_37965_cov_138.579_31 [JZZ.bins.4.final.arc.2nd.fna.faa]	JZZ.bins.4.final.arc.2nd	351160.LRC527	arCOG00185	30.5	266	334	577	261	519	4.2e-23	102.4
NODE_452_length_37965_cov_138.579_32 [JZZ.bins.4.final.arc.2nd.fna.faa]	JZZ.bins.4.final.arc.2nd	634498.mru_1262	arCOG00185	28.3	247	307	538	2	241	3.1e-20	92.8
NODE_228_length_60033_cov_153.318_36 [JZZ.bins.4.final.arc.2nd.fna.faa]	JZZ.bins.4.final.arc.2nd	521011.Mpal_2344	arCOG00185	33.5	224	23	226	305	525	1.4e-22	99.8
NODE_228_length_60033_cov_153.318_42 [JZZ.bins.4.final.arc.2nd.fna.faa]	JZZ.bins.4.final.arc.2nd	456442.Mboo_2438	arCOG02679	26.3	270	5	270	151	402	3.6e-09	55.1
NODE_593_length_31271_cov_150.683_18 [JZZ.bins.4.final.arc.2nd.fna.faa]	JZZ.bins.4.final.arc.2nd	880724.Metig_0791	arCOG00185	27.2	276	6	228	291	564	4.9e-25	107.8
NODE_542_length_33236_cov_155.007_3 [JZZ.bins.4.final.arc.2nd.fna.faa]	JZZ.bins.4.final.arc.2nd	420247.Msm_1698	arCOG00185	29.7	246	376	603	22	251	9.5e-23	101.3
NODE_542_length_33236_cov_155.007_5 [JZZ.bins.4.final.arc.2nd.fna.faa]	JZZ.bins.4.final.arc.2nd	273075.Ta1280	arCOG00185	31.9	210	20	220	303	494	4.1e-17	81.3
NODE_855_length_23634_cov_157.277_24 [JZZ.bins.4.final.arc.2nd.fna.faa]	JZZ.bins.4.final.arc.2nd	351160.LRC527	arCOG00185	34.4	256	12	244	273	522	2.5e-28	119
NODE_108_length_89024_cov_152.8_23 [JZZ.bins.4.final.arc.2nd.fna.faa]	JZZ.bins.4.final.arc.2nd	930945.SiRe_2188	arCOG00185	45.8	262	3	263	349	609	3.6e-61	228
NODE_108_length_89024_cov_152.8_24 [JZZ.bins.4.final.arc.2nd.fna.faa]	JZZ.bins.4.final.arc.2nd	273057.SSO3055	arCOG00185	41.9	327	1	323	5	327	7.5e-67	246.9
NODE_108_length_89024_cov_152.8_90 [JZZ.bins.4.final.arc.2nd.fna.faa]	JZZ.bins.4.final.arc.2nd	420247.Msm_1252	arCOG01579	26.4	125	444	565	108	232	1.5e-09	57.8
NODE_46_length_130200_cov_154.682_108 [JZZ.bins.4.final.arc.2nd.fna.faa]	JZZ.bins.4.final.arc.2nd	273057.SSO3055	arCOG00185	36.4	308	2	308	7	307	1.5e-51	196.1
NODE_46_length_130200_cov_154.682_109 [JZZ.bins.4.final.arc.2nd.fna.faa]	JZZ.bins.4.final.arc.2nd	930945.SiRe_2188	arCOG00185	42	257	1	250	353	607	7.1e-52	196.8
QC4_scaffold_54_curated_5 [QC4_Thaumarchaeota_related_43_77_curated.contigs.fna.faa]	QC4_Thaumarchaeota_related_43_77_curated.contigs	523846.Mfer_0316	arCOG00185	24.6	504	96	533	26	503	4.8e-19	89
QC4_scaffold_54_curated_7 [QC4_Thaumarchaeota_related_43_77_curated.contigs.fna.faa]	QC4_Thaumarchaeota_related_43_77_curated.contigs	573063.Metin_0847	arCOG00185	30.4	250	6	225	2	247	5.6e-27	114
QC4_scaffold_54_curated_76 [QC4_Thaumarchaeota_related_43_77_curated.contigs.fna.faa]	QC4_Thaumarchaeota_related_43_77_curated.contigs	351160.LRC527	arCOG00185	27.6	217	14	212	298	514	9.6e-19	86.7
QC4_scaffold_54_curated_79 [QC4_Thaumarchaeota_related_43_77_curated.contigs.fna.faa]	QC4_Thaumarchaeota_related_43_77_curated.contigs	573063.Metin_0847	arCOG00185	30.3	244	28	241	19	262	4e-25	107.8
QC4_scaffold_54_curated_88 [QC4_Thaumarchaeota_related_43_77_curated.contigs.fna.faa]	QC4_Thaumarchaeota_related_43_77_curated.contigs	679926.Mpet_2247	arCOG00185	40.7	199	21	219	477	673	1.1e-42	166.4
QC4_scaffold_54_curated_89 [QC4_Thaumarchaeota_related_43_77_curated.contigs.fna.faa]	QC4_Thaumarchaeota_related_43_77_curated.contigs	679926.Mpet_2247	arCOG00185	31.2	276	4	276	203	468	4.7e-36	144.4
QC4_scaffold_138_curated_45 [QC4_Thaumarchaeota_related_43_77_curated.contigs.fna.faa]	QC4_Thaumarchaeota_related_43_77_curated.contigs	339860.Msp_0439	arCOG00185	26.9	312	1	275	1	305	8.9e-22	97.1
QC4_scaffold_138_curated_73 [QC4_Thaumarchaeota_related_43_77_curated.contigs.fna.faa]	QC4_Thaumarchaeota_related_43_77_curated.contigs	930945.SiRe_2188	arCOG00185	31.3	233	6	228	353	584	3.4e-26	111.7
QC4_scaffold_168_curated_56 [QC4_Thaumarchaeota_related_43_77_curated.contigs.fna.faa]	QC4_Thaumarchaeota_related_43_77_curated.contigs	547558.Mmah_1856	arCOG00185	23.9	276	4	232	7	269	4.6e-16	77.8
QC4_scaffold_283_curated_58 [QC4_Thaumarchaeota_related_43_77_curated.contigs.fna.faa]	QC4_Thaumarchaeota_related_43_77_curated.contigs	351160.LRC527	arCOG00185	27.6	250	6	233	278	525	4.2e-20	91.3
QC4_scaffold_283_curated_59 [QC4_Thaumarchaeota_related_43_77_curated.contigs.fna.faa]	QC4_Thaumarchaeota_related_43_77_curated.contigs	351160.LRC527	arCOG00185	28.6	255	350	586	268	519	2.6e-20	93.2
QC4_scaffold_283_curated_60 [QC4_Thaumarchaeota_related_43_77_curated.contigs.fna.faa]	QC4_Thaumarchaeota_related_43_77_curated.contigs	420247.Msm_1698	arCOG00185	29.8	245	364	585	2	241	3.3e-23	102.8
QC4_scaffold_501_curated_47 [QC4_Thaumarchaeota_related_43_77_curated.contigs.fna.faa]	QC4_Thaumarchaeota_related_43_77_curated.contigs	456442.Mboo_2438	arCOG02679	30	60	5	64	151	210	3.7e-05	40
QC4_scaffold_545_curated_1 [QC4_Thaumarchaeota_related_43_77_curated.contigs.fna.faa]	QC4_Thaumarchaeota_related_43_77_curated.contigs	273057.SSO3055	arCOG00185	38.1	139	2	140	130	267	2.5e-25	107.8
QC4_scaffold_706_curated_20 [QC4_Thaumarchaeota_related_43_77_curated.contigs.fna.faa]	QC4_Thaumarchaeota_related_43_77_curated.contigs	868132.Metbo_0995	arCOG00185	23.6	542	21	493	7	542	7.5e-29	121.3
QC4_scaffold_1124_curated_1 [QC4_Thaumarchaeota_related_43_77_curated.contigs.fna.faa]	QC4_Thaumarchaeota_related_43_77_curated.contigs	323259.Mhun_2311	arCOG00185	34.7	219	1	204	304	519	1.5e-27	116.3
QC4_scaffold_1124_curated_8 [QC4_Thaumarchaeota_related_43_77_curated.contigs.fna.faa]	QC4_Thaumarchaeota_related_43_77_curated.contigs	187420.MTH1865	arCOG04900	33.3	72	58	126	446	517	3.2e-05	40.8
QC4_scaffold_1124_curated_21 [QC4_Thaumarchaeota_related_43_77_curated.contigs.fna.faa]	QC4_Thaumarchaeota_related_43_77_curated.contigs	269797.Mbar_A0707	arCOG00185	30	237	1	216	281	516	1.3e-20	93.2
QC4_scaffold_1389_curated_17 [QC4_Thaumarchaeota_related_43_77_curated.contigs.fna.faa]	QC4_Thaumarchaeota_related_43_77_curated.contigs	273057.SSO3055	arCOG00185	41.7	312	4	310	7	305	2.8e-53	201.8
QC4_scaffold_1389_curated_18 [QC4_Thaumarchaeota_related_43_77_curated.contigs.fna.faa]	QC4_Thaumarchaeota_related_43_77_curated.contigs	273057.SSO3055	arCOG00185	36.3	135	9	138	362	496	2e-16	78.2
QC4_scaffold_1835_curated_18 [QC4_Thaumarchaeota_related_43_77_curated.contigs.fna.faa]	QC4_Thaumarchaeota_related_43_77_curated.contigs	679926.Mpet_1904	arCOG00185	29.7	239	7	230	284	521	5.7e-27	114.4
QC4_scaffold_3264_curated_1 [QC4_Thaumarchaeota_related_43_77_curated.contigs.fna.faa]	QC4_Thaumarchaeota_related_43_77_curated.contigs	79929.MTBMA_c13970	arCOG00185	32.2	214	2	202	302	515	1.2e-18	86.3
QC4_scaffold_4934_curated_4 [QC4_Thaumarchaeota_related_43_77_curated.contigs.fna.faa]	QC4_Thaumarchaeota_related_43_77_curated.contigs	679901.Mzhil_0368	arCOG00185	30.9	249	20	253	20	264	4.2e-20	91.3
QC4_scaffold_7565_curated_5 [QC4_Thaumarchaeota_related_43_77_curated.contigs.fna.faa]	QC4_Thaumarchaeota_related_43_77_curated.contigs	679926.Mpet_2247	arCOG00185	32.7	220	12	216	215	426	1.6e-18	85.9
QC4_scaffold_7565_curated_6 [QC4_Thaumarchaeota_related_43_77_curated.contigs.fna.faa]	QC4_Thaumarchaeota_related_43_77_curated.contigs	880724.Metig_0484	arCOG00185	28.4	236	15	243	296	516	1.6e-19	89.4
QC4_scaffold_157_curated_12 [QC4_Thaumarchaeota_related_48_22_curated.contigs.fna.faa]	QC4_Thaumarchaeota_related_48_22_curated.contigs	456442.Mboo_2434	arCOG00185	32.2	180	1	161	280	459	6.4e-14	70.1
QC4_scaffold_157_curated_13 [QC4_Thaumarchaeota_related_48_22_curated.contigs.fna.faa]	QC4_Thaumarchaeota_related_48_22_curated.contigs	426368.MmarC7_0877	arCOG00185	35.3	119	60	175	417	534	4.7e-11	61.2
QC4_scaffold_157_curated_31 [QC4_Thaumarchaeota_related_48_22_curated.contigs.fna.faa]	QC4_Thaumarchaeota_related_48_22_curated.contigs	420247.Msm_1698	arCOG00185	29.2	243	479	701	2	241	3e-23	103.2
QC4_scaffold_157_curated_33 [QC4_Thaumarchaeota_related_48_22_curated.contigs.fna.faa]	QC4_Thaumarchaeota_related_48_22_curated.contigs	420247.Msm_1698	arCOG00185	31.2	234	321	535	15	243	3e-23	102.8
QC4_scaffold_157_curated_34 [QC4_Thaumarchaeota_related_48_22_curated.contigs.fna.faa]	QC4_Thaumarchaeota_related_48_22_curated.contigs	647113.Metok_0237	arCOG00185	26.6	256	339	578	264	518	3.9e-21	95.9
QC4_scaffold_184_curated_50 [QC4_Thaumarchaeota_related_48_22_curated.contigs.fna.faa]	QC4_Thaumarchaeota_related_48_22_curated.contigs	351160.LRC527	arCOG00185	28.9	249	6	230	281	525	1.7e-21	95.9
QC4_scaffold_230_curated_59 [QC4_Thaumarchaeota_related_48_22_curated.contigs.fna.faa]	QC4_Thaumarchaeota_related_48_22_curated.contigs	880724.Metig_0791	arCOG00185	27.2	276	6	228	291	564	1.3e-25	109.8
QC4_scaffold_262_curated_37 [QC4_Thaumarchaeota_related_48_22_curated.contigs.fna.faa]	QC4_Thaumarchaeota_related_48_22_curated.contigs	304371.MCP_0522	arCOG00185	32	241	4	225	280	519	4.4e-27	114.4
QC4_scaffold_330_curated_53 [QC4_Thaumarchaeota_related_48_22_curated.contigs.fna.faa]	QC4_Thaumarchaeota_related_48_22_curated.contigs	573063.Metin_0847	arCOG00185	30	250	6	225	2	247	2.8e-26	111.7
QC4_scaffold_330_curated_55 [QC4_Thaumarchaeota_related_48_22_curated.contigs.fna.faa]	QC4_Thaumarchaeota_related_48_22_curated.contigs	930945.SiRe_2188	arCOG00185	30.7	205	96	287	384	577	4.5e-17	82.4
QC4_scaffold_447_curated_45 [QC4_Thaumarchaeota_related_48_22_curated.contigs.fna.faa]	QC4_Thaumarchaeota_related_48_22_curated.contigs	644281.MFS40622_0695	arCOG00185	36.1	219	16	221	300	518	7.3e-31	127.5
QC4_scaffold_533_curated_5 [QC4_Thaumarchaeota_related_48_22_curated.contigs.fna.faa]	QC4_Thaumarchaeota_related_48_22_curated.contigs	523846.Mfer_0316	arCOG00185	27.5	258	13	244	290	531	2.4e-20	92.4
QC4_scaffold_641_curated_14 [QC4_Thaumarchaeota_related_48_22_curated.contigs.fna.faa]	QC4_Thaumarchaeota_related_48_22_curated.contigs	679926.Mpet_2247	arCOG00185	26.5	219	14	226	461	673	2.1e-19	89
QC4_scaffold_865_curated_17 [QC4_Thaumarchaeota_related_48_22_curated.contigs.fna.faa]	QC4_Thaumarchaeota_related_48_22_curated.contigs	406327.Mevan_0939	arCOG00185	31.8	151	9	151	3	147	1.2e-13	69.3
QC4_scaffold_865_curated_18 [QC4_Thaumarchaeota_related_48_22_curated.contigs.fna.faa]	QC4_Thaumarchaeota_related_48_22_curated.contigs	444158.MmarC6_1040	arCOG00185	25.7	538	9	485	3	528	2.8e-36	146
QC4_scaffold_1230_curated_22 [QC4_Thaumarchaeota_related_48_22_curated.contigs.fna.faa]	QC4_Thaumarchaeota_related_48_22_curated.contigs	880724.Metig_0791	arCOG00185	24.7	279	30	258	311	584	3.8e-21	94.7
QC4_scaffold_1362_curated_24 [QC4_Thaumarchaeota_related_48_22_curated.contigs.fna.faa]	QC4_Thaumarchaeota_related_48_22_curated.contigs	679901.Mzhil_0368	arCOG00185	29.8	248	20	253	20	264	1.6e-19	89.4
QC4_scaffold_1672_curated_15 [QC4_Thaumarchaeota_related_48_22_curated.contigs.fna.faa]	QC4_Thaumarchaeota_related_48_22_curated.contigs	190192.MK1433	arCOG00185	29.6	233	14	234	293	524	6e-29	120.9
QC4_scaffold_1820_curated_12 [QC4_Thaumarchaeota_related_48_22_curated.contigs.fna.faa]	QC4_Thaumarchaeota_related_48_22_curated.contigs	930945.SiRe_2188	arCOG00185	37.7	231	15	233	374	603	1.5e-31	129.8
QC4_scaffold_2590_curated_4 [QC4_Thaumarchaeota_related_48_22_curated.contigs.fna.faa]	QC4_Thaumarchaeota_related_48_22_curated.contigs	79929.MTBMA_c06010	arCOG00185	32.3	235	355	569	2	234	5e-21	95.9
QC4_scaffold_2625_curated_9 [QC4_Thaumarchaeota_related_48_22_curated.contigs.fna.faa]	QC4_Thaumarchaeota_related_48_22_curated.contigs	192952.MM_0944	arCOG00185	29.7	239	20	246	29	259	2.6e-23	102.1
QC4_scaffold_2625_curated_10 [QC4_Thaumarchaeota_related_48_22_curated.contigs.fna.faa]	QC4_Thaumarchaeota_related_48_22_curated.contigs	679926.Mpet_2247	arCOG00185	40	200	20	219	476	673	1.9e-42	165.6
QC4_scaffold_2625_curated_19 [QC4_Thaumarchaeota_related_48_22_curated.contigs.fna.faa]	QC4_Thaumarchaeota_related_48_22_curated.contigs	267377.MMP1630	arCOG00185	29.9	291	9	241	255	540	1.8e-25	109
QC4_scaffold_2861_curated_9 [QC4_Thaumarchaeota_related_48_22_curated.contigs.fna.faa]	QC4_Thaumarchaeota_related_48_22_curated.contigs	644281.MFS40622_0590	arCOG00185	29.4	279	29	254	262	540	1.2e-27	116.7
QC4_scaffold_2861_curated_12 [QC4_Thaumarchaeota_related_48_22_curated.contigs.fna.faa]	QC4_Thaumarchaeota_related_48_22_curated.contigs	444158.MmarC6_1040	arCOG00185	29	279	3	225	252	528	2e-26	112.1
QC4_scaffold_2861_curated_14 [QC4_Thaumarchaeota_related_48_22_curated.contigs.fna.faa]	QC4_Thaumarchaeota_related_48_22_curated.contigs	323259.Mhun_2311	arCOG00185	32.8	244	1	225	279	519	1.9e-28	119.4
QC4_scaffold_3718_curated_2 [QC4_Thaumarchaeota_related_48_22_curated.contigs.fna.faa]	QC4_Thaumarchaeota_related_48_22_curated.contigs	351160.LRC527	arCOG00185	32.2	239	12	237	291	523	2.7e-24	105.5
QC4_scaffold_6031_curated_2 [QC4_Thaumarchaeota_related_48_22_curated.contigs.fna.faa]	QC4_Thaumarchaeota_related_48_22_curated.contigs	273075.Ta1280	arCOG00185	31.2	208	20	220	303	494	9.9e-19	86.7
QC4_scaffold_6031_curated_4 [QC4_Thaumarchaeota_related_48_22_curated.contigs.fna.faa]	QC4_Thaumarchaeota_related_48_22_curated.contigs	679926.Mpet_2247	arCOG00185	31.2	221	357	573	459	671	2.1e-22	100.1
QC4_scaffold_7944_curated_3 [QC4_Thaumarchaeota_related_48_22_curated.contigs.fna.faa]	QC4_Thaumarchaeota_related_48_22_curated.contigs	573063.Metin_1000	arCOG01579	22.7	264	340	588	3	254	1.4e-12	67.8
QC4_scaffold_9151_curated_2 [QC4_Thaumarchaeota_related_48_22_curated.contigs.fna.faa]	QC4_Thaumarchaeota_related_48_22_curated.contigs	190192.MK1433	arCOG00185	38.4	224	14	221	298	516	2.5e-34	139
QC4_scaffold_9151_curated_3 [QC4_Thaumarchaeota_related_48_22_curated.contigs.fna.faa]	QC4_Thaumarchaeota_related_48_22_curated.contigs	190192.MK1433	arCOG00185	30	230	4	221	288	516	8.7e-24	104
QC4_scaffold_12077_curated_7 [QC4_Thaumarchaeota_related_48_22_curated.contigs.fna.faa]	QC4_Thaumarchaeota_related_48_22_curated.contigs	930945.SiRe_2188	arCOG00185	41.1	263	5	267	350	609	2.9e-58	218.4
QZM_A2_scaffold_97_curated_13 [QZM_A2_Thaumarchaeota_related_48_33_curated.contigs.fna.faa]	QZM_A2_Thaumarchaeota_related_48_33_curated.contigs	190192.MK1433	arCOG00185	30	230	4	221	288	516	1.9e-23	102.8
QZM_A2_scaffold_97_curated_14 [QZM_A2_Thaumarchaeota_related_48_33_curated.contigs.fna.faa]	QZM_A2_Thaumarchaeota_related_48_33_curated.contigs	190192.MK1433	arCOG00185	38.3	222	16	221	300	516	9.4e-34	137.1
QZM_A2_scaffold_97_curated_19 [QZM_A2_Thaumarchaeota_related_48_33_curated.contigs.fna.faa]	QZM_A2_Thaumarchaeota_related_48_33_curated.contigs	930945.SiRe_2188	arCOG00185	35.3	232	15	233	374	603	1e-29	123.6
QZM_A2_scaffold_314_curated_24 [QZM_A2_Thaumarchaeota_related_48_33_curated.contigs.fna.faa]	QZM_A2_Thaumarchaeota_related_48_33_curated.contigs	304371.MCP_0522	arCOG00185	33.8	240	6	224	283	519	1.3e-31	129.4
QZM_A2_scaffold_381_curated_35 [QZM_A2_Thaumarchaeota_related_48_33_curated.contigs.fna.faa]	QZM_A2_Thaumarchaeota_related_48_33_curated.contigs	406327.Mevan_0939	arCOG00185	29.8	121	6	116	254	373	6.5e-12	63.5
QZM_A2_scaffold_441_curated_44 [QZM_A2_Thaumarchaeota_related_48_33_curated.contigs.fna.faa]	QZM_A2_Thaumarchaeota_related_48_33_curated.contigs	523846.Mfer_0316	arCOG00185	28.3	247	4	239	280	518	3.2e-21	95.1
QZM_A2_scaffold_441_curated_45 [QZM_A2_Thaumarchaeota_related_48_33_curated.contigs.fna.faa]	QZM_A2_Thaumarchaeota_related_48_33_curated.contigs	679926.Mpet_2247	arCOG00185	40	200	20	219	476	673	3.2e-42	164.9
QZM_A2_scaffold_481_curated_9 [QZM_A2_Thaumarchaeota_related_48_33_curated.contigs.fna.faa]	QZM_A2_Thaumarchaeota_related_48_33_curated.contigs	523846.Mfer_1292	arCOG00185	33.7	258	51	287	15	263	8.5e-27	114
QZM_A2_scaffold_481_curated_14 [QZM_A2_Thaumarchaeota_related_48_33_curated.contigs.fna.faa]	QZM_A2_Thaumarchaeota_related_48_33_curated.contigs	456442.Mboo_2434	arCOG00185	29	241	1	221	280	520	2.3e-17	82.4
QZM_A2_scaffold_664_curated_41 [QZM_A2_Thaumarchaeota_related_48_33_curated.contigs.fna.faa]	QZM_A2_Thaumarchaeota_related_48_33_curated.contigs	573063.Metin_0847	arCOG00185	29.6	250	6	225	2	247	8.1e-26	110.2
QZM_A2_scaffold_664_curated_43 [QZM_A2_Thaumarchaeota_related_48_33_curated.contigs.fna.faa]	QZM_A2_Thaumarchaeota_related_48_33_curated.contigs	930945.SiRe_2188	arCOG00185	31.2	205	96	287	384	577	3.3e-17	82.8
QZM_A2_scaffold_949_curated_3 [QZM_A2_Thaumarchaeota_related_48_33_curated.contigs.fna.faa]	QZM_A2_Thaumarchaeota_related_48_33_curated.contigs	410358.Mlab_0556	arCOG01579	29.1	110	512	621	149	235	3.6e-07	50.1
QZM_A2_scaffold_949_curated_8 [QZM_A2_Thaumarchaeota_related_48_33_curated.contigs.fna.faa]	QZM_A2_Thaumarchaeota_related_48_33_curated.contigs	679901.Mzhil_0368	arCOG00185	30.2	248	20	253	20	264	5.5e-20	90.9
QZM_A2_scaffold_966_curated_7 [QZM_A2_Thaumarchaeota_related_48_33_curated.contigs.fna.faa]	QZM_A2_Thaumarchaeota_related_48_33_curated.contigs	273075.Ta1280	arCOG00185	31.2	208	20	220	303	494	1.3e-18	86.3
QZM_A2_scaffold_966_curated_9 [QZM_A2_Thaumarchaeota_related_48_33_curated.contigs.fna.faa]	QZM_A2_Thaumarchaeota_related_48_33_curated.contigs	420247.Msm_1698	arCOG00185	31.1	225	376	582	22	241	2.5e-23	103.2
QZM_A2_scaffold_966_curated_26 [QZM_A2_Thaumarchaeota_related_48_33_curated.contigs.fna.faa]	QZM_A2_Thaumarchaeota_related_48_33_curated.contigs	79929.MTBMA_c13970	arCOG00185	29.7	239	21	245	280	512	1.1e-20	93.6
QZM_A2_scaffold_1089_curated_6 [QZM_A2_Thaumarchaeota_related_48_33_curated.contigs.fna.faa]	QZM_A2_Thaumarchaeota_related_48_33_curated.contigs	880724.Metig_0791	arCOG00185	27.2	276	6	228	291	564	5.8e-26	110.9
QZM_A2_scaffold_1153_curated_7 [QZM_A2_Thaumarchaeota_related_48_33_curated.contigs.fna.faa]	QZM_A2_Thaumarchaeota_related_48_33_curated.contigs	634498.mru_0796	arCOG03215	24.9	442	1	416	311	723	2.3e-15	76.6
QZM_A2_scaffold_1163_curated_2 [QZM_A2_Thaumarchaeota_related_48_33_curated.contigs.fna.faa]	QZM_A2_Thaumarchaeota_related_48_33_curated.contigs	644281.MFS40622_0590	arCOG00185	29.7	279	29	254	262	540	2.1e-27	115.9
QZM_A2_scaffold_1163_curated_5 [QZM_A2_Thaumarchaeota_related_48_33_curated.contigs.fna.faa]	QZM_A2_Thaumarchaeota_related_48_33_curated.contigs	523846.Mfer_1292	arCOG00185	35.6	233	5	225	1	230	1.5e-29	122.5
QZM_A2_scaffold_1163_curated_7 [QZM_A2_Thaumarchaeota_related_48_33_curated.contigs.fna.faa]	QZM_A2_Thaumarchaeota_related_48_33_curated.contigs	323259.Mhun_2311	arCOG00185	32.4	244	1	225	279	519	2.4e-28	119
QZM_A2_scaffold_1163_curated_25 [QZM_A2_Thaumarchaeota_related_48_33_curated.contigs.fna.faa]	QZM_A2_Thaumarchaeota_related_48_33_curated.contigs	351160.LRC527	arCOG00185	29.3	249	6	230	281	525	5.8e-22	97.4
QZM_A2_scaffold_1413_curated_6 [QZM_A2_Thaumarchaeota_related_48_33_curated.contigs.fna.faa]	QZM_A2_Thaumarchaeota_related_48_33_curated.contigs	644281.MFS40622_0695	arCOG00185	36.1	219	16	221	300	518	7.3e-31	127.5
QZM_A2_scaffold_1476_curated_14 [QZM_A2_Thaumarchaeota_related_48_33_curated.contigs.fna.faa]	QZM_A2_Thaumarchaeota_related_48_33_curated.contigs	523846.Mfer_0316	arCOG00185	30.9	249	21	252	290	531	1.7e-21	96.3
QZM_A2_scaffold_1505_curated_7 [QZM_A2_Thaumarchaeota_related_48_33_curated.contigs.fna.faa]	QZM_A2_Thaumarchaeota_related_48_33_curated.contigs	930945.SiRe_2188	arCOG00185	41.8	261	19	278	352	609	9.8e-54	203.4
QZM_A2_scaffold_1505_curated_8 [QZM_A2_Thaumarchaeota_related_48_33_curated.contigs.fna.faa]	QZM_A2_Thaumarchaeota_related_48_33_curated.contigs	273057.SSO3055	arCOG00185	43.4	316	4	316	9	323	3.5e-69	254.6
QZM_A2_scaffold_1560_curated_11 [QZM_A2_Thaumarchaeota_related_48_33_curated.contigs.fna.faa]	QZM_A2_Thaumarchaeota_related_48_33_curated.contigs	523846.Mfer_1292	arCOG00185	51.3	39	53	91	2	40	2.2e-06	44.3
QZM_A2_scaffold_1560_curated_15 [QZM_A2_Thaumarchaeota_related_48_33_curated.contigs.fna.faa]	QZM_A2_Thaumarchaeota_related_48_33_curated.contigs	420247.Msm_1698	arCOG00185	31.2	234	349	563	15	243	7e-23	101.7
QZM_A2_scaffold_1560_curated_16 [QZM_A2_Thaumarchaeota_related_48_33_curated.contigs.fna.faa]	QZM_A2_Thaumarchaeota_related_48_33_curated.contigs	647113.Metok_0237	arCOG00185	26.6	256	339	578	264	518	6.7e-21	95.1
QZM_A2_scaffold_1669_curated_4 [QZM_A2_Thaumarchaeota_related_48_33_curated.contigs.fna.faa]	QZM_A2_Thaumarchaeota_related_48_33_curated.contigs	351160.LRC527	arCOG00185	30.1	236	8	223	287	519	1.2e-21	96.7
QZM_A2_scaffold_1935_curated_7 [QZM_A2_Thaumarchaeota_related_48_33_curated.contigs.fna.faa]	QZM_A2_Thaumarchaeota_related_48_33_curated.contigs	930945.SiRe_2188	arCOG00185	39.1	266	2	267	347	609	2.1e-56	212.2
QZM_A2_scaffold_1935_curated_8 [QZM_A2_Thaumarchaeota_related_48_33_curated.contigs.fna.faa]	QZM_A2_Thaumarchaeota_related_48_33_curated.contigs	273057.SSO3055	arCOG00185	36.2	320	6	323	7	324	3.4e-59	221.5
QZM_A2_scaffold_2039_curated_5 [QZM_A2_Thaumarchaeota_related_48_33_curated.contigs.fna.faa]	QZM_A2_Thaumarchaeota_related_48_33_curated.contigs	304371.MCP_0522	arCOG00185	31.8	245	1	226	276	519	5.2e-28	117.5
QZM_A2_scaffold_5573_curated_1 [QZM_A2_Thaumarchaeota_related_48_33_curated.contigs.fna.faa]	QZM_A2_Thaumarchaeota_related_48_33_curated.contigs	192952.MM_0911	arCOG00185	48.1	77	6	81	285	350	4.9e-14	69.7
QZM_A2_scaffold_5573_curated_2 [QZM_A2_Thaumarchaeota_related_48_33_curated.contigs.fna.faa]	QZM_A2_Thaumarchaeota_related_48_33_curated.contigs	273057.SSO3055	arCOG00185	41.7	319	5	322	8	324	4.7e-69	254.2
QZM_A2_scaffold_6616_curated_8 [QZM_A2_Thaumarchaeota_related_48_33_curated.contigs.fna.faa]	QZM_A2_Thaumarchaeota_related_48_33_curated.contigs	930945.SiRe_2188	arCOG00185	30.9	233	30	257	377	603	9.8e-25	106.7
QZM_A2_scaffold_8237_curated_9 [QZM_A2_Thaumarchaeota_related_48_33_curated.contigs.fna.faa]	QZM_A2_Thaumarchaeota_related_48_33_curated.contigs	573063.Metin_1000	arCOG01579	27.8	144	37	177	116	254	2e-13	69.3
QZM_A2_scaffold_11579_curated_4 [QZM_A2_Thaumarchaeota_related_48_33_curated.contigs.fna.faa]	QZM_A2_Thaumarchaeota_related_48_33_curated.contigs	267377.MMP1630	arCOG00185	29.9	291	9	241	255	540	1.8e-25	109
QZM_A2_scaffold_14101_curated_1 [QZM_A2_Thaumarchaeota_related_48_33_curated.contigs.fna.faa]	QZM_A2_Thaumarchaeota_related_48_33_curated.contigs	410358.Mlab_0729	arCOG00185	36.8	136	1	135	139	267	7.2e-19	86.3
QZM_A2_scaffold_16167_curated_3 [QZM_A2_Thaumarchaeota_related_48_33_curated.contigs.fna.faa]	QZM_A2_Thaumarchaeota_related_48_33_curated.contigs	679926.Mpet_2247	arCOG00185	39.5	200	20	219	476	673	8.6e-40	156.8
QZM_A2_scaffold_16167_curated_4 [QZM_A2_Thaumarchaeota_related_48_33_curated.contigs.fna.faa]	QZM_A2_Thaumarchaeota_related_48_33_curated.contigs	990316.MCON_2841	arCOG00185	32.6	86	1	86	473	553	2.8e-07	47.8
QZM_A2_scaffold_19513_curated_2 [QZM_A2_Thaumarchaeota_related_48_33_curated.contigs.fna.faa]	QZM_A2_Thaumarchaeota_related_48_33_curated.contigs	190192.MK1433	arCOG00185	30	233	14	234	293	524	1.1e-27	116.7
QZM_A3_scaffold_254_curated_33 [QZM_A3_Thaumarchaeota_related_48_16_curated.contigs.fna.faa]	QZM_A3_Thaumarchaeota_related_48_16_curated.contigs	573063.Metin_0847	arCOG00185	29.6	250	6	225	2	247	8.1e-26	110.2
QZM_A3_scaffold_254_curated_35 [QZM_A3_Thaumarchaeota_related_48_16_curated.contigs.fna.faa]	QZM_A3_Thaumarchaeota_related_48_16_curated.contigs	930945.SiRe_2188	arCOG00185	31.2	205	96	287	384	577	3.4e-17	82.8
QZM_A3_scaffold_373_curated_5 [QZM_A3_Thaumarchaeota_related_48_16_curated.contigs.fna.faa]	QZM_A3_Thaumarchaeota_related_48_16_curated.contigs	930945.SiRe_2188	arCOG00185	35.3	232	15	233	374	603	1e-29	123.6
QZM_A3_scaffold_479_curated_14 [QZM_A3_Thaumarchaeota_related_48_16_curated.contigs.fna.faa]	QZM_A3_Thaumarchaeota_related_48_16_curated.contigs	679926.Mpet_2247	arCOG00185	27.4	219	14	226	461	673	7.2e-20	90.5
QZM_A3_scaffold_671_curated_6 [QZM_A3_Thaumarchaeota_related_48_16_curated.contigs.fna.faa]	QZM_A3_Thaumarchaeota_related_48_16_curated.contigs	523846.Mfer_0316	arCOG00185	30.9	249	21	252	290	531	1.7e-21	96.3
QZM_A3_scaffold_671_curated_21 [QZM_A3_Thaumarchaeota_related_48_16_curated.contigs.fna.faa]	QZM_A3_Thaumarchaeota_related_48_16_curated.contigs	880724.Metig_0791	arCOG00185	27.2	276	6	228	291	564	5.8e-26	110.9
QZM_A3_scaffold_1184_curated_2 [QZM_A3_Thaumarchaeota_related_48_16_curated.contigs.fna.faa]	QZM_A3_Thaumarchaeota_related_48_16_curated.contigs	647113.Metok_0237	arCOG00185	26.6	256	339	578	264	518	6.7e-21	95.1
QZM_A3_scaffold_1184_curated_3 [QZM_A3_Thaumarchaeota_related_48_16_curated.contigs.fna.faa]	QZM_A3_Thaumarchaeota_related_48_16_curated.contigs	420247.Msm_1698	arCOG00185	31.2	234	349	563	15	243	7e-23	101.7
QZM_A3_scaffold_1184_curated_7 [QZM_A3_Thaumarchaeota_related_48_16_curated.contigs.fna.faa]	QZM_A3_Thaumarchaeota_related_48_16_curated.contigs	523846.Mfer_1292	arCOG00185	51.3	39	53	91	2	40	2.2e-06	44.3
QZM_A3_scaffold_1406_curated_5 [QZM_A3_Thaumarchaeota_related_48_16_curated.contigs.fna.faa]	QZM_A3_Thaumarchaeota_related_48_16_curated.contigs	273057.SSO3055	arCOG00185	30.6	85	5	88	174	258	3.6e-09	54.3
QZM_A3_scaffold_1406_curated_6 [QZM_A3_Thaumarchaeota_related_48_16_curated.contigs.fna.faa]	QZM_A3_Thaumarchaeota_related_48_16_curated.contigs	351160.LRC527	arCOG00185	44.6	56	8	59	287	342	1.2e-07	48.5
QZM_A3_scaffold_1406_curated_7 [QZM_A3_Thaumarchaeota_related_48_16_curated.contigs.fna.faa]	QZM_A3_Thaumarchaeota_related_48_16_curated.contigs	679926.Mpet_2247	arCOG00185	32.5	169	23	189	480	646	1.5e-19	89
QZM_A3_scaffold_1367_curated_8 [QZM_A3_Thaumarchaeota_related_48_16_curated.contigs.fna.faa]	QZM_A3_Thaumarchaeota_related_48_16_curated.contigs	930945.SiRe_2188	arCOG00185	39.1	266	2	267	347	609	2.1e-56	212.2
QZM_A3_scaffold_1367_curated_9 [QZM_A3_Thaumarchaeota_related_48_16_curated.contigs.fna.faa]	QZM_A3_Thaumarchaeota_related_48_16_curated.contigs	273057.SSO3055	arCOG00185	36.2	320	6	323	7	324	3.4e-59	221.5
QZM_A3_scaffold_1689_curated_11 [QZM_A3_Thaumarchaeota_related_48_16_curated.contigs.fna.faa]	QZM_A3_Thaumarchaeota_related_48_16_curated.contigs	634498.mru_0796	arCOG03215	24.9	442	1	416	311	723	2.3e-15	76.6
QZM_A3_scaffold_1819_curated_7 [QZM_A3_Thaumarchaeota_related_48_16_curated.contigs.fna.faa]	QZM_A3_Thaumarchaeota_related_48_16_curated.contigs	456442.Mboo_2434	arCOG00185	29	241	1	221	280	520	2.3e-17	82.4
QZM_A3_scaffold_1819_curated_12 [QZM_A3_Thaumarchaeota_related_48_16_curated.contigs.fna.faa]	QZM_A3_Thaumarchaeota_related_48_16_curated.contigs	523846.Mfer_1292	arCOG00185	33.7	258	51	287	15	263	8.5e-27	114
QZM_A3_scaffold_1947_curated_6 [QZM_A3_Thaumarchaeota_related_48_16_curated.contigs.fna.faa]	QZM_A3_Thaumarchaeota_related_48_16_curated.contigs	304371.MCP_0522	arCOG00185	33.8	240	6	224	283	519	1.3e-31	129.4
QZM_A3_scaffold_2355_curated_8 [QZM_A3_Thaumarchaeota_related_48_16_curated.contigs.fna.faa]	QZM_A3_Thaumarchaeota_related_48_16_curated.contigs	304371.MCP_0522	arCOG00185	31.8	245	1	226	276	519	5.2e-28	117.5
QZM_A3_scaffold_2928_curated_3 [QZM_A3_Thaumarchaeota_related_48_16_curated.contigs.fna.faa]	QZM_A3_Thaumarchaeota_related_48_16_curated.contigs	410358.Mlab_0556	arCOG01579	29.1	110	512	621	149	235	3.6e-07	50.1
QZM_A3_scaffold_2928_curated_7 [QZM_A3_Thaumarchaeota_related_48_16_curated.contigs.fna.faa]	QZM_A3_Thaumarchaeota_related_48_16_curated.contigs	188937.MA3967	arCOG00185	35.8	67	6	72	271	337	6.3e-08	49.3
QZM_A3_scaffold_4039_curated_9 [QZM_A3_Thaumarchaeota_related_48_16_curated.contigs.fna.faa]	QZM_A3_Thaumarchaeota_related_48_16_curated.contigs	523846.Mfer_0316	arCOG00185	28.3	247	4	239	280	518	1.4e-21	96.3
QZM_A3_scaffold_4039_curated_10 [QZM_A3_Thaumarchaeota_related_48_16_curated.contigs.fna.faa]	QZM_A3_Thaumarchaeota_related_48_16_curated.contigs	679926.Mpet_2247	arCOG00185	40	200	20	219	476	673	3.2e-42	164.9
QZM_A3_scaffold_4359_curated_2 [QZM_A3_Thaumarchaeota_related_48_16_curated.contigs.fna.faa]	QZM_A3_Thaumarchaeota_related_48_16_curated.contigs	79929.MTBMA_c13970	arCOG00185	29.7	239	21	245	280	512	1.1e-20	93.6
QZM_A3_scaffold_4338_curated_6 [QZM_A3_Thaumarchaeota_related_48_16_curated.contigs.fna.faa]	QZM_A3_Thaumarchaeota_related_48_16_curated.contigs	644281.MFS40622_0695	arCOG00185	36.1	219	16	221	300	518	7.3e-31	127.5
QZM_A3_scaffold_4366_curated_3 [QZM_A3_Thaumarchaeota_related_48_16_curated.contigs.fna.faa]	QZM_A3_Thaumarchaeota_related_48_16_curated.contigs	679926.Mpet_2247	arCOG00185	31.2	221	357	573	459	671	2.8e-22	99.8
QZM_A3_scaffold_4366_curated_5 [QZM_A3_Thaumarchaeota_related_48_16_curated.contigs.fna.faa]	QZM_A3_Thaumarchaeota_related_48_16_curated.contigs	273075.Ta1280	arCOG00185	31.2	208	20	220	303	494	1.3e-18	86.3
QZM_A3_scaffold_6132_curated_1 [QZM_A3_Thaumarchaeota_related_48_16_curated.contigs.fna.faa]	QZM_A3_Thaumarchaeota_related_48_16_curated.contigs	547558.Mmah_1961	arCOG00185	33.9	112	3	104	261	370	7.6e-10	56.2
QZM_A3_scaffold_6426_curated_6 [QZM_A3_Thaumarchaeota_related_48_16_curated.contigs.fna.faa]	QZM_A3_Thaumarchaeota_related_48_16_curated.contigs	351160.LRC527	arCOG00185	29.5	220	29	230	310	525	5.4e-20	90.9
QZM_A3_scaffold_6511_curated_3 [QZM_A3_Thaumarchaeota_related_48_16_curated.contigs.fna.faa]	QZM_A3_Thaumarchaeota_related_48_16_curated.contigs	323259.Mhun_2311	arCOG00185	32.4	244	1	225	279	519	2.4e-28	119
QZM_A3_scaffold_6511_curated_5 [QZM_A3_Thaumarchaeota_related_48_16_curated.contigs.fna.faa]	QZM_A3_Thaumarchaeota_related_48_16_curated.contigs	444158.MmarC6_1040	arCOG00185	29.4	279	3	225	252	528	1.2e-26	112.8
QZM_A3_scaffold_6765_curated_2 [QZM_A3_Thaumarchaeota_related_48_16_curated.contigs.fna.faa]	QZM_A3_Thaumarchaeota_related_48_16_curated.contigs	267377.MMP1630	arCOG00185	28.6	273	4	222	251	521	1.5e-24	105.9
QZM_A3_scaffold_8385_curated_5 [QZM_A3_Thaumarchaeota_related_48_16_curated.contigs.fna.faa]	QZM_A3_Thaumarchaeota_related_48_16_curated.contigs	679901.Mzhil_0368	arCOG00185	29.7	219	1	205	49	264	2.4e-13	68.6
QZM_A3_scaffold_12871_curated_4 [QZM_A3_Thaumarchaeota_related_48_16_curated.contigs.fna.faa]	QZM_A3_Thaumarchaeota_related_48_16_curated.contigs	547558.Mmah_1961	arCOG00185	30.5	105	6	96	264	368	4.7e-07	48.1
QZM_A3_scaffold_16039_curated_2 [QZM_A3_Thaumarchaeota_related_48_16_curated.contigs.fna.faa]	QZM_A3_Thaumarchaeota_related_48_16_curated.contigs	930945.SiRe_2188	arCOG00185	38.2	319	5	322	4	320	6.8e-60	223.8
QZM_A3_scaffold_16979_curated_3 [QZM_A3_Thaumarchaeota_related_48_16_curated.contigs.fna.faa]	QZM_A3_Thaumarchaeota_related_48_16_curated.contigs	573063.Metin_1000	arCOG01579	24.1	266	340	588	3	254	2.3e-12	67
QZM_A3_scaffold_17225_curated_1 [QZM_A3_Thaumarchaeota_related_48_16_curated.contigs.fna.faa]	QZM_A3_Thaumarchaeota_related_48_16_curated.contigs	190192.MK1189	arCOG00185	27.5	284	8	232	278	559	3.2e-14	71.6
QZM_A3_scaffold_18934_curated_1 [QZM_A3_Thaumarchaeota_related_48_16_curated.contigs.fna.faa]	QZM_A3_Thaumarchaeota_related_48_16_curated.contigs	880724.Metig_0791	arCOG00185	24.1	278	1	228	312	584	1.3e-20	92.8
_GT1r03_GT1-r03_contig00001.1_119	2551306704.fna.faa	323259.Mhun_2311	arCOG00185	22.3	282	1	255	1	272	5.1e-08	51.2
_GT1r03_GT1-r03_contig00007.3_6	2551306704.fna.faa	930945.SiRe_2188	arCOG00185	32.1	237	2	221	346	578	1e-24	106.7
_GT1r03_GT1-r03_contig00007.3_48	2551306704.fna.faa	79929.MTBMA_c00760	arCOG01579	36.9	84	519	600	148	231	9.4e-09	55.1
_GT1r03_GT1-r03_contig00007.3_50	2551306704.fna.faa	269797.Mbar_A0707	arCOG00185	30.1	276	1	234	1	273	4.7e-21	94.7
_GT1r03_GT1-r03_contig00008.4_68	2551306704.fna.faa	679926.Mpet_2247	arCOG00185	39.5	200	18	217	476	673	2.9e-38	151.8
_GT1r03_GT1-r03_contig00008.4_69	2551306704.fna.faa	679926.Mpet_2247	arCOG00185	33	273	8	279	206	474	1.6e-36	146
_GT1r03_GT1-r03_contig00011.6_39	2551306704.fna.faa	420247.Msm_0971	arCOG00185	32.7	254	3	220	4	251	3.9e-25	107.8
_GT1r03_GT1-r03_contig00011.6_44	2551306704.fna.faa	192952.MM_0911	arCOG00185	32.9	249	4	239	286	525	4.6e-27	114.8
_GT1r03_GT1-r03_contig00011.6_48	2551306704.fna.faa	930945.SiRe_2188	arCOG00185	45.1	195	262	455	124	316	1.9e-42	166.4
_GT1r03_GT1-r03_contig00011.6_49	2551306704.fna.faa	930945.SiRe_2188	arCOG00185	36.6	317	22	336	15	306	3.9e-45	175.3
_GT1r03_GT1-r03_contig00011.6_58	2551306704.fna.faa	273057.SSO3055	arCOG00185	41.3	315	4	317	7	320	1.2e-67	249.6
_GT1r03_GT1-r03_contig00011.6_59	2551306704.fna.faa	420247.Msm_0971	arCOG00185	40.2	92	12	102	288	368	4e-12	63.5
_GT1r03_GT1-r03_contig00019.10_14	2551306704.fna.faa	634498.mru_1262	arCOG00185	28.2	252	5	243	1	243	9.3e-23	100.1
_GT1r03_GT1-r03_contig00019.10_15	2551306704.fna.faa	880724.Metig_0791	arCOG00185	25.3	285	1	223	290	572	3.3e-22	98.2
_GT1r03_GT1-r03_contig00044.15_27	2551306704.fna.faa	351160.LRC166	arCOG00185	27.9	244	6	227	292	535	5.9e-16	77.8
_GT1r03_GT1-r03_contig00059.19_6	2551306704.fna.faa	349307.Mthe_0500	arCOG00185	32.6	242	10	234	282	522	1.6e-30	126.3
_GT1r03_GT1-r03_contig00059.19_24	2551306704.fna.faa	426368.MmarC7_0877	arCOG00185	28.2	245	4	224	3	246	3.8e-18	84.7
_GT1r03_GT1-r03_contig00064.21_1	2551306704.fna.faa	930945.SiRe_2188	arCOG00185	61.5	26	3	28	525	550	0.00027	36.2
_GT1r03_GT1-r03_contig00079.24_14	2551306704.fna.faa	573064.Mefer_1413	arCOG01579	33.3	99	537	629	147	243	2.8e-08	53.5
_GT1r03_GT1-r03_contig00088.26_4	2551306704.fna.faa	368407.Memar_0832	arCOG00640	23	309	102	405	44	321	1.5e-07	51.2
_GT1r03_GT1-r03_contig00131.31_7	2551306704.fna.faa	679901.Mzhil_1890	arCOG00185	25.5	220	16	195	306	524	4.9e-12	64.3
_GT1r03_GT1-r03_contig00283.57_3	2551306704.fna.faa	190192.MK1433	arCOG00185	33.9	171	2	158	318	486	5.8e-14	70.5
_GT1r03_GT1-r03_contig00340.69_5	2551306704.fna.faa	647113.Metok_0237	arCOG00185	30.5	167	6	168	108	267	2e-16	78.6
_AWOB01000001.1_89	GCA_000494205.1_Geoarchaeota_archaeon_OTU_1_genomic.fna.faa	523846.Mfer_0316	arCOG00185	23.6	505	103	545	29	508	1.3e-22	100.9
_AWOB01000001.1_91	GCA_000494205.1_Geoarchaeota_archaeon_OTU_1_genomic.fna.faa	406327.Mevan_0939	arCOG00185	28.1	285	4	221	254	538	1.9e-25	109.4
_AWOB01000001.1_99	GCA_000494205.1_Geoarchaeota_archaeon_OTU_1_genomic.fna.faa	192952.MM_0911	arCOG00185	26.3	536	1	471	1	512	7.2e-30	124.8
_AWOB01000001.1_190	GCA_000494205.1_Geoarchaeota_archaeon_OTU_1_genomic.fna.faa	679926.Mpet_2247	arCOG00185	37.7	239	5	239	203	437	4.9e-41	161
_AWOB01000001.1_191	GCA_000494205.1_Geoarchaeota_archaeon_OTU_1_genomic.fna.faa	679926.Mpet_2247	arCOG00185	41.5	217	3	219	461	673	4.8e-41	161
_AWOB01000002.1_11	GCA_000494205.1_Geoarchaeota_archaeon_OTU_1_genomic.fna.faa	868131.MSWAN_1240	arCOG00185	33.9	56	137	191	190	245	0.00037	38.5
_AWOB01000002.1_117	GCA_000494205.1_Geoarchaeota_archaeon_OTU_1_genomic.fna.faa	647113.Metok_0104	arCOG00185	32.2	273	21	235	270	536	2.1e-26	112.5
_AWOB01000002.1_130	GCA_000494205.1_Geoarchaeota_archaeon_OTU_1_genomic.fna.faa	243232.MJ_1662	arCOG00185	29	245	3	242	2	234	1.6e-22	99.4
_AWOB01000002.1_131	GCA_000494205.1_Geoarchaeota_archaeon_OTU_1_genomic.fna.faa	273057.SSO3055	arCOG00185	28.3	247	1	232	8	254	9.5e-22	96.7
_AWOB01000002.1_191	GCA_000494205.1_Geoarchaeota_archaeon_OTU_1_genomic.fna.faa	273057.SSO3055	arCOG00185	42.2	135	2	134	186	320	2.9e-26	110.9
_AWOB01000003.1_3	GCA_000494205.1_Geoarchaeota_archaeon_OTU_1_genomic.fna.faa	523846.Mfer_1292	arCOG00185	36.6	235	1	217	1	230	1.4e-30	125.9
_AWOB01000003.1_19	GCA_000494205.1_Geoarchaeota_archaeon_OTU_1_genomic.fna.faa	188937.MA3998	arCOG00185	30.5	243	2	231	277	516	1e-23	103.6
_AWOB01000003.1_27	GCA_000494205.1_Geoarchaeota_archaeon_OTU_1_genomic.fna.faa	420247.Msm_0971	arCOG00185	33.9	239	17	222	13	251	5e-28	117.5
_AWOB01000003.1_54	GCA_000494205.1_Geoarchaeota_archaeon_OTU_1_genomic.fna.faa	188937.MA0693	arCOG04853	34.8	247	3	249	13	253	2.8e-35	141.7
_AWOB01000003.1_91	GCA_000494205.1_Geoarchaeota_archaeon_OTU_1_genomic.fna.faa	1110509.Mhar_1407	arCOG00185	28.1	242	15	237	290	522	3.2e-20	92
_AWOB01000005.1_98	GCA_000494205.1_Geoarchaeota_archaeon_OTU_1_genomic.fna.faa	351160.LRC527	arCOG00185	31.3	243	3	224	280	518	2.4e-26	112.5
_AWOB01000005.1_107	GCA_000494205.1_Geoarchaeota_archaeon_OTU_1_genomic.fna.faa	444158.MmarC6_0271	arCOG00185	50.8	61	4	59	281	341	3.8e-11	59.7
_AWOB01000006.1_3	GCA_000494205.1_Geoarchaeota_archaeon_OTU_1_genomic.fna.faa	634498.mru_1262	arCOG00185	29.9	241	6	221	2	242	2e-22	99
_AWOB01000006.1_18	GCA_000494205.1_Geoarchaeota_archaeon_OTU_1_genomic.fna.faa	930945.SiRe_2188	arCOG00185	43	270	3	272	347	609	1.1e-58	219.9
_AWOB01000006.1_19	GCA_000494205.1_Geoarchaeota_archaeon_OTU_1_genomic.fna.faa	273057.SSO3055	arCOG00185	43	316	3	316	8	320	3e-71	261.5
_AWOB01000014.1_15	GCA_000494205.1_Geoarchaeota_archaeon_OTU_1_genomic.fna.faa	634498.mru_0796	arCOG03215	24.4	447	24	411	314	743	6.1e-12	65.9
_AWOB01000017.1_18	GCA_000494205.1_Geoarchaeota_archaeon_OTU_1_genomic.fna.faa	930945.SiRe_2188	arCOG00185	27.5	269	2	251	350	603	4.4e-20	91.3
_AWOB01000018.1_23	GCA_000494205.1_Geoarchaeota_archaeon_OTU_1_genomic.fna.faa	589924.Ferp_2548	arCOG01116	24.3	148	4	151	158	299	4.4e-09	55.5
_AWOB01000019.1_2	GCA_000494205.1_Geoarchaeota_archaeon_OTU_1_genomic.fna.faa	930945.SiRe_2188	arCOG00185	40.4	260	5	257	352	609	1.2e-51	196.4
_AWOB01000019.1_9	GCA_000494205.1_Geoarchaeota_archaeon_OTU_1_genomic.fna.faa	273057.SSO3055	arCOG00185	30	257	1	231	8	254	1.5e-22	99.4
_AWOB01000019.1_10	GCA_000494205.1_Geoarchaeota_archaeon_OTU_1_genomic.fna.faa	190192.MK1189	arCOG00185	32.6	233	13	223	20	245	1.8e-20	92.4
_AWOB01000019.1_19	GCA_000494205.1_Geoarchaeota_archaeon_OTU_1_genomic.fna.faa	188937.MA3998	arCOG00185	33.5	236	1	214	285	515	8.4e-23	100.5
_AWOB01000020.1_13	GCA_000494205.1_Geoarchaeota_archaeon_OTU_1_genomic.fna.faa	880724.Metig_0057	arCOG00640	29.8	94	39	125	44	134	0.00077	37.7
_AWOB01000021.1_4	GCA_000494205.1_Geoarchaeota_archaeon_OTU_1_genomic.fna.faa	868132.Metbo_0995	arCOG00185	28.9	225	14	225	7	229	4.8e-21	94.4
_AWOB01000021.1_5	GCA_000494205.1_Geoarchaeota_archaeon_OTU_1_genomic.fna.faa	547558.Mmah_1961	arCOG00185	20.2	242	18	196	286	527	3.5e-08	51.6
_AWOB01000021.1_16	GCA_000494205.1_Geoarchaeota_archaeon_OTU_1_genomic.fna.faa	269797.Mbar_A0707	arCOG00185	33.2	235	3	217	293	524	2.7e-24	105.1
_AWOB01000022.1_14	GCA_000494205.1_Geoarchaeota_archaeon_OTU_1_genomic.fna.faa	634498.mru_1262	arCOG00185	34.5	238	5	226	1	234	3.9e-28	117.9
_AWOB01000025.1_8	GCA_000494205.1_Geoarchaeota_archaeon_OTU_1_genomic.fna.faa	323259.Mhun_2311	arCOG00185	21.7	281	1	251	1	273	1e-08	53.5
_AWOB01000029.1_1	GCA_000494205.1_Geoarchaeota_archaeon_OTU_1_genomic.fna.faa	273057.SSO3055	arCOG00185	39.9	326	4	325	6	320	4.1e-63	234.6
_GCA_003019345.1_ASM301934v1_genomic.fna_8	GCA_003019345.1_ASM301934v1_genomic.fna.faa	679926.Mpet_2247	arCOG00185	29.5	207	8	211	466	671	1.7e-21	95.9
_GCA_003019345.1_ASM301934v1_genomic.fna_70	GCA_003019345.1_ASM301934v1_genomic.fna.faa	634498.mru_1262	arCOG00185	29.6	230	1	208	25	243	5.1e-20	90.9
_GCA_003019345.1_ASM301934v1_genomic.fna_71	GCA_003019345.1_ASM301934v1_genomic.fna.faa	188937.MA3967	arCOG00185	23.3	266	21	222	290	552	1.9e-09	55.8
_GCA_003019345.1_ASM301934v1_genomic.fna_95	GCA_003019345.1_ASM301934v1_genomic.fna.faa	930945.SiRe_2188	arCOG00185	42.5	219	29	246	360	577	7.2e-44	170.2
_GCA_003019345.1_ASM301934v1_genomic.fna_96	GCA_003019345.1_ASM301934v1_genomic.fna.faa	273057.SSO3055	arCOG00185	41	315	4	318	9	320	4.9e-61	227.6
_GCA_003019345.1_ASM301934v1_genomic.fna_255	GCA_003019345.1_ASM301934v1_genomic.fna.faa	351160.LRC165	arCOG01579	35.3	102	602	700	150	250	3e-08	53.5
_GCA_003019345.1_ASM301934v1_genomic.fna_369	GCA_003019345.1_ASM301934v1_genomic.fna.faa	243232.MJ_0968	arCOG01579	30.8	143	157	289	113	253	1.7e-11	63.5
_GCA_003019345.1_ASM301934v1_genomic.fna_474	GCA_003019345.1_ASM301934v1_genomic.fna.faa	679926.Mpet_2247	arCOG00185	34.9	232	5	235	203	434	1e-38	153.3
_GCA_003019345.1_ASM301934v1_genomic.fna_475	GCA_003019345.1_ASM301934v1_genomic.fna.faa	679926.Mpet_2247	arCOG00185	35.5	200	17	216	476	673	8.4e-38	150.2
_GCA_003019345.1_ASM301934v1_genomic.fna_517	GCA_003019345.1_ASM301934v1_genomic.fna.faa	634498.mru_1262	arCOG00185	35	80	6	81	483	559	5.2e-06	43.5
_GCA_003019345.1_ASM301934v1_genomic.fna_550	GCA_003019345.1_ASM301934v1_genomic.fna.faa	523846.Mfer_1292	arCOG00185	31.5	197	96	273	26	219	1.6e-12	66.6
_GCA_003019345.1_ASM301934v1_genomic.fna_566	GCA_003019345.1_ASM301934v1_genomic.fna.faa	192952.MM_0911	arCOG00185	27.3	238	3	217	280	516	4.8e-19	87.8
_GCA_003019345.1_ASM301934v1_genomic.fna_574	GCA_003019345.1_ASM301934v1_genomic.fna.faa	679926.Mpet_2247	arCOG00185	28.7	209	36	240	477	671	5e-11	61.2
_GCA_003019345.1_ASM301934v1_genomic.fna_743	GCA_003019345.1_ASM301934v1_genomic.fna.faa	273057.SSO3055	arCOG00185	35.5	299	34	319	24	320	2.1e-43	169.1
_GCA_003019345.1_ASM301934v1_genomic.fna_863	GCA_003019345.1_ASM301934v1_genomic.fna.faa	190192.MK1189	arCOG00185	31.7	252	6	233	7	258	6.9e-25	107.5
_GCA_003019345.1_ASM301934v1_genomic.fna_1049	GCA_003019345.1_ASM301934v1_genomic.fna.faa	79929.MTBMA_c13970	arCOG00185	32.7	223	16	220	298	515	4e-29	121.7
_GCA_003019345.1_ASM301934v1_genomic.fna_1139	GCA_003019345.1_ASM301934v1_genomic.fna.faa	679926.Mpet_2247	arCOG00185	28.6	220	9	217	462	672	5.8e-19	87.8
_GCA_003019345.1_ASM301934v1_genomic.fna_1191	GCA_003019345.1_ASM301934v1_genomic.fna.faa	351160.LRC527	arCOG00185	29.8	242	5	228	286	522	1.6e-19	89.7
_GCA_003019345.1_ASM301934v1_genomic.fna_1289	GCA_003019345.1_ASM301934v1_genomic.fna.faa	273057.SSO3055	arCOG00185	39.2	329	43	369	2	320	6.6e-57	214.2
_GCA_003019345.1_ASM301934v1_genomic.fna_1290	GCA_003019345.1_ASM301934v1_genomic.fna.faa	273057.SSO3055	arCOG00185	33.3	300	42	329	25	324	1.3e-43	169.9
_GCA_003019375.1_ASM301937v1_genomic.fna_93	GCA_003019375.1_ASM301937v1_genomic.fna.faa	647113.Metok_0104	arCOG00185	30.3	109	37	141	436	543	6e-08	50.4
_GCA_003019375.1_ASM301937v1_genomic.fna_105	GCA_003019375.1_ASM301937v1_genomic.fna.faa	273057.SSO3055	arCOG00185	40.6	315	12	325	2	307	1.7e-59	222.6
_GCA_003019375.1_ASM301937v1_genomic.fna_106	GCA_003019375.1_ASM301937v1_genomic.fna.faa	930945.SiRe_2188	arCOG00185	33.4	320	5	313	4	318	1.7e-42	166
_GCA_003019375.1_ASM301937v1_genomic.fna_153	GCA_003019375.1_ASM301937v1_genomic.fna.faa	273075.Ta1280	arCOG00185	30.5	233	26	258	4	225	9e-23	100.5
_GCA_003019375.1_ASM301937v1_genomic.fna_154	GCA_003019375.1_ASM301937v1_genomic.fna.faa	273057.SSO3055	arCOG00185	34.2	319	1	306	8	318	4.9e-48	184.5
_GCA_003019375.1_ASM301937v1_genomic.fna_197	GCA_003019375.1_ASM301937v1_genomic.fna.faa	679926.Mpet_2247	arCOG00185	28.4	215	4	213	462	673	4.4e-22	97.8
_GCA_003019375.1_ASM301937v1_genomic.fna_211	GCA_003019375.1_ASM301937v1_genomic.fna.faa	990316.MCON_2841	arCOG00185	31.8	85	2	78	1	85	4.1e-07	47
_GCA_003019375.1_ASM301937v1_genomic.fna_251	GCA_003019375.1_ASM301937v1_genomic.fna.faa	410358.Mlab_0729	arCOG00185	33.6	113	50	161	153	265	2.6e-11	62
_GCA_003019375.1_ASM301937v1_genomic.fna_285	GCA_003019375.1_ASM301937v1_genomic.fna.faa	679901.Mzhil_1890	arCOG00185	24.5	253	4	232	285	534	5e-18	84.7
_GCA_003019375.1_ASM301937v1_genomic.fna_300	GCA_003019375.1_ASM301937v1_genomic.fna.faa	644295.Metev_1518	arCOG00185	26.1	203	27	197	36	224	8.9e-08	50.1
_GCA_003019385.1_ASM301938v1_genomic.fna_8	GCA_003019385.1_ASM301938v1_genomic.fna.faa	644295.Metev_1518	arCOG00185	26.1	203	27	197	36	224	8.9e-08	50.1
_GCA_003019385.1_ASM301938v1_genomic.fna_55	GCA_003019385.1_ASM301938v1_genomic.fna.faa	351160.LRC527	arCOG00185	27.4	266	320	566	261	519	2.8e-22	99.8
_GCA_003019385.1_ASM301938v1_genomic.fna_56	GCA_003019385.1_ASM301938v1_genomic.fna.faa	679926.Mpet_2247	arCOG00185	29	297	271	551	386	671	1.9e-26	113.6
_GCA_003019385.1_ASM301938v1_genomic.fna_311	GCA_003019385.1_ASM301938v1_genomic.fna.faa	634498.mru_1850	arCOG00185	27.4	248	2	239	281	521	1e-16	80.1
_GCA_003019385.1_ASM301938v1_genomic.fna_312	GCA_003019385.1_ASM301938v1_genomic.fna.faa	868132.Metbo_0995	arCOG00185	31.8	223	22	228	6	228	1.7e-18	85.9
_GCA_003019385.1_ASM301938v1_genomic.fna_346	GCA_003019385.1_ASM301938v1_genomic.fna.faa	679926.Mpet_2247	arCOG00185	27.2	217	3	218	459	672	6.5e-21	94
_GCA_003019385.1_ASM301938v1_genomic.fna_347	GCA_003019385.1_ASM301938v1_genomic.fna.faa	273057.SSO3055	arCOG00185	28.3	240	11	232	8	243	7.9e-19	87
_GCA_003019385.1_ASM301938v1_genomic.fna_392	GCA_003019385.1_ASM301938v1_genomic.fna.faa	273057.SSO3055	arCOG00185	33.9	319	1	306	8	318	1.8e-47	182.6
_GCA_003019385.1_ASM301938v1_genomic.fna_393	GCA_003019385.1_ASM301938v1_genomic.fna.faa	273075.Ta1280	arCOG00185	30.1	236	23	258	1	225	6.9e-23	100.9
_GCA_003019385.1_ASM301938v1_genomic.fna_401	GCA_003019385.1_ASM301938v1_genomic.fna.faa	880724.Metig_0791	arCOG00185	29.2	281	4	224	290	570	8.8e-29	120.6
_GCA_003019385.1_ASM301938v1_genomic.fna_436	GCA_003019385.1_ASM301938v1_genomic.fna.faa	679926.Mpet_2247	arCOG00185	34.1	205	21	225	476	673	6.9e-35	140.6
_GCA_003019385.1_ASM301938v1_genomic.fna_437	GCA_003019385.1_ASM301938v1_genomic.fna.faa	679926.Mpet_2247	arCOG00185	40.3	196	22	216	480	673	1.8e-37	149.1
_GCA_003019385.1_ASM301938v1_genomic.fna_446	GCA_003019385.1_ASM301938v1_genomic.fna.faa	990316.MCON_2841	arCOG00185	31.8	85	2	78	1	85	4.1e-07	47
_GCA_003019385.1_ASM301938v1_genomic.fna_559	GCA_003019385.1_ASM301938v1_genomic.fna.faa	273057.SSO3055	arCOG00185	41.2	318	3	317	8	322	4.8e-61	227.6
_GCA_003019385.1_ASM301938v1_genomic.fna_560	GCA_003019385.1_ASM301938v1_genomic.fna.faa	930945.SiRe_2188	arCOG00185	40.6	239	30	268	371	609	3.3e-49	188.3
_GCA_003019385.1_ASM301938v1_genomic.fna_616	GCA_003019385.1_ASM301938v1_genomic.fna.faa	930945.SiRe_2188	arCOG00185	42.4	264	3	262	350	607	1.8e-55	209.1
_GCA_003019385.1_ASM301938v1_genomic.fna_617	GCA_003019385.1_ASM301938v1_genomic.fna.faa	930945.SiRe_2188	arCOG00185	39.2	314	3	314	4	316	7.6e-62	230.3
_GCA_003019385.1_ASM301938v1_genomic.fna_655	GCA_003019385.1_ASM301938v1_genomic.fna.faa	273057.SSO3055	arCOG00185	34.2	298	26	320	25	300	2.8e-40	159.1
_GCA_003019385.1_ASM301938v1_genomic.fna_656	GCA_003019385.1_ASM301938v1_genomic.fna.faa	273057.SSO3055	arCOG00185	29.5	447	1	442	5	323	4.7e-46	178.3
_GCA_003019385.1_ASM301938v1_genomic.fna_739	GCA_003019385.1_ASM301938v1_genomic.fna.faa	190192.MK1189	arCOG00185	31.3	246	1	222	1	243	6e-24	104.4
_GCA_003019385.1_ASM301938v1_genomic.fna_824	GCA_003019385.1_ASM301938v1_genomic.fna.faa	930945.SiRe_2188	arCOG00185	30.4	214	354	534	384	592	3.9e-11	62.8
_GCA_003019385.1_ASM301938v1_genomic.fna_859	GCA_003019385.1_ASM301938v1_genomic.fna.faa	679926.Mpet_2247	arCOG00185	28.4	215	4	213	462	673	4.4e-22	97.8
_GCA_003019385.1_ASM301938v1_genomic.fna_870	GCA_003019385.1_ASM301938v1_genomic.fna.faa	573064.Mefer_0959	arCOG00185	25.2	262	1	192	254	515	1.5e-12	66.2
_GCA_003019385.1_ASM301938v1_genomic.fna_937	GCA_003019385.1_ASM301938v1_genomic.fna.faa	579137.Metvu_1469	arCOG00185	45.9	61	20	80	7	66	1.3e-08	53.1
_GCA_003019385.1_ASM301938v1_genomic.fna_972	GCA_003019385.1_ASM301938v1_genomic.fna.faa	679901.Mzhil_1890	arCOG00185	27.7	238	4	194	294	524	2.8e-15	75.1
_GCA_003019385.1_ASM301938v1_genomic.fna_979	GCA_003019385.1_ASM301938v1_genomic.fna.faa	351160.LRC527	arCOG00185	35.3	102	480	580	424	518	7e-07	49.3
_GCA_003019385.1_ASM301938v1_genomic.fna_1173	GCA_003019385.1_ASM301938v1_genomic.fna.faa	579137.Metvu_0778	arCOG01579	27.9	154	525	668	112	263	5.3e-11	62.8
_GCA_003019385.1_ASM301938v1_genomic.fna_1208	GCA_003019385.1_ASM301938v1_genomic.fna.faa	679926.Mpet_2247	arCOG00185	29.5	210	11	214	462	671	2e-22	99
_GCA_003019385.1_ASM301938v1_genomic.fna_1259	GCA_003019385.1_ASM301938v1_genomic.fna.faa	930945.SiRe_2188	arCOG00185	42.9	261	11	266	352	609	1.4e-50	193
_GCA_003019385.1_ASM301938v1_genomic.fna_1260	GCA_003019385.1_ASM301938v1_genomic.fna.faa	930945.SiRe_2188	arCOG00185	38.2	306	1	304	1	303	3.3e-60	224.9
_GCA_003019385.1_ASM301938v1_genomic.fna_1265	GCA_003019385.1_ASM301938v1_genomic.fna.faa	273057.SSO3055	arCOG00185	41	315	54	367	2	307	6.5e-60	224.2
_GCA_003019385.1_ASM301938v1_genomic.fna_1266	GCA_003019385.1_ASM301938v1_genomic.fna.faa	930945.SiRe_2188	arCOG00185	33.4	320	5	313	4	318	1.7e-42	166
_GCA_003019385.1_ASM301938v1_genomic.fna_1281	GCA_003019385.1_ASM301938v1_genomic.fna.faa	420247.Msm_0971	arCOG00185	23.3	240	18	228	17	253	2.6e-09	55.5
_GCA_003019415.1_ASM301941v1_genomic.fna_6	GCA_003019415.1_ASM301941v1_genomic.fna.faa	679926.Mpet_2247	arCOG00185	28.4	215	4	213	462	673	4.4e-22	97.8
_GCA_003019415.1_ASM301941v1_genomic.fna_103	GCA_003019415.1_ASM301941v1_genomic.fna.faa	273057.SSO3055	arCOG00185	34.2	298	26	320	25	300	2.8e-40	159.1
_GCA_003019415.1_ASM301941v1_genomic.fna_104	GCA_003019415.1_ASM301941v1_genomic.fna.faa	273057.SSO3055	arCOG00185	29.8	447	1	442	5	323	1.9e-47	183
_GCA_003019415.1_ASM301941v1_genomic.fna_309	GCA_003019415.1_ASM301941v1_genomic.fna.faa	351160.LRC165	arCOG01579	35.1	94	579	669	139	232	1.2e-09	58.2
_GCA_003019415.1_ASM301941v1_genomic.fna_349	GCA_003019415.1_ASM301941v1_genomic.fna.faa	192952.MM_0911	arCOG00185	31	232	1	215	285	515	2.4e-20	92.4
_GCA_003019415.1_ASM301941v1_genomic.fna_351	GCA_003019415.1_ASM301941v1_genomic.fna.faa	679926.Mpet_2247	arCOG00185	29.5	210	11	214	462	671	2e-22	99
_GCA_003019415.1_ASM301941v1_genomic.fna_365	GCA_003019415.1_ASM301941v1_genomic.fna.faa	304371.MCP_0522	arCOG00185	30.8	211	4	189	282	487	3.1e-18	84.7
_GCA_003019415.1_ASM301941v1_genomic.fna_424	GCA_003019415.1_ASM301941v1_genomic.fna.faa	930945.SiRe_2188	arCOG00185	42	293	5	296	25	315	4.5e-64	237.7
_GCA_003019415.1_ASM301941v1_genomic.fna_425	GCA_003019415.1_ASM301941v1_genomic.fna.faa	930945.SiRe_2188	arCOG00185	43.4	267	7	272	351	607	1.5e-52	199.5
_GCA_003019415.1_ASM301941v1_genomic.fna_501	GCA_003019415.1_ASM301941v1_genomic.fna.faa	273057.SSO3055	arCOG00185	34.2	319	1	306	8	318	4.9e-48	184.5
_GCA_003019415.1_ASM301941v1_genomic.fna_502	GCA_003019415.1_ASM301941v1_genomic.fna.faa	273075.Ta1280	arCOG00185	30.5	233	26	258	4	225	9e-23	100.5
_GCA_003019415.1_ASM301941v1_genomic.fna_551	GCA_003019415.1_ASM301941v1_genomic.fna.faa	679901.Mzhil_1890	arCOG00185	24.5	253	4	232	285	534	5e-18	84.7
_GCA_003019415.1_ASM301941v1_genomic.fna_578	GCA_003019415.1_ASM301941v1_genomic.fna.faa	573064.Mefer_0379	arCOG00185	42.9	70	10	75	290	359	1.6e-08	52.8
_GCA_003019415.1_ASM301941v1_genomic.fna_588	GCA_003019415.1_ASM301941v1_genomic.fna.faa	679901.Mzhil_1890	arCOG00185	39	100	31	125	425	524	1.4e-13	68.9
_GCA_003019415.1_ASM301941v1_genomic.fna_589	GCA_003019415.1_ASM301941v1_genomic.fna.faa	547558.Mmah_1961	arCOG00185	45.5	44	14	56	281	324	5e-06	42.7
_GCA_003019415.1_ASM301941v1_genomic.fna_612	GCA_003019415.1_ASM301941v1_genomic.fna.faa	523846.Mfer_1292	arCOG00185	26	300	96	377	26	309	1.7e-14	73.9
_GCA_003019415.1_ASM301941v1_genomic.fna_700	GCA_003019415.1_ASM301941v1_genomic.fna.faa	990316.MCON_2841	arCOG00185	31.8	85	2	78	1	85	4.1e-07	47
_GCA_003019415.1_ASM301941v1_genomic.fna_750	GCA_003019415.1_ASM301941v1_genomic.fna.faa	930945.SiRe_2188	arCOG00185	32	266	11	256	348	608	7e-27	114
_GCA_003019415.1_ASM301941v1_genomic.fna_821	GCA_003019415.1_ASM301941v1_genomic.fna.faa	679926.Mpet_2247	arCOG00185	28.2	188	3	189	459	643	6.1e-18	84
_GCA_003019415.1_ASM301941v1_genomic.fna_822	GCA_003019415.1_ASM301941v1_genomic.fna.faa	273057.SSO3055	arCOG00185	28.3	240	11	232	8	243	6e-19	87.4
_GCA_003019415.1_ASM301941v1_genomic.fna_991	GCA_003019415.1_ASM301941v1_genomic.fna.faa	930945.SiRe_2188	arCOG00185	33.4	320	5	313	4	318	1.7e-42	166
_GCA_003019415.1_ASM301941v1_genomic.fna_992	GCA_003019415.1_ASM301941v1_genomic.fna.faa	273057.SSO3055	arCOG00185	41	315	12	325	2	307	5.8e-60	224.2
_GCA_003019415.1_ASM301941v1_genomic.fna_1004	GCA_003019415.1_ASM301941v1_genomic.fna.faa	573064.Mefer_0959	arCOG00185	25.2	262	1	192	254	515	1.5e-12	66.2
_GCA_003019435.1_ASM301943v1_genomic.fna_10	GCA_003019435.1_ASM301943v1_genomic.fna.faa	679926.Mpet_2247	arCOG00185	26.8	194	19	185	480	672	3e-09	55.1
_GCA_003019435.1_ASM301943v1_genomic.fna_37	GCA_003019435.1_ASM301943v1_genomic.fna.faa	679926.Mpet_2247	arCOG00185	28.6	220	9	217	462	672	5.7e-19	87.8
_GCA_003019435.1_ASM301943v1_genomic.fna_259	GCA_003019435.1_ASM301943v1_genomic.fna.faa	273057.SSO3055	arCOG00185	39.7	247	22	258	366	611	4.5e-43	167.9
_GCA_003019435.1_ASM301943v1_genomic.fna_260	GCA_003019435.1_ASM301943v1_genomic.fna.faa	273057.SSO3055	arCOG00185	41.6	315	5	315	6	319	2.9e-64	238.4
_GCA_003019435.1_ASM301943v1_genomic.fna_286	GCA_003019435.1_ASM301943v1_genomic.fna.faa	188937.MA3967	arCOG00185	23.3	266	21	222	290	552	2.4e-09	55.5
_GCA_003019435.1_ASM301943v1_genomic.fna_287	GCA_003019435.1_ASM301943v1_genomic.fna.faa	573064.Mefer_0379	arCOG00185	29.2	264	4	229	3	260	4.6e-22	97.8
_GCA_003019435.1_ASM301943v1_genomic.fna_354	GCA_003019435.1_ASM301943v1_genomic.fna.faa	679926.Mpet_2247	arCOG00185	37	200	17	216	476	673	3.8e-38	151.4
_GCA_003019435.1_ASM301943v1_genomic.fna_355	GCA_003019435.1_ASM301943v1_genomic.fna.faa	679926.Mpet_2247	arCOG00185	34.3	268	5	271	203	468	1.1e-40	159.8
_GCA_003019435.1_ASM301943v1_genomic.fna_394	GCA_003019435.1_ASM301943v1_genomic.fna.faa	930945.SiRe_2188	arCOG00185	39.9	278	3	269	332	609	2e-54	205.7
_GCA_003019435.1_ASM301943v1_genomic.fna_395	GCA_003019435.1_ASM301943v1_genomic.fna.faa	273057.SSO3055	arCOG00185	38.7	315	6	318	8	320	1e-58	219.9
_GCA_003019435.1_ASM301943v1_genomic.fna_404	GCA_003019435.1_ASM301943v1_genomic.fna.faa	679926.Mpet_2247	arCOG00185	28.1	192	14	201	462	651	1.5e-17	83.2
_GCA_003019435.1_ASM301943v1_genomic.fna_531	GCA_003019435.1_ASM301943v1_genomic.fna.faa	190192.MK1433	arCOG00185	31.5	219	14	222	298	516	1.5e-22	99.4
_GCA_003019435.1_ASM301943v1_genomic.fna_532	GCA_003019435.1_ASM301943v1_genomic.fna.faa	930945.SiRe_2188	arCOG00185	25.3	229	23	246	374	593	5.8e-20	90.9
_GCA_003019435.1_ASM301943v1_genomic.fna_545	GCA_003019435.1_ASM301943v1_genomic.fna.faa	273057.SSO3055	arCOG00185	34	318	3	312	6	320	5e-50	191
_GCA_003019435.1_ASM301943v1_genomic.fna_546	GCA_003019435.1_ASM301943v1_genomic.fna.faa	273057.SSO3055	arCOG00185	31.2	301	19	310	23	319	6.9e-44	170.6
_GCA_003019435.1_ASM301943v1_genomic.fna_640	GCA_003019435.1_ASM301943v1_genomic.fna.faa	351160.LRC165	arCOG01579	41	83	597	676	150	232	1e-08	55.1
_GCA_003019435.1_ASM301943v1_genomic.fna_696	GCA_003019435.1_ASM301943v1_genomic.fna.faa	930945.SiRe_2188	arCOG00185	35.3	317	1	315	1	308	2.3e-45	175.6
_GCA_003019435.1_ASM301943v1_genomic.fna_697	GCA_003019435.1_ASM301943v1_genomic.fna.faa	273057.SSO3055	arCOG00185	35.5	299	34	319	24	320	2.1e-43	169.1
_GCA_003019435.1_ASM301943v1_genomic.fna_922	GCA_003019435.1_ASM301943v1_genomic.fna.faa	243232.MJ_1242	arCOG00185	37.2	234	9	232	293	523	8.7e-35	140.6
_GCA_003019435.1_ASM301943v1_genomic.fna_993	GCA_003019435.1_ASM301943v1_genomic.fna.faa	339860.Msp_0439	arCOG00185	28.7	237	8	232	2	237	2.9e-23	101.7
_GCA_003019435.1_ASM301943v1_genomic.fna_1006	GCA_003019435.1_ASM301943v1_genomic.fna.faa	647113.Metok_0104	arCOG00185	27.2	232	4	227	3	233	1.7e-18	86.3
_GCA_003019435.1_ASM301943v1_genomic.fna_1049	GCA_003019435.1_ASM301943v1_genomic.fna.faa	930945.SiRe_2188	arCOG00185	36.6	186	9	193	131	314	6.9e-32	130.2
_GCA_003019435.1_ASM301943v1_genomic.fna_1082	GCA_003019435.1_ASM301943v1_genomic.fna.faa	679926.Mpet_2247	arCOG00185	27.7	184	24	196	475	656	4.9e-14	71.2
_GCA_003019435.1_ASM301943v1_genomic.fna_1166	GCA_003019435.1_ASM301943v1_genomic.fna.faa	930945.SiRe_2188	arCOG00185	39	318	2	317	3	319	5.9e-62	230.7
_GCA_003019435.1_ASM301943v1_genomic.fna_1167	GCA_003019435.1_ASM301943v1_genomic.fna.faa	930945.SiRe_2188	arCOG00185	47.9	236	37	268	373	607	2.2e-56	212.2
_GCA_003019435.1_ASM301943v1_genomic.fna_1197	GCA_003019435.1_ASM301943v1_genomic.fna.faa	190192.MK1433	arCOG00185	27.9	280	110	358	238	516	2.1e-18	86.3
_GCA_003019435.1_ASM301943v1_genomic.fna_1261	GCA_003019435.1_ASM301943v1_genomic.fna.faa	79929.MTBMA_c13970	arCOG00185	32.7	223	16	220	298	515	5.2e-29	121.3
_GCA_003019435.1_ASM301943v1_genomic.fna_1374	GCA_003019435.1_ASM301943v1_genomic.fna.faa	273057.SSO3055	arCOG00185	34.7	354	1	351	5	322	1.9e-50	192.6
_GCA_003019435.1_ASM301943v1_genomic.fna_1375	GCA_003019435.1_ASM301943v1_genomic.fna.faa	930945.SiRe_2188	arCOG00185	39.8	261	2	255	350	607	1.4e-44	172.9
_GCA_003019435.1_ASM301943v1_genomic.fna_1398	GCA_003019435.1_ASM301943v1_genomic.fna.faa	273057.SSO3055	arCOG00185	37	135	44	176	186	320	7.4e-22	96.7
_GCA_003019435.1_ASM301943v1_genomic.fna_1399	GCA_003019435.1_ASM301943v1_genomic.fna.faa	273057.SSO3055	arCOG00185	33	300	28	315	25	324	4.6e-43	167.9
_GCA_003019435.1_ASM301943v1_genomic.fna_1433	GCA_003019435.1_ASM301943v1_genomic.fna.faa	190192.MK1189	arCOG00185	35	243	51	261	26	264	2.3e-22	99
_GCA_003019435.1_ASM301943v1_genomic.fna_1436	GCA_003019435.1_ASM301943v1_genomic.fna.faa	579137.Metvu_1469	arCOG00185	27.1	295	1	232	254	547	1.1e-23	103.6
_GCA_003019435.1_ASM301943v1_genomic.fna_1518	GCA_003019435.1_ASM301943v1_genomic.fna.faa	930945.SiRe_2188	arCOG00185	44.6	271	2	268	345	607	2.7e-57	215.3
_GCA_003019435.1_ASM301943v1_genomic.fna_1519	GCA_003019435.1_ASM301943v1_genomic.fna.faa	930945.SiRe_2188	arCOG00185	39.3	318	2	317	3	319	2e-62	232.3
_GCA_003019435.1_ASM301943v1_genomic.fna_1528	GCA_003019435.1_ASM301943v1_genomic.fna.faa	79929.MTBMA_c13970	arCOG00185	24.7	215	5	167	29	243	2.5e-09	55.5
_GCA_003019435.1_ASM301943v1_genomic.fna_1574	GCA_003019435.1_ASM301943v1_genomic.fna.faa	273057.SSO3055	arCOG00185	32.3	303	28	319	23	319	4.6e-43	167.9
_GCA_003019435.1_ASM301943v1_genomic.fna_1613	GCA_003019435.1_ASM301943v1_genomic.fna.faa	351160.LRC165	arCOG01579	35.3	102	602	700	150	250	3e-08	53.5
_GCA_003019435.1_ASM301943v1_genomic.fna_1662	GCA_003019435.1_ASM301943v1_genomic.fna.faa	419665.Maeo_0858	arCOG00185	36.1	119	8	124	253	362	4.6e-11	60.5
_GCA_003019435.1_ASM301943v1_genomic.fna_1663	GCA_003019435.1_ASM301943v1_genomic.fna.faa	273057.SSO3055	arCOG00185	34.6	315	6	312	9	320	6.5e-50	190.7
_GCA_003019435.1_ASM301943v1_genomic.fna_1687	GCA_003019435.1_ASM301943v1_genomic.fna.faa	930945.SiRe_2188	arCOG00185	37.9	306	1	304	1	303	9.6e-60	223.4
_GCA_003019435.1_ASM301943v1_genomic.fna_1688	GCA_003019435.1_ASM301943v1_genomic.fna.faa	930945.SiRe_2188	arCOG00185	42.9	261	11	266	352	609	1.4e-50	193
_GCA_003019435.1_ASM301943v1_genomic.fna_1702	GCA_003019435.1_ASM301943v1_genomic.fna.faa	351160.LRC527	arCOG00185	29.5	244	5	228	286	522	6.8e-19	87.4
_GCA_003019435.1_ASM301943v1_genomic.fna_1924	GCA_003019435.1_ASM301943v1_genomic.fna.faa	930945.SiRe_2188	arCOG00185	43.4	249	26	273	360	607	7e-54	203.8
_GCA_003019435.1_ASM301943v1_genomic.fna_1925	GCA_003019435.1_ASM301943v1_genomic.fna.faa	273057.SSO3055	arCOG00185	41	315	4	318	9	320	6.4e-61	227.3
_GCA_003019435.1_ASM301943v1_genomic.fna_2112	GCA_003019435.1_ASM301943v1_genomic.fna.faa	273057.SSO3055	arCOG00185	37	322	2	321	7	320	1.9e-57	215.7
_GCA_003019435.1_ASM301943v1_genomic.fna_2113	GCA_003019435.1_ASM301943v1_genomic.fna.faa	930945.SiRe_2188	arCOG00185	40.6	266	3	262	350	607	9.8e-49	186.8
_GCA_003019435.1_ASM301943v1_genomic.fna_2119	GCA_003019435.1_ASM301943v1_genomic.fna.faa	190192.MK1189	arCOG00185	30.7	254	1	231	1	252	3.2e-22	98.6
_GCA_003019435.1_ASM301943v1_genomic.fna_2122	GCA_003019435.1_ASM301943v1_genomic.fna.faa	930945.SiRe_2188	arCOG00185	30.5	239	4	228	372	607	2.2e-25	109
_GCA_003019435.1_ASM301943v1_genomic.fna_2137	GCA_003019435.1_ASM301943v1_genomic.fna.faa	679926.Mpet_2247	arCOG00185	28.2	202	11	185	472	672	4.9e-12	64.3
_GCA_003019435.1_ASM301943v1_genomic.fna_2184	GCA_003019435.1_ASM301943v1_genomic.fna.faa	579137.Metvu_1469	arCOG00185	24.8	234	1	169	291	524	2.3e-07	48.5
_GCA_003019435.1_ASM301943v1_genomic.fna_2243	GCA_003019435.1_ASM301943v1_genomic.fna.faa	679926.Mpet_2247	arCOG00185	27	189	8	185	467	650	9.7e-16	77
_GCA_003019435.1_ASM301943v1_genomic.fna_2292	GCA_003019435.1_ASM301943v1_genomic.fna.faa	273057.SSO3055	arCOG00185	38.4	310	11	318	11	318	2.8e-59	221.9
_GCA_003019435.1_ASM301943v1_genomic.fna_2293	GCA_003019435.1_ASM301943v1_genomic.fna.faa	930945.SiRe_2188	arCOG00185	41.9	236	35	270	374	609	2e-49	189.1
_GCA_003019435.1_ASM301943v1_genomic.fna_2305	GCA_003019435.1_ASM301943v1_genomic.fna.faa	188937.MA3967	arCOG00185	33.9	62	3	59	266	327	2.9e-05	40
_GCA_003019435.1_ASM301943v1_genomic.fna_2441	GCA_003019435.1_ASM301943v1_genomic.fna.faa	521011.Mpal_0255	arCOG00185	30.3	234	4	216	281	511	8e-24	104
_GCA_003019435.1_ASM301943v1_genomic.fna_2621	GCA_003019435.1_ASM301943v1_genomic.fna.faa	190192.MK1189	arCOG00185	51.5	33	36	68	287	319	1.2e-05	42.7
_GCA_003019435.1_ASM301943v1_genomic.fna_2630	GCA_003019435.1_ASM301943v1_genomic.fna.faa	273075.Ta1280	arCOG00185	30.4	227	13	232	297	511	1.6e-18	86.3
_GCA_003019435.1_ASM301943v1_genomic.fna_2819	GCA_003019435.1_ASM301943v1_genomic.fna.faa	192952.MM_0911	arCOG00185	36	247	29	258	280	525	7.6e-34	137.5
_GCA_003019435.1_ASM301943v1_genomic.fna_2910	GCA_003019435.1_ASM301943v1_genomic.fna.faa	930945.SiRe_2188	arCOG00185	34.2	120	21	135	124	241	2.5e-11	62
_GCA_003019435.1_ASM301943v1_genomic.fna_2920	GCA_003019435.1_ASM301943v1_genomic.fna.faa	190192.MK1189	arCOG00185	35	243	25	235	26	264	2.8e-22	98.6
_GCA_003019435.1_ASM301943v1_genomic.fna_2927	GCA_003019435.1_ASM301943v1_genomic.fna.faa	273057.SSO3055	arCOG00185	35.8	346	6	349	8	320	4.7e-57	214.5
_GCA_003019435.1_ASM301943v1_genomic.fna_2928	GCA_003019435.1_ASM301943v1_genomic.fna.faa	273057.SSO3055	arCOG00185	35.2	330	8	325	8	318	1.1e-44	173.3
_GCA_003019435.1_ASM301943v1_genomic.fna_3005	GCA_003019435.1_ASM301943v1_genomic.fna.faa	930945.SiRe_2188	arCOG00185	24.4	221	44	248	380	592	6e-11	61.2
_GCA_003019435.1_ASM301943v1_genomic.fna_3026	GCA_003019435.1_ASM301943v1_genomic.fna.faa	679926.Mpet_2247	arCOG00185	29.8	506	18	518	202	671	8.7e-58	217.6
_GCA_003019435.1_ASM301943v1_genomic.fna_3073	GCA_003019435.1_ASM301943v1_genomic.fna.faa	192952.MM_0911	arCOG00185	27.3	238	3	217	280	516	4.8e-19	87.8
_GCA_003019435.1_ASM301943v1_genomic.fna_3081	GCA_003019435.1_ASM301943v1_genomic.fna.faa	679926.Mpet_2247	arCOG00185	31.5	213	4	211	462	671	1e-23	103.2
_GCA_003019435.1_ASM301943v1_genomic.fna_3089	GCA_003019435.1_ASM301943v1_genomic.fna.faa	243232.MJ_0968	arCOG01579	30.8	143	167	299	113	253	1.8e-11	63.5
_GCA_003019435.1_ASM301943v1_genomic.fna_3145	GCA_003019435.1_ASM301943v1_genomic.fna.faa	930945.SiRe_2188	arCOG00185	32.3	93	79	170	503	595	7.1e-10	57.4
_GCA_003019435.1_ASM301943v1_genomic.fna_3289	GCA_003019435.1_ASM301943v1_genomic.fna.faa	930945.SiRe_2188	arCOG00185	34.7	118	3	115	126	241	1.5e-10	59.3
_GCA_003019435.1_ASM301943v1_genomic.fna_3304	GCA_003019435.1_ASM301943v1_genomic.fna.faa	190192.MK1189	arCOG00185	35.4	243	25	235	26	264	7.3e-23	100.5
_GCA_003019435.1_ASM301943v1_genomic.fna_3326	GCA_003019435.1_ASM301943v1_genomic.fna.faa	679926.Mpet_2247	arCOG00185	28.5	207	56	258	479	671	9.2e-11	60.5
_GCA_003019435.1_ASM301943v1_genomic.fna_3367	GCA_003019435.1_ASM301943v1_genomic.fna.faa	679926.Mpet_2247	arCOG00185	30.6	216	4	218	458	672	7.1e-25	107.5
_GCA_003019435.1_ASM301943v1_genomic.fna_3450	GCA_003019435.1_ASM301943v1_genomic.fna.faa	368407.Memar_2065	arCOG00185	24.9	221	14	201	299	519	2.2e-14	72.4
_GCA_003019435.1_ASM301943v1_genomic.fna_3517	GCA_003019435.1_ASM301943v1_genomic.fna.faa	930945.SiRe_2188	arCOG00185	30	213	189	393	377	583	8.6e-18	84.3
_GCA_003019435.1_ASM301943v1_genomic.fna_3649	GCA_003019435.1_ASM301943v1_genomic.fna.faa	190192.MK1189	arCOG00185	31.7	252	6	233	7	258	1.4e-25	109.8
_GCA_003019435.1_ASM301943v1_genomic.fna_3790	GCA_003019435.1_ASM301943v1_genomic.fna.faa	634498.mru_0796	arCOG03215	32.1	187	67	249	316	493	1.1e-19	90.1
_GCA_003019435.1_ASM301943v1_genomic.fna_4236	GCA_003019435.1_ASM301943v1_genomic.fna.faa	273057.SSO3055	arCOG00185	38.6	184	37	220	2	175	1.2e-24	106.3
_GCA_003019435.1_ASM301943v1_genomic.fna_4282	GCA_003019435.1_ASM301943v1_genomic.fna.faa	679926.Mpet_2247	arCOG00185	34.5	232	5	235	203	434	7.9e-39	153.7
_GCA_003019445.1_ASM301944v1_genomic.fna_192	GCA_003019445.1_ASM301944v1_genomic.fna.faa	880724.Metig_0791	arCOG00185	29.2	281	4	224	290	570	8.8e-29	120.6
_GCA_003019445.1_ASM301944v1_genomic.fna_321	GCA_003019445.1_ASM301944v1_genomic.fna.faa	243232.MJ_0968	arCOG01579	30.1	143	55	187	113	253	3e-11	62.4
_GCA_003019445.1_ASM301944v1_genomic.fna_361	GCA_003019445.1_ASM301944v1_genomic.fna.faa	579137.Metvu_1123	arCOG00185	27.6	203	1	165	1	203	7.3e-14	70.1
_GCA_003019445.1_ASM301944v1_genomic.fna_481	GCA_003019445.1_ASM301944v1_genomic.fna.faa	679901.Mzhil_1890	arCOG00185	25.4	232	15	228	306	534	1.4e-17	83.2
_GCA_003019445.1_ASM301944v1_genomic.fna_506	GCA_003019445.1_ASM301944v1_genomic.fna.faa	420247.Msm_0971	arCOG00185	23.3	240	18	228	17	253	2.6e-09	55.5
_GCA_003019445.1_ASM301944v1_genomic.fna_742	GCA_003019445.1_ASM301944v1_genomic.fna.faa	930945.SiRe_2188	arCOG00185	46.7	195	6	196	414	607	6e-47	180.6
_GCA_003019445.1_ASM301944v1_genomic.fna_870	GCA_003019445.1_ASM301944v1_genomic.fna.faa	190192.MK1189	arCOG00185	32.4	238	37	246	29	262	1.8e-21	95.9
_GCA_003019445.1_ASM301944v1_genomic.fna_940	GCA_003019445.1_ASM301944v1_genomic.fna.faa	351160.LRC165	arCOG01579	41.9	74	4	74	159	232	2.2e-09	55.1
_GCA_003019445.1_ASM301944v1_genomic.fna_995	GCA_003019445.1_ASM301944v1_genomic.fna.faa	679901.Mzhil_1890	arCOG00185	27.7	238	4	194	294	524	2.8e-15	75.1
_GCA_003019445.1_ASM301944v1_genomic.fna_1104	GCA_003019445.1_ASM301944v1_genomic.fna.faa	456320.Mvol_1250	arCOG00185	38.3	60	4	63	5	64	7.8e-09	52.8
_GCA_003019445.1_ASM301944v1_genomic.fna_1105	GCA_003019445.1_ASM301944v1_genomic.fna.faa	573064.Mefer_0959	arCOG00185	47.6	42	16	57	437	478	3.6e-06	43.5
_GCA_003019445.1_ASM301944v1_genomic.fna_1124	GCA_003019445.1_ASM301944v1_genomic.fna.faa	79929.MTBMA_c06010	arCOG00185	44.6	112	16	115	258	369	1.2e-17	82
_GCA_003019445.1_ASM301944v1_genomic.fna_1125	GCA_003019445.1_ASM301944v1_genomic.fna.faa	930945.SiRe_2188	arCOG00185	37	127	19	138	485	608	2.1e-15	75.1
_GCA_003019445.1_ASM301944v1_genomic.fna_1238	GCA_003019445.1_ASM301944v1_genomic.fna.faa	351160.LRC527	arCOG00185	35.3	102	480	580	424	518	5e-07	49.3
_GCA_003019445.1_ASM301944v1_genomic.fna_1240	GCA_003019445.1_ASM301944v1_genomic.fna.faa	339860.Msp_0439	arCOG00185	33.3	111	4	113	1	106	9.1e-12	62.8
_GCA_003019445.1_ASM301944v1_genomic.fna_1241	GCA_003019445.1_ASM301944v1_genomic.fna.faa	273075.Ta1280	arCOG00185	30.1	236	23	258	1	225	6.9e-23	100.9
_GCA_003019445.1_ASM301944v1_genomic.fna_1254	GCA_003019445.1_ASM301944v1_genomic.fna.faa	679926.Mpet_2247	arCOG00185	31.4	121	104	221	298	414	1.7e-06	46.2
_GCA_003019445.1_ASM301944v1_genomic.fna_1271	GCA_003019445.1_ASM301944v1_genomic.fna.faa	679926.Mpet_2247	arCOG00185	29.5	210	4	207	462	671	1.5e-22	99.4
_GCA_003019445.1_ASM301944v1_genomic.fna_1347	GCA_003019445.1_ASM301944v1_genomic.fna.faa	190192.MK1189	arCOG00185	31.3	246	1	222	1	243	6e-24	104.4
_GCA_003019445.1_ASM301944v1_genomic.fna_1363	GCA_003019445.1_ASM301944v1_genomic.fna.faa	273057.SSO3055	arCOG00185	34.2	298	26	320	25	300	2.5e-40	159.1
_GCA_003019445.1_ASM301944v1_genomic.fna_1364	GCA_003019445.1_ASM301944v1_genomic.fna.faa	273057.SSO3055	arCOG00185	47.2	197	140	331	129	323	2.5e-44	172.2
_GCA_003019475.1_ASM301947v1_genomic.fna_224	GCA_003019475.1_ASM301947v1_genomic.fna.faa	351160.LRC165	arCOG01579	39.8	83	602	681	150	232	1.8e-08	54.3
_GCA_003019475.1_ASM301947v1_genomic.fna_241	GCA_003019475.1_ASM301947v1_genomic.fna.faa	679926.Mpet_2247	arCOG00185	30.2	268	286	549	425	673	9.1e-26	111.3
_GCA_003019475.1_ASM301947v1_genomic.fna_242	GCA_003019475.1_ASM301947v1_genomic.fna.faa	351160.LRC527	arCOG00185	23.5	251	340	571	282	519	5.2e-16	79
_GCA_003019475.1_ASM301947v1_genomic.fna_285	GCA_003019475.1_ASM301947v1_genomic.fna.faa	190192.MK1189	arCOG00185	30.7	254	1	231	1	252	2.5e-22	99
_GCA_003019475.1_ASM301947v1_genomic.fna_292	GCA_003019475.1_ASM301947v1_genomic.fna.faa	192952.MM_0911	arCOG00185	27.3	238	3	217	280	516	4.8e-19	87.8
_GCA_003019475.1_ASM301947v1_genomic.fna_300	GCA_003019475.1_ASM301947v1_genomic.fna.faa	679926.Mpet_2247	arCOG00185	28.7	209	36	240	477	671	5e-11	61.2
_GCA_003019475.1_ASM301947v1_genomic.fna_428	GCA_003019475.1_ASM301947v1_genomic.fna.faa	679926.Mpet_2247	arCOG00185	29.5	207	8	211	466	671	1.7e-21	95.9
_GCA_003019475.1_ASM301947v1_genomic.fna_479	GCA_003019475.1_ASM301947v1_genomic.fna.faa	190192.MK1433	arCOG00185	23	491	97	514	28	497	2.8e-14	73.2
_GCA_003019475.1_ASM301947v1_genomic.fna_659	GCA_003019475.1_ASM301947v1_genomic.fna.faa	273075.Ta1280	arCOG00185	30.4	227	13	232	297	511	1.6e-18	86.3
_GCA_003019475.1_ASM301947v1_genomic.fna_687	GCA_003019475.1_ASM301947v1_genomic.fna.faa	679926.Mpet_2247	arCOG00185	29.4	506	18	518	202	671	2.8e-56	212.6
_GCA_003019475.1_ASM301947v1_genomic.fna_777	GCA_003019475.1_ASM301947v1_genomic.fna.faa	679926.Mpet_2247	arCOG00185	35.5	200	32	231	476	673	8.8e-38	150.2
_GCA_003019475.1_ASM301947v1_genomic.fna_778	GCA_003019475.1_ASM301947v1_genomic.fna.faa	679926.Mpet_2247	arCOG00185	34.9	232	5	235	203	434	1e-38	153.3
_GCA_003019475.1_ASM301947v1_genomic.fna_889	GCA_003019475.1_ASM301947v1_genomic.fna.faa	273057.SSO3055	arCOG00185	41.5	246	4	249	9	252	8.3e-48	183.3
_GCA_003019475.1_ASM301947v1_genomic.fna_891	GCA_003019475.1_ASM301947v1_genomic.fna.faa	930945.SiRe_2188	arCOG00185	43.4	249	26	273	360	607	3.9e-53	201.4
_GCA_003019475.1_ASM301947v1_genomic.fna_898	GCA_003019475.1_ASM301947v1_genomic.fna.faa	188937.MA3967	arCOG00185	35.5	62	3	59	266	327	1.7e-05	40.8
_GCA_003019475.1_ASM301947v1_genomic.fna_899	GCA_003019475.1_ASM301947v1_genomic.fna.faa	547558.Mmah_1961	arCOG00185	35.7	84	51	134	457	538	2.7e-08	52
_GCA_003019475.1_ASM301947v1_genomic.fna_948	GCA_003019475.1_ASM301947v1_genomic.fna.faa	351160.LRC527	arCOG00185	29.8	242	5	228	286	522	4.5e-19	88.2
_GCA_003019475.1_ASM301947v1_genomic.fna_1044	GCA_003019475.1_ASM301947v1_genomic.fna.faa	930945.SiRe_2188	arCOG00185	30.5	239	4	228	372	607	2.6e-25	109
_GCA_003019475.1_ASM301947v1_genomic.fna_1054	GCA_003019475.1_ASM301947v1_genomic.fna.faa	930945.SiRe_2188	arCOG00185	47.9	236	37	268	373	607	2.2e-56	212.2
_GCA_003019475.1_ASM301947v1_genomic.fna_1055	GCA_003019475.1_ASM301947v1_genomic.fna.faa	930945.SiRe_2188	arCOG00185	39	318	2	317	3	319	5.9e-62	230.7
_GCA_003019475.1_ASM301947v1_genomic.fna_1146	GCA_003019475.1_ASM301947v1_genomic.fna.faa	579137.Metvu_1469	arCOG00185	24.8	234	1	169	291	524	2.3e-07	48.5
_GCA_003019475.1_ASM301947v1_genomic.fna_1248	GCA_003019475.1_ASM301947v1_genomic.fna.faa	190192.MK1433	arCOG00185	25.9	108	110	196	238	344	0.00049	37.7
_GCA_003019475.1_ASM301947v1_genomic.fna_1249	GCA_003019475.1_ASM301947v1_genomic.fna.faa	880724.Metig_0791	arCOG00185	33.1	124	16	122	447	570	3.1e-12	64.3
_GCA_003019475.1_ASM301947v1_genomic.fna_1275	GCA_003019475.1_ASM301947v1_genomic.fna.faa	190192.MK1189	arCOG00185	31.7	252	6	233	7	258	9.1e-25	107.1
_GCA_003019475.1_ASM301947v1_genomic.fna_1346	GCA_003019475.1_ASM301947v1_genomic.fna.faa	273057.SSO3055	arCOG00185	38.6	329	43	369	2	320	8.6e-57	213.8
_GCA_003019475.1_ASM301947v1_genomic.fna_1347	GCA_003019475.1_ASM301947v1_genomic.fna.faa	273057.SSO3055	arCOG00185	33.3	300	28	315	25	324	1.6e-43	169.5
_GCA_003019475.1_ASM301947v1_genomic.fna_1398	GCA_003019475.1_ASM301947v1_genomic.fna.faa	679926.Mpet_2247	arCOG00185	28.6	220	9	217	462	672	5.8e-19	87.8
_GCA_003019475.1_ASM301947v1_genomic.fna_1426	GCA_003019475.1_ASM301947v1_genomic.fna.faa	679926.Mpet_2247	arCOG00185	26.8	194	19	185	480	672	3e-09	55.1
_GCA_003019475.1_ASM301947v1_genomic.fna_1464	GCA_003019475.1_ASM301947v1_genomic.fna.faa	243232.MJ_0968	arCOG01579	30.8	143	538	670	113	253	3.2e-11	63.5
_GCA_003019475.1_ASM301947v1_genomic.fna_1588	GCA_003019475.1_ASM301947v1_genomic.fna.faa	930945.SiRe_2188	arCOG00185	42.9	261	11	266	352	609	1.4e-50	193
_GCA_003019475.1_ASM301947v1_genomic.fna_1589	GCA_003019475.1_ASM301947v1_genomic.fna.faa	930945.SiRe_2188	arCOG00185	37.9	306	1	304	1	303	2.8e-59	221.9
_GCA_003019475.1_ASM301947v1_genomic.fna_1691	GCA_003019475.1_ASM301947v1_genomic.fna.faa	273057.SSO3055	arCOG00185	36.6	322	2	321	7	320	4.8e-56	211.1
_GCA_003019475.1_ASM301947v1_genomic.fna_1692	GCA_003019475.1_ASM301947v1_genomic.fna.faa	930945.SiRe_2188	arCOG00185	40.6	266	3	262	350	607	9.8e-49	186.8
_GCA_003019475.1_ASM301947v1_genomic.fna_1756	GCA_003019475.1_ASM301947v1_genomic.fna.faa	573064.Mefer_0379	arCOG00185	28.8	264	4	229	3	260	8.6e-21	93.6
_GCA_003019475.1_ASM301947v1_genomic.fna_1757	GCA_003019475.1_ASM301947v1_genomic.fna.faa	188937.MA3967	arCOG00185	24.1	270	21	222	290	552	8.4e-10	57
_GCA_003019475.1_ASM301947v1_genomic.fna_1765	GCA_003019475.1_ASM301947v1_genomic.fna.faa	679926.Mpet_2247	arCOG00185	28.3	184	24	196	475	656	2.9e-14	72
_GCA_003019475.1_ASM301947v1_genomic.fna_1914	GCA_003019475.1_ASM301947v1_genomic.fna.faa	579137.Metvu_1469	arCOG00185	40	80	1	75	254	333	1.4e-12	64.7
_GCA_003019475.1_ASM301947v1_genomic.fna_1915	GCA_003019475.1_ASM301947v1_genomic.fna.faa	349307.Mthe_0500	arCOG00185	33.6	119	19	132	141	259	3.7e-13	68.2
_GCA_003019475.1_ASM301947v1_genomic.fna_2013	GCA_003019475.1_ASM301947v1_genomic.fna.faa	192952.MM_0911	arCOG00185	36	242	21	245	285	525	9.5e-34	137.1
_GCA_003019475.1_ASM301947v1_genomic.fna_2045	GCA_003019475.1_ASM301947v1_genomic.fna.faa	647113.Metok_0104	arCOG00185	27.2	232	4	227	3	233	2.6e-19	89
_GCA_003019475.1_ASM301947v1_genomic.fna_2206	GCA_003019475.1_ASM301947v1_genomic.fna.faa	521011.Mpal_0255	arCOG00185	30.3	234	4	216	281	511	8e-24	104
_GCA_003019475.1_ASM301947v1_genomic.fna_2316	GCA_003019475.1_ASM301947v1_genomic.fna.faa	273057.SSO3055	arCOG00185	38.4	310	11	318	11	318	2.8e-59	221.9
_GCA_003019475.1_ASM301947v1_genomic.fna_2317	GCA_003019475.1_ASM301947v1_genomic.fna.faa	930945.SiRe_2188	arCOG00185	41.5	236	35	270	374	609	1.3e-48	186.4
_GCA_003019475.1_ASM301947v1_genomic.fna_2463	GCA_003019475.1_ASM301947v1_genomic.fna.faa	679926.Mpet_2247	arCOG00185	28.4	211	4	211	461	671	5.3e-20	91.3
_GCA_003019475.1_ASM301947v1_genomic.fna_2481	GCA_003019475.1_ASM301947v1_genomic.fna.faa	190192.MK1189	arCOG00185	35.4	243	25	235	26	264	5.6e-23	100.9
_GCA_003019475.1_ASM301947v1_genomic.fna_2503	GCA_003019475.1_ASM301947v1_genomic.fna.faa	868131.MSWAN_1240	arCOG00185	31.3	233	8	228	2	233	2.7e-24	105.1
_GCA_003019475.1_ASM301947v1_genomic.fna_2577	GCA_003019475.1_ASM301947v1_genomic.fna.faa	273057.SSO3055	arCOG00185	41.6	315	5	315	6	319	2.9e-64	238.4
_GCA_003019475.1_ASM301947v1_genomic.fna_2578	GCA_003019475.1_ASM301947v1_genomic.fna.faa	273057.SSO3055	arCOG00185	39.7	247	22	258	366	611	4.5e-43	167.9
_GCA_003019475.1_ASM301947v1_genomic.fna_2582	GCA_003019475.1_ASM301947v1_genomic.fna.faa	79929.MTBMA_c13970	arCOG00185	32.7	223	16	220	298	515	4e-29	121.7
_GCA_003019485.1_ASM301948v1_genomic.fna_97	GCA_003019485.1_ASM301948v1_genomic.fna.faa	192952.MM_0911	arCOG00185	36	242	21	245	285	525	9.5e-34	137.1
_GCA_003019485.1_ASM301948v1_genomic.fna_148	GCA_003019485.1_ASM301948v1_genomic.fna.faa	930945.SiRe_2188	arCOG00185	30.5	239	4	228	372	607	2.6e-25	109
_GCA_003019485.1_ASM301948v1_genomic.fna_160	GCA_003019485.1_ASM301948v1_genomic.fna.faa	930945.SiRe_2188	arCOG00185	47.9	236	37	268	373	607	2.2e-56	212.2
_GCA_003019485.1_ASM301948v1_genomic.fna_161	GCA_003019485.1_ASM301948v1_genomic.fna.faa	930945.SiRe_2188	arCOG00185	39	318	2	317	3	319	5.9e-62	230.7
_GCA_003019485.1_ASM301948v1_genomic.fna_261	GCA_003019485.1_ASM301948v1_genomic.fna.faa	351160.LRC527	arCOG00185	29.5	244	5	228	286	522	7.7e-19	87.4
_GCA_003019485.1_ASM301948v1_genomic.fna_298	GCA_003019485.1_ASM301948v1_genomic.fna.faa	273075.Ta1280	arCOG00185	30.4	227	13	232	297	511	1.6e-18	86.3
_GCA_003019485.1_ASM301948v1_genomic.fna_337	GCA_003019485.1_ASM301948v1_genomic.fna.faa	523846.Mfer_1292	arCOG00185	26.6	297	96	372	26	303	1.2e-12	68.2
_GCA_003019485.1_ASM301948v1_genomic.fna_450	GCA_003019485.1_ASM301948v1_genomic.fna.faa	679926.Mpet_2247	arCOG00185	28.9	211	4	211	461	671	4.8e-21	94.7
_GCA_003019485.1_ASM301948v1_genomic.fna_562	GCA_003019485.1_ASM301948v1_genomic.fna.faa	267377.MMP1630	arCOG00185	30.2	126	9	134	417	536	2.7e-11	62
_GCA_003019485.1_ASM301948v1_genomic.fna_563	GCA_003019485.1_ASM301948v1_genomic.fna.faa	579137.Metvu_1469	arCOG00185	40	80	1	75	254	333	1.4e-12	64.7
_GCA_003019485.1_ASM301948v1_genomic.fna_596	GCA_003019485.1_ASM301948v1_genomic.fna.faa	930945.SiRe_2188	arCOG00185	24.4	221	44	248	380	592	4.6e-11	61.6
_GCA_003019485.1_ASM301948v1_genomic.fna_667	GCA_003019485.1_ASM301948v1_genomic.fna.faa	679926.Mpet_2247	arCOG00185	29.5	207	8	211	466	671	1.7e-21	95.9
_GCA_003019485.1_ASM301948v1_genomic.fna_834	GCA_003019485.1_ASM301948v1_genomic.fna.faa	351160.LRC527	arCOG00185	23.6	220	371	574	306	519	6.8e-16	78.6
_GCA_003019485.1_ASM301948v1_genomic.fna_835	GCA_003019485.1_ASM301948v1_genomic.fna.faa	679926.Mpet_2247	arCOG00185	30.2	268	286	549	425	673	4.1e-26	112.5
_GCA_003019485.1_ASM301948v1_genomic.fna_876	GCA_003019485.1_ASM301948v1_genomic.fna.faa	547558.Mmah_1961	arCOG00185	42.9	42	26	67	283	324	0.00017	37.7
_GCA_003019485.1_ASM301948v1_genomic.fna_877	GCA_003019485.1_ASM301948v1_genomic.fna.faa	79929.MTBMA_c06010	arCOG00185	32.3	124	10	122	405	528	9e-10	56.6
_GCA_003019485.1_ASM301948v1_genomic.fna_1019	GCA_003019485.1_ASM301948v1_genomic.fna.faa	930945.SiRe_2188	arCOG00185	24.9	229	23	246	374	593	1.1e-18	86.7
_GCA_003019485.1_ASM301948v1_genomic.fna_1020	GCA_003019485.1_ASM301948v1_genomic.fna.faa	190192.MK1433	arCOG00185	31.1	219	14	222	298	516	4.4e-22	97.8
_GCA_003019485.1_ASM301948v1_genomic.fna_1068	GCA_003019485.1_ASM301948v1_genomic.fna.faa	579137.Metvu_0778	arCOG01579	27.9	154	525	668	112	263	5.3e-11	62.8
_GCA_003019485.1_ASM301948v1_genomic.fna_1164	GCA_003019485.1_ASM301948v1_genomic.fna.faa	192952.MM_0911	arCOG00185	27.3	238	3	217	280	516	4.8e-19	87.8
_GCA_003019485.1_ASM301948v1_genomic.fna_1232	GCA_003019485.1_ASM301948v1_genomic.fna.faa	647113.Metok_0104	arCOG00185	27.2	232	13	236	3	233	2.6e-19	89
_GCA_003019485.1_ASM301948v1_genomic.fna_1269	GCA_003019485.1_ASM301948v1_genomic.fna.faa	679926.Mpet_2247	arCOG00185	26.3	194	19	185	480	672	5.1e-09	54.3
_GCA_003019485.1_ASM301948v1_genomic.fna_1321	GCA_003019485.1_ASM301948v1_genomic.fna.faa	523846.Mfer_1292	arCOG00185	31.3	99	11	98	268	366	2.9e-07	47.4
_GCA_003019485.1_ASM301948v1_genomic.fna_1346	GCA_003019485.1_ASM301948v1_genomic.fna.faa	579137.Metvu_1469	arCOG00185	24.8	234	1	169	291	524	2.3e-07	48.5
_GCA_003019515.1_ASM301951v1_genomic.fna_104	GCA_003019515.1_ASM301951v1_genomic.fna.faa	679926.Mpet_2247	arCOG00185	35.5	200	32	231	476	673	8.8e-38	150.2
_GCA_003019515.1_ASM301951v1_genomic.fna_105	GCA_003019515.1_ASM301951v1_genomic.fna.faa	679926.Mpet_2247	arCOG00185	34.9	232	6	236	203	434	1e-38	153.3
_GCA_003019515.1_ASM301951v1_genomic.fna_350	GCA_003019515.1_ASM301951v1_genomic.fna.faa	351160.LRC165	arCOG01579	39.8	83	602	681	150	232	1.8e-08	54.3
_GCA_003019515.1_ASM301951v1_genomic.fna_367	GCA_003019515.1_ASM301951v1_genomic.fna.faa	679926.Mpet_2247	arCOG00185	30.2	268	286	549	425	673	9.1e-26	111.3
_GCA_003019515.1_ASM301951v1_genomic.fna_368	GCA_003019515.1_ASM301951v1_genomic.fna.faa	351160.LRC527	arCOG00185	23.5	251	343	574	282	519	5.2e-16	79
_GCA_003019515.1_ASM301951v1_genomic.fna_413	GCA_003019515.1_ASM301951v1_genomic.fna.faa	190192.MK1189	arCOG00185	30.7	254	1	231	1	252	4.2e-22	98.2
_GCA_003019515.1_ASM301951v1_genomic.fna_420	GCA_003019515.1_ASM301951v1_genomic.fna.faa	192952.MM_0911	arCOG00185	27.3	238	3	217	280	516	4.8e-19	87.8
_GCA_003019515.1_ASM301951v1_genomic.fna_428	GCA_003019515.1_ASM301951v1_genomic.fna.faa	679926.Mpet_2247	arCOG00185	28.7	209	36	240	477	671	5e-11	61.2
_GCA_003019515.1_ASM301951v1_genomic.fna_555	GCA_003019515.1_ASM301951v1_genomic.fna.faa	679926.Mpet_2247	arCOG00185	29	207	8	211	466	671	6.3e-21	94
_GCA_003019515.1_ASM301951v1_genomic.fna_608	GCA_003019515.1_ASM301951v1_genomic.fna.faa	351160.LRC527	arCOG00185	29.8	242	5	228	286	522	4.5e-19	88.2
_GCA_003019515.1_ASM301951v1_genomic.fna_654	GCA_003019515.1_ASM301951v1_genomic.fna.faa	547558.Mmah_1961	arCOG00185	35.7	84	51	134	457	538	2.7e-08	52
_GCA_003019515.1_ASM301951v1_genomic.fna_655	GCA_003019515.1_ASM301951v1_genomic.fna.faa	188937.MA3967	arCOG00185	35.5	62	3	59	266	327	1.7e-05	40.8
_GCA_003019515.1_ASM301951v1_genomic.fna_662	GCA_003019515.1_ASM301951v1_genomic.fna.faa	930945.SiRe_2188	arCOG00185	43.4	249	15	262	360	607	1.3e-53	203
_GCA_003019515.1_ASM301951v1_genomic.fna_664	GCA_003019515.1_ASM301951v1_genomic.fna.faa	273057.SSO3055	arCOG00185	41.5	246	4	249	9	252	8.3e-48	183.3
_GCA_003019515.1_ASM301951v1_genomic.fna_720	GCA_003019515.1_ASM301951v1_genomic.fna.faa	190192.MK1433	arCOG00185	23	491	97	514	28	497	2.8e-14	73.2
_GCA_003019515.1_ASM301951v1_genomic.fna_899	GCA_003019515.1_ASM301951v1_genomic.fna.faa	273075.Ta1280	arCOG00185	30.4	227	13	232	297	511	1.6e-18	86.3
_GCA_003019515.1_ASM301951v1_genomic.fna_927	GCA_003019515.1_ASM301951v1_genomic.fna.faa	679926.Mpet_2247	arCOG00185	29.2	466	18	478	202	631	3.8e-49	188.7
_GCA_003019515.1_ASM301951v1_genomic.fna_928	GCA_003019515.1_ASM301951v1_genomic.fna.faa	444158.MmarC6_1040	arCOG00185	34.1	41	25	65	496	536	0.00026	37.4
_GCA_003019515.1_ASM301951v1_genomic.fna_1097	GCA_003019515.1_ASM301951v1_genomic.fna.faa	190192.MK1189	arCOG00185	32.1	252	6	233	7	258	4.8e-26	111.3
_GCA_003019515.1_ASM301951v1_genomic.fna_1123	GCA_003019515.1_ASM301951v1_genomic.fna.faa	880724.Metig_0791	arCOG00185	33.1	124	16	122	447	570	3.1e-12	64.3
_GCA_003019515.1_ASM301951v1_genomic.fna_1124	GCA_003019515.1_ASM301951v1_genomic.fna.faa	190192.MK1433	arCOG00185	25.9	108	110	196	238	344	0.00049	37.7
_GCA_003019515.1_ASM301951v1_genomic.fna_1258	GCA_003019515.1_ASM301951v1_genomic.fna.faa	930945.SiRe_2188	arCOG00185	39	318	2	317	3	319	5.9e-62	230.7
_GCA_003019515.1_ASM301951v1_genomic.fna_1259	GCA_003019515.1_ASM301951v1_genomic.fna.faa	930945.SiRe_2188	arCOG00185	47.9	236	37	268	373	607	2.2e-56	212.2
_GCA_003019515.1_ASM301951v1_genomic.fna_1269	GCA_003019515.1_ASM301951v1_genomic.fna.faa	930945.SiRe_2188	arCOG00185	30.5	239	4	228	372	607	2.6e-25	109
_GCA_003019515.1_ASM301951v1_genomic.fna_1290	GCA_003019515.1_ASM301951v1_genomic.fna.faa	579137.Metvu_1469	arCOG00185	24.8	234	1	169	291	524	2.3e-07	48.5
_GCA_003019515.1_ASM301951v1_genomic.fna_1515	GCA_003019515.1_ASM301951v1_genomic.fna.faa	679926.Mpet_2247	arCOG00185	28.6	220	9	217	462	672	5.8e-19	87.8
_GCA_003019515.1_ASM301951v1_genomic.fna_1542	GCA_003019515.1_ASM301951v1_genomic.fna.faa	679926.Mpet_2247	arCOG00185	26.8	194	19	185	480	672	3e-09	55.1
_GCA_003019515.1_ASM301951v1_genomic.fna_1576	GCA_003019515.1_ASM301951v1_genomic.fna.faa	243232.MJ_0968	arCOG01579	30.8	143	538	670	113	253	3.2e-11	63.5
_GCA_003019515.1_ASM301951v1_genomic.fna_1693	GCA_003019515.1_ASM301951v1_genomic.fna.faa	930945.SiRe_2188	arCOG00185	37.9	306	1	304	1	303	2.8e-59	221.9
_GCA_003019515.1_ASM301951v1_genomic.fna_1694	GCA_003019515.1_ASM301951v1_genomic.fna.faa	930945.SiRe_2188	arCOG00185	42.9	261	11	266	352	609	1.4e-50	193
_GCA_003019515.1_ASM301951v1_genomic.fna_1696	GCA_003019515.1_ASM301951v1_genomic.fna.faa	79929.MTBMA_c13970	arCOG00185	32.7	223	16	220	298	515	4e-29	121.7
_GCA_003019515.1_ASM301951v1_genomic.fna_1735	GCA_003019515.1_ASM301951v1_genomic.fna.faa	647113.Metok_0104	arCOG00185	27.2	232	4	227	3	233	2.6e-19	89
_GCA_003019515.1_ASM301951v1_genomic.fna_1857	GCA_003019515.1_ASM301951v1_genomic.fna.faa	273057.SSO3055	arCOG00185	36.6	322	2	321	7	320	1.6e-56	212.6
_GCA_003019515.1_ASM301951v1_genomic.fna_1858	GCA_003019515.1_ASM301951v1_genomic.fna.faa	930945.SiRe_2188	arCOG00185	40.6	266	3	262	350	607	9.8e-49	186.8
_GCA_003019515.1_ASM301951v1_genomic.fna_1928	GCA_003019515.1_ASM301951v1_genomic.fna.faa	679926.Mpet_2247	arCOG00185	28.3	184	24	196	475	656	2.9e-14	72
_GCA_003019515.1_ASM301951v1_genomic.fna_1935	GCA_003019515.1_ASM301951v1_genomic.fna.faa	188937.MA3967	arCOG00185	24.1	270	21	222	290	552	8.4e-10	57
_GCA_003019515.1_ASM301951v1_genomic.fna_1936	GCA_003019515.1_ASM301951v1_genomic.fna.faa	573064.Mefer_0379	arCOG00185	28.8	264	4	229	3	260	8.6e-21	93.6
_GCA_003019515.1_ASM301951v1_genomic.fna_2206	GCA_003019515.1_ASM301951v1_genomic.fna.faa	579137.Metvu_1469	arCOG00185	40	80	1	75	254	333	1.4e-12	64.7
_GCA_003019515.1_ASM301951v1_genomic.fna_2207	GCA_003019515.1_ASM301951v1_genomic.fna.faa	868132.Metbo_0995	arCOG00185	25.6	219	16	220	112	319	1.7e-13	69.3
_GCA_003019515.1_ASM301951v1_genomic.fna_2215	GCA_003019515.1_ASM301951v1_genomic.fna.faa	192952.MM_0911	arCOG00185	36	242	21	245	285	525	9.5e-34	137.1
_GCA_003019515.1_ASM301951v1_genomic.fna_2330	GCA_003019515.1_ASM301951v1_genomic.fna.faa	273057.SSO3055	arCOG00185	33.3	300	42	329	25	324	1.3e-43	169.9
_GCA_003019515.1_ASM301951v1_genomic.fna_2331	GCA_003019515.1_ASM301951v1_genomic.fna.faa	273057.SSO3055	arCOG00185	39.2	329	43	369	2	320	2.9e-57	215.3
_GCA_003019515.1_ASM301951v1_genomic.fna_2362	GCA_003019515.1_ASM301951v1_genomic.fna.faa	521011.Mpal_0255	arCOG00185	30.3	234	4	216	281	511	8e-24	104
_GCA_003019515.1_ASM301951v1_genomic.fna_2367	GCA_003019515.1_ASM301951v1_genomic.fna.faa	679926.Mpet_2247	arCOG00185	28.9	211	4	211	461	671	1.4e-20	93.2
_GCA_003019515.1_ASM301951v1_genomic.fna_2491	GCA_003019515.1_ASM301951v1_genomic.fna.faa	273057.SSO3055	arCOG00185	38.4	310	11	318	11	318	2.8e-59	221.9
_GCA_003019515.1_ASM301951v1_genomic.fna_2492	GCA_003019515.1_ASM301951v1_genomic.fna.faa	930945.SiRe_2188	arCOG00185	41.9	236	35	270	374	609	1.5e-49	189.5
_GCA_003019515.1_ASM301951v1_genomic.fna_2565	GCA_003019515.1_ASM301951v1_genomic.fna.faa	868131.MSWAN_1240	arCOG00185	31.3	233	8	228	2	233	2.7e-24	105.1
_GCA_003019515.1_ASM301951v1_genomic.fna_2578	GCA_003019515.1_ASM301951v1_genomic.fna.faa	190192.MK1189	arCOG00185	35.4	243	25	235	26	264	5.6e-23	100.9
_GCA_003019515.1_ASM301951v1_genomic.fna_2615	GCA_003019515.1_ASM301951v1_genomic.fna.faa	273057.SSO3055	arCOG00185	41.6	315	5	315	6	319	1.3e-64	239.6
_GCA_003019515.1_ASM301951v1_genomic.fna_2616	GCA_003019515.1_ASM301951v1_genomic.fna.faa	273057.SSO3055	arCOG00185	39.7	247	22	258	366	611	4.5e-43	167.9
_GCA_003019515.1_ASM301951v1_genomic.fna_2690	GCA_003019515.1_ASM301951v1_genomic.fna.faa	868132.Metbo_0995	arCOG00185	25.6	219	16	220	112	319	1.7e-13	69.3
_GCA_003019515.1_ASM301951v1_genomic.fna_2691	GCA_003019515.1_ASM301951v1_genomic.fna.faa	579137.Metvu_1469	arCOG00185	40	80	1	75	254	333	1.4e-12	64.7
_GCA_003019535.1_ASM301953v1_genomic.fna_104	GCA_003019535.1_ASM301953v1_genomic.fna.faa	679926.Mpet_2247	arCOG00185	35.5	200	32	231	476	673	8.8e-38	150.2
_GCA_003019535.1_ASM301953v1_genomic.fna_105	GCA_003019535.1_ASM301953v1_genomic.fna.faa	679926.Mpet_2247	arCOG00185	34.9	232	6	236	203	434	1e-38	153.3
_GCA_003019535.1_ASM301953v1_genomic.fna_343	GCA_003019535.1_ASM301953v1_genomic.fna.faa	79929.MTBMA_c13970	arCOG00185	32.7	223	16	220	298	515	4e-29	121.7
_GCA_003019535.1_ASM301953v1_genomic.fna_345	GCA_003019535.1_ASM301953v1_genomic.fna.faa	930945.SiRe_2188	arCOG00185	42.9	261	11	266	352	609	1.4e-50	193
_GCA_003019535.1_ASM301953v1_genomic.fna_346	GCA_003019535.1_ASM301953v1_genomic.fna.faa	930945.SiRe_2188	arCOG00185	37.9	306	1	304	1	303	9.6e-60	223.4
_GCA_003019535.1_ASM301953v1_genomic.fna_459	GCA_003019535.1_ASM301953v1_genomic.fna.faa	273075.Ta1280	arCOG00185	30.4	227	13	232	297	511	1.6e-18	86.3
_GCA_003019535.1_ASM301953v1_genomic.fna_487	GCA_003019535.1_ASM301953v1_genomic.fna.faa	679926.Mpet_2247	arCOG00185	29.4	506	18	518	202	671	9.6e-57	214.2
_GCA_003019535.1_ASM301953v1_genomic.fna_530	GCA_003019535.1_ASM301953v1_genomic.fna.faa	679926.Mpet_2247	arCOG00185	28.7	209	36	240	477	671	5e-11	61.2
_GCA_003019535.1_ASM301953v1_genomic.fna_538	GCA_003019535.1_ASM301953v1_genomic.fna.faa	192952.MM_0911	arCOG00185	27.3	238	3	217	280	516	4.8e-19	87.8
_GCA_003019535.1_ASM301953v1_genomic.fna_545	GCA_003019535.1_ASM301953v1_genomic.fna.faa	190192.MK1189	arCOG00185	30.7	254	1	231	1	252	2.5e-22	99
_GCA_003019535.1_ASM301953v1_genomic.fna_590	GCA_003019535.1_ASM301953v1_genomic.fna.faa	351160.LRC527	arCOG00185	23.5	251	343	574	282	519	5.2e-16	79
_GCA_003019535.1_ASM301953v1_genomic.fna_591	GCA_003019535.1_ASM301953v1_genomic.fna.faa	679926.Mpet_2247	arCOG00185	30.2	268	286	549	425	673	9.1e-26	111.3
_GCA_003019535.1_ASM301953v1_genomic.fna_608	GCA_003019535.1_ASM301953v1_genomic.fna.faa	351160.LRC165	arCOG01579	39.8	83	602	681	150	232	1.8e-08	54.3
_GCA_003019535.1_ASM301953v1_genomic.fna_714	GCA_003019535.1_ASM301953v1_genomic.fna.faa	679926.Mpet_2247	arCOG00185	29.5	207	8	211	466	671	1.7e-21	95.9
_GCA_003019535.1_ASM301953v1_genomic.fna_803	GCA_003019535.1_ASM301953v1_genomic.fna.faa	273057.SSO3055	arCOG00185	41.5	246	4	249	9	252	8.3e-48	183.3
_GCA_003019535.1_ASM301953v1_genomic.fna_805	GCA_003019535.1_ASM301953v1_genomic.fna.faa	930945.SiRe_2188	arCOG00185	43.4	249	15	262	360	607	1.3e-53	203
_GCA_003019535.1_ASM301953v1_genomic.fna_812	GCA_003019535.1_ASM301953v1_genomic.fna.faa	188937.MA3967	arCOG00185	35.5	62	3	59	266	327	1.7e-05	40.8
_GCA_003019535.1_ASM301953v1_genomic.fna_813	GCA_003019535.1_ASM301953v1_genomic.fna.faa	547558.Mmah_1961	arCOG00185	35.7	84	51	134	457	538	2.7e-08	52
_GCA_003019535.1_ASM301953v1_genomic.fna_859	GCA_003019535.1_ASM301953v1_genomic.fna.faa	351160.LRC527	arCOG00185	29.8	242	5	228	286	522	4.5e-19	88.2
_GCA_003019535.1_ASM301953v1_genomic.fna_872	GCA_003019535.1_ASM301953v1_genomic.fna.faa	190192.MK1189	arCOG00185	35.4	243	25	235	26	264	5.6e-23	100.9
_GCA_003019535.1_ASM301953v1_genomic.fna_987	GCA_003019535.1_ASM301953v1_genomic.fna.faa	190192.MK1433	arCOG00185	23	491	97	514	28	497	2.8e-14	73.2
_GCA_003019535.1_ASM301953v1_genomic.fna_1081	GCA_003019535.1_ASM301953v1_genomic.fna.faa	190192.MK1189	arCOG00185	32.1	252	6	233	7	258	1.1e-25	110.2
_GCA_003019535.1_ASM301953v1_genomic.fna_1107	GCA_003019535.1_ASM301953v1_genomic.fna.faa	880724.Metig_0791	arCOG00185	33.1	124	16	122	447	570	3.1e-12	64.3
_GCA_003019535.1_ASM301953v1_genomic.fna_1108	GCA_003019535.1_ASM301953v1_genomic.fna.faa	190192.MK1433	arCOG00185	25.9	108	110	196	238	344	0.00049	37.7
_GCA_003019535.1_ASM301953v1_genomic.fna_1150	GCA_003019535.1_ASM301953v1_genomic.fna.faa	679926.Mpet_2247	arCOG00185	28.9	211	4	211	461	671	1.4e-20	93.2
_GCA_003019535.1_ASM301953v1_genomic.fna_1277	GCA_003019535.1_ASM301953v1_genomic.fna.faa	930945.SiRe_2188	arCOG00185	39	318	2	317	3	319	5.9e-62	230.7
_GCA_003019535.1_ASM301953v1_genomic.fna_1278	GCA_003019535.1_ASM301953v1_genomic.fna.faa	930945.SiRe_2188	arCOG00185	47.9	236	37	268	373	607	2.2e-56	212.2
_GCA_003019535.1_ASM301953v1_genomic.fna_1288	GCA_003019535.1_ASM301953v1_genomic.fna.faa	930945.SiRe_2188	arCOG00185	30.5	239	4	228	372	607	2.6e-25	109
_GCA_003019535.1_ASM301953v1_genomic.fna_1309	GCA_003019535.1_ASM301953v1_genomic.fna.faa	579137.Metvu_1469	arCOG00185	24.8	234	1	169	291	524	2.3e-07	48.5
_GCA_003019535.1_ASM301953v1_genomic.fna_1483	GCA_003019535.1_ASM301953v1_genomic.fna.faa	273057.SSO3055	arCOG00185	39.2	329	43	369	2	320	2.9e-57	215.3
_GCA_003019535.1_ASM301953v1_genomic.fna_1484	GCA_003019535.1_ASM301953v1_genomic.fna.faa	273057.SSO3055	arCOG00185	33.3	300	42	329	25	324	1.3e-43	169.9
_GCA_003019535.1_ASM301953v1_genomic.fna_1580	GCA_003019535.1_ASM301953v1_genomic.fna.faa	679926.Mpet_2247	arCOG00185	26.8	194	19	185	480	672	3e-09	55.1
_GCA_003019535.1_ASM301953v1_genomic.fna_1607	GCA_003019535.1_ASM301953v1_genomic.fna.faa	679926.Mpet_2247	arCOG00185	28.6	220	9	217	462	672	5.8e-19	87.8
_GCA_003019535.1_ASM301953v1_genomic.fna_1651	GCA_003019535.1_ASM301953v1_genomic.fna.faa	243232.MJ_0968	arCOG01579	30.8	143	538	670	113	253	3.2e-11	63.5
_GCA_003019535.1_ASM301953v1_genomic.fna_1683	GCA_003019535.1_ASM301953v1_genomic.fna.faa	192952.MM_0911	arCOG00185	36	242	21	245	285	525	9.5e-34	137.1
_GCA_003019535.1_ASM301953v1_genomic.fna_1851	GCA_003019535.1_ASM301953v1_genomic.fna.faa	647113.Metok_0104	arCOG00185	27.2	232	4	227	3	233	2.6e-19	89
_GCA_003019535.1_ASM301953v1_genomic.fna_1969	GCA_003019535.1_ASM301953v1_genomic.fna.faa	273057.SSO3055	arCOG00185	36.6	322	2	321	7	320	1.6e-56	212.6
_GCA_003019535.1_ASM301953v1_genomic.fna_1970	GCA_003019535.1_ASM301953v1_genomic.fna.faa	930945.SiRe_2188	arCOG00185	40.6	266	3	262	350	607	9.8e-49	186.8
_GCA_003019535.1_ASM301953v1_genomic.fna_2032	GCA_003019535.1_ASM301953v1_genomic.fna.faa	573064.Mefer_0379	arCOG00185	28.8	264	4	229	3	260	8.6e-21	93.6
_GCA_003019535.1_ASM301953v1_genomic.fna_2033	GCA_003019535.1_ASM301953v1_genomic.fna.faa	188937.MA3967	arCOG00185	24.1	270	21	222	290	552	8.4e-10	57
_GCA_003019535.1_ASM301953v1_genomic.fna_2040	GCA_003019535.1_ASM301953v1_genomic.fna.faa	679926.Mpet_2247	arCOG00185	28.3	184	24	196	475	656	2.9e-14	72
_GCA_003019535.1_ASM301953v1_genomic.fna_2184	GCA_003019535.1_ASM301953v1_genomic.fna.faa	579137.Metvu_1469	arCOG00185	40	80	1	75	254	333	1.4e-12	64.7
_GCA_003019535.1_ASM301953v1_genomic.fna_2185	GCA_003019535.1_ASM301953v1_genomic.fna.faa	868132.Metbo_0995	arCOG00185	25.6	219	16	220	112	319	1.7e-13	69.3
_GCA_003019535.1_ASM301953v1_genomic.fna_2344	GCA_003019535.1_ASM301953v1_genomic.fna.faa	930945.SiRe_2188	arCOG00185	32.7	266	4	249	348	608	1.1e-27	116.7
_GCA_003019535.1_ASM301953v1_genomic.fna_2392	GCA_003019535.1_ASM301953v1_genomic.fna.faa	521011.Mpal_0255	arCOG00185	30.3	234	4	216	281	511	8e-24	104
_GCA_003019535.1_ASM301953v1_genomic.fna_2474	GCA_003019535.1_ASM301953v1_genomic.fna.faa	273057.SSO3055	arCOG00185	38.4	310	11	318	11	318	2.8e-59	221.9
_GCA_003019535.1_ASM301953v1_genomic.fna_2475	GCA_003019535.1_ASM301953v1_genomic.fna.faa	930945.SiRe_2188	arCOG00185	41.9	236	28	263	374	609	1.5e-49	189.5
_GCA_003019535.1_ASM301953v1_genomic.fna_2532	GCA_003019535.1_ASM301953v1_genomic.fna.faa	868131.MSWAN_1240	arCOG00185	31.3	233	8	228	2	233	2.7e-24	105.1
_GCA_003019535.1_ASM301953v1_genomic.fna_2582	GCA_003019535.1_ASM301953v1_genomic.fna.faa	273057.SSO3055	arCOG00185	41.6	315	5	315	6	319	2.9e-64	238.4
_GCA_003019535.1_ASM301953v1_genomic.fna_2583	GCA_003019535.1_ASM301953v1_genomic.fna.faa	273057.SSO3055	arCOG00185	39.7	247	22	258	366	611	4.5e-43	167.9
_GCA_003019535.1_ASM301953v1_genomic.fna_2683	GCA_003019535.1_ASM301953v1_genomic.fna.faa	930945.SiRe_2188	arCOG00185	24.4	221	44	248	380	592	2.1e-11	62.8
_GCA_003019535.1_ASM301953v1_genomic.fna_2687	GCA_003019535.1_ASM301953v1_genomic.fna.faa	368407.Memar_2065	arCOG00185	25.3	221	14	201	299	519	1.7e-14	72.8
_GCA_003019545.1_ASM301954v1_genomic.fna_219	GCA_003019545.1_ASM301954v1_genomic.fna.faa	679926.Mpet_2247	arCOG00185	28.6	220	9	217	462	672	5.8e-19	87.8
_GCA_003019545.1_ASM301954v1_genomic.fna_246	GCA_003019545.1_ASM301954v1_genomic.fna.faa	679926.Mpet_2247	arCOG00185	26.3	194	19	185	480	672	5.1e-09	54.3
_GCA_003019545.1_ASM301954v1_genomic.fna_267	GCA_003019545.1_ASM301954v1_genomic.fna.faa	679926.Mpet_2247	arCOG00185	35.5	200	32	231	476	673	8.8e-38	150.2
_GCA_003019545.1_ASM301954v1_genomic.fna_268	GCA_003019545.1_ASM301954v1_genomic.fna.faa	679926.Mpet_2247	arCOG00185	34.9	232	5	235	203	434	1e-38	153.3
_GCA_003019545.1_ASM301954v1_genomic.fna_334	GCA_003019545.1_ASM301954v1_genomic.fna.faa	521011.Mpal_0255	arCOG00185	30.3	234	4	216	281	511	8e-24	104
_GCA_003019545.1_ASM301954v1_genomic.fna_431	GCA_003019545.1_ASM301954v1_genomic.fna.faa	190192.MK1433	arCOG00185	27.9	280	110	358	238	516	1.6e-18	86.7
_GCA_003019545.1_ASM301954v1_genomic.fna_491	GCA_003019545.1_ASM301954v1_genomic.fna.faa	273057.SSO3055	arCOG00185	33.3	300	28	315	25	324	1.2e-43	169.9
_GCA_003019545.1_ASM301954v1_genomic.fna_492	GCA_003019545.1_ASM301954v1_genomic.fna.faa	273057.SSO3055	arCOG00185	39.2	329	43	369	2	320	8.6e-57	213.8
_GCA_003019545.1_ASM301954v1_genomic.fna_609	GCA_003019545.1_ASM301954v1_genomic.fna.faa	79929.MTBMA_c13970	arCOG00185	32.7	223	16	220	298	515	4e-29	121.7
_GCA_003019545.1_ASM301954v1_genomic.fna_633	GCA_003019545.1_ASM301954v1_genomic.fna.faa	192952.MM_0911	arCOG00185	36	242	21	245	285	525	9.5e-34	137.1
_GCA_003019545.1_ASM301954v1_genomic.fna_751	GCA_003019545.1_ASM301954v1_genomic.fna.faa	351160.LRC527	arCOG00185	23.5	251	340	571	282	519	5.2e-16	79
_GCA_003019545.1_ASM301954v1_genomic.fna_752	GCA_003019545.1_ASM301954v1_genomic.fna.faa	679926.Mpet_2247	arCOG00185	29.9	268	286	549	425	673	7.7e-25	108.2
_GCA_003019545.1_ASM301954v1_genomic.fna_791	GCA_003019545.1_ASM301954v1_genomic.fna.faa	647113.Metok_0104	arCOG00185	27.2	232	4	227	3	233	2.6e-19	89
_GCA_003019545.1_ASM301954v1_genomic.fna_828	GCA_003019545.1_ASM301954v1_genomic.fna.faa	679926.Mpet_2247	arCOG00185	29.5	207	8	211	466	671	1.7e-21	95.9
_GCA_003019545.1_ASM301954v1_genomic.fna_968	GCA_003019545.1_ASM301954v1_genomic.fna.faa	579137.Metvu_1469	arCOG00185	24.8	234	1	169	291	524	2.3e-07	48.5
_GCA_003019545.1_ASM301954v1_genomic.fna_1090	GCA_003019545.1_ASM301954v1_genomic.fna.faa	190192.MK1433	arCOG00185	23	491	97	514	28	497	2.8e-14	73.2
_GCA_003019545.1_ASM301954v1_genomic.fna_1159	GCA_003019545.1_ASM301954v1_genomic.fna.faa	573064.Mefer_0379	arCOG00185	29.2	264	4	229	3	260	4.6e-22	97.8
_GCA_003019545.1_ASM301954v1_genomic.fna_1160	GCA_003019545.1_ASM301954v1_genomic.fna.faa	188937.MA3967	arCOG00185	23.3	266	21	222	290	552	2.4e-09	55.5
_GCA_003019545.1_ASM301954v1_genomic.fna_1184	GCA_003019545.1_ASM301954v1_genomic.fna.faa	351160.LRC165	arCOG01579	35.3	102	602	700	150	250	3e-08	53.5
_GCA_003019545.1_ASM301954v1_genomic.fna_1196	GCA_003019545.1_ASM301954v1_genomic.fna.faa	273057.SSO3055	arCOG00185	38.1	310	11	318	11	318	6.1e-59	220.7
_GCA_003019545.1_ASM301954v1_genomic.fna_1197	GCA_003019545.1_ASM301954v1_genomic.fna.faa	930945.SiRe_2188	arCOG00185	41.9	236	35	270	374	609	1.5e-49	189.5
_GCA_003019545.1_ASM301954v1_genomic.fna_1347	GCA_003019545.1_ASM301954v1_genomic.fna.faa	273057.SSO3055	arCOG00185	41.6	315	5	315	6	319	2.9e-64	238.4
_GCA_003019545.1_ASM301954v1_genomic.fna_1348	GCA_003019545.1_ASM301954v1_genomic.fna.faa	273057.SSO3055	arCOG00185	39.7	247	22	258	366	611	4.5e-43	167.9
_GCA_003019545.1_ASM301954v1_genomic.fna_1475	GCA_003019545.1_ASM301954v1_genomic.fna.faa	273057.SSO3055	arCOG00185	41	315	4	318	9	320	6.4e-61	227.3
_GCA_003019545.1_ASM301954v1_genomic.fna_1476	GCA_003019545.1_ASM301954v1_genomic.fna.faa	930945.SiRe_2188	arCOG00185	42.5	219	29	246	360	577	7.2e-44	170.2
_GCA_003019545.1_ASM301954v1_genomic.fna_1509	GCA_003019545.1_ASM301954v1_genomic.fna.faa	273057.SSO3055	arCOG00185	35.5	299	34	319	24	320	2.1e-43	169.1
_GCA_003019545.1_ASM301954v1_genomic.fna_1510	GCA_003019545.1_ASM301954v1_genomic.fna.faa	930945.SiRe_2188	arCOG00185	35.3	317	1	315	1	308	2.3e-45	175.6
_GCA_003019545.1_ASM301954v1_genomic.fna_1538	GCA_003019545.1_ASM301954v1_genomic.fna.faa	351160.LRC527	arCOG00185	29.5	244	5	228	286	522	4.6e-19	87.8
_GCA_003019545.1_ASM301954v1_genomic.fna_1575	GCA_003019545.1_ASM301954v1_genomic.fna.faa	349307.Mthe_0500	arCOG00185	33.6	119	19	132	141	259	2.2e-13	68.9
_GCA_003019545.1_ASM301954v1_genomic.fna_1576	GCA_003019545.1_ASM301954v1_genomic.fna.faa	579137.Metvu_1469	arCOG00185	40	80	1	75	254	333	1.4e-12	64.7
_GCA_003019545.1_ASM301954v1_genomic.fna_1603	GCA_003019545.1_ASM301954v1_genomic.fna.faa	192952.MM_0911	arCOG00185	28	225	10	217	298	516	6.2e-19	87.4
_GCA_003019545.1_ASM301954v1_genomic.fna_1650	GCA_003019545.1_ASM301954v1_genomic.fna.faa	679926.Mpet_2247	arCOG00185	29.2	506	18	518	202	671	1.6e-56	213.4
_GCA_003019545.1_ASM301954v1_genomic.fna_1669	GCA_003019545.1_ASM301954v1_genomic.fna.faa	930945.SiRe_2188	arCOG00185	41	266	3	262	350	607	3.4e-49	188.3
_GCA_003019545.1_ASM301954v1_genomic.fna_1670	GCA_003019545.1_ASM301954v1_genomic.fna.faa	273057.SSO3055	arCOG00185	37	322	2	321	7	320	1.9e-57	215.7
_GCA_003019545.1_ASM301954v1_genomic.fna_1731	GCA_003019545.1_ASM301954v1_genomic.fna.faa	868131.MSWAN_1240	arCOG00185	31	232	8	227	2	232	1.3e-23	102.8
_GCA_003019545.1_ASM301954v1_genomic.fna_1763	GCA_003019545.1_ASM301954v1_genomic.fna.faa	679926.Mpet_2247	arCOG00185	28.3	184	24	196	475	656	2.9e-14	72
_GCA_003019545.1_ASM301954v1_genomic.fna_1858	GCA_003019545.1_ASM301954v1_genomic.fna.faa	188937.MA3967	arCOG00185	33.9	62	3	59	266	327	2.9e-05	40
_GCA_003019545.1_ASM301954v1_genomic.fna_1859	GCA_003019545.1_ASM301954v1_genomic.fna.faa	547558.Mmah_1961	arCOG00185	31.9	94	51	144	457	548	7.9e-08	50.4
_GCA_003019545.1_ASM301954v1_genomic.fna_1988	GCA_003019545.1_ASM301954v1_genomic.fna.faa	190192.MK1189	arCOG00185	35.8	243	25	235	26	264	8.6e-24	103.6
_GCA_003019545.1_ASM301954v1_genomic.fna_2078	GCA_003019545.1_ASM301954v1_genomic.fna.faa	190192.MK1189	arCOG00185	37.5	96	6	89	7	102	1.1e-09	56.2
_GCA_003019545.1_ASM301954v1_genomic.fna_2119	GCA_003019545.1_ASM301954v1_genomic.fna.faa	930945.SiRe_2188	arCOG00185	30.5	239	4	228	372	607	2.6e-25	109
_GCA_003019545.1_ASM301954v1_genomic.fna_2254	GCA_003019545.1_ASM301954v1_genomic.fna.faa	679926.Mpet_2247	arCOG00185	28.9	211	4	211	461	671	8.2e-21	94
_GCA_003019545.1_ASM301954v1_genomic.fna_2287	GCA_003019545.1_ASM301954v1_genomic.fna.faa	679926.Mpet_2247	arCOG00185	27	189	8	185	467	650	9.7e-16	77
_GCA_003019545.1_ASM301954v1_genomic.fna_2335	GCA_003019545.1_ASM301954v1_genomic.fna.faa	273057.SSO3055	arCOG00185	32.3	303	19	310	23	319	4.5e-43	167.9
_GCA_003019545.1_ASM301954v1_genomic.fna_2336	GCA_003019545.1_ASM301954v1_genomic.fna.faa	273057.SSO3055	arCOG00185	36.8	171	1	164	151	320	7e-27	113.2
_GCA_003019545.1_ASM301954v1_genomic.fna_2506	GCA_003019545.1_ASM301954v1_genomic.fna.faa	930945.SiRe_2188	arCOG00185	42.9	261	11	266	352	609	1.4e-50	193
_GCA_003019545.1_ASM301954v1_genomic.fna_2507	GCA_003019545.1_ASM301954v1_genomic.fna.faa	930945.SiRe_2188	arCOG00185	37.9	306	1	304	1	303	4.3e-60	224.6
_GCA_003019545.1_ASM301954v1_genomic.fna_2513	GCA_003019545.1_ASM301954v1_genomic.fna.faa	190192.MK1189	arCOG00185	30.7	254	1	231	1	252	3.2e-22	98.6
_GCA_003019545.1_ASM301954v1_genomic.fna_2596	GCA_003019545.1_ASM301954v1_genomic.fna.faa	243232.MJ_0968	arCOG01579	30.8	143	538	670	113	253	3.2e-11	63.5
_GCA_003019545.1_ASM301954v1_genomic.fna_2702	GCA_003019545.1_ASM301954v1_genomic.fna.faa	351160.LRC527	arCOG00185	33.6	113	40	147	412	522	1.1e-09	56.6
_GCA_003019545.1_ASM301954v1_genomic.fna_2773	GCA_003019545.1_ASM301954v1_genomic.fna.faa	190192.MK1189	arCOG00185	31.7	252	6	233	7	258	1.4e-25	109.8
_GCA_003019545.1_ASM301954v1_genomic.fna_2775	GCA_003019545.1_ASM301954v1_genomic.fna.faa	351160.LRC527	arCOG00185	36.3	91	36	124	432	522	4.4e-10	57.8
_GCA_003019545.1_ASM301954v1_genomic.fna_2940	GCA_003019545.1_ASM301954v1_genomic.fna.faa	444158.MmarC6_1040	arCOG00185	33.7	92	5	96	3	94	2.2e-09	55.5
_GCA_003019545.1_ASM301954v1_genomic.fna_3107	GCA_003019545.1_ASM301954v1_genomic.fna.faa	273075.Ta1280	arCOG00185	36.1	97	7	103	420	511	1.6e-10	58.9
_GCA_003019595.1_ASM301959v1_genomic.fna_60	GCA_003019595.1_ASM301959v1_genomic.fna.faa	523846.Mfer_1292	arCOG00185	26	300	96	377	26	309	1.7e-14	73.9
_GCA_003019595.1_ASM301959v1_genomic.fna_128	GCA_003019595.1_ASM301959v1_genomic.fna.faa	679926.Mpet_2247	arCOG00185	39.8	196	22	216	480	673	2.4e-37	148.7
_GCA_003019595.1_ASM301959v1_genomic.fna_129	GCA_003019595.1_ASM301959v1_genomic.fna.faa	679926.Mpet_2247	arCOG00185	34.1	205	21	225	476	673	4.1e-35	141.4
_GCA_003019595.1_ASM301959v1_genomic.fna_320	GCA_003019595.1_ASM301959v1_genomic.fna.faa	990316.MCON_2841	arCOG00185	31.8	85	2	78	1	85	4.1e-07	47
_GCA_003019595.1_ASM301959v1_genomic.fna_510	GCA_003019595.1_ASM301959v1_genomic.fna.faa	644295.Metev_1518	arCOG00185	26.1	203	27	197	36	224	8.9e-08	50.1
_GCA_003019595.1_ASM301959v1_genomic.fna_544	GCA_003019595.1_ASM301959v1_genomic.fna.faa	192952.MM_0911	arCOG00185	26.4	239	1	216	288	523	2.5e-22	98.6
_GCA_003019595.1_ASM301959v1_genomic.fna_567	GCA_003019595.1_ASM301959v1_genomic.fna.faa	273057.SSO3055	arCOG00185	35.1	302	26	321	25	300	9.6e-41	160.6
_GCA_003019595.1_ASM301959v1_genomic.fna_568	GCA_003019595.1_ASM301959v1_genomic.fna.faa	273057.SSO3055	arCOG00185	29.8	447	1	442	5	323	1.9e-47	183
_GCA_003019595.1_ASM301959v1_genomic.fna_592	GCA_003019595.1_ASM301959v1_genomic.fna.faa	351160.LRC165	arCOG01579	35.1	94	579	669	139	232	4.2e-10	59.7
_GCA_003019595.1_ASM301959v1_genomic.fna_623	GCA_003019595.1_ASM301959v1_genomic.fna.faa	930945.SiRe_2188	arCOG00185	42.4	264	3	262	350	607	1.8e-55	209.1
_GCA_003019595.1_ASM301959v1_genomic.fna_624	GCA_003019595.1_ASM301959v1_genomic.fna.faa	930945.SiRe_2188	arCOG00185	39.2	314	3	314	4	316	1.7e-61	229.2
_GCA_003019595.1_ASM301959v1_genomic.fna_669	GCA_003019595.1_ASM301959v1_genomic.fna.faa	679901.Mzhil_1890	arCOG00185	25.4	232	15	228	306	534	1.1e-17	83.6
_GCA_003019595.1_ASM301959v1_genomic.fna_692	GCA_003019595.1_ASM301959v1_genomic.fna.faa	273057.SSO3055	arCOG00185	35.3	326	1	318	5	318	5.1e-50	191
_GCA_003019595.1_ASM301959v1_genomic.fna_693	GCA_003019595.1_ASM301959v1_genomic.fna.faa	273057.SSO3055	arCOG00185	34.8	351	1	349	5	320	1.8e-56	212.6
_GCA_003019595.1_ASM301959v1_genomic.fna_714	GCA_003019595.1_ASM301959v1_genomic.fna.faa	273075.Ta1280	arCOG00185	23.6	220	20	230	1	213	4.6e-08	51.2
_GCA_003019595.1_ASM301959v1_genomic.fna_715	GCA_003019595.1_ASM301959v1_genomic.fna.faa	868131.MSWAN_1240	arCOG00185	32	241	2	221	1	241	1.2e-19	89.7
_GCA_003019595.1_ASM301959v1_genomic.fna_853	GCA_003019595.1_ASM301959v1_genomic.fna.faa	192952.MM_0911	arCOG00185	31	232	1	215	285	515	1.1e-20	93.6
_GCA_003019595.1_ASM301959v1_genomic.fna_855	GCA_003019595.1_ASM301959v1_genomic.fna.faa	679926.Mpet_2247	arCOG00185	29.5	210	4	207	462	671	1.5e-22	99.4
_GCA_003019595.1_ASM301959v1_genomic.fna_870	GCA_003019595.1_ASM301959v1_genomic.fna.faa	304371.MCP_0522	arCOG00185	30.8	211	4	189	282	487	3.1e-18	84.7
_GCA_003019595.1_ASM301959v1_genomic.fna_900	GCA_003019595.1_ASM301959v1_genomic.fna.faa	523846.Mfer_0316	arCOG00185	32.1	240	15	230	278	510	5.7e-23	100.9
_GCA_003019595.1_ASM301959v1_genomic.fna_963	GCA_003019595.1_ASM301959v1_genomic.fna.faa	273057.SSO3055	arCOG00185	33.9	319	1	306	8	318	1.8e-47	182.6
_GCA_003019595.1_ASM301959v1_genomic.fna_964	GCA_003019595.1_ASM301959v1_genomic.fna.faa	273075.Ta1280	arCOG00185	30.1	236	23	258	1	225	2e-22	99.4
_GCA_003019595.1_ASM301959v1_genomic.fna_972	GCA_003019595.1_ASM301959v1_genomic.fna.faa	192952.MM_0911	arCOG00185	36	242	4	228	285	525	1.8e-34	139.4
_GCA_003019595.1_ASM301959v1_genomic.fna_1004	GCA_003019595.1_ASM301959v1_genomic.fna.faa	930945.SiRe_2188	arCOG00185	33.4	320	5	313	4	318	1.7e-42	166
_GCA_003019595.1_ASM301959v1_genomic.fna_1005	GCA_003019595.1_ASM301959v1_genomic.fna.faa	273057.SSO3055	arCOG00185	41	315	12	325	2	307	5.8e-60	224.2
_GCA_003019595.1_ASM301959v1_genomic.fna_1056	GCA_003019595.1_ASM301959v1_genomic.fna.faa	679926.Mpet_2247	arCOG00185	24.7	223	4	224	461	671	8.9e-10	57
_GCA_003019595.1_ASM301959v1_genomic.fna_1288	GCA_003019595.1_ASM301959v1_genomic.fna.faa	644295.Metev_1813	arCOG00185	28.7	251	2	225	284	522	9.9e-22	96.7
_GCA_003019595.1_ASM301959v1_genomic.fna_1289	GCA_003019595.1_ASM301959v1_genomic.fna.faa	273057.SSO3055	arCOG00185	29.4	238	3	224	9	243	2.6e-22	98.6
_GCA_003019595.1_ASM301959v1_genomic.fna_1299	GCA_003019595.1_ASM301959v1_genomic.fna.faa	679926.Mpet_2247	arCOG00185	34.5	84	811	894	577	656	3.7e-08	53.5
_GCA_003019595.1_ASM301959v1_genomic.fna_1418	GCA_003019595.1_ASM301959v1_genomic.fna.faa	523846.Mfer_0316	arCOG00185	33	224	15	221	297	517	5.5e-25	107.8
_GCA_003019595.1_ASM301959v1_genomic.fna_1532	GCA_003019595.1_ASM301959v1_genomic.fna.faa	930945.SiRe_2188	arCOG00185	30.2	235	20	242	374	607	4.4e-26	111.7
_GCA_003019595.1_ASM301959v1_genomic.fna_1559	GCA_003019595.1_ASM301959v1_genomic.fna.faa	679901.Mzhil_1890	arCOG00185	27.7	238	4	194	294	524	2.8e-15	75.1
_GCA_003019595.1_ASM301959v1_genomic.fna_1593	GCA_003019595.1_ASM301959v1_genomic.fna.faa	351160.LRC527	arCOG00185	27.4	266	320	566	261	519	2.8e-22	99.8
_GCA_003019595.1_ASM301959v1_genomic.fna_1594	GCA_003019595.1_ASM301959v1_genomic.fna.faa	679926.Mpet_2247	arCOG00185	29	297	271	551	386	671	1.9e-26	113.6
_GCA_003019595.1_ASM301959v1_genomic.fna_1665	GCA_003019595.1_ASM301959v1_genomic.fna.faa	990316.MCON_0393	arCOG00185	26.6	237	4	218	282	518	5.7e-19	87.4
_GCA_003019595.1_ASM301959v1_genomic.fna_1666	GCA_003019595.1_ASM301959v1_genomic.fna.faa	273057.SSO3055	arCOG00185	28.7	254	2	226	7	246	2.2e-21	95.5
_GCA_003019595.1_ASM301959v1_genomic.fna_1707	GCA_003019595.1_ASM301959v1_genomic.fna.faa	243232.MJ_1242	arCOG00185	33.5	239	4	220	288	523	2.6e-32	132.1
_GCA_003019595.1_ASM301959v1_genomic.fna_1808	GCA_003019595.1_ASM301959v1_genomic.fna.faa	426368.MmarC7_0877	arCOG00185	28.2	287	3	263	2	286	5e-20	91.3
_GCA_003019595.1_ASM301959v1_genomic.fna_1854	GCA_003019595.1_ASM301959v1_genomic.fna.faa	573064.Mefer_0959	arCOG00185	25.8	225	1	159	254	478	2.7e-11	61.6
_GCA_003019595.1_ASM301959v1_genomic.fna_1873	GCA_003019595.1_ASM301959v1_genomic.fna.faa	273057.SSO3055	arCOG00185	40.7	317	3	317	8	322	1.1e-60	226.5
_GCA_003019595.1_ASM301959v1_genomic.fna_1874	GCA_003019595.1_ASM301959v1_genomic.fna.faa	930945.SiRe_2188	arCOG00185	40.6	239	39	277	371	609	5.9e-49	187.6
_GCA_003019595.1_ASM301959v1_genomic.fna_1888	GCA_003019595.1_ASM301959v1_genomic.fna.faa	647113.Metok_0237	arCOG00185	33.2	250	3	229	281	529	4.9e-35	141.4
_GCA_003019595.1_ASM301959v1_genomic.fna_1983	GCA_003019595.1_ASM301959v1_genomic.fna.faa	190192.MK1189	arCOG00185	31.3	246	1	222	1	243	6e-24	104.4
_GCA_003019595.1_ASM301959v1_genomic.fna_2107	GCA_003019595.1_ASM301959v1_genomic.fna.faa	187420.MTH1015	arCOG00185	42.5	80	3	82	284	354	1.6e-12	64.7
_GCA_003019595.1_ASM301959v1_genomic.fna_2108	GCA_003019595.1_ASM301959v1_genomic.fna.faa	930945.SiRe_2188	arCOG00185	42	293	5	296	25	315	4.5e-64	237.7
_GCA_003019595.1_ASM301959v1_genomic.fna_2114	GCA_003019595.1_ASM301959v1_genomic.fna.faa	644281.MFS40622_0590	arCOG00185	25	192	16	182	116	306	3.3e-09	54.7
_GCA_003019595.1_ASM301959v1_genomic.fna_2115	GCA_003019595.1_ASM301959v1_genomic.fna.faa	679926.Mpet_2247	arCOG00185	40.7	59	7	64	466	524	7e-07	45.8
_GCA_003019595.1_ASM301959v1_genomic.fna_2390	GCA_003019595.1_ASM301959v1_genomic.fna.faa	273057.SSO3055	arCOG00185	33.2	187	98	276	134	318	7.9e-26	110.5
_GCA_003019595.1_ASM301959v1_genomic.fna_2434	GCA_003019595.1_ASM301959v1_genomic.fna.faa	79929.MTBMA_c06010	arCOG00185	41.4	133	30	148	258	390	2.3e-17	81.6
_GCA_003019615.1_ASM301961v1_genomic.fna_56	GCA_003019615.1_ASM301961v1_genomic.fna.faa	990316.MCON_2841	arCOG00185	31.8	85	2	78	1	85	4.1e-07	47
_GCA_003019615.1_ASM301961v1_genomic.fna_65	GCA_003019615.1_ASM301961v1_genomic.fna.faa	679926.Mpet_2247	arCOG00185	40.3	196	22	216	480	673	1.8e-37	149.1
_GCA_003019615.1_ASM301961v1_genomic.fna_66	GCA_003019615.1_ASM301961v1_genomic.fna.faa	679926.Mpet_2247	arCOG00185	34.1	205	21	225	476	673	4.1e-35	141.4
_GCA_003019615.1_ASM301961v1_genomic.fna_135	GCA_003019615.1_ASM301961v1_genomic.fna.faa	573063.Metin_0537	arCOG00185	54.1	37	96	132	27	59	1.2e-05	42.4
_GCA_003019615.1_ASM301961v1_genomic.fna_136	GCA_003019615.1_ASM301961v1_genomic.fna.faa	930945.SiRe_2188	arCOG00185	29.9	214	210	390	384	592	4.3e-10	58.9
_GCA_003019615.1_ASM301961v1_genomic.fna_232	GCA_003019615.1_ASM301961v1_genomic.fna.faa	930945.SiRe_2188	arCOG00185	33.9	224	17	227	376	598	1.5e-25	109.8
_GCA_003019615.1_ASM301961v1_genomic.fna_260	GCA_003019615.1_ASM301961v1_genomic.fna.faa	351160.LRC527	arCOG00185	35.3	102	480	580	424	518	4.4e-07	49.3
_GCA_003019615.1_ASM301961v1_genomic.fna_261	GCA_003019615.1_ASM301961v1_genomic.fna.faa	679926.Mpet_2247	arCOG00185	31.4	121	171	288	298	414	2.1e-06	46.2
_GCA_003019615.1_ASM301961v1_genomic.fna_313	GCA_003019615.1_ASM301961v1_genomic.fna.faa	351160.LRC165	arCOG01579	35.1	94	472	562	139	232	3.6e-10	59.7
_GCA_003019615.1_ASM301961v1_genomic.fna_360	GCA_003019615.1_ASM301961v1_genomic.fna.faa	190192.MK1189	arCOG00185	32.4	238	37	246	29	262	1.8e-21	95.9
_GCA_003019615.1_ASM301961v1_genomic.fna_610	GCA_003019615.1_ASM301961v1_genomic.fna.faa	273057.SSO3055	arCOG00185	34.8	264	1	254	5	260	1.9e-39	155.6
_GCA_003019615.1_ASM301961v1_genomic.fna_611	GCA_003019615.1_ASM301961v1_genomic.fna.faa	273075.Ta1280	arCOG00185	30.1	236	23	258	1	225	6.9e-23	100.9
_GCA_003019615.1_ASM301961v1_genomic.fna_618	GCA_003019615.1_ASM301961v1_genomic.fna.faa	880724.Metig_0791	arCOG00185	29.2	281	4	224	290	570	8.8e-29	120.6
_GCA_003019615.1_ASM301961v1_genomic.fna_660	GCA_003019615.1_ASM301961v1_genomic.fna.faa	679901.Mzhil_1890	arCOG00185	25.4	232	15	228	306	534	1.4e-17	83.2
_GCA_003019615.1_ASM301961v1_genomic.fna_776	GCA_003019615.1_ASM301961v1_genomic.fna.faa	930945.SiRe_2188	arCOG00185	42	293	5	296	25	315	3.4e-64	238
_GCA_003019615.1_ASM301961v1_genomic.fna_777	GCA_003019615.1_ASM301961v1_genomic.fna.faa	930945.SiRe_2188	arCOG00185	43.4	267	7	272	351	607	1.5e-52	199.5
_GCA_003019615.1_ASM301961v1_genomic.fna_828	GCA_003019615.1_ASM301961v1_genomic.fna.faa	930945.SiRe_2188	arCOG00185	42.4	264	3	262	350	607	1.8e-55	209.1
_GCA_003019615.1_ASM301961v1_genomic.fna_829	GCA_003019615.1_ASM301961v1_genomic.fna.faa	930945.SiRe_2188	arCOG00185	39.2	314	3	314	4	316	7.6e-62	230.3
_GCA_003019615.1_ASM301961v1_genomic.fna_942	GCA_003019615.1_ASM301961v1_genomic.fna.faa	304371.MCP_0522	arCOG00185	30.8	211	4	189	282	487	3.1e-18	84.7
_GCA_003019615.1_ASM301961v1_genomic.fna_953	GCA_003019615.1_ASM301961v1_genomic.fna.faa	679926.Mpet_2247	arCOG00185	29.5	210	4	207	462	671	1.5e-22	99.4
_GCA_003019615.1_ASM301961v1_genomic.fna_955	GCA_003019615.1_ASM301961v1_genomic.fna.faa	192952.MM_0911	arCOG00185	31	232	1	215	285	515	1.1e-20	93.6
_GCA_003019615.1_ASM301961v1_genomic.fna_1034	GCA_003019615.1_ASM301961v1_genomic.fna.faa	930945.SiRe_2188	arCOG00185	40.6	239	39	277	371	609	3.4e-49	188.3
_GCA_003019615.1_ASM301961v1_genomic.fna_1122	GCA_003019615.1_ASM301961v1_genomic.fna.faa	420247.Msm_0971	arCOG00185	23.3	240	18	228	17	253	2.6e-09	55.5
_GCA_003019615.1_ASM301961v1_genomic.fna_1150	GCA_003019615.1_ASM301961v1_genomic.fna.faa	930945.SiRe_2188	arCOG00185	32	266	11	256	348	608	7e-27	114
_GCA_003019615.1_ASM301961v1_genomic.fna_1362	GCA_003019615.1_ASM301961v1_genomic.fna.faa	579137.Metvu_1123	arCOG00185	29.3	259	1	220	1	259	3.8e-20	91.7
_GCA_003019615.1_ASM301961v1_genomic.fna_1443	GCA_003019615.1_ASM301961v1_genomic.fna.faa	190192.MK1189	arCOG00185	31.3	246	1	222	1	243	6e-24	104.4
_GCA_003019615.1_ASM301961v1_genomic.fna_1519	GCA_003019615.1_ASM301961v1_genomic.fna.faa	243232.MJ_0968	arCOG01579	30.1	143	525	657	113	253	6.9e-11	62.4
_GCA_003019615.1_ASM301961v1_genomic.fna_1623	GCA_003019615.1_ASM301961v1_genomic.fna.faa	679901.Mzhil_1890	arCOG00185	27.7	238	4	194	294	524	2.8e-15	75.1
_GCA_003019615.1_ASM301961v1_genomic.fna_1648	GCA_003019615.1_ASM301961v1_genomic.fna.faa	644295.Metev_1518	arCOG00185	26.1	203	27	197	36	224	8.9e-08	50.1
_GCA_003019615.1_ASM301961v1_genomic.fna_1721	GCA_003019615.1_ASM301961v1_genomic.fna.faa	679926.Mpet_2247	arCOG00185	29	297	271	551	386	671	1.9e-26	113.6
_GCA_003019615.1_ASM301961v1_genomic.fna_1722	GCA_003019615.1_ASM301961v1_genomic.fna.faa	351160.LRC527	arCOG00185	27.4	266	320	566	261	519	2.8e-22	99.8
_GCA_003019615.1_ASM301961v1_genomic.fna_1815	GCA_003019615.1_ASM301961v1_genomic.fna.faa	456320.Mvol_1250	arCOG00185	38.3	60	4	63	5	64	7.8e-09	52.8
_GCA_003019615.1_ASM301961v1_genomic.fna_1816	GCA_003019615.1_ASM301961v1_genomic.fna.faa	573064.Mefer_0959	arCOG00185	47.6	42	16	57	437	478	3.6e-06	43.5
_GCA_003019615.1_ASM301961v1_genomic.fna_1837	GCA_003019615.1_ASM301961v1_genomic.fna.faa	930945.SiRe_2188	arCOG00185	35.5	245	18	250	377	612	6.4e-35	141
_GCA_003019615.1_ASM301961v1_genomic.fna_1860	GCA_003019615.1_ASM301961v1_genomic.fna.faa	930945.SiRe_2188	arCOG00185	33.4	320	5	313	4	318	1.7e-42	166
_GCA_003019615.1_ASM301961v1_genomic.fna_1861	GCA_003019615.1_ASM301961v1_genomic.fna.faa	273057.SSO3055	arCOG00185	41	315	12	325	2	307	5.8e-60	224.2
_GCA_003019615.1_ASM301961v1_genomic.fna_2154	GCA_003019615.1_ASM301961v1_genomic.fna.faa	243232.MJ_1242	arCOG00185	36.5	181	4	163	288	465	7.1e-27	113.2

## Sheet: Presence Absence profile
Genomes	Phylum	Group	m16_AIR synthase-related	m15_mtxX	m33_Arg-methylase (McrA PTM)	m17_Zn-ribbon protein	m23_Soluble P-type ATPase	m7_YjiL-like	m14_cfbE	m20_Arg271-methylase (McrA PTM)	m38_DUF2121	m36_DUF2115	m27_mtrA	m11_mcrC	m9_arCOG03226	m19_DUF2117	m34_DUF1894	m35_DUF1890	m22_DUF2098	m21_DUF2124	m25_arCOG04853	m1_mcrA	m3_mcrG	m12_mcrD	m2_mcrB	m26_DUF2114	m28_mtrB	m29_mtrC	m30_mtrD	m31_mtrE	m32_arCOG04885	m13_cfbD	m18_DUF2099	m37_DUF2119	m4_Predicted rotamase	m5_DUF2102	m24_DUF2111	m6_DUF2112	m8_DUF2113
GCA_000405685.1_ASM40568v1	Aigarchaeota	1	0	0	0	100	100	0	0	0	0	0	0	0	0	0	0	0	0	0	0	0	0	0	0	0	0	0	0	0	0	0	0	0	0	0	0	0	0	200
GCA_000494145.1_Aigarchaeota_archaeon_OTU_1	Aigarchaeota	1	0	0	0	0	100	0	0	0	0	0	0	0	0	0	0	0	0	0	100	0	0	0	0	0	0	0	0	0	0	0	0	0	0	0	0	0	0	200
B25_G17.faa	Aigarchaeota	1	0	0	0	0	0	0	0	0	0	0	0	0	0	0	0	0	0	0	100	0	0	0	0	0	0	0	0	0	0	0	0	0	0	0	0	0	0	100
B27_G1.faa	Aigarchaeota	1	0	0	0	0	0	0	0	0	0	0	0	0	0	0	0	0	0	0	100	0	0	0	0	0	0	0	0	0	0	0	0	0	0	0	0	0	0	100
B54_G2.faa	Aigarchaeota	1	100	0	0	0	0	0	0	0	0	0	0	0	0	0	0	0	0	0	0	0	0	0	0	0	0	0	0	0	0	0	0	0	0	0	0	0	0	100
GCA_000380685.1_ASM38068v1	Aigarchaeota	1	0	0	0	0	0	0	0	0	0	0	0	0	0	0	0	0	0	0	100	0	0	0	0	0	0	0	0	0	0	0	0	0	0	0	0	0	0	100
GCA_000402915.1_ASM40291v1	Aigarchaeota	1	0	0	0	0	0	0	0	0	0	0	0	0	0	0	0	0	0	0	100	0	0	0	0	0	0	0	0	0	0	0	0	0	0	0	0	0	0	100
GCA_000402965.1_ASM40296v1	Aigarchaeota	1	0	0	0	0	0	0	0	0	0	0	0	0	0	0	0	0	0	0	100	0	0	0	0	0	0	0	0	0	0	0	0	0	0	0	0	0	0	100
GCA_000405905.1_ASM40590v1	Aigarchaeota	1	0	0	0	0	0	0	0	0	0	0	0	0	0	0	0	0	0	0	100	0	0	0	0	0	0	0	0	0	0	0	0	0	0	0	0	0	0	100
GCA_000494165.1_Aigarchaeota_archaeon_OTU_2	Aigarchaeota	1	0	0	0	0	0	0	0	0	0	0	0	0	0	0	0	0	0	0	100	0	0	0	0	0	0	0	0	0	0	0	0	0	0	0	0	0	0	100
GCA_000494185.1_Aigarchaeota_archaeon_OTU_3	Aigarchaeota	1	0	0	0	0	0	0	0	0	0	0	0	0	0	0	0	0	0	0	100	0	0	0	0	0	0	0	0	0	0	0	0	0	0	0	0	0	0	100
GCA_001399795.1_ASM139979v1	Bathyarchaeota	2	100	0	0	0	0	100	0	0	0	0	0	100	100	100	0	0	0	0	100	100	100	100	100	0	0	0	0	0	0	0	100	0	100	100	0	100	100	1500
UBA589	Bathyarchaeota	2	100	0	0	0	0	100	0	0	0	0	0	100	100	100	0	0	0	0	100	100	100	100	100	0	0	0	0	0	0	0	100	0	100	100	0	100	100	1500
GCA_002009985.1_ASM200998v1	Bathyarchaeota	2	0	0	0	0	100	0	0	0	0	0	100	0	0	0	0	0	0	0	100	0	0	0	0	100	0	100	100	100	0	0	0	100	0	0	0	0	0	800
GCA_002011035.1_ASM201103v1	Bathyarchaeota	2	0	0	0	0	100	0	0	0	0	0	100	0	0	0	0	0	0	0	100	0	0	0	0	100	0	100	100	100	0	0	0	100	0	0	0	0	0	800
B35_G15.faa	Bathyarchaeota	2	0	0	0	0	0	100	0	0	0	0	100	0	0	0	0	0	0	0	0	0	0	0	0	100	100	100	100	100	0	0	0	0	0	0	0	0	0	700
GCA_001593855.1_ASM159385v1	Bathyarchaeota	2	0	0	0	0	0	100	0	0	0	0	100	0	0	0	0	0	0	0	0	0	0	0	0	100	100	100	100	100	0	0	0	0	0	0	0	0	0	700
B24_G17.faa	Bathyarchaeota	2	0	0	0	0	0	0	0	0	0	0	100	0	0	0	0	0	0	0	0	0	0	0	0	100	100	100	100	100	0	0	0	0	0	0	0	0	0	600
GCA_001399805.1_ASM139980v1	Bathyarchaeota	2	0	0	0	0	0	100	0	0	0	0	0	0	0	0	0	0	0	0	100	100	100	0	100	0	0	0	0	0	0	0	100	0	0	0	0	0	0	600
B27_G17.faa	Bathyarchaeota	2	100	0	0	100	100	0	0	0	0	0	0	0	0	0	0	0	0	0	0	0	0	0	0	0	0	0	0	0	0	0	0	100	0	0	0	0	0	400
GCA_001593865.1_ASM159386v1	Bathyarchaeota	2	100	0	0	100	100	0	0	0	0	0	0	0	0	0	0	0	0	0	0	0	0	0	0	0	0	0	0	0	0	0	0	100	0	0	0	0	0	400
GCA_002010995.1_ASM201099v1	Bathyarchaeota	2	0	0	0	0	100	0	0	0	0	0	0	0	0	0	0	0	0	0	100	0	0	0	0	0	0	0	0	0	0	0	100	0	0	0	0	0	0	300
B1_G13.faa	Bathyarchaeota	2	0	0	0	0	0	0	0	0	0	0	0	0	0	0	0	0	0	0	100	0	0	0	0	0	0	0	0	0	0	0	100	0	0	0	0	0	0	200
B2_G12.faa	Bathyarchaeota	2	0	0	0	0	100	100	0	0	0	0	0	0	0	0	0	0	0	0	0	0	0	0	0	0	0	0	0	0	0	0	0	0	0	0	0	0	0	200
B23_G17.faa	Bathyarchaeota	2	0	0	0	0	0	100	0	0	0	0	0	0	0	100	0	0	0	0	0	0	0	0	0	0	0	0	0	0	0	0	0	0	0	0	0	0	0	200
B27_G2.faa	Bathyarchaeota	2	0	0	0	0	0	0	0	0	0	0	0	0	0	0	0	0	0	0	100	0	0	0	0	0	0	0	0	0	0	0	100	0	0	0	0	0	0	200
B29_G1.faa	Bathyarchaeota	2	0	0	0	0	100	100	0	0	0	0	0	0	0	0	0	0	0	0	0	0	0	0	0	0	0	0	0	0	0	0	0	0	0	0	0	0	0	200
B33_G1.faa	Bathyarchaeota	2	0	0	0	0	0	0	0	0	0	0	0	0	0	100	0	0	0	0	100	0	0	0	0	0	0	0	0	0	0	0	0	0	0	0	0	0	0	200
B37_G15.faa	Bathyarchaeota	2	0	0	0	0	100	0	0	0	0	0	0	0	0	0	0	0	0	0	100	0	0	0	0	0	0	0	0	0	0	0	0	0	0	0	0	0	0	200
B38_G1.faa	Bathyarchaeota	2	0	0	0	0	0	0	0	0	0	0	0	0	0	0	0	0	0	0	100	0	0	0	0	0	0	0	0	0	0	0	100	0	0	0	0	0	0	200
B42_G17.faa	Bathyarchaeota	2	0	0	0	0	0	0	0	0	0	0	0	0	0	0	0	0	0	0	100	0	0	0	0	0	0	0	0	0	0	0	100	0	0	0	0	0	0	200
B56_G2.faa	Bathyarchaeota	2	0	0	0	0	0	100	0	0	0	0	0	0	0	100	0	0	0	0	0	0	0	0	0	0	0	0	0	0	0	0	0	0	0	0	0	0	0	200
B58_G16.faa	Bathyarchaeota	2	0	0	0	0	0	0	0	0	0	0	0	0	0	0	0	0	0	0	100	0	0	0	0	0	0	0	0	0	0	0	100	0	0	0	0	0	0	200
B76_G16.faa	Bathyarchaeota	2	100	0	0	0	0	0	0	0	0	0	0	0	0	0	0	0	0	0	100	0	0	0	0	0	0	0	0	0	0	0	0	0	0	0	0	0	0	200
GCA_001775995.1_ASM177599v1	Bathyarchaeota	2	0	100	0	100	0	0	0	0	0	0	0	0	0	0	0	0	0	0	0	0	0	0	0	0	0	0	0	0	0	0	0	0	0	0	0	0	0	200
GCA_002010975.1_ASM201097v1	Bathyarchaeota	2	0	0	0	0	100	0	0	0	0	0	0	0	0	0	0	0	0	0	100	0	0	0	0	0	0	0	0	0	0	0	0	0	0	0	0	0	0	200
GCA_002779555.1_ASM277955v1_protein.faa	Bathyarchaeota	2	0	0	0	0	100	0	0	0	0	0	0	0	0	0	0	0	0	0	0	0	0	0	0	0	0	0	0	0	0	0	100	0	0	0	0	0	0	200
B1_G15.faa	Bathyarchaeota	2	100	0	0	0	0	0	0	0	0	0	0	0	0	0	0	0	0	0	0	0	0	0	0	0	0	0	0	0	0	0	0	0	0	0	0	0	0	100
B13_G2.faa	Bathyarchaeota	2	0	0	0	0	0	0	0	0	0	0	0	0	0	0	0	0	0	0	100	0	0	0	0	0	0	0	0	0	0	0	0	0	0	0	0	0	0	100
B24_G1.faa	Bathyarchaeota	2	0	0	0	0	0	0	0	0	0	0	0	0	0	0	0	0	0	0	0	0	0	0	0	0	0	0	0	0	0	0	100	0	0	0	0	0	0	100
B26_G15.faa	Bathyarchaeota	2	0	0	0	0	0	0	0	0	0	0	0	0	0	0	0	0	0	0	0	0	0	0	0	0	0	0	0	0	0	0	100	0	0	0	0	0	0	100
B26_G17.faa	Bathyarchaeota	2	0	0	0	0	0	100	0	0	0	0	0	0	0	0	0	0	0	0	0	0	0	0	0	0	0	0	0	0	0	0	0	0	0	0	0	0	0	100
B27_G16.faa	Bathyarchaeota	2	0	0	0	0	0	0	0	0	0	0	0	0	0	0	0	0	0	0	0	0	0	0	0	0	0	0	0	0	0	0	0	100	0	0	0	0	0	100
B31_G2.faa	Bathyarchaeota	2	0	0	0	0	0	0	0	0	0	0	0	0	0	0	0	0	0	0	100	0	0	0	0	0	0	0	0	0	0	0	0	0	0	0	0	0	0	100
B32_G9.faa	Bathyarchaeota	2	0	0	0	0	0	0	0	0	0	0	0	0	0	0	0	0	0	0	100	0	0	0	0	0	0	0	0	0	0	0	0	0	0	0	0	0	0	100
B34_G9.faa	Bathyarchaeota	2	0	0	0	0	0	0	0	0	0	0	0	0	0	0	0	0	0	0	0	0	0	0	0	0	0	0	0	0	0	0	100	0	0	0	0	0	0	100
B46_G15.faa	Bathyarchaeota	2	0	0	0	0	100	0	0	0	0	0	0	0	0	0	0	0	0	0	0	0	0	0	0	0	0	0	0	0	0	0	0	0	0	0	0	0	0	100
B46_G17.faa	Bathyarchaeota	2	0	0	0	0	0	0	0	0	0	0	0	0	0	0	0	0	0	0	100	0	0	0	0	0	0	0	0	0	0	0	0	0	0	0	0	0	0	100
B49_G15.faa	Bathyarchaeota	2	0	0	0	0	0	0	0	0	0	0	0	0	0	0	0	0	0	0	0	0	0	0	0	0	0	0	0	0	0	0	100	0	0	0	0	0	0	100
B55_G16.faa	Bathyarchaeota	2	0	0	0	0	0	0	0	0	0	0	0	0	0	0	0	0	0	0	0	0	0	0	0	0	0	0	0	0	0	0	0	100	0	0	0	0	0	100
B59_G2.faa	Bathyarchaeota	2	0	0	0	0	100	0	0	0	0	0	0	0	0	0	0	0	0	0	0	0	0	0	0	0	0	0	0	0	0	0	0	0	0	0	0	0	0	100
B6_G12.faa	Bathyarchaeota	2	100	0	0	0	0	0	0	0	0	0	0	0	0	0	0	0	0	0	0	0	0	0	0	0	0	0	0	0	0	0	0	0	0	0	0	0	0	100
B95_G9.faa	Bathyarchaeota	2	0	0	0	0	0	0	0	0	0	0	0	0	0	0	0	0	0	0	0	0	0	0	0	0	0	0	0	0	0	0	100	0	0	0	0	0	0	100
GCA_001273335.1_ASM127333v1	Bathyarchaeota	2	0	0	0	0	0	0	0	0	0	0	0	0	0	0	0	0	0	0	100	0	0	0	0	0	0	0	0	0	0	0	0	0	0	0	0	0	0	100
GCA_001577155.1_ASM157715v1	Bathyarchaeota	2	0	0	0	100	0	0	0	0	0	0	0	0	0	0	0	0	0	0	0	0	0	0	0	0	0	0	0	0	0	0	0	0	0	0	0	0	0	100
GCA_001593845.1_ASM159384v1	Bathyarchaeota	2	0	0	0	0	100	0	0	0	0	0	0	0	0	0	0	0	0	0	0	0	0	0	0	0	0	0	0	0	0	0	0	0	0	0	0	0	0	100
GCA_001593875.1_ASM159387v1	Bathyarchaeota	2	0	0	0	0	0	0	0	0	0	0	0	0	0	0	0	0	0	0	100	0	0	0	0	0	0	0	0	0	0	0	0	0	0	0	0	0	0	100
GCA_001593935.1_ASM159393v1	Bathyarchaeota	2	0	0	0	0	100	0	0	0	0	0	0	0	0	0	0	0	0	0	0	0	0	0	0	0	0	0	0	0	0	0	0	0	0	0	0	0	0	100
GCA_001774245.1_ASM177424v1	Bathyarchaeota	2	0	0	0	100	0	0	0	0	0	0	0	0	0	0	0	0	0	0	0	0	0	0	0	0	0	0	0	0	0	0	0	0	0	0	0	0	0	100
GCA_001776015.1_ASM177601v1	Bathyarchaeota	2	0	0	0	0	100	0	0	0	0	0	0	0	0	0	0	0	0	0	0	0	0	0	0	0	0	0	0	0	0	0	0	0	0	0	0	0	0	100
GCA_001918745.1_ASM191874v1	Bathyarchaeota	2	0	0	0	0	0	0	0	0	0	0	0	0	0	0	0	0	0	0	100	0	0	0	0	0	0	0	0	0	0	0	0	0	0	0	0	0	0	100
GCA_001918765.1_ASM191876v1	Bathyarchaeota	2	0	0	0	0	0	0	0	0	0	0	100	0	0	0	0	0	0	0	0	0	0	0	0	0	0	0	0	0	0	0	0	0	0	0	0	0	0	100
GCA_001919175.1_ASM191917v1	Bathyarchaeota	2	0	0	0	0	0	0	0	0	0	0	0	0	0	0	0	0	0	0	100	0	0	0	0	0	0	0	0	0	0	0	0	0	0	0	0	0	0	100
GCA_001920655.1_ASM192065v1	Bathyarchaeota	2	0	0	0	0	100	0	0	0	0	0	0	0	0	0	0	0	0	0	0	0	0	0	0	0	0	0	0	0	0	0	0	0	0	0	0	0	0	100
GCA_002010925.1_ASM201092v1	Bathyarchaeota	2	0	0	0	0	100	0	0	0	0	0	0	0	0	0	0	0	0	0	0	0	0	0	0	0	0	0	0	0	0	0	0	0	0	0	0	0	0	100
GCA_002010955.1_ASM201095v1	Bathyarchaeota	2	0	0	0	0	0	0	0	0	0	0	0	0	0	0	0	0	0	0	0	0	0	0	0	0	0	0	0	0	0	0	100	0	0	0	0	0	0	100
GCA_002782745.1_ASM278274v1_protein.faa	Bathyarchaeota	2	0	0	0	0	0	0	0	0	0	0	0	0	0	0	0	0	0	0	0	0	0	0	0	0	0	0	0	0	0	0	100	0	0	0	0	0	0	100
UBA233	Bathyarchaeota	2	0	0	0	0	100	0	0	0	0	0	0	0	0	0	0	0	0	0	0	0	0	0	0	0	0	0	0	0	0	0	0	0	0	0	0	0	0	100
GCA_002011075.1_ASM201107v1	Geothermoarchaeta	3	0	0	0	0	100	0	0	0	0	0	0	0	0	0	0	0	0	0	0	0	0	0	0	0	0	0	0	0	0	0	0	100	0	0	0	0	0	200
B21_G17.faa	Geothermoarchaeta	3	0	0	0	0	0	0	0	0	0	0	0	0	0	0	0	0	0	0	0	0	0	0	0	0	0	0	0	0	0	0	100	0	0	0	0	0	0	100
GCA_002011085.1_ASM201108v1	Geothermoarchaeta	3	0	0	0	0	100	0	0	0	0	0	0	0	0	0	0	0	0	0	0	0	0	0	0	0	0	0	0	0	0	0	0	0	0	0	0	0	0	100
B35_G17.faa	Korarchaeota	4	0	0	0	0	0	0	0	0	0	0	0	0	0	0	0	0	0	0	0	0	0	0	0	0	0	0	0	0	0	0	0	0	0	0	0	0	0	0
GCA_000241145.2_ASM24114v2	Thaurmarchaeota	5	0	0	0	0	100	0	0	0	0	0	100	0	0	0	0	0	0	0	100	0	0	0	0	0	0	0	0	0	0	0	0	0	0	0	0	0	0	300
GCA_000698785.1_ASM69878v1	Thaurmarchaeota	5	0	0	0	0	100	0	0	100	0	0	100	0	0	0	0	0	0	0	0	0	0	0	0	0	0	0	0	0	0	0	0	0	0	0	0	0	0	300
GCA_000730285.1_ASM73028v1	Thaurmarchaeota	5	0	0	0	0	100	0	0	100	0	0	100	0	0	0	0	0	0	0	0	0	0	0	0	0	0	0	0	0	0	0	0	0	0	0	0	0	0	300
GCA_001674955.1_ASM167495v1	Thaurmarchaeota	5	0	0	0	0	100	0	0	0	0	0	100	0	0	0	0	0	0	0	100	0	0	0	0	0	0	0	0	0	0	0	0	0	0	0	0	0	0	300
GCA_001918455.1_ASM191845v1	Thaurmarchaeota	5	0	0	0	0	100	0	0	100	0	0	100	0	0	0	0	0	0	0	0	0	0	0	0	0	0	0	0	0	0	0	0	0	0	0	0	0	0	300
UBA272	Thaurmarchaeota	5	0	0	0	0	100	0	0	100	0	0	100	0	0	0	0	0	0	0	0	0	0	0	0	0	0	0	0	0	0	0	0	0	0	0	0	0	0	300
UBA273	Thaurmarchaeota	5	0	0	0	0	100	0	0	100	0	0	100	0	0	0	0	0	0	0	0	0	0	0	0	0	0	0	0	0	0	0	0	0	0	0	0	0	0	300
UBA348	Thaurmarchaeota	5	0	0	0	0	100	0	0	100	0	0	100	0	0	0	0	0	0	0	0	0	0	0	0	0	0	0	0	0	0	0	0	0	0	0	0	0	0	300
UBA466	Thaurmarchaeota	5	0	0	0	0	100	0	0	100	0	0	100	0	0	0	0	0	0	0	0	0	0	0	0	0	0	0	0	0	0	0	0	0	0	0	0	0	0	300
GCA_000018465.1_ASM1846v1	Thaurmarchaeota	5	0	0	0	0	0	0	0	0	0	0	100	0	0	0	0	0	0	0	100	0	0	0	0	0	0	0	0	0	0	0	0	0	0	0	0	0	0	200
GCA_000220175.2_ASM22017v1	Thaurmarchaeota	5	0	0	0	0	0	0	0	0	0	0	100	0	0	0	0	0	0	0	100	0	0	0	0	0	0	0	0	0	0	0	0	0	0	0	0	0	0	200
GCA_000299365.1_ASM29936v1	Thaurmarchaeota	5	0	0	0	0	0	0	0	0	0	0	100	0	0	0	0	0	0	0	100	0	0	0	0	0	0	0	0	0	0	0	0	0	0	0	0	0	0	200
GCA_000299395.1_ASM29939v1	Thaurmarchaeota	5	0	0	0	0	0	0	0	0	0	0	100	0	0	0	0	0	0	0	100	0	0	0	0	0	0	0	0	0	0	0	0	0	0	0	0	0	0	200
GCA_000303155.1_ASM30315v1	Thaurmarchaeota	5	0	0	0	0	0	0	0	100	0	0	100	0	0	0	0	0	0	0	0	0	0	0	0	0	0	0	0	0	0	0	0	0	0	0	0	0	0	200
GCA_000328925.1_NAR	Thaurmarchaeota	5	0	0	0	0	0	0	0	0	0	0	100	0	0	0	0	0	0	0	100	0	0	0	0	0	0	0	0	0	0	0	0	0	0	0	0	0	0	200
GCA_000328945.1_NSJ	Thaurmarchaeota	5	0	0	0	0	0	0	0	0	0	0	100	0	0	0	0	0	0	0	100	0	0	0	0	0	0	0	0	0	0	0	0	0	0	0	0	0	0	200
GCA_000685395.1_NKMY2	Thaurmarchaeota	5	0	0	0	0	100	0	0	0	0	0	100	0	0	0	0	0	0	0	0	0	0	0	0	0	0	0	0	0	0	0	0	0	0	0	0	0	0	200
GCA_000875775.1_ASM87577v1	Thaurmarchaeota	5	0	0	0	0	0	0	0	0	0	0	100	0	0	0	0	0	0	0	100	0	0	0	0	0	0	0	0	0	0	0	0	0	0	0	0	0	0	200
GCA_001918475.1_ASM191847v1	Thaurmarchaeota	5	0	0	0	0	0	0	0	100	0	0	100	0	0	0	0	0	0	0	0	0	0	0	0	0	0	0	0	0	0	0	0	0	0	0	0	0	0	200
GCA_001919295.1_ASM191929v1	Thaurmarchaeota	5	0	0	0	0	0	0	0	100	0	0	100	0	0	0	0	0	0	0	0	0	0	0	0	0	0	0	0	0	0	0	0	0	0	0	0	0	0	200
GCA_002788515.1_ASM278851v1_protein.faa	Thaurmarchaeota	5	0	0	0	0	0	0	0	0	0	0	100	0	0	0	0	0	0	0	100	0	0	0	0	0	0	0	0	0	0	0	0	0	0	0	0	0	0	200
GCA_002789395.1_ASM278939v1_protein.faa	Thaurmarchaeota	5	0	0	0	0	100	0	0	0	0	0	0	0	0	0	0	0	0	0	100	0	0	0	0	0	0	0	0	0	0	0	0	0	0	0	0	0	0	200
UBA216	Thaurmarchaeota	5	0	0	0	0	0	0	0	100	0	0	100	0	0	0	0	0	0	0	0	0	0	0	0	0	0	0	0	0	0	0	0	0	0	0	0	0	0	200
UBA239	Thaurmarchaeota	5	0	0	0	0	0	0	0	100	0	0	100	0	0	0	0	0	0	0	0	0	0	0	0	0	0	0	0	0	0	0	0	0	0	0	0	0	0	200
UBA240	Thaurmarchaeota	5	0	0	0	0	0	0	0	100	0	0	100	0	0	0	0	0	0	0	0	0	0	0	0	0	0	0	0	0	0	0	0	0	0	0	0	0	0	200
GCA_000200715.1_ASM20071v1	Thaurmarchaeota	5	0	0	0	0	0	0	0	0	0	0	100	0	0	0	0	0	0	0	0	0	0	0	0	0	0	0	0	0	0	0	0	0	0	0	0	0	0	100
GCA_000204585.1_ASM20458v1	Thaurmarchaeota	5	0	0	0	0	0	0	0	0	0	0	0	0	0	0	0	0	0	0	100	0	0	0	0	0	0	0	0	0	0	0	0	0	0	0	0	0	0	100
GCA_000242875.3_ASM24287v3	Thaurmarchaeota	5	0	0	0	0	0	0	0	0	0	0	100	0	0	0	0	0	0	0	0	0	0	0	0	0	0	0	0	0	0	0	0	0	0	0	0	0	0	100
GCA_000723185.1_APF_1883_PRJEB4650	Thaurmarchaeota	5	0	0	0	0	0	0	0	0	0	0	0	0	0	100	0	0	0	0	0	0	0	0	0	0	0	0	0	0	0	0	0	0	0	0	0	0	0	100
GCA_000724145.1_ASM72414v1	Thaurmarchaeota	5	0	0	0	0	0	0	0	0	0	0	0	0	0	0	0	0	0	0	100	0	0	0	0	0	0	0	0	0	0	0	0	0	0	0	0	0	0	100
GCA_000746685.1_ASM74668v1	Thaurmarchaeota	5	0	0	0	0	0	0	0	0	0	0	0	0	0	0	0	0	0	0	100	0	0	0	0	0	0	0	0	0	0	0	0	0	0	0	0	0	0	100
GCA_000746745.1_ASM74674v1	Thaurmarchaeota	5	0	0	0	0	0	0	0	0	0	0	0	0	0	0	0	0	0	0	100	0	0	0	0	0	0	0	0	0	0	0	0	0	0	0	0	0	0	100
GCA_000746765.1_ASM74676v1	Thaurmarchaeota	5	0	0	0	0	0	0	0	0	0	0	0	0	0	0	0	0	0	0	100	0	0	0	0	0	0	0	0	0	0	0	0	0	0	0	0	0	0	100
GCA_000802205.2_ASM80220v2	Thaurmarchaeota	5	0	0	0	0	0	0	0	100	0	0	0	0	0	0	0	0	0	0	0	0	0	0	0	0	0	0	0	0	0	0	0	0	0	0	0	0	0	100
GCA_000955905.3_ASM95590v3	Thaurmarchaeota	5	0	0	0	0	100	0	0	0	0	0	0	0	0	0	0	0	0	0	0	0	0	0	0	0	0	0	0	0	0	0	0	0	0	0	0	0	0	100
GCA_000956175.1_ASM95617v1	Thaurmarchaeota	5	0	0	0	0	0	0	0	0	0	0	0	0	0	0	0	0	0	0	100	0	0	0	0	0	0	0	0	0	0	0	0	0	0	0	0	0	0	100
GCA_001443365.1_ASM144336v1	Thaurmarchaeota	5	100	0	0	0	0	0	0	0	0	0	0	0	0	0	0	0	0	0	0	0	0	0	0	0	0	0	0	0	0	0	0	0	0	0	0	0	0	100
GCA_001510225.1_ASM151022v1	Thaurmarchaeota	5	0	0	0	0	0	0	0	0	0	0	0	0	0	0	0	0	0	0	100	0	0	0	0	0	0	0	0	0	0	0	0	0	0	0	0	0	0	100
GCA_001510275.1_ASM151027v1	Thaurmarchaeota	5	0	0	0	0	0	0	0	0	0	0	0	0	0	0	0	0	0	0	100	0	0	0	0	0	0	0	0	0	0	0	0	0	0	0	0	0	0	100
GCA_001541925.1_ASM154192v1	Thaurmarchaeota	5	0	0	0	0	0	0	0	0	0	0	0	0	0	0	0	0	0	0	100	0	0	0	0	0	0	0	0	0	0	0	0	0	0	0	0	0	0	100
GCA_001543015.1_ASM154301v1	Thaurmarchaeota	5	0	0	0	0	0	0	0	0	0	0	0	0	0	0	0	0	0	0	100	0	0	0	0	0	0	0	0	0	0	0	0	0	0	0	0	0	0	100
GCA_001627055.1_ASM162705v1	Thaurmarchaeota	5	100	0	0	0	0	0	0	0	0	0	0	0	0	0	0	0	0	0	0	0	0	0	0	0	0	0	0	0	0	0	0	0	0	0	0	0	0	100
GCA_001870125.1_ASM187012v1	Thaurmarchaeota	5	0	0	0	0	0	0	0	100	0	0	0	0	0	0	0	0	0	0	0	0	0	0	0	0	0	0	0	0	0	0	0	0	0	0	0	0	0	100
GCA_001914355.1_ASM191435v1	Thaurmarchaeota	5	0	0	0	0	100	0	0	0	0	0	0	0	0	0	0	0	0	0	0	0	0	0	0	0	0	0	0	0	0	0	0	0	0	0	0	0	0	100
GCA_001917505.1_ASM191750v1	Thaurmarchaeota	5	0	0	0	0	0	0	0	0	0	0	100	0	0	0	0	0	0	0	0	0	0	0	0	0	0	0	0	0	0	0	0	0	0	0	0	0	0	100
GCA_001917965.1_ASM191796v1	Thaurmarchaeota	5	0	0	0	0	0	0	0	100	0	0	0	0	0	0	0	0	0	0	0	0	0	0	0	0	0	0	0	0	0	0	0	0	0	0	0	0	0	100
GCA_001917995.1_ASM191799v1	Thaurmarchaeota	5	0	0	0	0	0	0	0	0	0	0	100	0	0	0	0	0	0	0	0	0	0	0	0	0	0	0	0	0	0	0	0	0	0	0	0	0	0	100
UBA164	Thaurmarchaeota	5	0	0	0	0	0	0	0	0	0	0	0	0	0	0	0	0	0	0	100	0	0	0	0	0	0	0	0	0	0	0	0	0	0	0	0	0	0	100
UBA201	Thaurmarchaeota	5	0	0	0	0	0	0	0	0	0	0	0	0	0	0	0	0	0	0	100	0	0	0	0	0	0	0	0	0	0	0	0	0	0	0	0	0	0	100
UBA210	Thaurmarchaeota	5	0	0	0	0	100	0	0	0	0	0	0	0	0	0	0	0	0	0	0	0	0	0	0	0	0	0	0	0	0	0	0	0	0	0	0	0	0	100
UBA213	Thaurmarchaeota	5	0	0	0	0	0	0	0	100	0	0	0	0	0	0	0	0	0	0	0	0	0	0	0	0	0	0	0	0	0	0	0	0	0	0	0	0	0	100
UBA219	Thaurmarchaeota	5	0	0	0	0	100	0	0	0	0	0	0	0	0	0	0	0	0	0	0	0	0	0	0	0	0	0	0	0	0	0	0	0	0	0	0	0	0	100
UBA223	Thaurmarchaeota	5	0	0	0	0	0	0	0	0	0	0	0	0	0	0	0	0	0	0	100	0	0	0	0	0	0	0	0	0	0	0	0	0	0	0	0	0	0	100
UBA536	Thaurmarchaeota	5	0	0	0	0	0	0	0	100	0	0	0	0	0	0	0	0	0	0	0	0	0	0	0	0	0	0	0	0	0	0	0	0	0	0	0	0	0	100
UBA539	Thaurmarchaeota	5	0	0	0	0	0	0	0	0	0	0	0	0	0	0	0	0	0	0	100	0	0	0	0	0	0	0	0	0	0	0	0	0	0	0	0	0	0	100
[JZ-2.bins.136.final.fna.faa]	Brockarchaeota	6	0	0	0	0	100	0	0	0	0	0	0	0	0	0	0	0	0	0	100	0	0	0	0	0	0	0	0	0	0	0	0	100	0	0	0	0	0	300
[QC4_Thaumarchaeota_related_43_77_curated.contigs.fna.faa]	Brockarchaeota	6	0	0	0	0	0	100	0	0	0	0	0	0	0	0	0	0	0	0	0	0	0	0	0	0	0	0	0	0	0	0	0	0	100	0	0	0	0	200
[B27_G9.fna.faa]	Brockarchaeota	6	0	0	0	0	0	0	0	0	0	0	0	0	0	0	0	0	0	0	0	0	0	0	0	0	0	0	0	0	0	0	100	0	0	0	0	0	0	100
[DRTY-1.bins.18.final.fna.faa]	Brockarchaeota	6	0	0	0	100	0	0	0	0	0	0	0	0	0	0	0	0	0	0	0	0	0	0	0	0	0	0	0	0	0	0	0	0	0	0	0	0	0	100
[DRTY7_Thaumarchaeota_related_35_44_curated.contigs.fna.faa]	Brockarchaeota	6	0	0	0	100	0	0	0	0	0	0	0	0	0	0	0	0	0	0	0	0	0	0	0	0	0	0	0	0	0	0	0	0	0	0	0	0	0	100
[DRTY7.bins.37.final.fna.faa]	Brockarchaeota	6	0	0	0	100	0	0	0	0	0	0	0	0	0	0	0	0	0	0	0	0	0	0	0	0	0	0	0	0	0	0	0	0	0	0	0	0	0	100
[GD2_1_Thaumarchaeota_related_47_42_curated.contigs.fna.faa]	Brockarchaeota	6	0	0	0	0	0	0	0	0	0	0	100	0	0	0	0	0	0	0	0	0	0	0	0	0	0	0	0	0	0	0	0	0	0	0	0	0	0	100
[B48_G17.fna.faa]	Brockarchaeota	6	0	0	0	0	0	0	0	0	0	0	0	0	0	0	0	0	0	0	0	0	0	0	0	0	0	0	0	0	0	0	0	0	0	0	0	0	0	0
[DRTY-6.bins.200_rm_con_2nd.final.genome.fna.faa]	Brockarchaeota	6	0	0	0	0	0	0	0	0	0	0	0	0	0	0	0	0	0	0	0	0	0	0	0	0	0	0	0	0	0	0	0	0	0	0	0	0	0	0
[DRTY-6.bins.80_rm_con_2nd.final.genome.fna.faa]	Brockarchaeota	6	0	0	0	0	0	0	0	0	0	0	0	0	0	0	0	0	0	0	0	0	0	0	0	0	0	0	0	0	0	0	0	0	0	0	0	0	0	0
[JZ-1.bins.89.final_rm_con_2nd.fna.faa]	Brockarchaeota	6	0	0	0	0	0	0	0	0	0	0	0	0	0	0	0	0	0	0	0	0	0	0	0	0	0	0	0	0	0	0	0	0	0	0	0	0	0	0
[JZZ.bins.4.final.arc.2nd.fna.faa]	Brockarchaeota	6	0	0	0	0	0	0	0	0	0	0	0	0	0	0	0	0	0	0	0	0	0	0	0	0	0	0	0	0	0	0	0	0	0	0	0	0	0	0
[QC4_Thaumarchaeota_related_48_22_curated.contigs.fna.faa]	Brockarchaeota	6	0	0	0	0	0	0	0	0	0	0	0	0	0	0	0	0	0	0	0	0	0	0	0	0	0	0	0	0	0	0	0	0	0	0	0	0	0	0
[QZM_A2_Thaumarchaeota_related_48_33_curated.contigs.fna.faa]	Brockarchaeota	6	0	0	0	0	0	0	0	0	0	0	0	0	0	0	0	0	0	0	0	0	0	0	0	0	0	0	0	0	0	0	0	0	0	0	0	0	0	0
[QZM_A3_Thaumarchaeota_related_48_16_curated.contigs.fna.faa]	Brockarchaeota	6	0	0	0	0	0	0	0	0	0	0	0	0	0	0	0	0	0	0	0	0	0	0	0	0	0	0	0	0	0	0	0	0	0	0	0	0	0	0
GCA_004028775.1	Verstraetearchaeota	7	100	100	100	100	100	100	0	100	0	0	0	100	100	100	0	0	100	100	0	100	100	100	100	0	0	0	0	0	0	100	100	0	100	100	100	100	0	2200
GCA_001717025.1	Verstraetearchaeota	7	100	100	100	100	0	100	0	100	0	0	0	100	100	100	0	0	100	100	0	100	100	100	100	0	0	0	0	0	0	0	100	0	100	100	0	100	0	1900
GCA_001717005.1	Verstraetearchaeota	7	100	100	0	100	0	100	100	100	0	0	0	100	100	0	0	0	100	100	0	100	100	0	100	0	0	0	0	0	0	100	100	0	100	100	0	100	0	1800
GCA_001717035.1	Verstraetearchaeota	7	100	100	0	100	0	100	100	100	0	0	0	100	100	0	0	0	100	100	0	100	100	0	100	0	0	0	0	0	0	100	100	0	100	100	0	100	0	1800
GCA_001717015.1	Verstraetearchaeota	7	100	0	100	0	0	100	0	100	0	0	0	100	100	0	0	0	100	0	0	100	100	100	100	0	0	0	0	0	0	100	100	0	100	100	0	100	100	1700
GCA_001717085.1	Verstraetearchaeota	7	100	0	0	0	100	100	100	100	0	0	0	100	100	0	0	0	100	0	0	100	100	100	100	0	0	0	0	0	0	100	100	0	0	0	0	100	100	1600
GCA_003649095.1	Verstraetearchaeota	7	100	100	0	100	0	0	0	0	0	0	100	0	0	0	0	0	0	0	100	0	0	0	0	100	0	100	100	100	0	0	100	0	0	0	0	0	0	1000
GCA_003649085.1	Verstraetearchaeota	7	0	100	0	100	0	0	0	0	0	0	100	0	0	0	0	0	0	0	100	0	0	0	0	100	0	100	100	100	0	0	100	0	0	0	0	0	0	900
GCA_002504985.1	Verstraetearchaeota	7	0	0	0	100	100	0	0	0	0	0	0	0	0	100	0	0	0	0	0	0	0	0	0	0	0	0	0	0	0	0	100	0	0	0	0	0	0	400
GCA_002507395.1	Verstraetearchaeota	7	0	0	0	0	0	0	100	0	0	0	0	0	0	0	0	0	0	0	0	0	0	0	0	0	0	0	0	0	0	100	100	0	0	0	0	0	0	300
GCA_003649105.1	Verstraetearchaeota	7	0	0	0	0	0	0	0	0	0	0	0	0	0	0	0	0	0	0	100	0	0	0	0	0	0	0	0	0	0	0	0	0	0	0	0	0	0	100
GCA_003650625.1	Verstraetearchaeota	7	0	0	0	0	0	0	0	0	0	0	0	0	0	0	0	0	0	0	100	0	0	0	0	0	0	0	0	0	0	0	0	0	0	0	0	0	0	100
GCA_003019435.1_ASM301943v1	Marsarchaeota	8	0	0	0	0	100	0	0	0	0	100	0	0	0	0	0	0	0	0	0	0	0	0	0	0	0	0	0	0	0	0	0	0	0	0	0	0	0	200
GCA_003019345.1_ASM301934v1	Marsarchaeota	8	0	0	0	0	100	0	0	0	0	0	0	0	0	0	0	0	0	0	0	0	0	0	0	0	0	0	0	0	0	0	0	0	0	0	0	0	0	100
GCA_003019385.1_ASM301938v1	Marsarchaeota	8	0	0	0	0	100	0	0	0	0	0	0	0	0	0	0	0	0	0	0	0	0	0	0	0	0	0	0	0	0	0	0	0	0	0	0	0	0	100
GCA_003019415.1_ASM301941v1	Marsarchaeota	8	0	0	0	0	100	0	0	0	0	0	0	0	0	0	0	0	0	0	0	0	0	0	0	0	0	0	0	0	0	0	0	0	0	0	0	0	0	100
GCA_003019445.1_ASM301944v1	Marsarchaeota	8	0	0	0	0	100	0	0	0	0	0	0	0	0	0	0	0	0	0	0	0	0	0	0	0	0	0	0	0	0	0	0	0	0	0	0	0	0	100
GCA_003019475.1_ASM301947v1	Marsarchaeota	8	0	0	0	0	100	0	0	0	0	0	0	0	0	0	0	0	0	0	0	0	0	0	0	0	0	0	0	0	0	0	0	0	0	0	0	0	0	100
GCA_003019485.1_ASM301948v1	Marsarchaeota	8	0	0	0	0	100	0	0	0	0	0	0	0	0	0	0	0	0	0	0	0	0	0	0	0	0	0	0	0	0	0	0	0	0	0	0	0	0	100
GCA_003019515.1_ASM301951v1	Marsarchaeota	8	0	0	0	0	100	0	0	0	0	0	0	0	0	0	0	0	0	0	0	0	0	0	0	0	0	0	0	0	0	0	0	0	0	0	0	0	0	100
GCA_003019535.1_ASM301953v1	Marsarchaeota	8	0	0	0	0	100	0	0	0	0	0	0	0	0	0	0	0	0	0	0	0	0	0	0	0	0	0	0	0	0	0	0	0	0	0	0	0	0	100
GCA_003019545.1_ASM301954v1	Marsarchaeota	8	0	0	0	0	100	0	0	0	0	0	0	0	0	0	0	0	0	0	0	0	0	0	0	0	0	0	0	0	0	0	0	0	0	0	0	0	0	100
GCA_003019595.1_ASM301959v1	Marsarchaeota	8	0	0	0	0	100	0	0	0	0	0	0	0	0	0	0	0	0	0	0	0	0	0	0	0	0	0	0	0	0	0	0	0	0	0	0	0	0	100
GCA_003019615.1_ASM301961v1	Marsarchaeota	8	0	0	0	0	100	0	0	0	0	0	0	0	0	0	0	0	0	0	0	0	0	0	0	0	0	0	0	0	0	0	0	0	0	0	0	0	0	100
GCA_000494205.1_Geoarchaeota_archaeon_OTU_1	Geoarchaeota	9	100	0	0	100	0	0	0	0	0	100	0	0	0	0	0	0	0	0	100	0	0	0	0	0	0	0	0	0	0	0	0	0	0	0	0	0	0	400
2551306704.fna.faa	Geoarchaeota	9	100	0	0	0	100	0	0	0	0	0	0	0	0	0	0	0	0	0	0	0	0	0	0	0	0	0	0	0	0	0	0	0	0	0	0	0	0	200
GCA_000800805.1	Methanomassiliicoccales	10	100	100	0	100	100	100	100	100	0	0	0	100	100	0	0	0	0	0	0	100	100	100	100	0	0	0	0	0	0	100	100	0	100	100	100	100	0	1900
Methanosarcina_acetivorans	Methanosarcinales	11	100	100	100	100	100	100	100	100	100	0	100	100	100	100	100	100	100	100	100	100	100	100	100	100	100	100	100	100	100	100	100	100	100	100	100	100	100	3600
Methanosphaera_stadtmanae	Methanobacteriales	12	100	100	100	100	100	100	100	100	0	100	100	100	100	100	0	0	100	0	100	100	100	100	100	100	100	100	100	100	100	100	100	0	100	100	0	100	100	3100

## Sheet: JZ4
Operon	IdGene	Type	COGgene	PosLeft	postRight	Strand	Function
1
	AIKJDPMN_00001	CDS	COG0517	122	316	+	[R] FOG: CBS domain
	AIKJDPMN_00002	CDS	COG1145	300	698	+	[C] Ferredoxin
	AIKJDPMN_00003	CDS	COG2122	705	1481	+	[S] Uncharacterized conserved protein
2
	AIKJDPMN_00004	CDS	ROG2222	1485	2240	-	NA
3
	AIKJDPMN_00005	CDS	COG0012	3077	4468	+	[J] Predicted GTPase, probable translation factor
4
	AIKJDPMN_00006	CDS	COG0589	4478	4924	-	[T] Universal stress protein UspA and related
	AIKJDPMN_00007	CDS	NA	4974	5741	-	NA
5
	AIKJDPMN_00008	CDS	COG2512	6188	6652	+	[S] Uncharacterized membrane-associated protein/domain
6
	AIKJDPMN_00009	CDS	COG0685	6740	7489	+	[E] 5,10-methylenetetrahydrofolate reductase
	AIKJDPMN_00010	CDS	COG0620	7505	8467	+	[E] Methionine synthase II (cobalamin-independent)
	AIKJDPMN_00011	CDS	COG0620	8460	9488	+	[E] Methionine synthase II (cobalamin-independent)
7
	AIKJDPMN_00012	CDS	COG0112	9467	10714	-	[E] Glycine/serine hydroxymethyltransferase
	AIKJDPMN_00013	CDS	NA	10717	11508	-	NA
	AIKJDPMN_00014	CDS	COG1351	11566	12288	-	[F] Predicted alternative thymidylate synthase
8
	AIKJDPMN_00015	CDS	NA	12469	13077	+	NA
9
	AIKJDPMN_00016	CDS	COG0436	13087	14286	-	[E] Aspartate/tyrosine/aromatic aminotransferase

## Sheet: JZ189
Operon	IdGene	Type	COGgene	PosLeft	postRight	Strand	Function
1
	DECBGPMB_00001	CDS	COG2250	164	565	-	[S] Uncharacterized conserved protein related to C-terminal
	DECBGPMB_00002	CDS	COG2520	627	1691	-	[R] Predicted methyltransferase
2
	DECBGPMB_00003	CDS	COG0679	1757	2686	+	[R] Predicted permeases
	DECBGPMB_00004	CDS	COG0555	2818	4491	+	[O] ABC-type sulfate transport system, permease component
	DECBGPMB_00005	CDS	COG3842	4484	5578	+	[E] ABC-type spermidine/putrescine transport systems, ATPase components
	DECBGPMB_00006	CDS	COG3842	5582	6661	+	[E] ABC-type spermidine/putrescine transport systems, ATPase components
3
	DECBGPMB_00007	CDS	COG1392	6724	7356	+	[P] Phosphate transport regulator (distant homolog of
4
	DECBGPMB_00008	CDS	COG5258	7370	8941	-	[R] GTPase
5
	DECBGPMB_00009	CDS	COG1110	9258	12695	+	[L] Reverse gyrase
6
	DECBGPMB_00010	CDS	COG0504	12698	14323	-	[F] CTP synthase (UTP-ammonia lyase)
7
	DECBGPMB_00011	CDS	COG0493	14485	15501	+	[ER] NADPH-dependent glutamate synthase beta chain and
8
	DECBGPMB_00012	CDS	COG0673	15532	16599	-	[R] Predicted dehydrogenases and related proteins
9
	DECBGPMB_00013	CDS	NA	16735	17937	+	NA
10
	DECBGPMB_00014	CDS	COG0667	17944	18882	-	[C] Predicted oxidoreductases (related to aryl-alcohol dehydrogenases)
11
	DECBGPMB_00015	CDS	COG1719	19045	19869	+	[R] Predicted hydrocarbon binding protein (contains V4R
12
	DECBGPMB_00016	CDS	COG2723	19947	21479	+	[G] Beta-glucosidase/6-phospho-beta-glucosidase/beta-galactosidase
	DECBGPMB_00017	CDS	COG1793	21495	21878	+	[L] ATP-dependent DNA ligase
13
	DECBGPMB_00018	CDS	COG2152	21941	22954	+	[G] Predicted glycosylase
14
	DECBGPMB_00019	CDS	COG0012	23441	24829	+	[J] Predicted GTPase, probable translation factor
15
	DECBGPMB_00020	CDS	COG0589	24844	25293	-	[T] Universal stress protein UspA and related
	DECBGPMB_00021	CDS	NA	25316	26098	-	NA
16
	DECBGPMB_00022	CDS	NA	26171	26398	+	NA
17
	DECBGPMB_00023	CDS	COG2512	26472	27011	+	[S] Uncharacterized membrane-associated protein/domain
18
	DECBGPMB_00024	CDS	COG0685	27094	27843	+	[E] 5,10-methylenetetrahydrofolate reductase
	DECBGPMB_00025	CDS	COG0620	27859	28818	+	[E] Methionine synthase II (cobalamin-independent)
	DECBGPMB_00026	CDS	COG0620	28815	29843	+	[E] Methionine synthase II (cobalamin-independent)
19
	DECBGPMB_00027	CDS	COG0112	29822	31069	-	[E] Glycine/serine hydroxymethyltransferase
	DECBGPMB_00028	CDS	NA	31062	31913	-	NA
	DECBGPMB_00029	CDS	COG1351	31913	32635	-	[F] Predicted alternative thymidylate synthase
20
	DECBGPMB_00030	CDS	NA	32861	33475	+	NA
21
	DECBGPMB_00031	CDS	COG0436	33481	34620	-	[E] Aspartate/tyrosine/aromatic aminotransferase
22
	DECBGPMB_00032	CDS	COG0011	34894	35202	+	[S] Uncharacterized conserved protein
	DECBGPMB_00033	CDS	COG0492	35244	36218	+	[O] Thioredoxin reductase
