# Supplementary material for: Brockarchaeota, a novel archaeal phylum with unique and versatile carbon cycling pathways
Source: Nat Commun. 2021 Apr 23;12:2404. doi: 10.1038/s41467-021-22736-6 (PMC8065059; doi:10.1038/s41467-021-22736-6)
Supplement: Supplementary file 13 — Supplementary Data 11 [file 41467_2021_22736_MOESM13_ESM.xlsx]

## Sheet: Caption
Supplementary Data 11. Excel file. Metagenomic screening of Methyl-coenzyme M reductase (MCR) genes in metagenomic assemblies from which Brockarchaeota genomes where recovered

## Sheet: MCR Guaymas deep-sea
Guaymas metagenomes	IMG Genome ID	scaffold	Gene_Start	Gene_Stop	Gene_Length	KO	Bin	Gene	Proposed name	Class	Phylum	Reference
Guay17	3300014887	Guay17_scaffold_03097	3357	4058	701	K03421	B19_G17	mcrC	Thermoprotei archaeon B19_G17	Thermoproteales	Crenarchaeota	Dombrowski et al., 2018
		Guay17_scaffold_03924	4064	5656	1592	K00400	B19_G17	mcrA2	Thermoprotei archaeon B19_G17	Thermoproteales	Crenarchaeota	Dombrowski et al., 2018
		Guay17_scaffold_05218	1038	2702	1664	K00399	NoBin	mcrA
		Guay17_scaffold_05218	2704	4032	1328	K00401	NoBin	mcrB
		Guay17_scaffold_05218	245	1033	788	K00402	NoBin	mcrG
		Guay17_scaffold_06077	5536	5886	350	K03422	NoBin	mcrD
		Guay17_scaffold_11490	1675	3054	1379	K00401	NoBin	mcrB
		Guay17_scaffold_11490	3069	3962	893	K00402	NoBin	mcrG
		Guay17_scaffold_21221	1570	3165	1595	K00400	NoBin	mcrA2
		Guay17_scaffold_23655	2729	2989	260	K00399	NoBin	mcrA
		Guay17_scaffold_23655	571	1932	1361	K00401	NoBin	mcrB
		Guay17_scaffold_23655	1942	2715	773	K00402	NoBin	mcrG
		Guay17_scaffold_39577	21	1928	1907	K00399	NoBin	mcrA
		Guay17_scaffold_41927	1350	2015	665	K03421	NoBin	mcrC
		Guay17_scaffold_41927	977	1342	365	K03422	NoBin	mcrD
		Guay17_scaffold_48864	1335	1967	632	K03421	NoBin	mcrC
Guay 9	3300013103	Guay9_scaffold_00239	6574	8397	1823	K00399	B54_G9	mcrA	B54_G9_Helarchaeota	Helarchaeota	Asgard	Dombrowski et al., 2018
		Guay9_scaffold_10115	2630	4552	1922	K00399	B25_G9	mcrA	Methanosarcinales archaeon B25_G9	Methanomicrobia	Euryarchaeota	Dombrowski et al., 2018
		Guay9_scaffold_75195	1867	3144	1277	K00399	B22_G9	mcrA	Methanosarcinales archaeon B22_G9	Methanomicrobia	Euryarchaeota	Dombrowski et al., 2018
		Guay9_scaffold_93040	1	810	809	K00399	NoBin	mcrA
		Guay9_scaffold_00832	1	279	278	K00400	B54_G9	mcrA2	B54_G9_Helarchaeota	Helarchaeota	Asgard	Dombrowski et al., 2018
		Guay9_scaffold_05537	8196	8633	437	K00400	NoBin	mcrA2
		Guay9_scaffold_05537	9121	9369	248	K00400	NoBin	mcrA2
		Guay9_scaffold_08244	8002	9609	1607	K00400	B131_G9	mcrA2	Methanosarcinales archaeon B131_G9	Methanomicrobia	Euryarchaeota	Dombrowski et al., 2018
		Guay9_scaffold_08987	3	1625	1622	K00400	B54_G9	mcrA2	B54_G9_Helarchaeota	Helarchaeota	Asgard	Dombrowski et al., 2018
		Guay9_scaffold_10033	7590	9242	1652	K00400	B54_G9	mcrA2	B54_G9_Helarchaeota	Helarchaeota	Asgard	Dombrowski et al., 2018
		Guay9_scaffold_10600	1760	3472	1712	K00400	NoBin	mcrA2
		Guay9_scaffold_25075	3288	4898	1610	K00400	B22_G9	mcrA2	Methanosarcinales archaeon B22_G9	Methanomicrobia	Euryarchaeota	Dombrowski et al., 2018
		Guay9_scaffold_46400	2313	2996	683	K00400	NoBin	mcrA2
		Guay9_scaffold_47014	1	759	758	K00400	B114_G9	mcrA2
		Guay9_scaffold_55193	1	966	965	K00400	NoBin	mcrA2
		Guay9_scaffold_61843	1366	2979	1613	K00400	B25_G9	mcrA2	Methanosarcinales archaeon B25_G9	Methanomicrobia	Euryarchaeota	Dombrowski et al., 2018
		Guay9_scaffold_65418	73	1809	1736	K00400	NoBin	mcrA2
		Guay9_scaffold_79244	217	1986	1769	K00400	B25_G9	mcrA2	Methanosarcinales archaeon B25_G9	Methanomicrobia	Euryarchaeota	Dombrowski et al., 2018
		Guay9_scaffold_83488	545	2251	1706	K00400	NoBin	mcrA2
		Guay9_scaffold_86040	417	2141	1724	K00400	B22_G9	mcrA2	Methanosarcinales archaeon B22_G9	Methanomicrobia	Euryarchaeota	Dombrowski et al., 2018
		Guay9_scaffold_87945	76	1401	1325	K00400	NoBin	mcrA2
		Guay9_scaffold_128104	3	1610	1607	K00400	NoBin	mcrA2
		Guay9_scaffold_129931	1399	2310	911	K00400	NoBin	mcrA2
		Guay9_scaffold_134071	279	1991	1712	K00400	NoBin	mcrA2
		Guay9_scaffold_134867	2104	2262	158	K00400	NoBin	mcrA2
		Guay9_scaffold_142532	1	147	146	K00400	NoBin	mcrA2
		Guay9_scaffold_00239	9228	10610	1382	K00401	B54_G9	mcrB	B54_G9_Helarchaeota	Helarchaeota	Asgard	Dombrowski et al., 2018
		Guay9_scaffold_08166	7696	9000	1304	K00401	B131_G9	mcrB	Methanosarcinales archaeon B131_G9	Methanomicrobia	Euryarchaeota	Dombrowski et al., 2018
		Guay9_scaffold_10115	349	1752	1403	K00401	B25_G9	mcrB	Methanosarcinales archaeon B25_G9	Methanomicrobia	Euryarchaeota	Dombrowski et al., 2018
		Guay9_scaffold_30448	4193	5191	998	K00401	B22_G9	mcrB	Methanosarcinales archaeon B22_G9	Methanomicrobia	Euryarchaeota	Dombrowski et al., 2018
		Guay9_scaffold_75195	1	411	410	K00401	B22_G9	mcrB	Methanosarcinales archaeon B22_G9	Methanomicrobia	Euryarchaeota	Dombrowski et al., 2018
		Guay9_scaffold_107495	1447	2571	1124	K00401	NoBin	mcrB
		Guay9_scaffold_115480	1924	2469	545	K00401	NoBin	mcrB
		Guay9_scaffold_141997	117	1499	1382	K00401	NoBin	mcrB
		Guay9_scaffold_00239	8404	9213	809	K00402	B54_G9	mcrG	B54_G9_Helarchaeota	Helarchaeota	Asgard	Dombrowski et al., 2018
		Guay9_scaffold_10115	1766	2614	848	K00402	B25_G9	mcrG	Methanosarcinales archaeon B25_G9	Methanomicrobia	Euryarchaeota	Dombrowski et al., 2018
		Guay9_scaffold_75195	915	1754	839	K00402	B22_G9	mcrG	Methanosarcinales archaeon B22_G9	Methanomicrobia	Euryarchaeota	Dombrowski et al., 2018
		Guay9_scaffold_115480	1	780	779	K00402	NoBin	mcrG
		Guay9_scaffold_141997	1500	2195	695	K00402	NoBin	mcrG
		Guay9_scaffold_08166	9511	10131	620	K03421	B131_G9	mcrC	Methanosarcinales archaeon B131_G9	Methanomicrobia	Euryarchaeota	Dombrowski et al., 2018
		Guay9_scaffold_25075	4915	5568	653	K03421	B22_G9	mcrC	Methanosarcinales archaeon B22_G9	Methanomicrobia	Euryarchaeota	Dombrowski et al., 2018
		Guay9_scaffold_101662	134	922	788	K03421	B25_G9	mcrC	Methanosarcinales archaeon B25_G9	Methanomicrobia	Euryarchaeota	Dombrowski et al., 2018
		Guay9_scaffold_115480	793	1413	620	K03421	NoBin	mcrC
		Guay9_scaffold_05537	9895	10287	392	K03422	NoBin	mcrD
		Guay9_scaffold_08166	9015	9509	494	K03422	B131_G9	mcrD	Methanosarcinales archaeon B131_G9	Methanomicrobia	Euryarchaeota	Dombrowski et al., 2018
		Guay9_scaffold_114088	1747	2130	383	K03422	NoBin	mcrD
		Guay9_scaffold_115480	1415	1909	494	K03422	NoBin	mcrD

## Sheet: MCR-Tengchong-hot springs
Metagenomes	Scaffold	Gene_start	Gene_stop	Gene_length	Bin	Taxonomy	References
DRTY-7 (2016.01)	/	/	/	/	/	/
JZ-2 (2016.01)	NODE_33_length_148506_cov_16.854	125509	126843	1335	JZ-2.38	Nezharchaeota	Hua et al., 2019
DRTY-1 (2017.05)	/	/	/	/	/	/
DRTY-6 (2017.05)	NODE_20912_length_5317_cov_19.8518	196	1866	1671	No bin
JZ-1 (2017.05)	NODE_2405_length_23796_cov_1.76218	11107	12774	1668	JZ-1.24	Archaeoglobales
	NODE_1454_length_34706_cov_10.8872	2467	4293	1827	JZ-1.103	Hadesarchaeota	Hua et al., 2019
	NODE_176_length_111564_cov_4.17865	49161	50828	1668	JZ-1.1	Verstraetearchaeota
	NODE_11314_length_5851_cov_7.22187	2	1057	1056	JZ-1.122	Hadesarchaeota
	NODE_5365_length_12125_cov_4.84189	1	882	882	JZ-1.122	Hadesarchaeota
	NODE_6_length_365604_cov_10.4592	221115	222788	1674	JZ-1.66	Nezharchaeota	Hua et al., 2019
JZ-2 (2017.05)	NODE_11844_length_13872_cov_2.84845	6746	8557	1812	JZ-2.199	Hadesarchaeota	Hua et al., 2019
	NODE_477_length_108528_cov_2.44893	46652	48310	1659	JZ-2.168	Methanomassiliicoccales	Hua et al., 2019
	NODE_3144_length_34439_cov_2.25108	20326	21996	1671	JZ-2.200	Verstraetearchaeota	Hua et al., 2019
	NODE_50556_length_4233_cov_0.604968	555	2234	1680	JZ-2.236	Methanosaeta
	NODE_32951_length_6135_cov_1.77197	4486	6135	1650	JZ-2.220	Thaumarchaeota	Hua et al., 2019

## Sheet: MCR-Tibet-hot-springs
Metagenomes	Scaffold	Scaffold depth	Gene_start	Gene_stop	Gene_length	Gene	Bin	Taxonomy
QC3	⏤	⏤	⏤	⏤	⏤	⏤	⏤	⏤
QC4	QC4_scaffold_15382	7.46	91	1902	1812	mcrA	unbinned	Euryarchaeota
	QC4_scaffold_29080	6.54	1479	2729	1251	mcrA	unbinned	Euryarchaeota
	QC4_scaffold_55276	6.34	3	548	546	mcrA	unbinned	Euryarchaeota
GD2_1	GD2_1_scaffold_991	16.8	1	147	147	mcrA	GD2_1_bin_37_Verstraetearchaeota	Verstraetearchaeota
	GD2_1_scaffold_16365	12.86	1952	3616	1665	mcrA	GD2_1_bin_37_Verstraetearchaeota	Verstraetearchaeota
QZM_A2	QZM_A2_scaffold_2319	8.48	1478	3289	1812	mcrA	unbinned	Euryarchaeota
	QZM_A2_scaffold_32937	4.74	2	1615	1614	mcrA	unbinned	Euryarchaeota
QZM_A3	⏤	⏤	⏤	⏤	⏤	⏤	⏤	⏤
