# Supplementary material for: Brockarchaeota, a novel archaeal phylum with unique and versatile carbon cycling pathways
Source: Nat Commun. 2021 Apr 23;12:2404. doi: 10.1038/s41467-021-22736-6 (PMC8065059; doi:10.1038/s41467-021-22736-6)
Supplement: Supplementary file 14 — Supplementary Data 12 [file 41467_2021_22736_MOESM14_ESM.xlsx]

## Sheet: Caption
Supplementary Data 12. Excel File. Total number of carbohydrate-active enzymes (CAZymes) detected in Brockarchaeota and TACK superphylum. Sheet 1. Number of total CAZYmes in Brockarchaeota genomes. Sheet 2 contains the raw output from the dbCAN webserver and PSORT results. Sheet 3 Comparison of unique and shared CAZYmes across members of the TACK superphylum. Only hits detected in more than two t…

## Sheet: CAZymes
	CAZYme	B27_G9	B48_G17	DRTY-1.18	DRTY-6.200	DRTY-6.80	DRTY7_35_44	GD2_1_47_42	JZ-1.89	JZ-2.136	JZZ.4	QC4_43_77	QC4_48_22	QZM_A2	QZM_A3
Carbohydrate-binding modules	CBM4								1	1						2
	CBM67			1												1
	CBM9					1		1						1		3
	CE0					1							1	1	1	4
	CE14					1		1						1	1	4
	CE15					1				2	1					4
	CE7										1	1				2
	CE9			1			1		1			1				4
Glycoside Hydrolases	GH0	2		1			1			1						5
	GH1	1		2		2	1	2	3		1	1	1	1		15
	GH10+CBM22 (Extracellular)					1		1	1		1	2	1	1	1	9
	GH106			1		2	1	1					1	1	1	8
	GH116					1			1	1	1	1				5
	GH12								1			3				4
	GH122										1					1
	GH123												1		1	2
	GH127	1		1	1	1				1	1					6
	GH130					1		1	1		2	1		1		7
	GH140					1		1	1	2			1	1	1	8
	GH141					1		1		1				1	1	5
	GH148											1				1
	GH148+CBM4					1		1		1				1		4
	GH149					1										1
	GH151					1										1
	GH163			1		1		1		1				1	1	6
	GH2			2		3		1	1	2	1	2	2	2	1	17
	GH20			1		1		1	2		1	2	2	3	2	15
	GH29	1		1		3		2	1	2	1		2	1	2	16
	GH3			2		4	2	3	4	3	2	3	3	5	3	34
	GH31	1		1	1	2			1		1	3		1	1	12
	GH32												1			1
	GH33									1						1
	GH35			1		1	1	1			1	1		1	1	8
	GH36					2					1					3
	GH38	1		3		3		1		2			2	3		15
	GH39			1	1											2
	GH4			2	1	3	1	3	3	2		2	3	2	3	25
	GH42					1							1			2
	GH5 (Extracellular)					3		2	2		1		2	2	2	14
	GH5+GH12								1							1
	GH50					1		1	1			1		1	1	6
	GH51					1		1	2	1	4	1	1	1	1	13
	GH57 (Extracellular)		1	2	1	1	1							1	1	8
	GH63			1												1
	GH78					2		1					1		1	5
	GH94					2			1		2					5
	GH97					1		1					1	1	1	5
Glycoside Transferases	GT2	2	1						3			3	1	1		11
	GT35					1		1					1	1	1	5
	GT39								1		1	1				3
	GT4	1	1	3	3	5	3	1	2	3	1	1	1	3	1	29
	GT66		1													1
Polysaccharide Lyase	PL35									1						1
	Total number of CAZymes per genome	10	4	28	8	58	12	31	35	28	26	31	30	40	30	371

## Sheet: Raw Data 
Genome	Gene ID	HMMER	Hotpep	DIAMOND	Localization (PSORT)
DRTY-1.18	NODE_23_length_26568_cov_14.235988_6	CBM67(18-198)+GH78(428-921)	CBM67	CBM67	Cytoplasmic
DRTY-6.80	NODE_8_length_93021_cov_5.4736_52	GH106(14-748)	GH106	GH106	Cytoplasmic
QZM_A3_48_16	QZM_A3_scaffold_1184_curated_19	GH106(20-731)	GH106	GH106	Cytoplasmic
GD2_1_47_42	GD2_1_scaffold_33_curated_21	GH106(20-817)	GH106	GH106	Cytoplasmic
DRTY-6.80	NODE_4_length_137945_cov_6.71494_64	GH106(20-820)	GH106	GH106	Cytoplasmic
DRTY7_35_44	DRTY7_scaffold_1281_curated_5	GH106(5-818)	GH106	GH106	Cytoplasmic
DRTY-1.18	NODE_27_length_20930_cov_15.647022_13	GH106(5-818)	GH106	GH106	Cytoplasmic
QZM_A3_48_16	QZM_A3_scaffold_688_curated_1	GH123(10-518)	GH123	GH123	Cytoplasmic
QC4_48_22	QC4_scaffold_2830_curated_10	GH123(72-573)	GH123	GH123	Cytoplasmic
JZ-2.136	NODE_21_length_19073_cov_0.819117_11	GH140(105-538)	GH140	GH140	Cytoplasmic
QZM_A2_48_33	QZM_A2_scaffold_233_curated_23	GH140(20-399)	GH140	GH140	Cytoplasmic
QZM_A3_48_16	QZM_A3_scaffold_842_curated_8	GH140(20-399)	GH140	GH140	Cytoplasmic
DRTY-6.80	NODE_6_length_116012_cov_8.39736_62	GH140(3-385)	GH140	GH140	Cytoplasmic
QC4_48_22	QC4_scaffold_793_curated_36	GH140(4-383)	GH140	GH140	Cytoplasmic
GD2_1_47_42	GD2_1_scaffold_2864_curated_11	GH140(8-387)	GH140	GH140	Cytoplasmic
GD2_1_47_42	GD2_1_scaffold_949_curated_2	GH141(10-529)	GH141	GH141	Cytoplasmic
QZM_A2_48_33	QZM_A2_scaffold_1494_curated_13	GH141(10-529)	GH141	GH141	Cytoplasmic
QZM_A3_48_16	QZM_A3_scaffold_3914_curated_8	GH141(10-529)	GH141	GH141	Cytoplasmic
DRTY-6.80	NODE_1_length_266602_cov_8.95875_250	GH141(10-534)	GH141	GH141	Cytoplasmic
JZ-2.136	NODE_184_length_3361_cov_0.62214_4	GH148(80-236)+CBM4(291-412)	CBM4	CBM4	Cytoplasmic
GD2_1_47_42	GD2_1_scaffold_4687_curated_7	GH163(202-459)	GH163	GH163	Cytoplasmic
JZ-2.136	NODE_174_length_3713_cov_0.885388_4	GH163(75-333)	GH163	GH163	Cytoplasmic
DRTY-6.80	NODE_4_length_137945_cov_6.71494_8	GH2(24-464)	GH2	GH2	Cytoplasmic
QC4_48_22	QC4_scaffold_184_curated_39	GH2(27-456)	GH2	GH2	Cytoplasmic
QZM_A2_48_33	QZM_A2_scaffold_97_curated_61	GH2(27-456)	GH2	GH2	Cytoplasmic
DRTY-6.80	NODE_18_length_39570_cov_7.72056_31	GH2(4-461)	GH2	GH2	Cytoplasmic
JZZ.4	NODE_542_length_33236_cov_155.007_22	GH3(124-350)	GH3	GH3	Cytoplasmic
QC4_43_77	QC4_scaffold_283_curated_32	GH31(221-617)	GH31	GH31	Cytoplasmic
DRTY-6.80	NODE_29_length_21896_cov_5.77367_3	GH31(257-686)	GH31	GH31	Cytoplasmic
B27_G9	B27_Guay9_scaffold_52633_3	GH31(270-713)	GH31	GH31	Cytoplasmic
DRTY-6.80	NODE_8_length_93021_cov_5.4736_35	GH36(58-655)	GH36	GH36	Cytoplasmic
B27_G9	B27_Guay9_scaffold_35852_2	GH38(15-273)	GH38	GH38	Cytoplasmic
DRTY-1.18	NODE_29_length_18482_cov_11.619177_3	GH38(7-252)	GH38	GH38	Cytoplasmic
DRTY-6.80	NODE_31_length_16568_cov_6.25826_9	GH38(8-258)	GH38	GH38	Cytoplasmic
DRTY-1.18	NODE_21_length_27718_cov_13.368871_13	GH38(8-270)	GH38	GH38	Cytoplasmic
GD2_1_47_42	GD2_1_scaffold_203_curated_28	GH4(13-189)	GH4	GH4	Cytoplasmic
QC4_48_22	QC4_scaffold_1203_curated_21	GH4(13-189)	GH4	GH4	Cytoplasmic
QZM_A2_48_33	QZM_A2_scaffold_283_curated_11	GH4(13-189)	GH4	GH4	Cytoplasmic
QZM_A3_48_16	QZM_A3_scaffold_93_curated_55	GH4(13-189)	GH4	GH4	Cytoplasmic
JZ-2.136	NODE_29_length_16644_cov_0.774717_11	GH4(26-202)	GH4	GH4	Cytoplasmic
DRTY-6.80	NODE_3_length_140482_cov_7.08238_86	GH4(5-181)	GH4	GH4	Cytoplasmic
JZ-2.136	NODE_106_length_7395_cov_0.974959_4	GH50(114-463)+GH141(478-994)	GH141	GH141	Cytoplasmic
QZM_A3_48_16	QZM_A3_scaffold_1911_curated_13	GH50(114-464)	GH50	GH50	Cytoplasmic
JZ-1.89	NODE_11_length_44014_cov_31.9988_14	GH50(115-464)	GH50	GH50	Cytoplasmic
DRTY-6.80	NODE_15_length_43856_cov_5.95385_4	GH50(115-464)	GH50	GH50	Cytoplasmic
QZM_A2_48_33	QZM_A2_scaffold_2333_curated_13	GH50(88-438)	GH50	GH50	Cytoplasmic
JZ-1.89	NODE_83_length_3544_cov_41.086_4	GH51(2-371)	GH51	GH51	Cytoplasmic
JZ-2.136	NODE_61_length_11395_cov_0.826145_8	GH51(6-463)	GH51	GH51	Cytoplasmic
DRTY-1.18	NODE_22_length_26985_cov_12.451188_6	GH63(251-611)	GH63	GH63	Cytoplasmic
DRTY-6.80	NODE_35_length_14468_cov_2.65414_9	GT4(188-335)	GT4	GT4	Cytoplasmic
JZ-1.89	NODE_12_length_43463_cov_30.2859_35	GT4(224-374)	GT4	GT4	Cytoplasmic
DRTY-6.200	NODE_3_length_10429_cov_0.671423_10	GT4(1-132)	GT4	N	Cytoplasmic
JZ-2.136	NODE_42_length_14834_cov_0.881417_7	GT4(186-331)	GT4	N	Cytoplasmic
DRTY-6.80	NODE_6_length_116012_cov_8.39736_11	GT4(187-337)	GT4	N	Cytoplasmic
DRTY7_35_44	DRTY7_scaffold_691_curated_10	GT4(188-341)	GT4	N	Cytoplasmic
DRTY-1.18	NODE_8_length_53981_cov_18.321610_25	GT4(188-341)	GT4	N	Cytoplasmic
DRTY-6.80	NODE_22_length_33646_cov_5.56865_17	GT4(193-335)	GT4	GT4	Cytoplasmic
JZ-2.136	NODE_9_length_25792_cov_0.789363_4	GT4(197-354)	GT4	N	Cytoplasmic
B27_G9	B27_Guay9_scaffold_09480_9	GT4(200-347)	GT4	N	Cytoplasmic
QC4_43_77	QC4_scaffold_545_curated_9	GT4(202-347)	GT4	N	Cytoplasmic
JZ-1.89	NODE_2_length_94543_cov_31.2176_71	GT4(203-347)	GT4	N	Cytoplasmic
DRTY-6.80	NODE_29_length_21896_cov_5.77367_12	GT4(210-360)	GT4	GT4	Cytoplasmic
QZM_A2_48_33	QZM_A2_scaffold_1724_curated_3	GT4(212-360)	GT4	GT4	Cytoplasmic
JZZ.4	NODE_1558_length_13442_cov_156.806_2	GT4(222-363)	GT4	GT4	Cytoplasmic
QC4_43_77	QC4_scaffold_861_curated_23	GT2_Glycos_transf_2(7-148)	GT2	N	Cytoplasmic
QC4_48_22	QC4_scaffold_1149_curated_18	GH97(20-653)	GH97	GH97	Cytoplasmic
DRTY-6.80	NODE_3_length_140482_cov_7.08238_12	GH97(26-660)	GH97	GH97	Cytoplasmic
DRTY-6.80	NODE_33_length_14510_cov_5.36189_4	CBM67(7-189)+GH78(418-917)	GH78	CBM67	Cytoplasmic
DRTY-6.80	NODE_11_length_66979_cov_7.32925_2	GH51(3-478)	GH51	GH51	Cytoplasmic
GD2_1_47_42	GD2_1_scaffold_1070_curated_6	GH51(3-480)	GH51	GH51	Cytoplasmic
QZM_A2_48_33	QZM_A2_scaffold_1134_curated_18	GH51(3-480)	GH51	GH51	Cytoplasmic
QZM_A3_48_16	QZM_A3_scaffold_1291_curated_5	GH51(3-480)	GH51	GH51	Cytoplasmic
QC4_48_22	QC4_scaffold_4664_curated_8	GH51(3-481)	GH51	GH51	Cytoplasmic
JZZ.4	NODE_4200_length_4875_cov_166.506_2	GH51(4-481)	GH51	GH51	Cytoplasmic
JZ-1.89	NODE_6_length_60281_cov_33.2735_22	GH51(4-481)	GH51	GH51	Cytoplasmic
QC4_43_77	QC4_scaffold_408_curated_35	GH51(4-481)	GH51	GH51	Cytoplasmic
JZZ.4	NODE_491_length_35937_cov_147.499_22	GH51(4-519)	GH51	GH51	Cytoplasmic
JZZ.4	NODE_2868_length_7327_cov_156.429_3	GH51(61-532)	GH51	GH51	Cytoplasmic
JZZ.4	NODE_46_length_130200_cov_154.682_13	GH51(62-530)	GH51	GH51	Cytoplasmic
DRTY-6.80	NODE_23_length_30761_cov_5.76085_13	GH5_13(18-275)	GH5	N	Cytoplasmic
GD2_1_47_42	GD2_1_scaffold_1640_curated_15	GH5_13(21-278)	GH5	N	Cytoplasmic
DRTY-6.80	NODE_14_length_52095_cov_6.78389_14	GH42(17-380)	GH42	GH42	Cytoplasmic
QC4_48_22	QC4_scaffold_1028_curated_2	GH42(17-380)	GH42	GH42	Cytoplasmic
JZ-1.89	NODE_2_length_94543_cov_31.2176_91	GH4(14-204)	GH4	GH4	Cytoplasmic
QC4_43_77	QC4_scaffold_1389_curated_6	GH4(14-204)	GH4	GH4	Cytoplasmic
JZ-2.136	NODE_153_length_4574_cov_0.762312_7	GH4(2-88)	GH4	N	Cytoplasmic
GD2_1_47_42	GD2_1_scaffold_33_curated_59	GH4(3-179)	GH4	GH4	Cytoplasmic
DRTY-6.80	NODE_4_length_137945_cov_6.71494_38	GH4(3-179)	GH4	GH4	Cytoplasmic
QC4_48_22	QC4_scaffold_2861_curated_7	GH4(3-179)	GH4	GH4	Cytoplasmic
QZM_A3_48_16	QZM_A3_scaffold_5222_curated_1	GH4(3-179)	GH4	GH4	Cytoplasmic
DRTY7_35_44	DRTY7_scaffold_2106_curated_2	GH4(3-181)	GH4	GH4	Cytoplasmic
JZ-1.89	NODE_10_length_53689_cov_30.1441_42	GH4(3-181)	GH4	GH4	Cytoplasmic
QC4_43_77	QC4_scaffold_1124_curated_6	GH4(3-181)	GH4	GH4	Cytoplasmic
DRTY-1.18	NODE_28_length_19704_cov_14.210962_17	GH4(5-181)	GH4	GH4	Cytoplasmic
GD2_1_47_42	GD2_1_scaffold_4884_curated_4	GH4(5-182)	GH4	GH4	Cytoplasmic
DRTY-6.80	NODE_7_length_113290_cov_7.27848_84	GH4(5-182)	GH4	GH4	Cytoplasmic
QC4_48_22	QC4_scaffold_1188_curated_3	GH4(5-182)	GH4	GH4	Cytoplasmic
QZM_A2_48_33	QZM_A2_scaffold_1143_curated_8	GH4(5-182)	GH4	GH4	Cytoplasmic
QZM_A3_48_16	QZM_A3_scaffold_2190_curated_2	GH4(5-182)	GH4	GH4	Cytoplasmic
JZ-1.89	NODE_109_length_2569_cov_39.5917_1	GH4	GH4	GH4	Cytoplasmic
DRTY-6.200	NODE_121_length_2616_cov_0.706308_2	GH39(198-474)	GH39	N	Cytoplasmic
DRTY-1.18	NODE_14_length_43914_cov_15.747733_32	GH39(198-474)	GH39	N	Cytoplasmic
JZ-2.136	NODE_70_length_10338_cov_0.945451_5	GH38(1-179)	GH38	GH38	Cytoplasmic
DRTY-6.80	NODE_4_length_137945_cov_6.71494_5	GH38(223-458)	GH38	GH38	Cytoplasmic
QC4_48_22	QC4_scaffold_184_curated_36	GH38(223-458)	GH38	GH38	Cytoplasmic
QZM_A2_48_33	QZM_A2_scaffold_97_curated_58	GH38(223-458)	GH38	GH38	Cytoplasmic
JZ-2.136	NODE_4_length_33203_cov_0.935784_17	GH38(223-474)	GH38	GH38	Cytoplasmic
DRTY-6.80	NODE_46_length_9582_cov_5.44712_9	GH38(232-488)	GH38	GH38	Cytoplasmic
QC4_48_22	QC4_scaffold_184_curated_22	GH38(232-488)	GH38	GH38	Cytoplasmic
QZM_A2_48_33	QZM_A2_scaffold_97_curated_52	GH38(232-488)	GH38	GH38	Cytoplasmic
DRTY-1.18	NODE_10_length_50936_cov_17.251176_45	GH38(9-294)	GH38	GH38	Cytoplasmic
JZZ.4	NODE_452_length_37965_cov_138.579_12	GH36	GH36	GH36	Cytoplasmic
DRTY-6.80	NODE_36_length_14126_cov_6.42896_5	GH36	GH36	GH36	Cytoplasmic
JZZ.4	NODE_686_length_27838_cov_155.843_31	GH35(1-193)	GH35	N	Cytoplasmic
QC4_48_22	QC4_scaffold_3885_curated_1	GH32(5-291)	GH32	N	Cytoplasmic
DRTY-6.200	NODE_45_length_4138_cov_0.576664_1	GH31(222-533)	GH31	GH31	Cytoplasmic
DRTY-1.18	NODE_15_length_40022_cov_14.954305_27	GH31(224-667)	GH31	GH31	Cytoplasmic
JZ-1.89	NODE_12_length_43463_cov_30.2859_25	GH31(236-666)	GH31	GH31	Cytoplasmic
QC4_43_77	QC4_scaffold_904_curated_23	GH31(236-666)	GH31	GH31	Cytoplasmic
DRTY-6.80	NODE_17_length_43762_cov_6.427_11	GH31(237-667)	GH31	GH31	Cytoplasmic
JZZ.4	NODE_2103_length_10034_cov_147.012_12	GH31(237-668)	GH31	GH31	Cytoplasmic
QC4_43_77	QC4_scaffold_283_curated_3	GH31(257-686)	GH31	GH31	Cytoplasmic
QZM_A2_48_33	QZM_A2_scaffold_1724_curated_11	GH31(257-686)	GH31	GH31	Cytoplasmic
QZM_A3_48_16	QZM_A3_scaffold_5101_curated_5	GH31(257-686)	GH31	GH31	Cytoplasmic
GD2_1_47_42	GD2_1_scaffold_4009_curated_3	GH3(102-323)	GH3	GH3	Cytoplasmic
DRTY-6.80	NODE_10_length_75986_cov_4.18922_25	GH3(102-323)	GH3	GH3	Cytoplasmic
QC4_48_22	QC4_scaffold_2590_curated_11	GH3(102-323)	GH3	GH3	Cytoplasmic
QZM_A2_48_33	QZM_A2_scaffold_9349_curated_5	GH3(102-323)	GH3	GH3	Cytoplasmic
JZZ.4	NODE_1943_length_10763_cov_154.332_4	GH3(170-392)	GH3	GH3	Cytoplasmic
JZ-1.89	NODE_35_length_9235_cov_61.0082_2	GH3(170-392)	GH3	GH3	Cytoplasmic
QC4_43_77	QC4_scaffold_1281_curated_13	GH3(174-396)	GH3	GH3	Cytoplasmic
JZ-1.89	NODE_8_length_55441_cov_32.0051_19	GH3(31-246)	GH3	GH3	Cytoplasmic
JZ-2.136	NODE_53_length_12128_cov_0.837097_6	GH3(38-251)	GH3	GH3	Cytoplasmic
GD2_1_47_42	GD2_1_scaffold_825_curated_19	GH3(49-265)	GH3	GH3	Cytoplasmic
DRTY-1.18	NODE_6_length_64530_cov_15.521187_12	GH3(49-265)	GH3	GH3	Cytoplasmic
DRTY-6.80	NODE_8_length_93021_cov_5.4736_23	GH3(49-265)	GH3	GH3	Cytoplasmic
QC4_48_22	QC4_scaffold_12521_curated_2	GH3(49-265)	GH3	GH3	Cytoplasmic
QZM_A2_48_33	QZM_A2_scaffold_262_curated_27	GH3(49-265)	GH3	GH3	Cytoplasmic
QZM_A3_48_16	QZM_A3_scaffold_688_curated_23	GH3(49-265)	GH3	GH3	Cytoplasmic
JZ-2.136	NODE_53_length_12128_cov_0.837097_10	GH3(77-299)	GH3	GH3	Cytoplasmic
JZ-2.136	NODE_22_length_18876_cov_0.806839_4	GH3(80-306)	GH3	GH3	Cytoplasmic
JZ-1.89	NODE_11_length_44014_cov_31.9988_13	GH3(89-315)	GH3	GH3	Cytoplasmic
QC4_43_77	QC4_scaffold_280_curated_12	GH3(89-315)	GH3	GH3	Cytoplasmic
GD2_1_47_42	GD2_1_scaffold_654_curated_11	GH3(90-316)	GH3	GH3	Cytoplasmic
QZM_A2_48_33	QZM_A2_scaffold_2333_curated_10	GH3(90-316)	GH3	GH3	Cytoplasmic
QZM_A3_48_16	QZM_A3_scaffold_1911_curated_10	GH3(90-316)	GH3	GH3	Cytoplasmic
DRTY7_35_44	DRTY7_scaffold_1086_curated_1	GH3(91-317)	GH3	GH3	Cytoplasmic
DRTY-1.18	NODE_14_length_43914_cov_15.747733_26	GH3(91-317)	GH3	GH3	Cytoplasmic
DRTY7_35_44	DRTY7_scaffold_1120_curated_1	GH3	GH3	GH3	Cytoplasmic
DRTY-6.80	NODE_3_length_140482_cov_7.08238_1	GH3	GH3	GH3	Cytoplasmic
DRTY-6.80	NODE_4_length_137945_cov_6.71494_89	GH29(16-317)	GH29	GH29	Cytoplasmic
B27_G9	B27_Guay9_scaffold_68368_2	GH29(25-345)	GH29	GH29	Cytoplasmic
JZ-1.89	NODE_4_length_64989_cov_32.75_25	GH29(3-316)	GH29	GH29	Cytoplasmic
DRTY-6.80	NODE_36_length_14126_cov_6.42896_4	GH29(3-390)	GH29	GH29	Cytoplasmic
JZ-2.136	NODE_144_length_4843_cov_0.70017_5	GH29(34-375)	GH29	GH29	Cytoplasmic
JZ-2.136	NODE_97_length_7975_cov_0.858435_8	GH29(4-300)	GH29	GH29	Cytoplasmic
GD2_1_47_42	GD2_1_scaffold_1855_curated_2	GH29(4-314)	GH29	GH29	Cytoplasmic
QZM_A2_48_33	QZM_A2_scaffold_1143_curated_3	GH29(4-314)	GH29	GH29	Cytoplasmic
QZM_A3_48_16	QZM_A3_scaffold_7154_curated_4	GH29(4-314)	GH29	GH29	Cytoplasmic
QZM_A3_48_16	QZM_A3_scaffold_18464_curated_2	GH29(7-308)	GH29	GH29	Cytoplasmic
QC4_48_22	QC4_scaffold_157_curated_48	GH29(8-308)	GH29	GH29	Cytoplasmic
GD2_1_47_42	GD2_1_scaffold_203_curated_26	GH20(19-257)	GH20	N	Cytoplasmic
QC4_48_22	QC4_scaffold_1203_curated_19	GH20(19-257)	GH20	N	Cytoplasmic
QZM_A2_48_33	QZM_A2_scaffold_283_curated_13	GH20(19-257)	GH20	N	Cytoplasmic
QZM_A3_48_16	QZM_A3_scaffold_93_curated_53	GH20(19-257)	GH20	N	Cytoplasmic
QC4_43_77	QC4_scaffold_1279_curated_5	GH20(8-245)	GH20	N	Cytoplasmic
JZ-1.89	NODE_4_length_64989_cov_32.75_29	GH20(8-257)	GH20	N	Cytoplasmic
QC4_48_22	QC4_scaffold_1028_curated_14	GH20(91-390)	GH20	GH20	Cytoplasmic
QZM_A2_48_33	QZM_A2_scaffold_10032_curated_3	GH20(92-391)	GH20	GH20	Cytoplasmic
JZZ.4	NODE_632_length_29725_cov_153.665_5	GH20(96-390)	GH20	GH20	Cytoplasmic
DRTY-6.80	NODE_14_length_52095_cov_6.78389_4	GH20(96-391)	GH20	GH20	Cytoplasmic
DRTY-1.18	NODE_4_length_86970_cov_15.386237_16	GH20(97-394)	GH20	GH20	Cytoplasmic
JZ-1.89	NODE_2_length_94543_cov_31.2176_45	GH20(99-393)	GH20	GH20	Cytoplasmic
QC4_43_77	QC4_scaffold_2806_curated_15	GH20(99-393)	GH20	GH20	Cytoplasmic
JZ-2.136	NODE_134_length_5618_cov_0.779497_3	GH2(14-494)	GH2	GH2	Cytoplasmic
DRTY-1.18	NODE_43_length_8521_cov_14.183703_3	GH2(2-703)	GH2	GH2	Cytoplasmic
QZM_A3_48_16	QZM_A3_scaffold_6386_curated_6	GH2(3-418)	GH2	GH2	Cytoplasmic
DRTY-6.80	NODE_4_length_137945_cov_6.71494_52	GH2(3-661)	GH2	GH2	Cytoplasmic
JZ-2.136	NODE_100_length_7786_cov_0.828437_3	GH2(3-725)	GH2	GH2	Cytoplasmic
JZ-1.89	NODE_10_length_53689_cov_30.1441_31	GH2(4-672)	GH2	GH2	Cytoplasmic
QC4_43_77	QC4_scaffold_1124_curated_16	GH2(5-676)	GH2	GH2	Cytoplasmic
QC4_43_77	QC4_scaffold_283_curated_22	GH2(7-573)	GH2	GH2	Cytoplasmic
DRTY-1.18	NODE_37_length_11854_cov_15.286689_7	GH2(9-545)	GH2	GH2	Cytoplasmic
QZM_A2_48_33	QZM_A2_scaffold_529_curated_33	GH163(199-456)	GH163	GH163	Cytoplasmic
QZM_A3_48_16	QZM_A3_scaffold_402_curated_32	GH163(199-456)	GH163	GH163	Cytoplasmic
DRTY-6.80	NODE_11_length_66979_cov_7.32925_36	GH163(202-459)	GH163	GH163	Cytoplasmic
DRTY-1.18	NODE_32_length_15557_cov_14.978226_8	GH163(202-459)	GH163	GH163	Cytoplasmic
DRTY-6.80	NODE_26_length_24160_cov_8.75559_11	GH151(30-162)	GH151	GH151	Cytoplasmic
JZZ.4	NODE_347_length_44927_cov_155.787_16	GH130(10-327)+GH130(336-639)	GH130	GH130	Cytoplasmic
QC4_43_77	QC4_scaffold_138_curated_40	GH130(6-323)+GH130(332-636)	GH130	GH130	Cytoplasmic
JZZ.4	NODE_491_length_35937_cov_147.499_19	GH127(23-528)	GH127	GH127	Cytoplasmic
DRTY-6.80	NODE_9_length_87611_cov_6.64966_60	GH127(24-529)	GH127	GH127	Cytoplasmic
B27_G9	B27_Guay9_scaffold_83699_1	GH127(25-527)	GH127	GH127	Cytoplasmic
JZ-2.136	NODE_88_length_8254_cov_0.77987_4	GH127(26-531)	GH127	GH127	Cytoplasmic
DRTY-6.200	NODE_73_length_3502_cov_0.565926_5	GH127(52-423)	GH127	GH127	Cytoplasmic
JZ-2.136	NODE_3_length_34461_cov_0.922642_6	GH116(474-755)	GH116	GH116	Cytoplasmic
DRTY-6.80	NODE_3_length_140482_cov_7.08238_116	GH1(10-486)	GH1	GH1	Cytoplasmic
QC4_48_22	QC4_scaffold_1195_curated_23	GH1(10-487)	GH1	GH1	Cytoplasmic
DRTY-1.18	NODE_32_length_15557_cov_14.978226_14	GH1(2-427)	GH1	GH1	Cytoplasmic
QC4_43_77	QC4_scaffold_1647_curated_14	GH1(2-465)	GH1	GH1	Cytoplasmic
JZ-1.89	NODE_7_length_56377_cov_33.0766_4	GH1(2-468)	GH1	GH1	Cytoplasmic
GD2_1_47_42	GD2_1_scaffold_2032_curated_3	GH1(2-479)	GH1	GH1	Cytoplasmic
JZ-1.89	NODE_22_length_18029_cov_28.5847_11	GH1(2-479)	GH1	GH1	Cytoplasmic
DRTY7_35_44	DRTY7_scaffold_1323_curated_4	GH1(2-501)	GH1	GH1	Cytoplasmic
DRTY-1.18	NODE_7_length_62869_cov_17.261352_28	GH1(2-501)	GH1	GH1	Cytoplasmic
JZZ.4	NODE_269_length_53713_cov_152.085_13	GH1(2-503)	GH1	GH1	Cytoplasmic
JZ-1.89	NODE_13_length_36665_cov_30.5894_17	GH1(2-504)	GH1	GH1	Cytoplasmic
GD2_1_47_42	GD2_1_scaffold_162_curated_18	GH1(2-506)	GH1	GH1	Cytoplasmic
DRTY-6.80	NODE_3_length_140482_cov_7.08238_34	GH1(2-506)	GH1	GH1	Cytoplasmic
QZM_A2_48_33	QZM_A2_scaffold_97_curated_3	GH1(2-506)	GH1	GH1	Cytoplasmic
B27_G9	B27_Guay9_scaffold_16145_3	GH1(3-476)	GH1	GH1	Cytoplasmic
JZ-2.136	NODE_70_length_10338_cov_0.945451_1	GH106(4-705)	GH0	GH106	Cytoplasmic
B27_G9	B27_Guay9_scaffold_84615_2	GH106(5-599)	GH0	GH106	Cytoplasmic
B27_G9	B27_Guay9_scaffold_104135_3	GH130(48-356)	GH0	N	Cytoplasmic
DRTY7_35_44	DRTY7_scaffold_2048_curated_6	GH130(50-346)	GH0	GH0	Cytoplasmic
DRTY-1.18	NODE_24_length_23923_cov_13.778828_9	GH130(50-346)	GH0	GH0	Cytoplasmic
JZ-1.89	NODE_10_length_53689_cov_30.1441_22	CE9(3-373)	CE9	N	Cytoplasmic
QC4_43_77	QC4_scaffold_1124_curated_27	CE9(3-373)	CE9	N	Cytoplasmic
DRTY7_35_44	DRTY7_scaffold_1129_curated_4	CE9(8-379)	CE9	N	Cytoplasmic
DRTY-1.18	NODE_5_length_68419_cov_14.124876_34	CE9(8-379)	CE9	N	Cytoplasmic
JZZ.4	NODE_816_length_24458_cov_145.112_18	CE7(4-312)	CE7	N	Cytoplasmic
QC4_43_77	QC4_scaffold_1273_curated_10	CE7(4-312)	CE7	N	Cytoplasmic
JZ-2.136	NODE_215_length_2547_cov_0.745041_2	CE15(131-293)	CE15	N	Cytoplasmic
JZZ.4	NODE_1792_length_11814_cov_154.963_3	CE15(33-416)	CE15	CE15	Cytoplasmic
DRTY-6.80	NODE_1_length_266602_cov_8.95875_34	CE15(34-422)	CE15	CE15	Cytoplasmic
JZ-2.136	NODE_13_length_23463_cov_0.874598_2	CE15	CE15	CE0	Cytoplasmic
DRTY-6.80	NODE_11_length_66979_cov_7.32925_30	CE14(12-116)	CE14	N	Cytoplasmic
QZM_A2_48_33	QZM_A2_scaffold_529_curated_29	CE14(12-116)	CE14	N	Cytoplasmic
QZM_A3_48_16	QZM_A3_scaffold_402_curated_28	CE14(12-116)	CE14	N	Cytoplasmic
GD2_1_47_42	GD2_1_scaffold_743_curated_16	CE14(7-111)	CE14	N	Cytoplasmic
QC4_43_77	QC4_scaffold_904_curated_20	GH116(379-802)	GH116	GH116	CytoplasmicMembrane
JZ-1.89	NODE_12_length_43463_cov_30.2859_22	GH116(379-803)	GH116	GH116	CytoplasmicMembrane
B27_G9	B27_Guay9_scaffold_47545_1	GT2_Glyco_tranf_2_3(86-311)	GT2	GT2	CytoplasmicMembrane
JZ-1.89	NODE_12_length_43463_cov_30.2859_31	GT2_Glycos_transf_2(46-217)	GT2	GT2	CytoplasmicMembrane
B48_G17	B48_Guay17_scaffold_02405_5	GT66(33-573)	GT66	N	CytoplasmicMembrane
QC4_43_77	QC4_scaffold_168_curated_1	GT39(326-443)	GT39	N	CytoplasmicMembrane
JZ-1.89	NODE_21_length_22360_cov_32.9029_3	GT39(326-535)	GT39	N	CytoplasmicMembrane
JZZ.4	NODE_266_length_54359_cov_153.809_20	GT39(326-535)	GT39	N	CytoplasmicMembrane
B48_G17	B48_Guay17_scaffold_10928_3	GT2_Glyco_tranf_2_3(46-272)	GT2	N	CytoplasmicMembrane
QC4_43_77	QC4_scaffold_11775_curated_2	GT2_Glycos_transf_2(11-173)	GT2	N	CytoplasmicMembrane
JZ-1.89	NODE_21_length_22360_cov_32.9029_2	GT2_Glycos_transf_2(12-175)	GT2	N	CytoplasmicMembrane
QC4_48_22	QC4_scaffold_8585_curated_2	GT2_Glycos_transf_2(16-181)	GT2	N	CytoplasmicMembrane
B27_G9	B27_Guay9_scaffold_105636_3	GT2_Glycos_transf_2(5-166)	GT2	N	CytoplasmicMembrane
QZM_A2_48_33	QZM_A2_scaffold_11045_curated_3	GT2_Glycos_transf_2(8-171)	GT2	N	CytoplasmicMembrane
JZ-1.89	NODE_17_length_31450_cov_32.2983_18	GT2_Glycos_transf_2(81-245)	GT2	N	CytoplasmicMembrane
QC4_43_77	QC4_scaffold_501_curated_32	GT2_Glycos_transf_2(81-245)	GT2	N	CytoplasmicMembrane
DRTY-6.80	NODE_2_length_148058_cov_8.27342_39	GH94(155-940)	GH94	GH94	CytoplasmicMembrane
JZZ.4	NODE_2011_length_10392_cov_157.383_5	GH94(158-944)	GH94	GH94	CytoplasmicMembrane
JZ-1.89	NODE_8_length_55441_cov_32.0051_30	GH94(158-945)	GH94	GH94	CytoplasmicMembrane
DRTY-6.80	NODE_22_length_33646_cov_5.56865_24	GH94(2-811)	GH94	GH94	CytoplasmicMembrane
JZZ.4	NODE_686_length_27838_cov_155.843_25	GH94(2-811)	GH94	GH94	CytoplasmicMembrane
DRTY-1.18	NODE_4_length_86970_cov_15.386237_80	GH57(138-487)	GH57	N	CytoplasmicMembrane
GD2_1_47_42	GD2_1_scaffold_9160_curated_1	GH35(12-316)	GH35	GH35	CytoplasmicMembrane
DRTY-6.80	NODE_10_length_75986_cov_4.18922_30	GH35(12-316)	GH35	GH35	CytoplasmicMembrane
QC4_43_77	QC4_scaffold_904_curated_24	GH35(12-316)	GH35	GH35	CytoplasmicMembrane
QZM_A2_48_33	QZM_A2_scaffold_6901_curated_6	GH35(12-316)	GH35	GH35	CytoplasmicMembrane
QZM_A3_48_16	QZM_A3_scaffold_7998_curated_2	GH35(12-316)	GH35	GH35	CytoplasmicMembrane
JZ-1.89	NODE_15_length_35552_cov_31.6891_23	GH3(178-400)	GH3	GH3	CytoplasmicMembrane
QC4_43_77	QC4_scaffold_706_curated_2	GH3(180-402)	GH3	GH3	CytoplasmicMembrane
DRTY-6.80	NODE_21_length_34753_cov_8.04141_19	GH3(182-404)	GH3	GH3	CytoplasmicMembrane
QC4_48_22	QC4_scaffold_234_curated_61	GH3(182-404)	GH3	GH3	CytoplasmicMembrane
QZM_A2_48_33	QZM_A2_scaffold_381_curated_24	GH3(182-404)	GH3	GH3	CytoplasmicMembrane
QZM_A3_48_16	QZM_A3_scaffold_935_curated_1	GH3(182-404)	GH3	GH3	CytoplasmicMembrane
QZM_A2_48_33	QZM_A2_scaffold_1859_curated_9	GH20(148-420)	GH20	GH20	CytoplasmicMembrane
QZM_A3_48_16	QZM_A3_scaffold_1401_curated_9	GH20(148-420)	GH20	GH20	CytoplasmicMembrane
DRTY-6.80	NODE_8_length_93021_cov_5.4736_41	GH149(22-1144)	GH149	GH149	CytoplasmicMembrane
QC4_43_77	QC4_scaffold_1124_curated_28	GH12(127-285)+CBM64(344-411)	GH12	N	CytoplasmicMembrane
JZZ.4	NODE_452_length_37965_cov_138.579_18	GH116(390-736)	GH116	GH116	CytoplasmicMembrane
B48_G17	B48_Guay17_scaffold_15152_3	GH57(25-347)	GH57	N	Extracellular
DRTY-6.80	NODE_29_length_21896_cov_5.77367_9	GH57(5-335)	GH57	GH57	Extracellular
QZM_A2_48_33	QZM_A2_scaffold_1724_curated_6	GH57(5-338)	GH57	GH57	Extracellular
QZM_A3_48_16	QZM_A3_scaffold_20576_curated_2	GH57(5-338)	GH57	GH57	Extracellular
DRTY7_35_44	DRTY7_scaffold_497_curated_13	GH57(6-329)	GH57	N	Extracellular
DRTY-1.18	NODE_1_length_117455_cov_18.338555_73	GH57(6-329)	GH57	N	Extracellular
DRTY-6.200	NODE_56_length_3899_cov_0.619565_1	GH57(6-329)	GH57	N	Extracellular
JZ-1.89	NODE_2_length_94543_cov_31.2176_8	GH12(157-316)+GH5_25(510-770)	GH5+GH12	GH5_25	Extracellular
QZM_A2_48_33	QZM_A2_scaffold_17393_curated_3	GH5_25(1-218)	GH5	N	Extracellular
QZM_A3_48_16	QZM_A3_scaffold_1102_curated_11	GH5_25(170-431)	GH5	GH5_25	Extracellular
DRTY-6.80	NODE_2_length_148058_cov_8.27342_52	GH5_25(29-286)	GH5	GH5_25	Extracellular
JZ-1.89	NODE_8_length_55441_cov_32.0051_22	GH5_25(29-286)	GH5	GH5_25	Extracellular
QC4_48_22	QC4_scaffold_230_curated_35	GH5_25(30-286)	GH5	GH5_25	Extracellular
QZM_A3_48_16	QZM_A3_scaffold_1102_curated_9	GH5_25(42-298)	GH5	GH5_25	Extracellular
JZZ.4	NODE_1792_length_11814_cov_154.963_4	GH5_25(61-321)	GH5	GH5_25	Extracellular
JZ-1.89	NODE_8_length_55441_cov_32.0051_20	GH5_25(64-325)	GH5	GH5_25	Extracellular
GD2_1_47_42	GD2_1_scaffold_85_curated_15	GH5_25(68-329)	GH5	GH5_25	Extracellular
DRTY-6.80	NODE_2_length_148058_cov_8.27342_55	GH5_25(68-329)	GH5	GH5_25	Extracellular
QC4_48_22	QC4_scaffold_230_curated_37	GH5_25(68-329)	GH5	GH5_25	Extracellular
QZM_A2_48_33	QZM_A2_scaffold_1089_curated_28	GH5_25(68-329)	GH5	GH5_25	Extracellular
QC4_43_77	QC4_scaffold_2806_curated_3	GH12(127-254)	GH12	N	Extracellular
JZ-1.89	NODE_2_length_94543_cov_31.2176_33	GH12(127-290)	GH12	N	Extracellular
QC4_43_77	QC4_scaffold_861_curated_3	GH12(323-480)	GH12	N	Extracellular
QC4_43_77	QC4_scaffold_3738_curated_2	GH10(111-417)	GH10+CBM22	GH10	Extracellular
JZZ.4	NODE_593_length_31271_cov_150.683_34	GH10(5-277)	GH10+CBM22	GH10	Extracellular
JZ-1.89	NODE_1_length_147883_cov_32.303_155	GH10(58-360)	GH10+CBM22	GH10	Extracellular
QC4_43_77	QC4_scaffold_54_curated_143	GH10(58-364)	GH10+CBM22	GH10	Extracellular
QZM_A2_48_33	QZM_A2_scaffold_441_curated_1	GH10(61-197)	GH10+CBM22	N	Extracellular
GD2_1_47_42	GD2_1_scaffold_242_curated_16	GH10(61-368)	GH10+CBM22	GH10	Extracellular
QC4_48_22	QC4_scaffold_893_curated_3	GH10(61-368)	GH10+CBM22	GH10	Extracellular
QZM_A3_48_16	QZM_A3_scaffold_916_curated_16	GH10(61-368)	GH10+CBM22	GH10	Extracellular
DRTY-6.80	NODE_16_length_43820_cov_8.12794_60	GH10(62-368)	GH10+CBM22	GH10	Extracellular
JZ-2.136	NODE_35_length_15977_cov_0.851924_5	PL35(363-535)	PL35	PL35	Unknown
GD2_1_47_42	GD2_1_scaffold_1100_curated_14	CBM9(30-250)	CBM9	CBM9	Unknown
DRTY-6.80	NODE_70_length_5108_cov_7.2644_3	CBM9(30-250)	CBM9	CBM9	Unknown
QZM_A2_48_33	QZM_A2_scaffold_3725_curated_7	CBM9(30-250)	CBM9	CBM9	Unknown
QZM_A2_48_33	QZM_A2_scaffold_9262_curated_3	GH106(20-562)	GH106	GH106	Unknown
QC4_48_22	QC4_scaffold_157_curated_23	GH106(20-787)	GH106	GH106	Unknown
JZ-1.89	NODE_14_length_36177_cov_34.6569_33	GH140(15-389)	GH140	GH140	Unknown
JZ-2.136	NODE_154_length_4494_cov_0.745134_3	GH140(36-446)	GH140	GH140	Unknown
JZ-1.89	NODE_11_length_44014_cov_31.9988_19	GH148(82-237)+CBM4(293-420)+GH148(492-617)	CBM4	CBM4	Unknown
GD2_1_47_42	GD2_1_scaffold_654_curated_8	GH50(114-464)	GH50	GH50	Unknown
QC4_43_77	QC4_scaffold_280_curated_11	GH50(115-464)	GH50	GH50	Unknown
QZM_A2_48_33	QZM_A2_scaffold_97_curated_24	GT4(194-338)	GT4	GT4	Unknown
QZM_A3_48_16	QZM_A3_scaffold_373_curated_10	GT4(194-338)	GT4	GT4	Unknown
QC4_48_22	QC4_scaffold_1820_curated_7	GT4(194-339)	GT4	GT4	Unknown
DRTY-1.18	NODE_3_length_109381_cov_18.570116_80	GT4(199-352)	GT4	N	Unknown
DRTY7_35_44	DRTY7_scaffold_2081_curated_4	GT4(203-356)	GT4	N	Unknown
B48_G17	B48_Guay17_scaffold_00024_9	GT4(206-353)	GT4	N	Unknown
GD2_1_47_42	GD2_1_scaffold_818_curated_1	GT4(208-352)	GT4	GT4	Unknown
DRTY-6.200	NODE_14_length_6169_cov_0.572989_3	GT4(233-301)	GT4	N	Unknown
DRTY-6.80	NODE_29_length_21896_cov_5.77367_7	GT5(27-430)	GT4	GT4	Unknown
QZM_A2_48_33	QZM_A2_scaffold_1724_curated_8	GT5(3-405)	GT4	GT4	Unknown
JZ-2.136	NODE_9_length_25792_cov_0.789363_1	GT5(74-380)	GT4	GT4	Unknown
DRTY7_35_44	DRTY7_scaffold_691_curated_12	GT5(9-409)	GT4	GT4	Unknown
DRTY-6.200	NODE_3_length_10429_cov_0.671423_12	GT5(9-409)	GT4	GT4	Unknown
DRTY-1.18	NODE_8_length_53981_cov_18.321610_27	GT5(9-409)	GT4	GT4	Unknown
QZM_A3_48_16	QZM_A3_scaffold_916_curated_17	GT35(156-483)	GT35	GT35	Unknown
QC4_48_22	QC4_scaffold_893_curated_4	GT35(156-484)	GT35	GT35	Unknown
QZM_A2_48_33	QZM_A2_scaffold_570_curated_59	GT35(156-484)	GT35	GT35	Unknown
DRTY-6.80	NODE_16_length_43820_cov_8.12794_57	GT35(26-499)	GT35	GT35	Unknown
GD2_1_47_42	GD2_1_scaffold_242_curated_17	GT35(7-483)	GT35	GT35	Unknown
GD2_1_47_42	GD2_1_scaffold_1102_curated_13	GH97(19-652)	GH97	GH97	Unknown
QZM_A2_48_33	QZM_A2_scaffold_283_curated_55	GH97(20-654)	GH97	GH97	Unknown
QZM_A3_48_16	QZM_A3_scaffold_93_curated_11	GH97(20-654)	GH97	GH97	Unknown
DRTY-6.80	NODE_5_length_131655_cov_7.8435_117	CBM67(142-288)+CBM67(301-461)+GH78(491-994)	GH78	CBM67	Unknown
GD2_1_47_42	GD2_1_scaffold_36_curated_22	CBM67(157-309)+CBM67(323-483)+GH78(510-1012)	GH78	CBM67	Unknown
QC4_48_22	QC4_scaffold_262_curated_28	CBM67(157-309)+CBM67(323-483)+GH78(510-1012)	GH78	CBM67	Unknown
QZM_A3_48_16	QZM_A3_scaffold_1109_curated_19	CBM67(47-199)+CBM67(213-373)+GH78(400-902)	GH78	CBM67	Unknown
DRTY-6.200	NODE_15_length_6095_cov_0.686107_4	GH4(3-181)	GH4	GH4	Unknown
DRTY-1.18	NODE_4_length_86970_cov_15.386237_31	GH4(3-181)	GH4	GH4	Unknown
GD2_1_47_42	GD2_1_scaffold_7766_curated_5	GH38(6-254)	GH38	N	Unknown
QZM_A2_48_33	QZM_A2_scaffold_3550_curated_1	GH38	GH38	GH38	Unknown
DRTY7_35_44	DRTY7_scaffold_1439_curated_4	GH35(12-316)	GH35	GH35	Unknown
DRTY-1.18	NODE_22_length_26985_cov_12.451188_13	GH35(12-316)	GH35	GH35	Unknown
JZ-2.136	NODE_4_length_33203_cov_0.935784_31	GH33(66-357)	GH33	N	Unknown
QZM_A2_48_33	QZM_A2_scaffold_6901_curated_1	GH3	GH3	GH3	Unknown
DRTY-1.18	NODE_5_length_68419_cov_14.124876_27	GH29(2-313)	GH29	GH29	Unknown
GD2_1_47_42	GD2_1_scaffold_1256_curated_1	GH29(2-387)	GH29	GH29	Unknown
QC4_48_22	QC4_scaffold_1059_curated_24	GH29(2-387)	GH29	GH29	Unknown
DRTY-6.80	NODE_7_length_113290_cov_7.27848_89	GH29(5-314)	GH29	GH29	Unknown
JZZ.4	NODE_46_length_130200_cov_154.682_123	GH29(5-315)	GH29	GH29	Unknown
JZZ.4	NODE_2684_length_7865_cov_163.38_2	GH2(3-525)	GH2	GH2	Unknown
QC4_48_22	QC4_scaffold_157_curated_7	GH2(3-659)	GH2	GH2	Unknown
GD2_1_47_42	GD2_1_scaffold_33_curated_41	GH2(3-670)	GH2	GH2	Unknown
QZM_A2_48_33	QZM_A2_scaffold_481_curated_20	GH2(3-670)	GH2	GH2	Unknown
JZ-2.136	NODE_86_length_8464_cov_0.698093_1	GH148(72-193)	GH148+CBM4	CBM4	Unknown
GD2_1_47_42	GD2_1_scaffold_654_curated_3	GH148(79-235)+CBM4(291-416)+GH148(488-610)	GH148+CBM4	CBM4	Unknown
QZM_A2_48_33	QZM_A2_scaffold_7032_curated_3	GH148(79-235)+CBM4(291-416)+GH148(488-610)	GH148+CBM4	CBM4	Unknown
DRTY-6.80	NODE_15_length_43856_cov_5.95385_9	GH148(79-235)+CBM4(291-416)+GH148(488-614)	GH148+CBM4	CBM4	Unknown
QC4_43_77	QC4_scaffold_280_curated_6	GH148(87-242)+CBM4(298-425)+GH148(497-623)	GH148	CBM4	Unknown
GD2_1_47_42	GD2_1_scaffold_162_curated_16	GH130(27-325)	GH130	GH130	Unknown
JZZ.4	NODE_269_length_53713_cov_152.085_16	GH130(27-325)	GH130	GH130	Unknown
QZM_A2_48_33	QZM_A2_scaffold_97_curated_1	GH130(27-325)	GH130	GH130	Unknown
JZ-1.89	NODE_13_length_36665_cov_30.5894_19	GH130(28-325)	GH130	GH130	Unknown
DRTY-6.80	NODE_3_length_140482_cov_7.08238_32	GH130(28-325)	GH130	GH130	Unknown
DRTY-1.18	NODE_44_length_7185_cov_12.360108_7	GH127(29-533)	GH127	GH127	Unknown
JZZ.4	NODE_671_length_28423_cov_152.701_35	GH122(1-140)	GH122	N	Unknown
DRTY-6.80	NODE_31_length_16568_cov_6.25826_5	GH116(461-736)	GH116	GH116	Unknown
DRTY-6.80	NODE_1_length_266602_cov_8.95875_127	CE1(17-204)	CE0	N	Unknown
QC4_48_22	QC4_scaffold_447_curated_21	CE1(19-206)	CE0	N	Unknown
QZM_A2_48_33	QZM_A2_scaffold_708_curated_5	CE1(19-206)	CE0	N	Unknown
QZM_A3_48_16	QZM_A3_scaffold_591_curated_32	CE1(19-206)	CE0	N	Unknown

## Sheet: Tack_comparision
Phylum	Total number of shared CAZymes	CAZymes	Description
Aigarchaeota Bathyarchaeota Brockarchaeota Geoarchaeota Geothermarchaeota Korarchaeota Marsarchaeota Thaumarchaeota Vestraetearchaeota	1	GT66	dolichyl-diphosphooligosaccharideâ€”protein glycotransferase (EC 2.4.99.18); undecaprenyl-diphosphooligosaccharidea”protein glycotransferase (EC 2.4.99.19)
Aigarchaeota Bathyarchaeota Brockarchaeota Geoarchaeota Geothermarchaeota Marsarchaeota Thaumarchaeota Vestraetearchaeota	1	GT2	cellulose synthase (EC 2.4.1.12); chitin synthase (EC 2.4.1.16); dolichyl-phosphate β-D-mannosyltransferase (EC 2.4.1.83); dolichyl-phosphate β-glucosyltransferase (EC 2.4.1.117); N-acetylglucosaminyltransferase (EC 2.4.1.-); N-acetylgalactosaminyltransferase (EC 2.4.1.-); hyaluronan synthase (EC 2.4.1.212); chitin oligosaccharide synthase (EC 2.4.1.-); β-1,3-glucan synthase (EC 2.4.1.34); β-1,4-…
Aigarchaeota Bathyarchaeota Brockarchaeota Geoarchaeota Marsarchaeota Thaumarchaeota Vestraetearchaeota	1	GT4	sucrose synthase (EC 2.4.1.13); sucrose-phosphate synthase (EC 2.4.1.14); α-glucosyltransferase (EC 2.4.1.52); lipopolysaccharide N-acetylglucosaminyltransferase (EC 2.4.1.56); phosphatidylinositol α-mannosyltransferase (EC 2.4.1.57); GDP-Man: Man1GlcNAc2-PP-dolichol α-1,3-mannosyltransferase (EC 2.4.1.132); GDP-Man: Man3GlcNAc2-PP-dolichol/Man4GlcNAc2-PP-dolichol α-1,2-mannosyltransferase (EC 2.…
Aigarchaeota Bathyarchaeota Brockarchaeota Geoarchaeota Geothermarchaeota Marsarchaeota Thaumarchaeota	1	GH1	β-glucosidase (EC 3.2.1.21); β-galactosidase (EC 3.2.1.23); β-mannosidase (EC 3.2.1.25); β-glucuronidase (EC 3.2.1.31); β-xylosidase (EC 3.2.1.37); β-D-fucosidase (EC 3.2.1.38); phlorizin hydrolase (EC 3.2.1.62); exo-β-1,4-glucanase (EC 3.2.1.74); 6-phospho-β-galactosidase (EC 3.2.1.85); 6-phospho-β-glucosidase (EC 3.2.1.86); strictosidine β-glucosidase (EC 3.2.1.105); lactase (EC 3.2.1.108); amy…
Aigarchaeota Bathyarchaeota Brockarchaeota Thaumarchaeota Vestraetearchaeota	1	GH38	α-mannosidase (EC 3.2.1.24); mannosyl-oligosaccharide α-1,2-mannosidase (EC 3.2.1.113); mannosyl-oligosaccharide α-1,3-1,6-mannosidase (EC 3.2.1.114); α-2-O-mannosylglycerate hydrolase (EC 3.2.1.170); mannosyl-oligosaccharide α-1,3-mannosidase (EC 3.2.1.-)
Aigarchaeota Bathyarchaeota Brockarchaeota Geoarchaeota Marsarchaeota	1	GH31	Activities in Family α-glucosidase (EC 3.2.1.20); α-galactosidase (EC 3.2.1.22); α-mannosidase (EC 3.2.1.24); α-1,3-glucosidase (EC 3.2.1.84); sucrase-isomaltase (EC 3.2.1.48) (EC 3.2.1.10); α-xylosidase (EC 3.2.1.177); α-glucan lyase (EC 4.2.2.13); isomaltosyltransferase (EC 2.4.1.-); oligosaccharide α-1,4-glucosyltransferase (EC 2.4.1.161); sulfoquinovosidase (EC 3.2.1.-)
Bathyarchaeota Brockarchaeota Geoarchaeota Marsarchaeota Vestraetearchaeota	1	GH57	α-amylase (EC 3.2.1.1); α-galactosidase (EC 3.2.1.22); amylopullulanase (EC 3.2.1.41); cyclomaltodextrinase (EC 3.2.1.54); branching enzyme (EC 2.4.1.18); 4-α-glucanotransferase (EC 2.4.1.25)
Bathyarchaeota Geoarchaeota Marsarchaeota Thaumarchaeota Vestraetearchaeota	1	GH13	α-amylase (EC 3.2.1.1); pullulanase (EC 3.2.1.41); cyclomaltodextrin glucanotransferase (EC 2.4.1.19); cyclomaltodextrinase (EC 3.2.1.54); trehalose-6-phosphate hydrolase (EC 3.2.1.93); oligo-α-glucosidase (EC 3.2.1.10); maltogenic amylase (EC 3.2.1.133); neopullulanase (EC 3.2.1.135); α-glucosidase (EC 3.2.1.20); maltotetraose-forming α-amylase (EC 3.2.1.60); isoamylase (EC 3.2.1.68); glucodextr…
Aigarchaeota Bathyarchaeota Brockarchaeota Marsarchaeota	1	GH2	β-galactosidase (EC 3.2.1.23) ; β-mannosidase (EC 3.2.1.25); β-glucuronidase (EC 3.2.1.31); α-L-arabinofuranosidase (EC 3.2.1.55); mannosylglycoprotein endo-β-mannosidase (EC 3.2.1.152); exo-β-glucosaminidase (EC 3.2.1.165); α-L-arabinopyranosidase (EC 3.2.1.-); β-galacturonidase (EC 3.2.1.-); β-xylosidase (EC 3.2.1.37); β-D-galactofuranosidase (EC 3.2.1.146);
Aigarchaeota Bathyarchaeota Brockarchaeota Thaumarchaeota	4	CE9	N-acetylglucosamine 6-phosphate deacetylase (EC 3.5.1.25); N-acetylglucosamine 6-phosphate deacetylase (EC 3.5.1.80)
		CE14	N-acetyl-1-D-myo-inosityl-2-amino-2-deoxy-α-D-glucopyranoside deacetylase (EC 3.5.1.89); diacetylchitobiose deacetylase (EC 3.5.1.-); mycothiol S-conjugate amidase (EC 3.5.1.-)
		GH0	endo-1,4-β-xylanase (EC 3.2.1.8); endo-1,3-β-xylanase (EC 3.2.1.32); tomatinase (EC 3.2.1.-); xylan endotransglycosylase (EC 2.4.2.-); endo-β-1,4-glucanase (EC 3.2.1.4)
		GH130	β-1,4-mannosylglucose phosphorylase (EC 2.4.1.281); β-1,4-mannooligosaccharide phosphorylase (EC 2.4.1.319); β-1,4-mannosyl-N-acetyl-glucosamine phosphorylase (EC 2.4.1.320); β-1,2-mannobiose phosphorylase (EC 2.4.1.-); β-1,2-oligomannan phosphorylase (EC 2.4.1.-); β-1,2-mannosidase (EC 3.2.1.-)
Bathyarchaeota Brockarchaeota Thaumarchaeota Vestraetearchaeota	1	GH3	β-glucosidase (EC 3.2.1.21); xylan 1,4-β-xylosidase (EC 3.2.1.37); β-glucosylceramidase (EC 3.2.1.45); β-N-acetylhexosaminidase (EC 3.2.1.52); α-L-arabinofuranosidase (EC 3.2.1.55); glucan 1,3-β-glucosidase (EC 3.2.1.58); glucan 1,4-β-glucosidase (EC 3.2.1.74); isoprimeverose-producing oligoxyloglucan hydrolase (EC 3.2.1.120); coniferin β-glucosidase (EC 3.2.1.126); exo-1,3-1,4-glucanase (EC 3.2.…
Bathyarchaeota Brockarchaeota Geoarchaeota Vestraetearchaeota	1	GT35	glycogen or starch phosphorylase (EC 2.4.1.1).
Bathyarchaeota Brockarchaeota Marsarchaeota Thaumarchaeota	1	GH63	processing α-glucosidase (EC 3.2.1.106); α-1,3-glucosidase (EC 3.2.1.84); α-glucosidase (EC 3.2.1.20); mannosylglycerate α-mannosidase / mannosylglycerate hydrolase (EC 3.2.1.170); glucosylglycerate hydrolase (EC 3.2.1.208)
Bathyarchaeota Geoarchaeota Marsarchaeota Thaumarchaeota	2	GH15	glucoamylase (EC 3.2.1.3); glucodextranase (EC 3.2.1.70); α,α-trehalase (EC 3.2.1.28); dextran dextrinase (EC 2.4.1.2)
		GH133	amylo-α-1,6-glucosidase (EC 3.2.1.33);
Aigarchaeota Bathyarchaeota Brockarchaeota	2	GH51	endoglucanase (EC 3.2.1.4); endo-β-1,4-xylanase (EC 3.2.1.8); β-xylosidase (EC 3.2.1.37); α-L-arabinofuranosidase (EC 3.2.1.55); lichenase / endo-β-1,3-1,4-glucanase (EC 3.2.1.73)
		GT39	Dol-P-Man: protein α-mannosyltransferase (EC 2.4.1.109)
Bathyarchaeota Marsarchaeota Vestraetearchaeota	1	GH13+CBM48	α-amylase (EC 3.2.1.1); pullulanase (EC 3.2.1.41); cyclomaltodextrin glucanotransferase (EC 2.4.1.19); cyclomaltodextrinase (EC 3.2.1.54); trehalose-6-phosphate hydrolase (EC 3.2.1.93); oligo-α-glucosidase (EC 3.2.1.10); maltogenic amylase (EC 3.2.1.133); neopullulanase (EC 3.2.1.135); α-glucosidase (EC 3.2.1.20); maltotetraose-forming α-amylase (EC 3.2.1.60); isoamylase (EC 3.2.1.68); glucodextr…
Bathyarchaeota Thaumarchaeota Vestraetearchaeota	1	GT75	UDP-Glc: self-glucosylating β-glucosyltransferase (EC 2.4.1.-); UDP-L-arabinopyranose mutase (EC 5.4.99.-)
Bathyarchaeota Brockarchaeota Marsarchaeota	2	GH20	β-hexosaminidase (EC 3.2.1.52); lacto-N-biosidase (EC 3.2.1.140); β-1,6-N-acetylglucosaminidase (EC 3.2.1.-); β-6-SO3-N-acetylglucosaminidase (EC 3.2.1.-)
		GH4	maltose-6-phosphate glucosidase (EC 3.2.1.122); α-glucosidase (EC 3.2.1.20); α-galactosidase (EC 3.2.1.22); 6-phospho-β-glucosidase (EC 3.2.1.86); α-glucuronidase (EC 3.2.1.139); α-galacturonase (EC 3.2.1.67); palatinase (EC 3.2.1.-)
Bathyarchaeota Brockarchaeota Thaumarchaeota	1	GH5	endo-β-1,4-glucanase / cellulase (EC 3.2.1.4); endo-β-1,4-xylanase (EC 3.2.1.8); β-glucosidase (EC 3.2.1.21); β-mannosidase (EC 3.2.1.25); β-glucosylceramidase (EC 3.2.1.45); glucan β-1,3-glucosidase (EC 3.2.1.58); exo-β-1,4-glucanase / cellodextrinase (EC 3.2.1.74); glucan endo-1,6-β-glucosidase (EC 3.2.1.75); mannan endo-β-1,4-mannosidase (EC 3.2.1.78); cellulose β-1,4-cellobiosidase (EC 3.2.1.…
Aigarchaeota Brockarchaeota	2	GH36	α-galactosidase (EC 3.2.1.22); α-N-acetylgalactosaminidase (EC 3.2.1.49); stachyose synthase (EC 2.4.1.67); raffinose synthase (EC 2.4.1.82)
		GH151	α-L-fucosidase (EC 3.2.1.51)
Aigarchaeota Thaumarchaeota	1	GT1	UDP-glucuronosyltransferase (EC 2.4.1.17); zeatin O-β-xylosyltransferase (EC 2.4.2.40); 2-hydroxyacylsphingosine 1-β-galactosyltransferase (EC 2.4.1.45); N-acylsphingosine galactosyltransferase (EC 2.4.1.47); flavonol 3-O-glucosyltransferase (EC 2.4.1.91); anthocyanidin 3-O-glucosyltransferase (EC 2.4.1.115); sinapate 1-glucosyltransferase (EC 2.4.1.120); indole-3-acetate β-glucosyltransferase (E…
Aigarchaeota Bathyarchaeota	1	GH18	chitinase (EC 3.2.1.14); lysozyme (EC 3.2.1.17); endo-β-N-acetylglucosaminidase (EC 3.2.1.96); peptidoglycan hydrolase with endo-β-N-acetylglucosaminidase specificity (EC 3.2.1.-); Nod factor hydrolase (EC 3.2.1.-); xylanase inhibitor; concanavalin B; narbonin
Bathyarchaeota Vestraetearchaeota	2	CE4+GT2
		CBM48	Modules of approx. 100 residues with glycogen-binding function, appended to GH13 modules. Also found in the beta subunit (glycogen-binding) of AMP-activated protein kinases (AMPK)
Marsarchaeota Thaumarchaeota	2	GH13+GH77	α-amylase (EC 3.2.1.1); pullulanase (EC 3.2.1.41); cyclomaltodextrin glucanotransferase (EC 2.4.1.19); cyclomaltodextrinase (EC 3.2.1.54); trehalose-6-phosphate hydrolase (EC 3.2.1.93); oligo-α-glucosidase (EC 3.2.1.10); maltogenic amylase (EC 3.2.1.133); neopullulanase (EC 3.2.1.135); α-glucosidase (EC 3.2.1.20); maltotetraose-forming α-amylase (EC 3.2.1.60); isoamylase (EC 3.2.1.68); glucodextr…
		CE4	acetyl xylan esterase (EC 3.1.1.72); chitin deacetylase (EC 3.5.1.41); chitooligosaccharide deacetylase (EC 3.5.1.-); peptidoglycan GlcNAc deacetylase (EC 3.5.1.-); peptidoglycan N-acetylmuramic acid deacetylase (EC 3.5.1.-).
Geoarchaeota Marsarchaeota	1	AA7	glucooligosaccharide oxidase (EC 1.1.3.-); chitooligosaccharide oxidase (EC 1.1.3.-)
Bathyarchaeota Brockarchaeota	13	GH140	β-1,2-apiosidase (EC 3.2.1.-)
		GH29	α-L-fucosidase (EC 3.2.1.51); α-1,3/1,4-L-fucosidase (EC 3.2.1.111)
		GH127	β-L-arabinofuranosidase (EC 3.2.1.185); 3-C-carboxy-5-deoxy-L-xylose (aceric acid) hydrolase (EC 3.2.1.-)
		GH78	α-L-rhamnosidase (EC 3.2.1.40); rhamnogalacturonan α-L-rhamnohydrolase (EC 3.2.1.174); L-Rhap-α-1,3-D-Apif -specific α-1,3-L-rhamnosidase (EC 3.2.1.-)
		GH116	β-glucosidase (EC 3.2.1.21); β-xylosidase (EC 3.2.1.37); acid β-glucosidase/β-glucosylceramidase (EC 3.2.1.45); β-N-acetylglucosaminidase (EC 3.2.1.52)
		GH148+CBM4	β-1,3-glucanase (EC 3.2.1.-)
		GH123	β-N-acetylgalactosaminidase (EC 3.2.1.53); glycosphingolipid β-N-acetylgalactosaminidase (EC 3.2.1.-)
		GH32	nvertase (EC 3.2.1.26); endo-inulinase (EC 3.2.1.7); β-2,6-fructan 6-levanbiohydrolase (EC 3.2.1.64); endo-levanase (EC 3.2.1.65); exo-inulinase (EC 3.2.1.80); fructan β-(2,1)-fructosidase/1-exohydrolase (EC 3.2.1.153); fructan β-(2,6)-fructosidase/6-exohydrolase (EC 3.2.1.154); sucrose:sucrose 1-fructosyltransferase (EC 2.4.1.99); fructan:fructan 1-fructosyltransferase (EC 2.4.1.100); sucrose:fr…
		CE15	4-O-methyl-glucuronoyl methylesterase (EC 3.1.1.-)
		CE0
		GH35	β-galactosidase (EC 3.2.1.23); exo-β-glucosaminidase (EC 3.2.1.165); exo-β-1,4-galactanase (EC 3.2.1.-); β-1,3-galactosidase (EC 3.2.1.-)
		GH50	β-agarase (EC 3.2.1.81).
		GH106	α-L-rhamnosidase (EC 3.2.1.40); rhamnogalacturonan α-L-rhamnohydrolase (EC 3.2.1.174)
Bathyarchaeota Thaumarchaeota	5	GT28	1,2-diacylglycerol 3-β-galactosyltransferase (EC 2.4.1.46); 1,2-diacylglycerol 3-β-glucosyltransferase (EC 2.4.1.157); UDP-GlcNAc: Und-PP-MurAc-pentapeptide β-N-acetylglucosaminyltransferase (EC 2.4.1.227); digalactosyldiacylglycerol synthase (EC 2.4.1.241)
		PL0
		GT81	NDP-Glc: glucosyl-3-phosphoglycerate synthase (EC 2.4.1.266); NDP-Man: mannosyl-3-phosphoglycerate synthase (EC 2.4.1.217); ADP-Glc: glucosyl-2-glycerate synthase (EC 2.4.1.-); mannosyl-3-phosphoglycerate synthase / [retaining] GDP-Man: 3-phosphoglycerate α-mannosyltransferase (EC 2.4.1.217)
		GT55	GDP-Man: mannosyl-3-phosphoglycerate synthase (EC 2.4.1.217)
		GT51	murein polymerase (EC 2.4.1.129).
Vestraetearchaeota	3	GH77	amylomaltase or 4-α-glucanotransferase (EC 2.4.1.25)
		GH84	N-acetyl β-glucosaminidase (EC 3.2.1.52); hyaluronidase (EC 3.2.1.35); [protein]-3-O-(GlcNAc)-L-Ser/Thr β-N-acetylglucosaminidase (EC 3.2.1.169)
		CBM38	The inulin-binding function has been demonstrated in the case of the cycloinulo-oligosaccharide fructanotransferase from Paenibacillus macerans (Bacillus macerans) by Lee et al. (2004) FEMS Microbiol Lett 234:105-10. (PMID:15109727).
Brockarchaeota	18	GH42	β-galactosidase (EC 3.2.1.23); α-L-arabinopyranosidase (EC 3.2.1.-)
		CBM4	Modules of approx. 150 residues found in bacterial enzymes. Binding of these modules has been demonstrated with xylan, β-1,3-glucan, β-1,3-1,4-glucan, β-1,6-glucan and amorphous cellulose but not with crystalline cellulose.
		GH163	endo-β-N-acetylglucosaminidase cleaving GlcNAc-β-1,2-Man (EC 3.2.1.-)
		GH33	sialidase or neuraminidase (EC 3.2.1.18); trans-sialidase (EC 2.4.1.-); anhydrosialidase (EC 4.2.2.15); Kdo hydrolase (EC 3.2.1.-); 2-keto-3-deoxynononic acid hydrolase / KDNase (EC 3.2.1.-)
		GH122	α-glucosidase (EC 3.2.1.20)
		CBM9	Modules of approx. 170 residues found so far only in xylanases. The cellulose-binding function has been demonstrated in one case.
		GH148	β-1,3-glucanase (EC 3.2.1.-)
		PL35	chondroitin lyase / chondroitinase (EC 4.2.2.-); chondroitin AC lyase (EC 4.2.2.5)
		GH94	cellobiose phosphorylase (EC 2.4.1.20); laminaribiose phosphorylase (EC 2.4.1.31); cellodextrin phosphorylase (EC 2.4.1.49); chitobiose phosphorylase (EC 2.4.1.-); cyclic β-1,2-glucan synthase (EC 2.4.1.-); cellobionic acid phosphorylase (EC 2.4.1.321); β-1,2-oligoglucan phosphorylase (EC 2.4.1.-)
		GH141	α-L-fucosidase (EC 3.2.1.51); xylanase (EC 3.2.1.8)
		CBM67	Carbohydrate-Binding Module Family 67
		GH97	glucoamylase (EC 3.2.1.3); α-glucosidase (EC 3.2.1.20); α-galactosidase (EC 3.2.1.22)
		GH10+CBM22 (Extracellular)	endo-1,4-β-xylanase (EC 3.2.1.8); endo-1,3-β-xylanase (EC 3.2.1.32); tomatinase (EC 3.2.1.-); xylan endotransglycosylase (EC 2.4.2.-); endo-β-1,4-glucanase (EC 3.2.1.4)
		GH149	β-1,3-glucan phosphorylase (EC 2.4.1.97)
		GH12	endoglucanase (EC 3.2.1.4); xyloglucan hydrolase (EC 3.2.1.151); β-1,3-1,4-glucanase (EC 3.2.1.73); xyloglucan endotransglycosylase (EC 2.4.1.207)
		GH5+GH12 (Extracellular)	endo-β-1,4-glucanase / cellulase (EC 3.2.1.4); endo-β-1,4-xylanase (EC 3.2.1.8); β-glucosidase (EC 3.2.1.21); β-mannosidase (EC 3.2.1.25); β-glucosylceramidase (EC 3.2.1.45); glucan β-1,3-glucosidase (EC 3.2.1.58); exo-β-1,4-glucanase / cellodextrinase (EC 3.2.1.74); glucan endo-1,6-β-glucosidase (EC 3.2.1.75); mannan endo-β-1,4-mannosidase (EC 3.2.1.78); cellulose β-1,4-cellobiosidase (EC 3.2.1.…
		CE7	acetyl xylan esterase (EC 3.1.1.72); cephalosporin-C deacetylase (EC 3.1.1.41).
		GH39	α-L-iduronidase (EC 3.2.1.76); β-xylosidase (EC 3.2.1.37).
Thaumarchaeota	16	GT2+GT4	cellulose synthase (EC 2.4.1.12); chitin synthase (EC 2.4.1.16); dolichyl-phosphate β-D-mannosyltransferase (EC 2.4.1.83); dolichyl-phosphate β-glucosyltransferase (EC 2.4.1.117); N-acetylglucosaminyltransferase (EC 2.4.1.-); N-acetylgalactosaminyltransferase (EC 2.4.1.-); hyaluronan synthase (EC 2.4.1.212); chitin oligosaccharide synthase (EC 2.4.1.-); β-1,3-glucan synthase (EC 2.4.1.34); β-1,4-…
		GH23	lysozyme type G (EC 3.2.1.17); peptidoglycan lyase (EC 4.2.2.n1) also known in the literature as peptidoglycan lytic transglycosylase; chitinase (EC 3.2.1.14)
		AA12	The pyrroloquinoline quinone-dependent oxidoreductase activity was demonstrated for the CC1G_09525 protein of Coprinopsis cinerea.
		GH103	peptidoglycan lytic transglycosylase (EC 3.2.1.-)
		AA5	Oxidase with oxygen as acceptor (EC 1.1.3.-); galactose oxidase (EC 1.1.3.9); glyoxal oxidase (EC 1.2.3.15); alcohol oxidase (EC 1.1.3.13)
		AA6	1,4-benzoquinone reductase (EC. 1.6.5.6)
		GT25	lipopolysaccharide β-1,4-galactosyltransferase (EC 2.4.1.-); β-1,3-glucosyltransferase (EC 2.4.1.-); β-1,2-glucosyltransferase (EC 2.4.1.-); β-1,2-galactosyltransferase (EC 2.4.1.-); LPS β-1,4-galactosyltransferase (EC 2.4.1.-); occidiofungin β-xylosyltransferase (EC 2.4.2.-); UDP-Gal:procollagen β-galactosyltransferase (EC 2.4.1.50)
		GT5	UDP-Glc: glycogen glucosyltransferase (EC 2.4.1.11); ADP-Glc: starch glucosyltransferase (EC 2.4.1.21); NDP-Glc: starch glucosyltransferase (EC 2.4.1.242); UDP-Glc: α-1,3-glucan synthase (EC 2.4.1.183) UDP-Glc: α-1,4-glucan synthase (EC 2.4.1.-)
		AA3+AA8	cellobiose dehydrogenase (EC 1.1.99.18); glucose 1-oxidase (EC 1.1.3.4); aryl alcohol oxidase (EC 1.1.3.7); alcohol oxidase (EC 1.1.3.13); pyranose oxidase (EC 1.1.3.10)
		GH108	N-acetylmuramidase (EC 3.2.1.17)
		GT21	UDP-Glc: ceramide β-glucosyltransferase (EC 2.4.1.80).
		CBM32	Binding to galactose and lactose has been demonstrated for the module of Micromonospora viridifaciens sialidase (PMID: 16239725). Binding to polygalacturonic acid has been shown for a Yersinia member (PMID: 17292916). Binding to LacNAc (β-D-galactosyl-1,4-β-D-N-acetylglucosamine) has been shown for an N-acetylglucosaminidase from Clostridium perfingens (PMID: 16990278).
		GT9	lipopolysaccharide N-acetylglucosaminyltransferase (EC 2.4.1.56); heptosyltransferase (EC 2.4.-.-).
		GH135	α-1,4-galactosaminogalactan hydrolase (EC 3.2.1.-)
		GH81	endo-β-1,3-glucanase (EC 3.2.1.39)
		GT2+GT83	cellulose synthase (EC 2.4.1.12); chitin synthase (EC 2.4.1.16); dolichyl-phosphate β-D-mannosyltransferase (EC 2.4.1.83); dolichyl-phosphate β-glucosyltransferase (EC 2.4.1.117); N-acetylglucosaminyltransferase (EC 2.4.1.-); N-acetylgalactosaminyltransferase (EC 2.4.1.-); hyaluronan synthase (EC 2.4.1.212); chitin oligosaccharide synthase (EC 2.4.1.-); β-1,3-glucan synthase (EC 2.4.1.34); β-1,4-…
Bathyarchaeota	15	CBM53	Starch-binding function demonstrated by Valdez et al. (2008) [PMID: 18260645]
		CE4+GT4	acetyl xylan esterase (EC 3.1.1.72); chitin deacetylase (EC 3.5.1.41); chitooligosaccharide deacetylase (EC 3.5.1.-); peptidoglycan GlcNAc deacetylase (EC 3.5.1.-); peptidoglycan N-acetylmuramic acid deacetylase (EC 3.5.1.-).
		GH26	β-mannanase (EC 3.2.1.78); exo-β-1,4-mannobiohydrolase (EC 3.2.1.100); β-1,3-xylanase (EC 3.2.1.32); lichenase / endo-β-1,3-1,4-glucanase (EC 3.2.1.73); mannobiose-producing exo-β-mannanase (EC 3.2.1.-)
		GH136	lacto-N-biosidase (EC 3.2.1.140)
		GT2+GT81	cellulose synthase (EC 2.4.1.12); chitin synthase (EC 2.4.1.16); dolichyl-phosphate β-D-mannosyltransferase (EC 2.4.1.83); dolichyl-phosphate β-glucosyltransferase (EC 2.4.1.117); N-acetylglucosaminyltransferase (EC 2.4.1.-); N-acetylgalactosaminyltransferase (EC 2.4.1.-); hyaluronan synthase (EC 2.4.1.212); chitin oligosaccharide synthase (EC 2.4.1.-); β-1,3-glucan synthase (EC 2.4.1.34); β-1,4-…
		GH9	endoglucanase (EC 3.2.1.4); endo-β-1,3(4)-glucanase / lichenase-laminarinase (EC 3.2.1.6); β-glucosidase (EC 3.2.1.21); lichenase / endo-β-1,3-1,4-glucanase (EC 3.2.1.73); exo-β-1,4-glucanase / cellodextrinase (EC 3.2.1.74); cellobiohydrolase (EC 3.2.1.91); xyloglucan-specific endo-β-1,4-glucanase / endo-xyloglucanase (EC 3.2.1.151); exo-β-glucosaminidase (EC 3.2.1.165)
		GH113	β-mannanase (EC 3.2.1.78)
		PL12	heparin-sulfate lyase (EC 4.2.2.8); heparin lyase / heparin lyase I (EC 4.2.2.7)
		PL22	oligogalacturonate lyase / oligogalacturonide lyase (EC 4.2.2.6)
		GT26	UDP-ManNAcA: β-N-acetyl mannosaminuronyltransferase (EC 2.4.1.-); UDP-ManNAc: β-N-acetyl-mannosaminyltransferase (EC 2.4.1.-); UDP-Glc: β-1,4-glucosyltransferase (EC 2.4.1.-); β-1,4-galactosyltransferase (EC 2.4.1.-)
		GH144	endo-β-1,2-glucanase (EC 3.2.1.71); β-1,2-glucooligosaccharide sophorohydrolase (EC 3.2.1.-)
		GH78+CBM67	α-L-rhamnosidase (EC 3.2.1.40); rhamnogalacturonan α-L-rhamnohydrolase (EC 3.2.1.174); L-Rhap-α-1,3-D-Apif -specific α-1,3-L-rhamnosidase (EC 3.2.1.-)
		CE0+CE1	acetyl xylan esterase (EC 3.1.1.72); cinnamoyl esterase (EC 3.1.1.-); feruloyl esterase (EC 3.1.1.73); carboxylesterase (EC 3.1.1.1); S-formylglutathione hydrolase (EC 3.1.2.12); diacylglycerol O-acyltransferase (EC 2.3.1.20); trehalose 6-O-mycolyltransferase (EC 2.3.1.122)
		GT20	α,α-trehalose-phosphate synthase [UDP-forming] (EC 2.4.1.15); Glucosylglycerol-phosphate synthase (EC 2.4.1.213); trehalose-6-P phosphatase (EC 3.1.3.12); [retaining] GDP-valeniol: validamine 7-phosphate valeniolyltransferase (EC 2.-.-.-)
		GH99	glycoprotein endo-α-1,2-mannosidase (EC 3.2.1.130); mannan endo-1,2-α-mannanase (3.2.1.-)
Geothermarchaeota	1	CE1
