# Supplementary material for: Brockarchaeota, a novel archaeal phylum with unique and versatile carbon cycling pathways
Source: Nat Commun. 2021 Apr 23;12:2404. doi: 10.1038/s41467-021-22736-6 (PMC8065059; doi:10.1038/s41467-021-22736-6)
Supplement: Supplementary file 15 — Supplementary Data 13 [file 41467_2021_22736_MOESM15_ESM.xlsx]

## Sheet: Caption
Supplementary Data 13. Excel file Total number of peptidases detected in each Brockarchaeota genome genome. Total number of peptidases identified using the MEROPS v12.1 peptidase database. Subcellular localization for individual peptidases was determined using PSORT.

## Sheet: rawData
Scaffold	Genome	MEROPS ID	pident	length	qstart	qend	sstart	send	evalue	bitscore	Localization	Name	Subfamily	Family	Type	Substrate	Value
B27_Guay9_scaffold_18933_2 [B27_G9.fna.faa]	B27_G9	MER0440554	42.6	202	5	203	2	190	2.3e-27	125.9	Unknown	LD42771 protein ( Drosophila melanogaster ) (Clostridium carboxidivorans)	C26.A21	C26	peptidase	cysteine	1
B48_Guay17_scaffold_14108_1 [B48_G17.fna.faa]	B48_G17	MER0255687	61.4	57	1	57	129	185	7e-13	74.3	Unknown	GMP synthase ( Pyrococcus furiosus ) (Thermococcus sp. 4557)	C26.A31	C26	peptidase	cysteine	1
NODE_31_length_17115_cov_15.318813_3 [DRTY-1.bins.18.final.fna.faa]	DRTY-1.bins.18.final	MER0447651	55.8	197	5	201	1	196	4.2e-57	223	Unknown	imidazoleglycerol-phosphate synthase ( Pyrococcus furiosus ) (Nitrosoarchaeum koreensis)	C26.A32	C26	peptidase	cysteine	1
NODE_1_length_266602_cov_8.95875_151 [DRTY-6.bins.80_rm_con_2nd.final.genome.fna.faa]	DRTY-6.bins.80_rm_con_2nd.final.genome	MER0252132	53.6	151	48	195	1	147	6.4e-40	166.4	Unknown	pcp ( Dictyostelium discoideum ) (Pyrococcus yayanosii)	C14.A07	C14B	peptidase	cysteine	1
NODE_2610_length_3104_cov_8.63248_3 [DRTY7.bins.37.final.fna.faa]	DRTY7.bins.37.final	MER0447651	56	182	3	184	16	196	1.4e-51	204.5	Unknown	imidazoleglycerol-phosphate synthase ( Pyrococcus furiosus ) (Nitrosoarchaeum koreensis)	C26.A32	C26	peptidase	cysteine	1
NODE_2403_length_3361_cov_7.98615_4 [DRTY7.bins.37.final.fna.faa]	DRTY7.bins.37.final	MER0066916	63.5	52	3	54	2	53	2.8e-13	75.5	Unknown	imidazoleglycerol-phosphate synthase ( Pyrococcus furiosus ) (Pyrococcus furiosus)	C26.A32	C26	peptidase	cysteine	1
DRTY7_scaffold_2403_curated_4 [DRTY7_Thaumarchaeota_related_35_44_curated.contigs.fna.faa]	DRTY7_Thaumarchaeota_related_35_44_curated.contigs	MER0066916	62.7	51	3	53	2	52	1.4e-12	73.2	Unknown	imidazoleglycerol-phosphate synthase ( Pyrococcus furiosus ) (Pyrococcus furiosus)	C26.A32	C26	peptidase	cysteine	1
DRTY7_scaffold_2610_curated_3 [DRTY7_Thaumarchaeota_related_35_44_curated.contigs.fna.faa]	DRTY7_Thaumarchaeota_related_35_44_curated.contigs	MER0447651	56.4	181	1	181	17	196	1.8e-51	204.1	Unknown	imidazoleglycerol-phosphate synthase ( Pyrococcus furiosus ) (Nitrosoarchaeum koreensis)	C26.A32	C26	peptidase	cysteine	1
QC4_scaffold_9151_curated_6 [QC4_Thaumarchaeota_related_48_22_curated.contigs.fna.faa]	QC4_Thaumarchaeota_related_48_22_curated.contigs	MER0448632	57.6	236	3	233	111	342	1.6e-76	287.7	Unknown	CTP synthetase (Methanothermococcus okinawensis)	C26.964	C26	peptidase	cysteine	1
B27_Guay9_scaffold_09446_4 [B27_G9.fna.faa]	B27_G9	MER0145002	43.4	173	6	169	4	176	1.6e-33	144.4	Unknown	archaelysin (Thermococcus onnurineus)	M54.001	M54	peptidase	metallo	1
B48_Guay17_scaffold_00024_54 [B48_G17.fna.faa]	B48_G17	MER0274363	39.4	109	80	186	67	167	2.2e-15	84.3	Unknown	archaelysin (Pyrolobus fumarii)	M54.001	M54	peptidase	metallo	1
NODE_4_length_86970_cov_15.386237_79 [DRTY-1.bins.18.final.fna.faa]	DRTY-1.bins.18.final	MER0131131	46.6	174	5	176	1	169	9e-35	148.7	Unknown	archaelysin (Dictyoglomus thermophilum)	M54.001	M54	peptidase	metallo	1
NODE_18_length_5829_cov_0.529989_3 [DRTY-6.bins.200_rm_con_2nd.final.genome.fna.faa]	DRTY-6.bins.200_rm_con_2nd.final.genome	MER0212133	45.9	340	9	346	4	336	1.9e-73	278.1	Unknown	TM1048-type putative peptidase (Thermoanaerobacter mathranii)	M42.007	M42	peptidase	metallo	1
NODE_26_length_5550_cov_0.509865_3 [DRTY-6.bins.200_rm_con_2nd.final.genome.fna.faa]	DRTY-6.bins.200_rm_con_2nd.final.genome	MER0131131	46.6	174	5	176	1	169	2.4e-35	150.6	Unknown	archaelysin (Dictyoglomus thermophilum)	M54.001	M54	peptidase	metallo	1
NODE_2924_length_2790_cov_6.88951_2 [DRTY7.bins.37.final.fna.faa]	DRTY7.bins.37.final	MER0131131	46.6	174	5	176	1	169	2.4e-35	150.6	Unknown	archaelysin (Dictyoglomus thermophilum)	M54.001	M54	peptidase	metallo	1
NODE_1_length_147883_cov_32.303_131 [JZ-1.bins.89.final_rm_con_2nd.fna.faa]	JZ-1.bins.89.final_rm_con_2nd	MER0243105	31.5	92	76	162	187	275	0.00043	48.1	Unknown	MjS2P-type peptidase (Archaeoglobus veneficus)	M50.006	M50B	peptidase	metallo	1
NODE_47_length_14101_cov_0.948977_9 [JZ-2.bins.136.final.fna.faa]	JZ-2.bins.136.final	MER0145002	47.4	173	21	186	4	174	4.1e-33	143.3	Unknown	archaelysin (Thermococcus onnurineus)	M54.001	M54	peptidase	metallo	1
NODE_58_length_11702_cov_0.78946_5 [JZ-2.bins.136.final.fna.faa]	JZ-2.bins.136.final	MER0507802	44.7	264	2	258	1	261	4.5e-51	203.4	Unknown	D-aminopeptidase DppA (Streptomyces sp. PAMC26508)	M55.001	M55	peptidase	metallo	1
QZM_A2_scaffold_11357_curated_1 [QZM_A2_Thaumarchaeota_related_48_33_curated.contigs.fna.faa]	QZM_A2_Thaumarchaeota_related_48_33_curated.contigs	MER0195783	29.4	177	247	419	59	210	5.2e-10	67.8	Unknown	ALTERED MERISTEM PROGRAM1-like peptidase (Ogataea parapolymorpha)	M28.007	M28B	peptidase	metallo	1
NODE_22_length_18029_cov_28.5847_4 [JZ-1.bins.89.final_rm_con_2nd.fna.faa]	JZ-1.bins.89.final_rm_con_2nd	MER0128730	47.7	237	96	322	4	236	5.5e-54	213.4	Unknown	cephalosporin C deacetylase (Thermobaculum terrenum)	S09.949	S09X	peptidase	serine	1
NODE_65_length_10861_cov_0.949413_8 [JZ-2.bins.136.final.fna.faa]	JZ-2.bins.136.final	MER0154629	46.2	240	70	299	1	236	4.4e-53	210.3	Unknown	cephalosporin C deacetylase (Thermotoga neapolitana)	S09.949	S09X	peptidase	serine	1
NODE_186_length_3269_cov_0.799491_2 [JZ-2.bins.136.final.fna.faa]	JZ-2.bins.136.final	MER0477195	34.5	197	27	210	72	252	4.5e-18	93.6	Unknown	YfhR protein ( Escherichi coli ) (Neisseria elongata)	S09.A36	S09X	peptidase	serine	1
QC4_scaffold_1647_curated_8 [QC4_Thaumarchaeota_related_43_77_curated.contigs.fna.faa]	QC4_Thaumarchaeota_related_43_77_curated.contigs	MER0128730	47.9	240	108	337	1	236	5.2e-55	216.9	Unknown	cephalosporin C deacetylase (Thermobaculum terrenum)	S09.949	S09X	peptidase	serine	1
B27_Guay9_scaffold_26615_8 [B27_G9.fna.faa]	B27_G9	MER0885418	50.8	130	1	130	10	134	1.1e-31	137.9	Unknown	unassigned	unassigned	unassigned	unassigned	unassigned	1
B27_Guay9_scaffold_32932_3 [B27_G9.fna.faa]	B27_G9	MER0047925	34	353	1	350	2	322	2.3e-50	201.4	Unknown	subfamily M20A unassigned peptidases (Thermococcus kodakarensis)	M20.UPA	M20A	peptidase	unassigned	1
B27_Guay9_scaffold_78923_2 [B27_G9.fna.faa]	B27_G9	MER0230729	47.4	230	35	264	3	230	2.3e-58	227.6	Unknown	family S33 unassigned peptidases (Thermococcus barophilus)	S33.UPW	S33	peptidase	unassigned	1
B27_Guay9_scaffold_79191_2 [B27_G9.fna.faa]	B27_G9	MER0223187	34.6	514	4	506	4	488	6.5e-83	310.1	Unknown	family M81 unassigned peptidases (Thermomicrobium roseum)	M81.UPW	M81	peptidase	unassigned	1
B48_Guay17_scaffold_01663_3 [B48_G17.fna.faa]	B48_G17	MER0149983	30.7	323	24	339	1	304	1.2e-32	142.5	Unknown	family M29 non-peptidase homologues (Brevibacillus brevis)	M29.UNW	M29	peptidase	unassigned	1
B48_Guay17_scaffold_03364_1 [B48_G17.fna.faa]	B48_G17	MER0699867	34.2	325	190	502	4	304	1.8e-36	156.8	Unknown	unassigned	unassigned	unassigned	unassigned	unassigned	1
B48_Guay17_scaffold_08226_7 [B48_G17.fna.faa]	B48_G17	MER1228356	28.2	103	26	128	2	104	3.7e-11	69.7	Unknown	unassigned	unassigned	unassigned	unassigned	unassigned	1
NODE_1_length_117455_cov_18.338555_23 [DRTY-1.bins.18.final.fna.faa]	DRTY-1.bins.18.final	MER0245392	47.8	462	5	466	3	460	6e-123	443	Unknown	family M103 unassigned peptidases (Pyrococcus sp. NA2)	M103.UPW	M103	peptidase	unassigned	1
NODE_1_length_117455_cov_18.338555_40 [DRTY-1.bins.18.final.fna.faa]	DRTY-1.bins.18.final	MER0227278	41.3	363	19	376	1	343	4.3e-67	257.3	Unknown	family M38 non-peptidase homologues (Methanothermus fervidus)	M38.UNW	M38	peptidase	unassigned	1
NODE_1_length_117455_cov_18.338555_59 [DRTY-1.bins.18.final.fna.faa]	DRTY-1.bins.18.final	MER0075963	65.4	133	3	135	1	133	2.8e-48	193.4	Unknown	subfamily M20D non-peptidase homologues (Thermofilum pendens)	M20.UND	M20D	peptidase	unassigned	1
NODE_4_length_86970_cov_15.386237_71 [DRTY-1.bins.18.final.fna.faa]	DRTY-1.bins.18.final	MER0247174	44.2	52	152	203	1	52	3e-05	52	Unknown	subfamily M50B non-peptidase homologues (Methanocaldococcus fervens)	M50.UNB	M50B	peptidase	unassigned	1
NODE_5_length_68419_cov_14.124876_11 [DRTY-1.bins.18.final.fna.faa]	DRTY-1.bins.18.final	MER0038364	54.6	273	19	291	1	272	9.3e-89	329.3	Unknown	family M14 unassigned peptidases (Treponema denticola)	M14.UPW	M14X	peptidase	unassigned	1
NODE_6_length_64530_cov_15.521187_5 [DRTY-1.bins.18.final.fna.faa]	DRTY-1.bins.18.final	MER0879037	47.7	342	9	346	1	336	2.5e-73	277.7	Unknown	unassigned	unassigned	unassigned	unassigned	unassigned	1
NODE_6_length_64530_cov_15.521187_49 [DRTY-1.bins.18.final.fna.faa]	DRTY-1.bins.18.final	MER0247172	50.9	291	135	422	4	289	4.9e-76	287	Unknown	subfamily S1C unassigned peptidases (Nitrosoarchaeum limnia)	S01.UPC	S01C	peptidase	unassigned	1
NODE_18_length_33533_cov_17.144974_13 [DRTY-1.bins.18.final.fna.faa]	DRTY-1.bins.18.final	MER0217974	31.8	173	117	288	3	136	1.5e-05	53.1	Unknown	subfamily S1B unassigned peptidases (Methanocaldococcus sp. FS406-22)	S01.UPB	S01B	peptidase	unassigned	1
NODE_25_length_23366_cov_13.175137_16 [DRTY-1.bins.18.final.fna.faa]	DRTY-1.bins.18.final	MER0128876	53.7	341	22	357	1	338	2.2e-103	378.3	Unknown	family M38 non-peptidase homologues (Desulfotomaculum acetoxidans)	M38.UNW	M38	peptidase	unassigned	1
NODE_28_length_19704_cov_14.210962_5 [DRTY-1.bins.18.final.fna.faa]	DRTY-1.bins.18.final	MER1024376	44.4	232	69	300	1	230	3.6e-55	217.2	Unknown	unassigned	unassigned	unassigned	unassigned	unassigned	1
NODE_28_length_19704_cov_14.210962_7 [DRTY-1.bins.18.final.fna.faa]	DRTY-1.bins.18.final	MER0626977	35.3	102	269	362	2	101	1.8e-07	59.3	Unknown	family C110 unassigned peptidases (Clostridium sp. BNL1100)	C110.UPW	C110	peptidase	unassigned	1
NODE_30_length_4913_cov_0.823861_1 [DRTY-6.bins.200_rm_con_2nd.final.genome.fna.faa]	DRTY-6.bins.200_rm_con_2nd.final.genome	MER0245392	47.7	459	5	463	3	457	1.2e-121	438.7	Unknown	family M103 unassigned peptidases (Pyrococcus sp. NA2)	M103.UPW	M103	peptidase	unassigned	1
NODE_54_length_3909_cov_0.545214_2 [DRTY-6.bins.200_rm_con_2nd.final.genome.fna.faa]	DRTY-6.bins.200_rm_con_2nd.final.genome	MER1024376	44.7	215	69	283	1	214	2.8e-51	204.1	Unknown	unassigned	unassigned	unassigned	unassigned	unassigned	1
NODE_94_length_3241_cov_0.619461_3 [DRTY-6.bins.200_rm_con_2nd.final.genome.fna.faa]	DRTY-6.bins.200_rm_con_2nd.final.genome	MER0107687	63.6	231	1	231	104	334	4.5e-83	310.1	Unknown	family M20D unassigned peptidases (Korarchaeum cryptofilum)	M20.UPD	M20D	peptidase	unassigned	1
NODE_1_length_266602_cov_8.95875_127 [DRTY-6.bins.80_rm_con_2nd.final.genome.fna.faa]	DRTY-6.bins.80_rm_con_2nd.final.genome	MER0073731	51.3	150	70	219	2	144	1.9e-42	174.5	Unknown	subfamily S9C unassigned peptidases (Nostoc punctiforme)	S09.UPC	S09C	peptidase	unassigned	1
NODE_28_length_22828_cov_6.51923_14 [DRTY-6.bins.80_rm_con_2nd.final.genome.fna.faa]	DRTY-6.bins.80_rm_con_2nd.final.genome	MER0247178	48.9	262	35	294	6	266	1.6e-68	261.5	Unknown	subfamily S1C unassigned peptidases (Methanocella paludicola)	S01.UPC	S01C	peptidase	unassigned	1
NODE_45_length_10173_cov_4.40683_6 [DRTY-6.bins.80_rm_con_2nd.final.genome.fna.faa]	DRTY-6.bins.80_rm_con_2nd.final.genome	MER1096998	41.9	186	1	181	89	263	4.2e-25	116.7	Unknown	unassigned	unassigned	unassigned	unassigned	unassigned	1
NODE_56_length_7312_cov_6.94892_4 [DRTY-6.bins.80_rm_con_2nd.final.genome.fna.faa]	DRTY-6.bins.80_rm_con_2nd.final.genome	MER0678375	34.6	327	245	557	1	301	2.5e-38	162.9	Unknown	family C25 unassigned peptidases ()	C25.UPW	C25	peptidase	unassigned	1
NODE_2729_length_2985_cov_8.03027_4 [DRTY7.bins.37.final.fna.faa]	DRTY7.bins.37.final	MER0498766	63.7	146	9	154	1	146	5.9e-48	192.2	Unknown	family M42 unassigned peptidases (Thermofilum sp. 1910b)	M42.UPW	M42	peptidase	unassigned	1
NODE_2565_length_3164_cov_8.70455_2 [DRTY7.bins.37.final.fna.faa]	DRTY7.bins.37.final	MER0247174	44.2	52	152	203	1	52	3e-05	52	Unknown	subfamily M50B non-peptidase homologues (Methanocaldococcus fervens)	M50.UNB	M50B	peptidase	unassigned	1
NODE_1627_length_5112_cov_10.123_2 [DRTY7.bins.37.final.fna.faa]	DRTY7.bins.37.final	MER0107687	66.5	334	14	347	1	334	1.4e-132	474.9	Unknown	family M20D unassigned peptidases (Korarchaeum cryptofilum)	M20.UPD	M20D	peptidase	unassigned	1
NODE_1328_length_6425_cov_7.6663_4 [DRTY7.bins.37.final.fna.faa]	DRTY7.bins.37.final	MER0247172	50.9	291	135	422	4	289	4.9e-76	287	Unknown	subfamily S1C unassigned peptidases (Nitrosoarchaeum limnia)	S01.UPC	S01C	peptidase	unassigned	1
NODE_668_length_14519_cov_9.14034_15 [DRTY7.bins.37.final.fna.faa]	DRTY7.bins.37.final	MER0227278	41.3	363	19	376	1	343	4.3e-67	257.3	Unknown	family M38 non-peptidase homologues (Methanothermus fervidus)	M38.UNW	M38	peptidase	unassigned	1
DRTY7_scaffold_668_curated_15 [DRTY7_Thaumarchaeota_related_35_44_curated.contigs.fna.faa]	DRTY7_Thaumarchaeota_related_35_44_curated.contigs	MER0227278	41.3	363	19	376	1	343	4.3e-67	257.3	Unknown	family M38 non-peptidase homologues (Methanothermus fervidus)	M38.UNW	M38	peptidase	unassigned	1
DRTY7_scaffold_1328_curated_4 [DRTY7_Thaumarchaeota_related_35_44_curated.contigs.fna.faa]	DRTY7_Thaumarchaeota_related_35_44_curated.contigs	MER0247172	50.9	291	135	422	4	289	4.9e-76	287	Unknown	subfamily S1C unassigned peptidases (Nitrosoarchaeum limnia)	S01.UPC	S01C	peptidase	unassigned	1
DRTY7_scaffold_1627_curated_2 [DRTY7_Thaumarchaeota_related_35_44_curated.contigs.fna.faa]	DRTY7_Thaumarchaeota_related_35_44_curated.contigs	MER0107687	66.5	334	14	347	1	334	1.4e-132	474.9	Unknown	family M20D unassigned peptidases (Korarchaeum cryptofilum)	M20.UPD	M20D	peptidase	unassigned	1
DRTY7_scaffold_2565_curated_2 [DRTY7_Thaumarchaeota_related_35_44_curated.contigs.fna.faa]	DRTY7_Thaumarchaeota_related_35_44_curated.contigs	MER0247174	44.2	52	152	203	1	52	3e-05	52	Unknown	subfamily M50B non-peptidase homologues (Methanocaldococcus fervens)	M50.UNB	M50B	peptidase	unassigned	1
GD2_1_scaffold_36_curated_9 [GD2_1_Thaumarchaeota_related_47_42_curated.contigs.fna.faa]	GD2_1_Thaumarchaeota_related_47_42_curated.contigs	MER0247172	47.6	292	105	393	3	289	1.6e-68	261.9	Unknown	subfamily S1C unassigned peptidases (Nitrosoarchaeum limnia)	S01.UPC	S01C	peptidase	unassigned	1
GD2_1_scaffold_36_curated_45 [GD2_1_Thaumarchaeota_related_47_42_curated.contigs.fna.faa]	GD2_1_Thaumarchaeota_related_47_42_curated.contigs	MER0678375	33.6	342	235	561	1	316	5.5e-38	161.8	Unknown	family C25 unassigned peptidases ()	C25.UPW	C25	peptidase	unassigned	1
GD2_1_scaffold_393_curated_11 [GD2_1_Thaumarchaeota_related_47_42_curated.contigs.fna.faa]	GD2_1_Thaumarchaeota_related_47_42_curated.contigs	MER0180392	35.9	370	219	582	1	359	1.1e-55	220.3	Unknown	family N11 unassigned peptide lyases (Methanoculleus marisnigri)	N11.UPW	N11	peptidase	unassigned	1
GD2_1_scaffold_976_curated_13 [GD2_1_Thaumarchaeota_related_47_42_curated.contigs.fna.faa]	GD2_1_Thaumarchaeota_related_47_42_curated.contigs	MER0151991	58.5	94	7	99	268	361	1.5e-26	120.9	Unknown	family M38 non-peptidase homologues (Desulfurococcus kamchatkensis)	M38.UNW	M38	peptidase	unassigned	1
NODE_1_length_147883_cov_32.303_160 [JZ-1.bins.89.final_rm_con_2nd.fna.faa]	JZ-1.bins.89.final_rm_con_2nd	MER0183060	46.6	397	459	854	1	383	7.2e-91	337.8	Unknown	family N10 unassigned peptide lyases (Pyrococcus furiosus)	N10.UPW	N10	peptidase	unassigned	1
NODE_9_length_54839_cov_31.6936_58 [JZ-1.bins.89.final_rm_con_2nd.fna.faa]	JZ-1.bins.89.final_rm_con_2nd	MER0247175	56.2	48	446	493	18	65	2.2e-06	55.8	Unknown	subfamily M50B non-peptidase homologues (Methanocaldococcus sp. FS406-22)	M50.UNB	M50B	peptidase	unassigned	1
NODE_20_length_23307_cov_32.5457_15 [JZ-1.bins.89.final_rm_con_2nd.fna.faa]	JZ-1.bins.89.final_rm_con_2nd	MER0700821	67	91	17	107	2	92	3.8e-29	129.4	Unknown	unassigned	unassigned	unassigned	unassigned	unassigned	1
NODE_27_length_12487_cov_31.9383_5 [JZ-1.bins.89.final_rm_con_2nd.fna.faa]	JZ-1.bins.89.final_rm_con_2nd	MER0247172	47.2	290	120	406	5	289	1.3e-68	262.3	Unknown	subfamily S1C unassigned peptidases (Nitrosoarchaeum limnia)	S01.UPC	S01C	peptidase	unassigned	1
NODE_28_length_11125_cov_72.5916_1 [JZ-1.bins.89.final_rm_con_2nd.fna.faa]	JZ-1.bins.89.final_rm_con_2nd	MER0247175	38.5	65	8	72	4	66	0.0002	47	Unknown	subfamily M50B non-peptidase homologues (Methanocaldococcus sp. FS406-22)	M50.UNB	M50B	peptidase	unassigned	1
NODE_45_length_7265_cov_52.9349_5 [JZ-1.bins.89.final_rm_con_2nd.fna.faa]	JZ-1.bins.89.final_rm_con_2nd	MER0247175	53.8	52	442	493	14	65	2.2e-06	55.8	Unknown	subfamily M50B non-peptidase homologues (Methanocaldococcus sp. FS406-22)	M50.UNB	M50B	peptidase	unassigned	1
NODE_108_length_2606_cov_65.9948_3 [JZ-1.bins.89.final_rm_con_2nd.fna.faa]	JZ-1.bins.89.final_rm_con_2nd	MER1259463	71.1	38	144	181	13	50	7.9e-08	59.3	Unknown	unassigned	unassigned	unassigned	unassigned	unassigned	1
NODE_1_length_40656_cov_0.892549_32 [JZ-2.bins.136.final.fna.faa]	JZ-2.bins.136.final	MER0725691	36.7	150	99	248	1	150	3.4e-19	97.8	Unknown	unassigned	unassigned	unassigned	unassigned	unassigned	1
NODE_18_length_20623_cov_0.875829_11 [JZ-2.bins.136.final.fna.faa]	JZ-2.bins.136.final	MER0477853	42.2	45	69	113	167	211	0.00049	46.6	Unknown	subfamily S9C unassigned peptidases (Eikenella corrodens)	S09.UPC	S09C	peptidase	unassigned	1
NODE_26_length_17705_cov_1.01764_12 [JZ-2.bins.136.final.fna.faa]	JZ-2.bins.136.final	MER0488367	40.4	146	191	333	21	166	1.6e-23	112.8	Unknown	subfamily S1B unassigned peptidases (Desulfotomaculum reducens)	S01.UPB	S01B	peptidase	unassigned	1
NODE_42_length_14834_cov_0.881417_1 [JZ-2.bins.136.final.fna.faa]	JZ-2.bins.136.final	MER0249017	44.9	136	15	147	265	399	5e-26	119.4	Unknown	family M38 non-peptidase homologues (Methanobacterium sp. SWAN-1)	M38.UNW	M38	peptidase	unassigned	1
NODE_55_length_11982_cov_0.904344_13 [JZ-2.bins.136.final.fna.faa]	JZ-2.bins.136.final	MER0184077	48.4	153	71	222	4	152	3.8e-35	150.6	Unknown	subfamily C14B unassigned peptidases (Caldisericum exile)	C14.UPB	C14B	peptidase	unassigned	1
NODE_105_length_7507_cov_0.692818_4 [JZ-2.bins.136.final.fna.faa]	JZ-2.bins.136.final	MER1198448	31.7	202	135	311	7	198	6e-22	108.2	Unknown	unassigned	unassigned	unassigned	unassigned	unassigned	1
NODE_131_length_5721_cov_0.671791_4 [JZ-2.bins.136.final.fna.faa]	JZ-2.bins.136.final	MER0836789	31.2	157	131	279	12	167	2.9e-11	71.6	Unknown	unassigned	unassigned	unassigned	unassigned	unassigned	1
NODE_142_length_5192_cov_0.992103_1 [JZ-2.bins.136.final.fna.faa]	JZ-2.bins.136.final	MER0130201	33	91	257	335	1	91	0.00017	49.7	Unknown	subfamily M28F unassigned peptidases (Planctopirus limnophila)	M28.UPF	M28F	peptidase	unassigned	1
NODE_264_length_54520_cov_159.8_13 [JZZ.bins.4.final.arc.2nd.fna.faa]	JZZ.bins.4.final.arc.2nd	MER0247172	47.6	292	115	403	1	289	1.3e-70	268.9	Unknown	subfamily S1C unassigned peptidases (Nitrosoarchaeum limnia)	S01.UPC	S01C	peptidase	unassigned	1
NODE_264_length_54520_cov_159.8_17 [JZZ.bins.4.final.arc.2nd.fna.faa]	JZZ.bins.4.final.arc.2nd	MER0247174	44.2	52	152	203	1	52	1.3e-05	53.1	Unknown	subfamily M50B non-peptidase homologues (Methanocaldococcus fervens)	M50.UNB	M50B	peptidase	unassigned	1
NODE_1373_length_15080_cov_150.81_1 [JZZ.bins.4.final.arc.2nd.fna.faa]	JZZ.bins.4.final.arc.2nd	MER0247175	51.9	52	36	87	14	65	1e-06	54.7	Unknown	subfamily M50B non-peptidase homologues (Methanocaldococcus sp. FS406-22)	M50.UNB	M50B	peptidase	unassigned	1
NODE_2684_length_7865_cov_163.38_3 [JZZ.bins.4.final.arc.2nd.fna.faa]	JZZ.bins.4.final.arc.2nd	MER0183060	46.7	398	459	854	1	383	2.1e-90	336.3	Unknown	family N10 unassigned peptide lyases (Pyrococcus furiosus)	N10.UPW	N10	peptidase	unassigned	1
NODE_491_length_35937_cov_147.499_27 [JZZ.bins.4.final.arc.2nd.fna.faa]	JZZ.bins.4.final.arc.2nd	MER0700821	67	91	37	127	2	92	1.3e-28	127.9	Unknown	unassigned	unassigned	unassigned	unassigned	unassigned	1
NODE_855_length_23634_cov_157.277_20 [JZZ.bins.4.final.arc.2nd.fna.faa]	JZZ.bins.4.final.arc.2nd	MER0114312	37.9	182	94	268	2	177	7e-30	133.3	Unknown	family S9 non-peptidase homologues (Sorangium cellulosum)	S09.UNW	S09X	peptidase	unassigned	1
NODE_855_length_23634_cov_157.277_21 [JZZ.bins.4.final.arc.2nd.fna.faa]	JZZ.bins.4.final.arc.2nd	MER0219656	38.4	185	125	302	8	186	3.7e-32	141	Unknown	family S9 non-peptidase homologues (Herbaspirillum seropedicae)	S09.UNW	S09X	peptidase	unassigned	1
QC4_scaffold_1835_curated_14 [QC4_Thaumarchaeota_related_43_77_curated.contigs.fna.faa]	QC4_Thaumarchaeota_related_43_77_curated.contigs	MER0247172	47.6	290	119	405	5	289	2.8e-68	261.2	Unknown	subfamily S1C unassigned peptidases (Nitrosoarchaeum limnia)	S01.UPC	S01C	peptidase	unassigned	1
QC4_scaffold_7247_curated_1 [QC4_Thaumarchaeota_related_43_77_curated.contigs.fna.faa]	QC4_Thaumarchaeota_related_43_77_curated.contigs	MER0694825	40.4	240	223	460	1	239	4.5e-42	175.6	Unknown	unassigned	unassigned	unassigned	unassigned	unassigned	1
QC4_scaffold_157_curated_44 [QC4_Thaumarchaeota_related_48_22_curated.contigs.fna.faa]	QC4_Thaumarchaeota_related_48_22_curated.contigs	MER0198445	64.5	262	79	340	1	260	3.7e-98	360.1	Unknown	family S9 unassigned peptidases (Thermoanaerobacter italicus)	S09.UPW	S09X	peptidase	unassigned	1
QC4_scaffold_262_curated_9 [QC4_Thaumarchaeota_related_48_22_curated.contigs.fna.faa]	QC4_Thaumarchaeota_related_48_22_curated.contigs	MER0247172	48.3	292	105	393	3	289	1.9e-69	265	Unknown	subfamily S1C unassigned peptidases (Nitrosoarchaeum limnia)	S01.UPC	S01C	peptidase	unassigned	1
QC4_scaffold_262_curated_51 [QC4_Thaumarchaeota_related_48_22_curated.contigs.fna.faa]	QC4_Thaumarchaeota_related_48_22_curated.contigs	MER0756788	57.6	177	1	174	138	313	2.1e-49	197.2	Unknown	unassigned	unassigned	unassigned	unassigned	unassigned	1
QC4_scaffold_262_curated_52 [QC4_Thaumarchaeota_related_48_22_curated.contigs.fna.faa]	QC4_Thaumarchaeota_related_48_22_curated.contigs	MER0755735	64.1	39	1	39	307	345	2.1e-08	58.9	Unknown	unassigned	unassigned	unassigned	unassigned	unassigned	1
QC4_scaffold_262_curated_54 [QC4_Thaumarchaeota_related_48_22_curated.contigs.fna.faa]	QC4_Thaumarchaeota_related_48_22_curated.contigs	MER0678375	34.2	342	236	562	1	316	1.1e-38	164.1	Unknown	family C25 unassigned peptidases ()	C25.UPW	C25	peptidase	unassigned	1
QC4_scaffold_447_curated_21 [QC4_Thaumarchaeota_related_48_22_curated.contigs.fna.faa]	QC4_Thaumarchaeota_related_48_22_curated.contigs	MER0073731	52	150	72	221	2	144	8.7e-43	175.6	Unknown	subfamily S9C unassigned peptidases (Nostoc punctiforme)	S09.UPC	S09C	peptidase	unassigned	1
QC4_scaffold_7085_curated_2 [QC4_Thaumarchaeota_related_48_22_curated.contigs.fna.faa]	QC4_Thaumarchaeota_related_48_22_curated.contigs	MER0156587	34.4	96	25	108	1	94	6.3e-08	58.9	Unknown	family I22 unassigned peptidase inhibitors (Halorubrum kocurii)	I22.UPW	I22	inhibitor	unassigned	1
QZM_A2_scaffold_708_curated_5 [QZM_A2_Thaumarchaeota_related_48_33_curated.contigs.fna.faa]	QZM_A2_Thaumarchaeota_related_48_33_curated.contigs	MER0073731	52	150	72	221	2	144	2.5e-42	174.1	Unknown	subfamily S9C unassigned peptidases (Nostoc punctiforme)	S09.UPC	S09C	peptidase	unassigned	1
QZM_A2_scaffold_789_curated_35 [QZM_A2_Thaumarchaeota_related_48_33_curated.contigs.fna.faa]	QZM_A2_Thaumarchaeota_related_48_33_curated.contigs	MER0247172	47.6	292	105	393	3	289	1.6e-68	261.9	Unknown	subfamily S1C unassigned peptidases (Nitrosoarchaeum limnia)	S01.UPC	S01C	peptidase	unassigned	1
QZM_A2_scaffold_2931_curated_5 [QZM_A2_Thaumarchaeota_related_48_33_curated.contigs.fna.faa]	QZM_A2_Thaumarchaeota_related_48_33_curated.contigs	MER0678375	34.2	342	235	561	1	316	8.5e-39	164.5	Unknown	family C25 unassigned peptidases ()	C25.UPW	C25	peptidase	unassigned	1
QZM_A3_scaffold_591_curated_32 [QZM_A3_Thaumarchaeota_related_48_16_curated.contigs.fna.faa]	QZM_A3_Thaumarchaeota_related_48_16_curated.contigs	MER0073731	52	150	72	221	2	144	2.5e-42	174.1	Unknown	subfamily S9C unassigned peptidases (Nostoc punctiforme)	S09.UPC	S09C	peptidase	unassigned	1
QZM_A3_scaffold_1109_curated_6 [QZM_A3_Thaumarchaeota_related_48_16_curated.contigs.fna.faa]	QZM_A3_Thaumarchaeota_related_48_16_curated.contigs	MER0247172	47.6	292	105	393	3	289	1.6e-68	261.9	Unknown	subfamily S1C unassigned peptidases (Nitrosoarchaeum limnia)	S01.UPC	S01C	peptidase	unassigned	1
B27_Guay9_scaffold_28942_14 [B27_G9.fna.faa]	B27_G9	MER0148787	33.9	295	91	379	8	284	4.9e-36	154.1	Extracellular	subfamily S8A unassigned peptidases (Methanocella sp. HZ254)	S08.UPA	S08A	peptidase	unassigned	1
B48_Guay17_scaffold_08189_5 [B48_G17.fna.faa]	B48_G17	MER1197908	30.7	163	107	262	301	451	6.3e-05	51.6	Extracellular	unassigned	unassigned	unassigned	unassigned	unassigned	1
NODE_13_length_45506_cov_16.224619_18 [DRTY-1.bins.18.final.fna.faa]	DRTY-1.bins.18.final	MER0379380	45.6	458	5	461	1	451	3.7e-115	417.2	Extracellular	family T3 unassigned peptidases (Vulcanisaeta moutnovskia)	T03.UPW	T03	peptidase	unassigned	1
NODE_17_length_34329_cov_16.400532_23 [DRTY-1.bins.18.final.fna.faa]	DRTY-1.bins.18.final	MER0075941	40.3	231	164	393	1	229	3.4e-45	184.5	Extracellular	subfamily M28F unassigned peptidases (Thermofilum pendens)	M28.UPF	M28F	peptidase	unassigned	1
NODE_2712_length_2999_cov_7.80713_2 [DRTY7.bins.37.final.fna.faa]	DRTY7.bins.37.final	MER0379380	45.6	458	5	461	1	451	3.7e-115	417.2	Extracellular	family T3 unassigned peptidases (Vulcanisaeta moutnovskia)	T03.UPW	T03	peptidase	unassigned	1
NODE_1820_length_4524_cov_8.10424_1 [DRTY7.bins.37.final.fna.faa]	DRTY7.bins.37.final	MER0075941	40.3	231	129	358	1	229	3.1e-45	184.5	Extracellular	subfamily M28F unassigned peptidases (Thermofilum pendens)	M28.UPF	M28F	peptidase	unassigned	1
GD2_1_scaffold_7316_curated_9 [GD2_1_Thaumarchaeota_related_47_42_curated.contigs.fna.faa]	GD2_1_Thaumarchaeota_related_47_42_curated.contigs	MER1276001	60.5	261	117	368	1	261	8e-83	309.3	Extracellular	unassigned	unassigned	unassigned	unassigned	unassigned	1
GD2_1_scaffold_14560_curated_6 [GD2_1_Thaumarchaeota_related_47_42_curated.contigs.fna.faa]	GD2_1_Thaumarchaeota_related_47_42_curated.contigs	MER0324809	59	39	2	40	241	279	6.3e-07	54.3	Extracellular	subfamily S8A unassigned peptidases (Actinoplanes sp.SE50/110)	S08.UPA	S08A	peptidase	unassigned	1
NODE_24_length_18054_cov_0.921515_5 [JZ-2.bins.136.final.fna.faa]	JZ-2.bins.136.final	MER0148194	51.8	278	99	371	1	264	5.9e-66	254.2	Extracellular	subfamily S8A unassigned peptidases (Methanocella sp. HZ254)	S08.UPA	S08A	peptidase	unassigned	1
NODE_150_length_4758_cov_0.705679_3 [JZ-2.bins.136.final.fna.faa]	JZ-2.bins.136.final	MER1099785	44.2	480	19	464	5	484	1.8e-116	421.4	Extracellular	unassigned	unassigned	unassigned	unassigned	unassigned	1
QC4_scaffold_1112_curated_9 [QC4_Thaumarchaeota_related_48_22_curated.contigs.fna.faa]	QC4_Thaumarchaeota_related_48_22_curated.contigs	MER0967895	36.4	321	104	415	7	303	3.6e-44	181.4	Extracellular	unassigned	unassigned	unassigned	unassigned	unassigned	1
QC4_scaffold_7085_curated_3 [QC4_Thaumarchaeota_related_48_22_curated.contigs.fna.faa]	QC4_Thaumarchaeota_related_48_22_curated.contigs	MER1276001	59.4	276	118	384	1	276	1.5e-87	325.1	Extracellular	unassigned	unassigned	unassigned	unassigned	unassigned	1
QZM_A2_scaffold_570_curated_5 [QZM_A2_Thaumarchaeota_related_48_33_curated.contigs.fna.faa]	QZM_A2_Thaumarchaeota_related_48_33_curated.contigs	MER0826143	50	60	130	189	1	57	4.9e-07	56.6	Extracellular	unassigned	unassigned	unassigned	unassigned	unassigned	1
QZM_A2_scaffold_849_curated_28 [QZM_A2_Thaumarchaeota_related_48_33_curated.contigs.fna.faa]	QZM_A2_Thaumarchaeota_related_48_33_curated.contigs	MER1276001	58.3	276	117	383	1	276	1.4e-85	318.5	Extracellular	unassigned	unassigned	unassigned	unassigned	unassigned	1
QZM_A3_scaffold_1304_curated_16 [QZM_A3_Thaumarchaeota_related_48_16_curated.contigs.fna.faa]	QZM_A3_Thaumarchaeota_related_48_16_curated.contigs	MER0826143	50	60	118	177	1	57	4.5e-07	56.6	Extracellular	unassigned	unassigned	unassigned	unassigned	unassigned	1
QZM_A3_scaffold_2184_curated_11 [QZM_A3_Thaumarchaeota_related_48_16_curated.contigs.fna.faa]	QZM_A3_Thaumarchaeota_related_48_16_curated.contigs	MER1276001	58.3	276	117	383	1	276	1.4e-85	318.5	Extracellular	unassigned	unassigned	unassigned	unassigned	unassigned	1
QZM_A3_scaffold_8313_curated_4 [QZM_A3_Thaumarchaeota_related_48_16_curated.contigs.fna.faa]	QZM_A3_Thaumarchaeota_related_48_16_curated.contigs	MER0977042	32.9	237	228	462	65	266	9.7e-20	100.1	Extracellular	unassigned	unassigned	unassigned	unassigned	unassigned	1
B27_Guay9_scaffold_89886_2 [B27_G9.fna.faa]	B27_G9	MER0326881	44.3	343	8	345	1	342	1.7e-66	255	CytoplasmicMembrane	FlhB protein ( Escherichia coli ) (Thermobacillus composti)	N06.A01	N06	peptidase	asparagine	1
GD2_1_scaffold_134_curated_43 [GD2_1_Thaumarchaeota_related_47_42_curated.contigs.fna.faa]	GD2_1_Thaumarchaeota_related_47_42_curated.contigs	MER0182849	55.3	114	216	329	1	105	4.7e-30	135.2	CytoplasmicMembrane	intein-containing DNA-dependent DNA polymerase precursor (Staphylothermus marinus)	N10.007	N10	peptidase	asparagine	1
QC4_scaffold_11627_curated_5 [QC4_Thaumarchaeota_related_48_22_curated.contigs.fna.faa]	QC4_Thaumarchaeota_related_48_22_curated.contigs	MER0182849	54.4	114	75	188	1	105	1.1e-29	133.7	CytoplasmicMembrane	intein-containing DNA-dependent DNA polymerase precursor (Staphylothermus marinus)	N10.007	N10	peptidase	asparagine	1
QZM_A2_scaffold_16141_curated_3 [QZM_A2_Thaumarchaeota_related_48_33_curated.contigs.fna.faa]	QZM_A2_Thaumarchaeota_related_48_33_curated.contigs	MER0182849	55.6	36	438	473	1	36	0.00043	48.1	CytoplasmicMembrane	intein-containing DNA-dependent DNA polymerase precursor (Staphylothermus marinus)	N10.007	N10	peptidase	asparagine	1
NODE_12_length_65556_cov_7.488_26 [DRTY-6.bins.80_rm_con_2nd.final.genome.fna.faa]	DRTY-6.bins.80_rm_con_2nd.final.genome	MER0078563	32.2	183	118	284	70	251	4.8e-14	80.5	CytoplasmicMembrane	intramembrane aspartyl peptidase ( Methanoculleus marisnigri JR1) (Methanocorpusculum labreanum)	A22.015	A22B	peptidase	aspartic	1
GD2_1_scaffold_100_curated_44 [GD2_1_Thaumarchaeota_related_47_42_curated.contigs.fna.faa]	GD2_1_Thaumarchaeota_related_47_42_curated.contigs	MER0078563	27	252	34	266	1	251	1.3e-13	79	CytoplasmicMembrane	intramembrane aspartyl peptidase ( Methanoculleus marisnigri JR1) (Methanocorpusculum labreanum)	A22.015	A22B	peptidase	aspartic	1
NODE_4_length_64989_cov_32.75_11 [JZ-1.bins.89.final_rm_con_2nd.fna.faa]	JZ-1.bins.89.final_rm_con_2nd	MER0196772	31.9	248	33	268	1	223	7.2e-20	99.8	CytoplasmicMembrane	intramembrane aspartyl peptidase ( Methanoculleus marisnigri JR1) (Archaeoglobus profundus)	A22.015	A22B	peptidase	aspartic	1
NODE_46_length_130200_cov_154.682_101 [JZZ.bins.4.final.arc.2nd.fna.faa]	JZZ.bins.4.final.arc.2nd	MER0426303	34.7	213	87	285	39	251	1.7e-19	98.6	CytoplasmicMembrane	intramembrane aspartyl peptidase ( Methanoculleus marisnigri JR1) (Methanocella sp. HZ254)	A22.015	A22B	peptidase	aspartic	1
QC4_scaffold_5251_curated_10 [QC4_Thaumarchaeota_related_48_22_curated.contigs.fna.faa]	QC4_Thaumarchaeota_related_48_22_curated.contigs	MER0078563	27.4	252	34	266	1	251	4.5e-14	80.5	CytoplasmicMembrane	intramembrane aspartyl peptidase ( Methanoculleus marisnigri JR1) (Methanocorpusculum labreanum)	A22.015	A22B	peptidase	aspartic	1
QZM_A2_scaffold_631_curated_17 [QZM_A2_Thaumarchaeota_related_48_33_curated.contigs.fna.faa]	QZM_A2_Thaumarchaeota_related_48_33_curated.contigs	MER0078563	27	252	34	266	1	251	4.5e-14	80.5	CytoplasmicMembrane	intramembrane aspartyl peptidase ( Methanoculleus marisnigri JR1) (Methanocorpusculum labreanum)	A22.015	A22B	peptidase	aspartic	1
B27_Guay9_scaffold_92995_1 [B27_G9.fna.faa]	B27_G9	MER0190877	33.9	257	21	267	1	251	1.1e-34	149.1	CytoplasmicMembrane	PF1597 g.p. ( Pyrococcus furiosus ) (Micrarchaeum acidiphilum)	M48.A10	M48B	peptidase	metallo	1
B27_Guay9_scaffold_103033_1 [B27_G9.fna.faa]	B27_G9	MER0260739	37.3	75	99	173	1	75	1.3e-06	55.1	CytoplasmicMembrane	PF0167 g.p. ( Pyrococcus furiosus ) (Caldisphaera lagunensis)	M50.010	M50B	peptidase	metallo	1
B48_Guay17_scaffold_04585_3 [B48_G17.fna.faa]	B48_G17	MER0248197	34.1	276	85	360	4	252	7.1e-39	163.3	CytoplasmicMembrane	PF0392 g.p. ( Pyrococcus furiosus ) (Methanobacterium sp. SWAN-1)	M50.A04	M50B	peptidase	metallo	1
NODE_3_length_109381_cov_18.570116_7 [DRTY-1.bins.18.final.fna.faa]	DRTY-1.bins.18.final	MER0080968	37.1	229	129	350	1	229	2.1e-35	151.8	CytoplasmicMembrane	PF0392 g.p. ( Pyrococcus furiosus ) (Cenarchaeum symbiosum)	M50.A04	M50B	peptidase	metallo	1
NODE_1_length_266602_cov_8.95875_247 [DRTY-6.bins.80_rm_con_2nd.final.genome.fna.faa]	DRTY-6.bins.80_rm_con_2nd.final.genome	MER0231441	38.5	213	71	255	1	208	1.7e-26	121.7	CytoplasmicMembrane	PF0457 g.p. ( Pyrococcus furiosus ) (Methanocella arvoryzae)	M50.A07	M50B	peptidase	metallo	1
NODE_6_length_116012_cov_8.39736_13 [DRTY-6.bins.80_rm_con_2nd.final.genome.fna.faa]	DRTY-6.bins.80_rm_con_2nd.final.genome	MER0117800	29.3	205	164	335	4	207	1.1e-14	83.2	CytoplasmicMembrane	HtpX-2 peptidase (Ignavibacterium album)	M48.004	M48B	peptidase	metallo	1
NODE_14_length_52095_cov_6.78389_32 [DRTY-6.bins.80_rm_con_2nd.final.genome.fna.faa]	DRTY-6.bins.80_rm_con_2nd.final.genome	MER0260773	31.6	399	10	392	7	397	6.8e-51	203.4	CytoplasmicMembrane	PF0167 g.p. ( Pyrococcus furiosus ) (Nitrososphaera gargensis)	M50.010	M50B	peptidase	metallo	1
NODE_18_length_39570_cov_7.72056_5 [DRTY-6.bins.80_rm_con_2nd.final.genome.fna.faa]	DRTY-6.bins.80_rm_con_2nd.final.genome	MER0089893	60.2	93	156	248	1	90	1.6e-25	118.6	CytoplasmicMembrane	microcystinase MlrA (Pyrobaculum calidifontis)	M79.004	M79	peptidase	metallo	1
DRTY7_scaffold_987_curated_6 [DRTY7_Thaumarchaeota_related_35_44_curated.contigs.fna.faa]	DRTY7_Thaumarchaeota_related_35_44_curated.contigs	MER0080968	37.1	229	129	350	1	229	2.1e-35	151.8	CytoplasmicMembrane	PF0392 g.p. ( Pyrococcus furiosus ) (Cenarchaeum symbiosum)	M50.A04	M50B	peptidase	metallo	1
GD2_1_scaffold_128_curated_24 [GD2_1_Thaumarchaeota_related_47_42_curated.contigs.fna.faa]	GD2_1_Thaumarchaeota_related_47_42_curated.contigs	MER0281159	31.7	202	167	335	7	208	1.2e-14	83.2	CytoplasmicMembrane	HtpX-2 peptidase (Pelagibacterium halotolerans)	M48.004	M48B	peptidase	metallo	1
GD2_1_scaffold_128_curated_32 [GD2_1_Thaumarchaeota_related_47_42_curated.contigs.fna.faa]	GD2_1_Thaumarchaeota_related_47_42_curated.contigs	MER0053799	54.5	132	129	260	1	131	1.8e-39	164.9	CytoplasmicMembrane	microcystinase MlrA (Methanothermobacter thermautotrophicus)	M79.004	M79	peptidase	metallo	1
GD2_1_scaffold_370_curated_31 [GD2_1_Thaumarchaeota_related_47_42_curated.contigs.fna.faa]	GD2_1_Thaumarchaeota_related_47_42_curated.contigs	MER0260773	32.4	411	10	399	7	397	8.9e-51	203	CytoplasmicMembrane	PF0167 g.p. ( Pyrococcus furiosus ) (Nitrososphaera gargensis)	M50.010	M50B	peptidase	metallo	1
GD2_1_scaffold_1070_curated_18 [GD2_1_Thaumarchaeota_related_47_42_curated.contigs.fna.faa]	GD2_1_Thaumarchaeota_related_47_42_curated.contigs	MER0231441	37.3	217	71	258	1	211	2.2e-26	121.3	CytoplasmicMembrane	PF0457 g.p. ( Pyrococcus furiosus ) (Methanocella arvoryzae)	M50.A07	M50B	peptidase	metallo	1
NODE_4_length_64989_cov_32.75_55 [JZ-1.bins.89.final_rm_con_2nd.fna.faa]	JZ-1.bins.89.final_rm_con_2nd	MER0042360	27.7	191	161	334	21	207	7.6e-07	57.4	CytoplasmicMembrane	HtpX-2 peptidase (Methanococcus maripaludis)	M48.004	M48B	peptidase	metallo	1
NODE_42_length_7511_cov_82.3736_6 [JZ-1.bins.89.final_rm_con_2nd.fna.faa]	JZ-1.bins.89.final_rm_con_2nd	MER0115470	29.1	189	160	335	20	207	4.9e-06	54.7	CytoplasmicMembrane	HtpX-2 peptidase (Microcystis aeruginosa)	M48.004	M48B	peptidase	metallo	1
NODE_64_length_4945_cov_25.0469_2 [JZ-1.bins.89.final_rm_con_2nd.fna.faa]	JZ-1.bins.89.final_rm_con_2nd	MER0063270	40.6	187	75	253	2	178	6.5e-26	119.8	CytoplasmicMembrane	PF0457 g.p. ( Pyrococcus furiosus ) (Methanospirillum hungatei)	M50.A07	M50B	peptidase	metallo	1
NODE_22_length_18876_cov_0.806839_11 [JZ-2.bins.136.final.fna.faa]	JZ-2.bins.136.final	MER0190877	36	242	103	336	17	251	1.2e-32	142.5	CytoplasmicMembrane	PF1597 g.p. ( Pyrococcus furiosus ) (Micrarchaeum acidiphilum)	M48.A10	M48B	peptidase	metallo	1
NODE_91_length_8183_cov_0.889772_6 [JZ-2.bins.136.final.fna.faa]	JZ-2.bins.136.final	MER0053799	54.4	136	94	229	1	135	2.7e-39	164.1	CytoplasmicMembrane	microcystinase MlrA (Methanothermobacter thermautotrophicus)	M79.004	M79	peptidase	metallo	1
NODE_110_length_7148_cov_0.716849_5 [JZ-2.bins.136.final.fna.faa]	JZ-2.bins.136.final	MER0298713	29.8	245	101	310	22	265	9.7e-19	96.7	CytoplasmicMembrane	HtpX-2 peptidase (Haloarcula amylolytica)	M48.004	M48B	peptidase	metallo	1
NODE_131_length_5721_cov_0.671791_2 [JZ-2.bins.136.final.fna.faa]	JZ-2.bins.136.final	MER0019120	40.6	239	193	423	26	261	9.6e-40	166.4	CytoplasmicMembrane	PF0392 g.p. ( Pyrococcus furiosus ) (Pyrococcus furiosus)	M50.A04	M50B	peptidase	metallo	1
NODE_264_length_54520_cov_159.8_12 [JZZ.bins.4.final.arc.2nd.fna.faa]	JZZ.bins.4.final.arc.2nd	MER0298399	30.1	209	158	333	1	209	1e-15	86.7	CytoplasmicMembrane	HtpX-2 peptidase (Natronococcus amylolyticus)	M48.004	M48B	peptidase	metallo	1
NODE_1005_length_20507_cov_154.134_17 [JZZ.bins.4.final.arc.2nd.fna.faa]	JZZ.bins.4.final.arc.2nd	MER0115470	29.1	189	160	335	20	207	4.9e-06	54.7	CytoplasmicMembrane	HtpX-2 peptidase (Microcystis aeruginosa)	M48.004	M48B	peptidase	metallo	1
NODE_491_length_35937_cov_147.499_10 [JZZ.bins.4.final.arc.2nd.fna.faa]	JZZ.bins.4.final.arc.2nd	MER0063270	41.2	187	75	253	2	178	3.2e-25	117.5	CytoplasmicMembrane	PF0457 g.p. ( Pyrococcus furiosus ) (Methanospirillum hungatei)	M50.A07	M50B	peptidase	metallo	1
QC4_scaffold_501_curated_5 [QC4_Thaumarchaeota_related_43_77_curated.contigs.fna.faa]	QC4_Thaumarchaeota_related_43_77_curated.contigs	MER0063270	41.7	187	75	253	2	178	1.5e-27	125.2	CytoplasmicMembrane	PF0457 g.p. ( Pyrococcus furiosus ) (Methanospirillum hungatei)	M50.A07	M50B	peptidase	metallo	1
QC4_scaffold_1835_curated_15 [QC4_Thaumarchaeota_related_43_77_curated.contigs.fna.faa]	QC4_Thaumarchaeota_related_43_77_curated.contigs	MER0281159	30.9	204	164	332	5	208	2.2e-15	85.5	CytoplasmicMembrane	HtpX-2 peptidase (Pelagibacterium halotolerans)	M48.004	M48B	peptidase	metallo	1
QC4_scaffold_641_curated_16 [QC4_Thaumarchaeota_related_48_22_curated.contigs.fna.faa]	QC4_Thaumarchaeota_related_48_22_curated.contigs	MER0260773	31.6	399	10	392	7	397	1.6e-52	208.8	CytoplasmicMembrane	PF0167 g.p. ( Pyrococcus furiosus ) (Nitrososphaera gargensis)	M50.010	M50B	peptidase	metallo	1
QC4_scaffold_1672_curated_3 [QC4_Thaumarchaeota_related_48_22_curated.contigs.fna.faa]	QC4_Thaumarchaeota_related_48_22_curated.contigs	MER0053799	53.8	132	129	260	1	131	9.1e-39	162.5	CytoplasmicMembrane	microcystinase MlrA (Methanothermobacter thermautotrophicus)	M79.004	M79	peptidase	metallo	1
QC4_scaffold_4664_curated_1 [QC4_Thaumarchaeota_related_48_22_curated.contigs.fna.faa]	QC4_Thaumarchaeota_related_48_22_curated.contigs	MER0197486	41.7	72	78	149	2	73	6e-08	59.3	CytoplasmicMembrane	PF0457 g.p. ( Pyrococcus furiosus ) (Methanobrevibacter ruminantium)	M50.A07	M50B	peptidase	metallo	1
QZM_A2_scaffold_1134_curated_9 [QZM_A2_Thaumarchaeota_related_48_33_curated.contigs.fna.faa]	QZM_A2_Thaumarchaeota_related_48_33_curated.contigs	MER0231441	39.6	217	71	258	1	211	9e-28	125.9	CytoplasmicMembrane	PF0457 g.p. ( Pyrococcus furiosus ) (Methanocella arvoryzae)	M50.A07	M50B	peptidase	metallo	1
QZM_A2_scaffold_3265_curated_14 [QZM_A2_Thaumarchaeota_related_48_33_curated.contigs.fna.faa]	QZM_A2_Thaumarchaeota_related_48_33_curated.contigs	MER0125960	34.8	89	102	190	15	98	7.1e-06	52.8	CytoplasmicMembrane	At3g26085 ( Arabidopsis thaliana ) (Chlorobium phaeobacteroides)	M79.A04	M79	peptidase	metallo	1
QZM_A2_scaffold_4188_curated_9 [QZM_A2_Thaumarchaeota_related_48_33_curated.contigs.fna.faa]	QZM_A2_Thaumarchaeota_related_48_33_curated.contigs	MER0053799	55.3	132	129	260	1	131	1.1e-39	165.6	CytoplasmicMembrane	microcystinase MlrA (Methanothermobacter thermautotrophicus)	M79.004	M79	peptidase	metallo	1
QZM_A2_scaffold_19514_curated_1 [QZM_A2_Thaumarchaeota_related_48_33_curated.contigs.fna.faa]	QZM_A2_Thaumarchaeota_related_48_33_curated.contigs	MER0281159	31.7	202	167	335	7	208	1.2e-14	83.2	CytoplasmicMembrane	HtpX-2 peptidase (Pelagibacterium halotolerans)	M48.004	M48B	peptidase	metallo	1
QZM_A3_scaffold_479_curated_16 [QZM_A3_Thaumarchaeota_related_48_16_curated.contigs.fna.faa]	QZM_A3_Thaumarchaeota_related_48_16_curated.contigs	MER0260773	30.8	399	10	392	7	397	2e-50	201.8	CytoplasmicMembrane	PF0167 g.p. ( Pyrococcus furiosus ) (Nitrososphaera gargensis)	M50.010	M50B	peptidase	metallo	1
QZM_A3_scaffold_1291_curated_13 [QZM_A3_Thaumarchaeota_related_48_16_curated.contigs.fna.faa]	QZM_A3_Thaumarchaeota_related_48_16_curated.contigs	MER0231441	39.6	217	71	258	1	211	9e-28	125.9	CytoplasmicMembrane	PF0457 g.p. ( Pyrococcus furiosus ) (Methanocella arvoryzae)	M50.A07	M50B	peptidase	metallo	1
QZM_A3_scaffold_6132_curated_4 [QZM_A3_Thaumarchaeota_related_48_16_curated.contigs.fna.faa]	QZM_A3_Thaumarchaeota_related_48_16_curated.contigs	MER0281159	31.7	202	167	335	7	208	1.2e-14	83.2	CytoplasmicMembrane	HtpX-2 peptidase (Pelagibacterium halotolerans)	M48.004	M48B	peptidase	metallo	1
QZM_A3_scaffold_7110_curated_3 [QZM_A3_Thaumarchaeota_related_48_16_curated.contigs.fna.faa]	QZM_A3_Thaumarchaeota_related_48_16_curated.contigs	MER0053799	55.3	132	129	260	1	131	1.1e-39	165.6	CytoplasmicMembrane	microcystinase MlrA (Methanothermobacter thermautotrophicus)	M79.004	M79	peptidase	metallo	1
B27_Guay9_scaffold_12956_7 [B27_G9.fna.faa]	B27_G9	MER0082218	32.2	214	6	186	13	226	1.9e-17	91.3	CytoplasmicMembrane	RhoII peptidase ( Haloferax volcanii ) and similar (Staphylothermus marinus)	S54.027	S54	peptidase	serine	1
B27_Guay9_scaffold_24353_1 [B27_G9.fna.faa]	B27_G9	MER0130427	36.4	88	64	149	18	104	6e-10	66.2	CytoplasmicMembrane	signal peptidase SipW ( Bacillus -type) (Xylanimonas cellulosilytica)	S26.011	S26B	peptidase	serine	1
B27_Guay9_scaffold_107552_2 [B27_G9.fna.faa]	B27_G9	MER0130096	48.6	220	10	219	1	220	1.6e-52	208	CytoplasmicMembrane	RhoII peptidase ( Haloferax volcanii ) and similar (Sphaerobacter thermophilus)	S54.027	S54	peptidase	serine	1
B48_Guay17_scaffold_04585_8 [B48_G17.fna.faa]	B48_G17	MER0099442	39.1	110	38	144	4	110	4.4e-14	80.1	CytoplasmicMembrane	signalase (animal) 21 kDa component (Schistosoma japonicum)	S26.010	S26B	peptidase	serine	1
B48_Guay17_scaffold_07175_2 [B48_G17.fna.faa]	B48_G17	MER0130594	35.9	192	42	230	4	185	2.7e-21	104.4	CytoplasmicMembrane	At5g25752 rhomboid peptidase (Rhodothermus marinus)	S54.025	S54	peptidase	serine	1
NODE_5_length_68419_cov_14.124876_40 [DRTY-1.bins.18.final.fna.faa]	DRTY-1.bins.18.final	MER0099914	47.6	347	28	365	1	342	5.3e-79	296.6	CytoplasmicMembrane	esterase EstB (Caldivirga maquilingensis)	S12.950	S12	peptidase	serine	1
NODE_15_length_40022_cov_14.954305_16 [DRTY-1.bins.18.final.fna.faa]	DRTY-1.bins.18.final	MER0147187	48.9	225	1	216	1	224	3e-48	193.7	CytoplasmicMembrane	RhoII peptidase ( Haloferax volcanii ) and similar (Dictyoglomus turgidum)	S54.027	S54	peptidase	serine	1
NODE_60_length_3797_cov_0.613896_4 [DRTY-6.bins.200_rm_con_2nd.final.genome.fna.faa]	DRTY-6.bins.200_rm_con_2nd.final.genome	MER0147187	48.9	225	1	216	1	224	3e-48	193.7	CytoplasmicMembrane	RhoII peptidase ( Haloferax volcanii ) and similar (Dictyoglomus turgidum)	S54.027	S54	peptidase	serine	1
NODE_90_length_3258_cov_0.642287_1 [DRTY-6.bins.200_rm_con_2nd.final.genome.fna.faa]	DRTY-6.bins.200_rm_con_2nd.final.genome	MER0092956	50.6	85	2	86	70	153	1.1e-14	82.8	CytoplasmicMembrane	archaean signal peptide peptidase 1 (Pyrobaculum arsenaticum)	S49.005	S49C	peptidase	serine	1
NODE_4_length_137945_cov_6.71494_35 [DRTY-6.bins.80_rm_con_2nd.final.genome.fna.faa]	DRTY-6.bins.80_rm_con_2nd.final.genome	MER0107746	63	208	31	238	1	208	7.8e-67	256.5	CytoplasmicMembrane	RhoII peptidase ( Haloferax volcanii ) and similar (Korarchaeum cryptofilum)	S54.027	S54	peptidase	serine	1
NODE_8_length_93021_cov_5.4736_22 [DRTY-6.bins.80_rm_con_2nd.final.genome.fna.faa]	DRTY-6.bins.80_rm_con_2nd.final.genome	MER0099914	50.7	345	14	358	4	342	1.5e-97	358.2	CytoplasmicMembrane	esterase EstB (Caldivirga maquilingensis)	S12.950	S12	peptidase	serine	1
NODE_13_length_53570_cov_7.80203_23 [DRTY-6.bins.80_rm_con_2nd.final.genome.fna.faa]	DRTY-6.bins.80_rm_con_2nd.final.genome	MER0182511	47.7	216	1	206	1	214	8.9e-45	182.2	CytoplasmicMembrane	RhoII peptidase ( Haloferax volcanii ) and similar (Caldilinea aerophila)	S54.027	S54	peptidase	serine	1
NODE_1124_length_7715_cov_8.81352_4 [DRTY7.bins.37.final.fna.faa]	DRTY7.bins.37.final	MER0147187	48.9	225	1	216	1	224	3e-48	193.7	CytoplasmicMembrane	RhoII peptidase ( Haloferax volcanii ) and similar (Dictyoglomus turgidum)	S54.027	S54	peptidase	serine	1
DRTY7_scaffold_1124_curated_4 [DRTY7_Thaumarchaeota_related_35_44_curated.contigs.fna.faa]	DRTY7_Thaumarchaeota_related_35_44_curated.contigs	MER0147187	48.9	225	1	216	1	224	3e-48	193.7	CytoplasmicMembrane	RhoII peptidase ( Haloferax volcanii ) and similar (Dictyoglomus turgidum)	S54.027	S54	peptidase	serine	1
GD2_1_scaffold_33_curated_62 [GD2_1_Thaumarchaeota_related_47_42_curated.contigs.fna.faa]	GD2_1_Thaumarchaeota_related_47_42_curated.contigs	MER0107746	60.6	208	31	238	1	208	1.5e-65	252.3	CytoplasmicMembrane	RhoII peptidase ( Haloferax volcanii ) and similar (Korarchaeum cryptofilum)	S54.027	S54	peptidase	serine	1
GD2_1_scaffold_825_curated_20 [GD2_1_Thaumarchaeota_related_47_42_curated.contigs.fna.faa]	GD2_1_Thaumarchaeota_related_47_42_curated.contigs	MER0099914	53.6	345	14	358	4	342	2.7e-99	364	CytoplasmicMembrane	esterase EstB (Caldivirga maquilingensis)	S12.950	S12	peptidase	serine	1
GD2_1_scaffold_1845_curated_17 [GD2_1_Thaumarchaeota_related_47_42_curated.contigs.fna.faa]	GD2_1_Thaumarchaeota_related_47_42_curated.contigs	MER0182511	46	213	1	203	1	211	1.3e-43	178.3	CytoplasmicMembrane	RhoII peptidase ( Haloferax volcanii ) and similar (Caldilinea aerophila)	S54.027	S54	peptidase	serine	1
NODE_3_length_79316_cov_31.3159_79 [JZ-1.bins.89.final_rm_con_2nd.fna.faa]	JZ-1.bins.89.final_rm_con_2nd	MER0182511	46.7	210	1	200	1	208	5.3e-42	172.9	CytoplasmicMembrane	RhoII peptidase ( Haloferax volcanii ) and similar (Caldilinea aerophila)	S54.027	S54	peptidase	serine	1
NODE_10_length_53689_cov_30.1441_45 [JZ-1.bins.89.final_rm_con_2nd.fna.faa]	JZ-1.bins.89.final_rm_con_2nd	MER0107746	65.4	208	32	238	1	208	8.9e-71	269.6	CytoplasmicMembrane	RhoII peptidase ( Haloferax volcanii ) and similar (Korarchaeum cryptofilum)	S54.027	S54	peptidase	serine	1
NODE_47_length_6949_cov_28.1353_3 [JZ-1.bins.89.final_rm_con_2nd.fna.faa]	JZ-1.bins.89.final_rm_con_2nd	MER0107746	65.4	208	23	229	1	208	1.5e-70	268.9	CytoplasmicMembrane	RhoII peptidase ( Haloferax volcanii ) and similar (Korarchaeum cryptofilum)	S54.027	S54	peptidase	serine	1
NODE_9_length_25792_cov_0.789363_13 [JZ-2.bins.136.final.fna.faa]	JZ-2.bins.136.final	MER0081946	36	203	2	189	8	204	5.6e-20	99.8	CytoplasmicMembrane	RhoII peptidase ( Haloferax volcanii ) and similar (Rhodobacter sphaeroides)	S54.027	S54	peptidase	serine	1
NODE_816_length_24458_cov_145.112_1 [JZZ.bins.4.final.arc.2nd.fna.faa]	JZZ.bins.4.final.arc.2nd	MER0107746	64.9	208	32	238	1	208	8.9e-71	269.2	CytoplasmicMembrane	RhoII peptidase ( Haloferax volcanii ) and similar (Korarchaeum cryptofilum)	S54.027	S54	peptidase	serine	1
NODE_108_length_89024_cov_152.8_81 [JZZ.bins.4.final.arc.2nd.fna.faa]	JZZ.bins.4.final.arc.2nd	MER0182511	47.6	210	1	200	1	208	4.7e-46	186.4	CytoplasmicMembrane	RhoII peptidase ( Haloferax volcanii ) and similar (Caldilinea aerophila)	S54.027	S54	peptidase	serine	1
QC4_scaffold_229_curated_69 [QC4_Thaumarchaeota_related_43_77_curated.contigs.fna.faa]	QC4_Thaumarchaeota_related_43_77_curated.contigs	MER0182511	46.5	213	1	203	1	211	4.8e-43	176.4	CytoplasmicMembrane	RhoII peptidase ( Haloferax volcanii ) and similar (Caldilinea aerophila)	S54.027	S54	peptidase	serine	1
QC4_scaffold_1124_curated_3 [QC4_Thaumarchaeota_related_43_77_curated.contigs.fna.faa]	QC4_Thaumarchaeota_related_43_77_curated.contigs	MER0107746	63.9	208	32	238	1	208	4.4e-70	267.3	CytoplasmicMembrane	RhoII peptidase ( Haloferax volcanii ) and similar (Korarchaeum cryptofilum)	S54.027	S54	peptidase	serine	1
QC4_scaffold_2861_curated_10 [QC4_Thaumarchaeota_related_48_22_curated.contigs.fna.faa]	QC4_Thaumarchaeota_related_48_22_curated.contigs	MER0107746	62	208	31	238	1	208	5.1e-66	253.8	CytoplasmicMembrane	RhoII peptidase ( Haloferax volcanii ) and similar (Korarchaeum cryptofilum)	S54.027	S54	peptidase	serine	1
QC4_scaffold_12521_curated_1 [QC4_Thaumarchaeota_related_48_22_curated.contigs.fna.faa]	QC4_Thaumarchaeota_related_48_22_curated.contigs	MER0099914	53	345	14	358	4	342	7.8e-99	362.5	CytoplasmicMembrane	esterase EstB (Caldivirga maquilingensis)	S12.950	S12	peptidase	serine	1
QZM_A2_scaffold_262_curated_26 [QZM_A2_Thaumarchaeota_related_48_33_curated.contigs.fna.faa]	QZM_A2_Thaumarchaeota_related_48_33_curated.contigs	MER0099914	53.6	345	14	358	4	342	1.2e-99	365.2	CytoplasmicMembrane	esterase EstB (Caldivirga maquilingensis)	S12.950	S12	peptidase	serine	1
QZM_A2_scaffold_1163_curated_3 [QZM_A2_Thaumarchaeota_related_48_33_curated.contigs.fna.faa]	QZM_A2_Thaumarchaeota_related_48_33_curated.contigs	MER0107746	60.6	208	31	238	1	208	3.3e-65	251.1	CytoplasmicMembrane	RhoII peptidase ( Haloferax volcanii ) and similar (Korarchaeum cryptofilum)	S54.027	S54	peptidase	serine	1
QZM_A2_scaffold_2801_curated_2 [QZM_A2_Thaumarchaeota_related_48_33_curated.contigs.fna.faa]	QZM_A2_Thaumarchaeota_related_48_33_curated.contigs	MER0182511	47.4	213	1	203	1	211	5.8e-44	179.5	CytoplasmicMembrane	RhoII peptidase ( Haloferax volcanii ) and similar (Caldilinea aerophila)	S54.027	S54	peptidase	serine	1
QZM_A2_scaffold_9572_curated_7 [QZM_A2_Thaumarchaeota_related_48_33_curated.contigs.fna.faa]	QZM_A2_Thaumarchaeota_related_48_33_curated.contigs	MER0130428	40.6	64	44	107	3	66	0.00044	47.4	CytoplasmicMembrane	signal peptidase SipW ( Bacillus -type) (Xylanimonas cellulosilytica)	S26.011	S26B	peptidase	serine	1
QZM_A3_scaffold_611_curated_3 [QZM_A3_Thaumarchaeota_related_48_16_curated.contigs.fna.faa]	QZM_A3_Thaumarchaeota_related_48_16_curated.contigs	MER0182511	47.4	213	1	203	1	211	5.8e-44	179.5	CytoplasmicMembrane	RhoII peptidase ( Haloferax volcanii ) and similar (Caldilinea aerophila)	S54.027	S54	peptidase	serine	1
QZM_A3_scaffold_688_curated_24 [QZM_A3_Thaumarchaeota_related_48_16_curated.contigs.fna.faa]	QZM_A3_Thaumarchaeota_related_48_16_curated.contigs	MER0099914	53.6	345	14	358	4	342	1.2e-99	365.2	CytoplasmicMembrane	esterase EstB (Caldivirga maquilingensis)	S12.950	S12	peptidase	serine	1
QZM_A3_scaffold_6511_curated_7 [QZM_A3_Thaumarchaeota_related_48_16_curated.contigs.fna.faa]	QZM_A3_Thaumarchaeota_related_48_16_curated.contigs	MER0107746	60.6	208	31	238	1	208	3.1e-65	251.1	CytoplasmicMembrane	RhoII peptidase ( Haloferax volcanii ) and similar (Korarchaeum cryptofilum)	S54.027	S54	peptidase	serine	1
QZM_A3_scaffold_10835_curated_7 [QZM_A3_Thaumarchaeota_related_48_16_curated.contigs.fna.faa]	QZM_A3_Thaumarchaeota_related_48_16_curated.contigs	MER0130428	40.6	64	44	107	3	66	0.00059	47.4	CytoplasmicMembrane	signal peptidase SipW ( Bacillus -type) (Xylanimonas cellulosilytica)	S26.011	S26B	peptidase	serine	1
B27_Guay9_scaffold_09128_1 [B27_G9.fna.faa]	B27_G9	MER1137496	35	100	38	127	1	85	1.2e-05	51.6	CytoplasmicMembrane	unassigned	unassigned	unassigned	unassigned	unassigned	1
B27_Guay9_scaffold_104092_1 [B27_G9.fna.faa]	B27_G9	MER1255598	35.6	132	120	248	21	148	5.6e-10	68.6	CytoplasmicMembrane	unassigned	unassigned	unassigned	unassigned	unassigned	1
B48_Guay17_scaffold_03654_2 [B48_G17.fna.faa]	B48_G17	MER0130539	37.3	142	111	234	1	142	4.6e-11	71.2	CytoplasmicMembrane	subfamily S49B unassigned peptidases (Rhodothermus marinus)	S49.UPB	S49B	peptidase	unassigned	1
B48_Guay17_scaffold_03654_4 [B48_G17.fna.faa]	B48_G17	MER0805286	74.4	176	26	201	1	176	3.5e-66	253.8	CytoplasmicMembrane	unassigned	unassigned	unassigned	unassigned	unassigned	1
B48_Guay17_scaffold_04940_4 [B48_G17.fna.faa]	B48_G17	MER0702948	28.7	178	270	436	1	151	8.9e-09	65.1	CytoplasmicMembrane	unassigned	unassigned	unassigned	unassigned	unassigned	1
B48_Guay17_scaffold_29115_4 [B48_G17.fna.faa]	B48_G17	MER0935189	40.8	152	66	213	9	159	3.5e-17	90.5	CytoplasmicMembrane	unassigned	unassigned	unassigned	unassigned	unassigned	1
NODE_1_length_117455_cov_18.338555_34 [DRTY-1.bins.18.final.fna.faa]	DRTY-1.bins.18.final	MER0477500	34.6	136	105	233	2	137	2.2e-10	69.3	CytoplasmicMembrane	family S9 unassigned peptidases (Cyclobacterium marinum)	S09.UPW	S09X	peptidase	unassigned	1
NODE_2_length_117266_cov_15.959305_10 [DRTY-1.bins.18.final.fna.faa]	DRTY-1.bins.18.final	MER0615177	55.8	43	20	62	189	231	0.00013	49.3	CytoplasmicMembrane	family T2 unassigned peptidases (Plutella xylostella)	T02.UPW	T02	peptidase	unassigned	1
NODE_2_length_117266_cov_15.959305_18 [DRTY-1.bins.18.final.fna.faa]	DRTY-1.bins.18.final	MER0615177	46.2	52	21	67	180	231	0.00085	46.6	CytoplasmicMembrane	family T2 unassigned peptidases (Plutella xylostella)	T02.UPW	T02	peptidase	unassigned	1
NODE_2_length_117266_cov_15.959305_104 [DRTY-1.bins.18.final.fna.faa]	DRTY-1.bins.18.final	MER0885422	49.1	269	22	289	1	266	5.3e-61	236.5	CytoplasmicMembrane	unassigned	unassigned	unassigned	unassigned	unassigned	1
NODE_5_length_68419_cov_14.124876_2 [DRTY-1.bins.18.final.fna.faa]	DRTY-1.bins.18.final	MER0044154	36.5	159	274	425	9	163	6.9e-12	73.9	CytoplasmicMembrane	family M50 non-peptidase homologues (Methanosarcina mazei)	M50.UNW	M50	peptidase	unassigned	1
NODE_7_length_62869_cov_17.261352_22 [DRTY-1.bins.18.final.fna.faa]	DRTY-1.bins.18.final	MER1250652	31.9	135	251	382	11	139	3.4e-10	70.1	CytoplasmicMembrane	unassigned	unassigned	unassigned	unassigned	unassigned	1
NODE_7_length_62869_cov_17.261352_44 [DRTY-1.bins.18.final.fna.faa]	DRTY-1.bins.18.final	MER0500653	32.9	210	16	225	1	202	7.2e-11	69.7	CytoplasmicMembrane	subfamily A24B unassigned peptidases (Caldiarchaeum subterraneum)	A24.UPB	A24B	peptidase	unassigned	1
NODE_11_length_47806_cov_16.574676_11 [DRTY-1.bins.18.final.fna.faa]	DRTY-1.bins.18.final	MER0802497	62	187	68	254	9	195	2e-61	238	CytoplasmicMembrane	unassigned	unassigned	unassigned	unassigned	unassigned	1
NODE_11_length_47806_cov_16.574676_12 [DRTY-1.bins.18.final.fna.faa]	DRTY-1.bins.18.final	MER1072344	48.3	149	61	206	5	153	2.3e-31	138.7	CytoplasmicMembrane	unassigned	unassigned	unassigned	unassigned	unassigned	1
NODE_13_length_45506_cov_16.224619_29 [DRTY-1.bins.18.final.fna.faa]	DRTY-1.bins.18.final	MER1337815	45	100	59	150	9	107	1.6e-16	88.2	CytoplasmicMembrane	unassigned	unassigned	unassigned	unassigned	unassigned	1
NODE_15_length_40022_cov_14.954305_32 [DRTY-1.bins.18.final.fna.faa]	DRTY-1.bins.18.final	MER0190450	33.3	120	229	334	51	170	7.1e-05	52.4	CytoplasmicMembrane	subfamily M28F unassigned peptidases (Sphingobacterium spiritivorum)	M28.UPF	M28F	peptidase	unassigned	1
NODE_20_length_30490_cov_12.838883_24 [DRTY-1.bins.18.final.fna.faa]	DRTY-1.bins.18.final	MER0196328	34.3	102	254	355	2	95	3e-06	57	CytoplasmicMembrane	subfamily M28A unassigned peptidases (Riemerella anatipestifer)	M28.UPA	M28A	peptidase	unassigned	1
NODE_24_length_23923_cov_13.778828_7 [DRTY-1.bins.18.final.fna.faa]	DRTY-1.bins.18.final	MER1250652	31.5	108	229	333	4	107	1.2e-07	61.6	CytoplasmicMembrane	unassigned	unassigned	unassigned	unassigned	unassigned	1
NODE_26_length_22595_cov_15.416058_17 [DRTY-1.bins.18.final.fna.faa]	DRTY-1.bins.18.final	MER0049289	43.7	174	69	242	4	176	2.3e-30	135.6	CytoplasmicMembrane	subfamily S49B unassigned peptidases (Halogeometricum borinquense)	S49.UPB	S49B	peptidase	unassigned	1
NODE_27_length_20930_cov_15.647022_8 [DRTY-1.bins.18.final.fna.faa]	DRTY-1.bins.18.final	MER0890201	35.3	402	54	433	1	397	1.6e-56	222.2	CytoplasmicMembrane	unassigned	unassigned	unassigned	unassigned	unassigned	1
NODE_33_length_14837_cov_9.832790_7 [DRTY-1.bins.18.final.fna.faa]	DRTY-1.bins.18.final	MER0216074	30.9	149	248	387	6	153	2.8e-09	67	CytoplasmicMembrane	subfamily M28F unassigned peptidases (Paraglaciecola arctica)	M28.UPF	M28F	peptidase	unassigned	1
NODE_42_length_8804_cov_3.322001_2 [DRTY-1.bins.18.final.fna.faa]	DRTY-1.bins.18.final	MER0676937	39.8	93	235	324	3	95	5.6e-10	69.3	CytoplasmicMembrane	subfamily M28E unassigned peptidases ()	M28.UPE	M28E	peptidase	unassigned	1
NODE_16_length_6088_cov_0.647207_1 [DRTY-6.bins.200_rm_con_2nd.final.genome.fna.faa]	DRTY-6.bins.200_rm_con_2nd.final.genome	MER0049289	43.7	174	69	242	4	176	1.5e-30	135.6	CytoplasmicMembrane	subfamily S49B unassigned peptidases (Halogeometricum borinquense)	S49.UPB	S49B	peptidase	unassigned	1
NODE_85_length_3285_cov_0.623496_2 [DRTY-6.bins.200_rm_con_2nd.final.genome.fna.faa]	DRTY-6.bins.200_rm_con_2nd.final.genome	MER0500653	32	219	16	234	1	211	5.5e-11	70.1	CytoplasmicMembrane	subfamily A24B unassigned peptidases (Caldiarchaeum subterraneum)	A24.UPB	A24B	peptidase	unassigned	1
NODE_90_length_3258_cov_0.642287_2 [DRTY-6.bins.200_rm_con_2nd.final.genome.fna.faa]	DRTY-6.bins.200_rm_con_2nd.final.genome	MER0802497	62	187	72	258	9	195	2e-61	238	CytoplasmicMembrane	unassigned	unassigned	unassigned	unassigned	unassigned	1
NODE_104_length_2969_cov_0.7076_2 [DRTY-6.bins.200_rm_con_2nd.final.genome.fna.faa]	DRTY-6.bins.200_rm_con_2nd.final.genome	MER0615177	55.8	43	20	62	189	231	0.00013	49.3	CytoplasmicMembrane	family T2 unassigned peptidases (Plutella xylostella)	T02.UPW	T02	peptidase	unassigned	1
NODE_128_length_2534_cov_0.694225_3 [DRTY-6.bins.200_rm_con_2nd.final.genome.fna.faa]	DRTY-6.bins.200_rm_con_2nd.final.genome	MER0247172	56.8	192	135	323	4	190	4.1e-51	203.8	CytoplasmicMembrane	subfamily S1C unassigned peptidases (Nitrosoarchaeum limnia)	S01.UPC	S01C	peptidase	unassigned	1
NODE_1_length_266602_cov_8.95875_119 [DRTY-6.bins.80_rm_con_2nd.final.genome.fna.faa]	DRTY-6.bins.80_rm_con_2nd.final.genome	MER0937205	43.8	89	136	223	43	127	9.9e-14	79.3	CytoplasmicMembrane	unassigned	unassigned	unassigned	unassigned	unassigned	1
NODE_1_length_266602_cov_8.95875_139 [DRTY-6.bins.80_rm_con_2nd.final.genome.fna.faa]	DRTY-6.bins.80_rm_con_2nd.final.genome	MER0910655	35.7	84	101	180	10	93	3.2e-05	50.8	CytoplasmicMembrane	unassigned	unassigned	unassigned	unassigned	unassigned	1
NODE_2_length_148058_cov_8.27342_35 [DRTY-6.bins.80_rm_con_2nd.final.genome.fna.faa]	DRTY-6.bins.80_rm_con_2nd.final.genome	MER1052997	36.8	87	36	120	1	79	1.2e-07	58.5	CytoplasmicMembrane	unassigned	unassigned	unassigned	unassigned	unassigned	1
NODE_2_length_148058_cov_8.27342_51 [DRTY-6.bins.80_rm_con_2nd.final.genome.fna.faa]	DRTY-6.bins.80_rm_con_2nd.final.genome	MER1151944	40.8	142	27	161	1	142	5.1e-20	101.3	CytoplasmicMembrane	unassigned	unassigned	unassigned	unassigned	unassigned	1
NODE_4_length_137945_cov_6.71494_15 [DRTY-6.bins.80_rm_con_2nd.final.genome.fna.faa]	DRTY-6.bins.80_rm_con_2nd.final.genome	MER0550050	37.6	117	275	389	54	169	2.3e-11	73.9	CytoplasmicMembrane	subfamily M28C unassigned peptidases (Pedobacter steynii)	M28.UPC	M28C	peptidase	unassigned	1
NODE_4_length_137945_cov_6.71494_46 [DRTY-6.bins.80_rm_con_2nd.final.genome.fna.faa]	DRTY-6.bins.80_rm_con_2nd.final.genome	MER1247070	35.5	93	229	316	17	109	1.7e-06	57.8	CytoplasmicMembrane	unassigned	unassigned	unassigned	unassigned	unassigned	1
NODE_5_length_131655_cov_7.8435_80 [DRTY-6.bins.80_rm_con_2nd.final.genome.fna.faa]	DRTY-6.bins.80_rm_con_2nd.final.genome	MER0227273	59.2	184	272	455	1	184	1.5e-54	215.7	CytoplasmicMembrane	subfamily M48B unassigned peptidases (Methanothermus fervidus)	M48.UPB	M48B	peptidase	unassigned	1
NODE_5_length_131655_cov_7.8435_102 [DRTY-6.bins.80_rm_con_2nd.final.genome.fna.faa]	DRTY-6.bins.80_rm_con_2nd.final.genome	MER0247172	46.8	293	105	393	3	289	6.7e-67	256.5	CytoplasmicMembrane	subfamily S1C unassigned peptidases (Nitrosoarchaeum limnia)	S01.UPC	S01C	peptidase	unassigned	1
NODE_6_length_116012_cov_8.39736_10 [DRTY-6.bins.80_rm_con_2nd.final.genome.fna.faa]	DRTY-6.bins.80_rm_con_2nd.final.genome	MER0247172	51.5	239	115	350	1	234	5.3e-59	230.3	CytoplasmicMembrane	subfamily S1C unassigned peptidases (Nitrosoarchaeum limnia)	S01.UPC	S01C	peptidase	unassigned	1
NODE_7_length_113290_cov_7.27848_78 [DRTY-6.bins.80_rm_con_2nd.final.genome.fna.faa]	DRTY-6.bins.80_rm_con_2nd.final.genome	MER0626938	29.2	120	170	281	3	112	2.4e-07	59.3	CytoplasmicMembrane	family C110 unassigned peptidases (Clostridium perfringens)	C110.UPW	C110	peptidase	unassigned	1
NODE_7_length_113290_cov_7.27848_96 [DRTY-6.bins.80_rm_con_2nd.final.genome.fna.faa]	DRTY-6.bins.80_rm_con_2nd.final.genome	MER0196734	40.2	82	18	99	2	83	9.8e-08	59.3	CytoplasmicMembrane	family A24 unassigned peptidases (Archaeoglobus profundus)	A24.UPW	A24X	peptidase	unassigned	1
NODE_8_length_93021_cov_5.4736_59 [DRTY-6.bins.80_rm_con_2nd.final.genome.fna.faa]	DRTY-6.bins.80_rm_con_2nd.final.genome	MER0176692	37.8	90	252	332	1	89	0.00061	49.3	CytoplasmicMembrane	subfamily M28F unassigned peptidases (Alishewanella jeotgali)	M28.UPF	M28F	peptidase	unassigned	1
NODE_11_length_66979_cov_7.32925_41 [DRTY-6.bins.80_rm_con_2nd.final.genome.fna.faa]	DRTY-6.bins.80_rm_con_2nd.final.genome	MER1033020	41.7	115	254	362	5	113	6.7e-11	72.4	CytoplasmicMembrane	unassigned	unassigned	unassigned	unassigned	unassigned	1
NODE_12_length_65556_cov_7.488_44 [DRTY-6.bins.80_rm_con_2nd.final.genome.fna.faa]	DRTY-6.bins.80_rm_con_2nd.final.genome	MER0349317	44.1	261	1	258	1	255	3.1e-51	204.1	CytoplasmicMembrane	subfamily M48B unassigned peptidases (Caldiarchaeum subterraneum)	M48.UPB	M48B	peptidase	unassigned	1
NODE_14_length_52095_cov_6.78389_35 [DRTY-6.bins.80_rm_con_2nd.final.genome.fna.faa]	DRTY-6.bins.80_rm_con_2nd.final.genome	MER0910883	35.2	145	667	809	2	145	2.9e-11	72.8	CytoplasmicMembrane	unassigned	unassigned	unassigned	unassigned	unassigned	1
NODE_15_length_43856_cov_5.95385_7 [DRTY-6.bins.80_rm_con_2nd.final.genome.fna.faa]	DRTY-6.bins.80_rm_con_2nd.final.genome	MER1049188	35.4	82	254	333	55	136	1.7e-06	57.8	CytoplasmicMembrane	unassigned	unassigned	unassigned	unassigned	unassigned	1
NODE_17_length_43762_cov_6.427_7 [DRTY-6.bins.80_rm_con_2nd.final.genome.fna.faa]	DRTY-6.bins.80_rm_con_2nd.final.genome	MER1337948	44.2	86	43	125	2	84	1.9e-07	58.9	CytoplasmicMembrane	unassigned	unassigned	unassigned	unassigned	unassigned	1
NODE_23_length_30761_cov_5.76085_3 [DRTY-6.bins.80_rm_con_2nd.final.genome.fna.faa]	DRTY-6.bins.80_rm_con_2nd.final.genome	MER0243839	36.3	91	251	339	19	101	1.8e-06	57.8	CytoplasmicMembrane	family M28 unassigned peptidases (Paenibacillus alvei)	M28.UPW	M28X	peptidase	unassigned	1
NODE_25_length_25703_cov_5.81788_19 [DRTY-6.bins.80_rm_con_2nd.final.genome.fna.faa]	DRTY-6.bins.80_rm_con_2nd.final.genome	MER0716676	32.5	114	200	313	2	104	1.2e-08	63.9	CytoplasmicMembrane	unassigned	unassigned	unassigned	unassigned	unassigned	1
NODE_27_length_23875_cov_3.89296_16 [DRTY-6.bins.80_rm_con_2nd.final.genome.fna.faa]	DRTY-6.bins.80_rm_con_2nd.final.genome	MER0615177	59.5	37	22	58	195	231	0.00066	47	CytoplasmicMembrane	family T2 unassigned peptidases (Plutella xylostella)	T02.UPW	T02	peptidase	unassigned	1
NODE_28_length_22828_cov_6.51923_5 [DRTY-6.bins.80_rm_con_2nd.final.genome.fna.faa]	DRTY-6.bins.80_rm_con_2nd.final.genome	MER1351030	32.7	208	76	268	252	457	1.4e-19	99.8	CytoplasmicMembrane	unassigned	unassigned	unassigned	unassigned	unassigned	1
NODE_39_length_12544_cov_0.756946_5 [DRTY-6.bins.80_rm_con_2nd.final.genome.fna.faa]	DRTY-6.bins.80_rm_con_2nd.final.genome	MER1049188	37.3	83	167	247	55	137	1.2e-08	64.3	CytoplasmicMembrane	unassigned	unassigned	unassigned	unassigned	unassigned	1
NODE_45_length_10173_cov_4.40683_3 [DRTY-6.bins.80_rm_con_2nd.final.genome.fna.faa]	DRTY-6.bins.80_rm_con_2nd.final.genome	MER1084250	30.2	169	183	342	11	172	4.4e-07	59.7	CytoplasmicMembrane	unassigned	unassigned	unassigned	unassigned	unassigned	1
NODE_102_length_2746_cov_5.21077_2 [DRTY-6.bins.80_rm_con_2nd.final.genome.fna.faa]	DRTY-6.bins.80_rm_con_2nd.final.genome	MER0247172	44.6	294	115	405	1	289	2.4e-59	231.5	CytoplasmicMembrane	subfamily S1C unassigned peptidases (Nitrosoarchaeum limnia)	S01.UPC	S01C	peptidase	unassigned	1
NODE_1632_length_5097_cov_8.00401_5 [DRTY7.bins.37.final.fna.faa]	DRTY7.bins.37.final	MER0885422	49.1	269	22	289	1	266	5.3e-61	236.5	CytoplasmicMembrane	unassigned	unassigned	unassigned	unassigned	unassigned	1
NODE_1402_length_5964_cov_8.05963_2 [DRTY7.bins.37.final.fna.faa]	DRTY7.bins.37.final	MER0615177	55.8	43	20	62	189	231	0.00013	49.3	CytoplasmicMembrane	family T2 unassigned peptidases (Plutella xylostella)	T02.UPW	T02	peptidase	unassigned	1
NODE_1203_length_7131_cov_9.06838_4 [DRTY7.bins.37.final.fna.faa]	DRTY7.bins.37.final	MER0500653	32.9	210	16	225	1	202	9.4e-11	69.3	CytoplasmicMembrane	subfamily A24B unassigned peptidases (Caldiarchaeum subterraneum)	A24.UPB	A24B	peptidase	unassigned	1
NODE_668_length_14519_cov_9.14034_9 [DRTY7.bins.37.final.fna.faa]	DRTY7.bins.37.final	MER0477500	34.6	136	105	233	2	137	2.9e-10	68.9	CytoplasmicMembrane	family S9 unassigned peptidases (Cyclobacterium marinum)	S09.UPW	S09X	peptidase	unassigned	1
NODE_1410_length_5943_cov_9.45113_1 [DRTY7.bins.37.final.fna.faa]	DRTY7.bins.37.final	MER1250652	31.9	135	251	382	11	139	3e-10	70.1	CytoplasmicMembrane	unassigned	unassigned	unassigned	unassigned	unassigned	1
NODE_1030_length_8460_cov_8.44089_4 [DRTY7.bins.37.final.fna.faa]	DRTY7.bins.37.final	MER0676937	39.8	93	235	324	3	95	5.6e-10	69.3	CytoplasmicMembrane	subfamily M28E unassigned peptidases ()	M28.UPE	M28E	peptidase	unassigned	1
NODE_2267_length_3571_cov_8.37139_3 [DRTY7.bins.37.final.fna.faa]	DRTY7.bins.37.final	MER0049289	43.7	174	69	242	4	176	1.9e-30	135.6	CytoplasmicMembrane	subfamily S49B unassigned peptidases (Halogeometricum borinquense)	S49.UPB	S49B	peptidase	unassigned	1
NODE_906_length_9975_cov_8.83465_4 [DRTY7.bins.37.final.fna.faa]	DRTY7.bins.37.final	MER0190450	33.3	120	229	334	51	170	7.1e-05	52.4	CytoplasmicMembrane	subfamily M28F unassigned peptidases (Sphingobacterium spiritivorum)	M28.UPF	M28F	peptidase	unassigned	1
NODE_1306_length_6550_cov_8.24616_3 [DRTY7.bins.37.final.fna.faa]	DRTY7.bins.37.final	MER0615177	46.2	52	21	67	180	231	0.00085	46.6	CytoplasmicMembrane	family T2 unassigned peptidases (Plutella xylostella)	T02.UPW	T02	peptidase	unassigned	1
DRTY7_scaffold_668_curated_9 [DRTY7_Thaumarchaeota_related_35_44_curated.contigs.fna.faa]	DRTY7_Thaumarchaeota_related_35_44_curated.contigs	MER0477500	34.6	136	105	233	2	137	2.9e-10	68.9	CytoplasmicMembrane	family S9 unassigned peptidases (Cyclobacterium marinum)	S09.UPW	S09X	peptidase	unassigned	1
DRTY7_scaffold_906_curated_4 [DRTY7_Thaumarchaeota_related_35_44_curated.contigs.fna.faa]	DRTY7_Thaumarchaeota_related_35_44_curated.contigs	MER0190450	33.3	120	229	334	51	170	7.1e-05	52.4	CytoplasmicMembrane	subfamily M28F unassigned peptidases (Sphingobacterium spiritivorum)	M28.UPF	M28F	peptidase	unassigned	1
DRTY7_scaffold_1203_curated_4 [DRTY7_Thaumarchaeota_related_35_44_curated.contigs.fna.faa]	DRTY7_Thaumarchaeota_related_35_44_curated.contigs	MER0500653	32.9	210	16	225	1	202	9.4e-11	69.3	CytoplasmicMembrane	subfamily A24B unassigned peptidases (Caldiarchaeum subterraneum)	A24.UPB	A24B	peptidase	unassigned	1
DRTY7_scaffold_1306_curated_3 [DRTY7_Thaumarchaeota_related_35_44_curated.contigs.fna.faa]	DRTY7_Thaumarchaeota_related_35_44_curated.contigs	MER0615177	46.2	52	21	67	180	231	0.00085	46.6	CytoplasmicMembrane	family T2 unassigned peptidases (Plutella xylostella)	T02.UPW	T02	peptidase	unassigned	1
DRTY7_scaffold_1402_curated_2 [DRTY7_Thaumarchaeota_related_35_44_curated.contigs.fna.faa]	DRTY7_Thaumarchaeota_related_35_44_curated.contigs	MER0615177	55.8	43	20	62	189	231	0.00013	49.3	CytoplasmicMembrane	family T2 unassigned peptidases (Plutella xylostella)	T02.UPW	T02	peptidase	unassigned	1
DRTY7_scaffold_1632_curated_5 [DRTY7_Thaumarchaeota_related_35_44_curated.contigs.fna.faa]	DRTY7_Thaumarchaeota_related_35_44_curated.contigs	MER0885422	49.1	269	22	289	1	266	5.3e-61	236.5	CytoplasmicMembrane	unassigned	unassigned	unassigned	unassigned	unassigned	1
DRTY7_scaffold_1880_curated_4 [DRTY7_Thaumarchaeota_related_35_44_curated.contigs.fna.faa]	DRTY7_Thaumarchaeota_related_35_44_curated.contigs	MER0890201	35.3	402	54	433	1	397	2e-56	221.9	CytoplasmicMembrane	unassigned	unassigned	unassigned	unassigned	unassigned	1
DRTY7_scaffold_2267_curated_3 [DRTY7_Thaumarchaeota_related_35_44_curated.contigs.fna.faa]	DRTY7_Thaumarchaeota_related_35_44_curated.contigs	MER0049289	43.7	174	69	242	4	176	1.9e-30	135.6	CytoplasmicMembrane	subfamily S49B unassigned peptidases (Halogeometricum borinquense)	S49.UPB	S49B	peptidase	unassigned	1
GD2_1_scaffold_33_curated_47 [GD2_1_Thaumarchaeota_related_47_42_curated.contigs.fna.faa]	GD2_1_Thaumarchaeota_related_47_42_curated.contigs	MER1247070	33.3	93	229	316	17	109	1.1e-05	55.1	CytoplasmicMembrane	unassigned	unassigned	unassigned	unassigned	unassigned	1
GD2_1_scaffold_36_curated_63 [GD2_1_Thaumarchaeota_related_47_42_curated.contigs.fna.faa]	GD2_1_Thaumarchaeota_related_47_42_curated.contigs	MER0492606	41.3	75	386	460	491	564	2.6e-06	55.8	CytoplasmicMembrane	subfamily M9B unassigned peptidases (Bacillus cereus)	M09.UPB	M09B	peptidase	unassigned	1
GD2_1_scaffold_85_curated_10 [GD2_1_Thaumarchaeota_related_47_42_curated.contigs.fna.faa]	GD2_1_Thaumarchaeota_related_47_42_curated.contigs	MER1151944	42.5	127	49	169	16	142	4.4e-19	98.2	CytoplasmicMembrane	unassigned	unassigned	unassigned	unassigned	unassigned	1
GD2_1_scaffold_128_curated_27 [GD2_1_Thaumarchaeota_related_47_42_curated.contigs.fna.faa]	GD2_1_Thaumarchaeota_related_47_42_curated.contigs	MER0247172	50.2	239	115	350	1	234	2e-58	228.4	CytoplasmicMembrane	subfamily S1C unassigned peptidases (Nitrosoarchaeum limnia)	S01.UPC	S01C	peptidase	unassigned	1
GD2_1_scaffold_134_curated_21 [GD2_1_Thaumarchaeota_related_47_42_curated.contigs.fna.faa]	GD2_1_Thaumarchaeota_related_47_42_curated.contigs	MER0298710	34.4	247	53	283	289	529	7e-22	107.5	CytoplasmicMembrane	subfamily S49B unassigned peptidases (Glaciecola punicea)	S49.UPB	S49B	peptidase	unassigned	1
GD2_1_scaffold_134_curated_42 [GD2_1_Thaumarchaeota_related_47_42_curated.contigs.fna.faa]	GD2_1_Thaumarchaeota_related_47_42_curated.contigs	MER0500653	31.9	226	19	240	1	211	1.8e-12	75.1	CytoplasmicMembrane	subfamily A24B unassigned peptidases (Caldiarchaeum subterraneum)	A24.UPB	A24B	peptidase	unassigned	1
GD2_1_scaffold_229_curated_37 [GD2_1_Thaumarchaeota_related_47_42_curated.contigs.fna.faa]	GD2_1_Thaumarchaeota_related_47_42_curated.contigs	MER1052997	37.9	95	36	127	1	86	1.5e-08	61.6	CytoplasmicMembrane	unassigned	unassigned	unassigned	unassigned	unassigned	1
GD2_1_scaffold_370_curated_26 [GD2_1_Thaumarchaeota_related_47_42_curated.contigs.fna.faa]	GD2_1_Thaumarchaeota_related_47_42_curated.contigs	MER0939431	43.2	111	722	827	2	110	1.8e-13	80.1	CytoplasmicMembrane	unassigned	unassigned	unassigned	unassigned	unassigned	1
GD2_1_scaffold_654_curated_5 [GD2_1_Thaumarchaeota_related_47_42_curated.contigs.fna.faa]	GD2_1_Thaumarchaeota_related_47_42_curated.contigs	MER0083791	32.8	119	261	379	21	135	2.7e-07	60.5	CytoplasmicMembrane	subfamily M28D unassigned peptidases (Robiginitalea biformata)	M28.UPD	M28D	peptidase	unassigned	1
GD2_1_scaffold_743_curated_6 [GD2_1_Thaumarchaeota_related_47_42_curated.contigs.fna.faa]	GD2_1_Thaumarchaeota_related_47_42_curated.contigs	MER0230986	32.7	101	238	332	15	115	7.4e-10	68.9	CytoplasmicMembrane	subfamily M28E unassigned peptidases (Gallaecimonas xiamenensis)	M28.UPE	M28E	peptidase	unassigned	1
GD2_1_scaffold_1054_curated_3 [GD2_1_Thaumarchaeota_related_47_42_curated.contigs.fna.faa]	GD2_1_Thaumarchaeota_related_47_42_curated.contigs	MER0243839	38.5	91	258	346	19	101	9.4e-08	62	CytoplasmicMembrane	family M28 unassigned peptidases (Paenibacillus alvei)	M28.UPW	M28X	peptidase	unassigned	1
GD2_1_scaffold_1147_curated_12 [GD2_1_Thaumarchaeota_related_47_42_curated.contigs.fna.faa]	GD2_1_Thaumarchaeota_related_47_42_curated.contigs	MER1337948	42.7	89	44	129	2	87	3.3e-07	58.2	CytoplasmicMembrane	unassigned	unassigned	unassigned	unassigned	unassigned	1
GD2_1_scaffold_1966_curated_13 [GD2_1_Thaumarchaeota_related_47_42_curated.contigs.fna.faa]	GD2_1_Thaumarchaeota_related_47_42_curated.contigs	MER0243839	34.2	111	259	356	19	121	1.4e-07	60.8	CytoplasmicMembrane	family M28 unassigned peptidases (Paenibacillus alvei)	M28.UPW	M28X	peptidase	unassigned	1
GD2_1_scaffold_2150_curated_12 [GD2_1_Thaumarchaeota_related_47_42_curated.contigs.fna.faa]	GD2_1_Thaumarchaeota_related_47_42_curated.contigs	MER0886606	58.7	179	272	450	1	179	3.5e-54	214.5	CytoplasmicMembrane	unassigned	unassigned	unassigned	unassigned	unassigned	1
GD2_1_scaffold_2272_curated_5 [GD2_1_Thaumarchaeota_related_47_42_curated.contigs.fna.faa]	GD2_1_Thaumarchaeota_related_47_42_curated.contigs	MER0689473	42	81	249	327	43	123	6.8e-08	62.4	CytoplasmicMembrane	subfamily M28C unassigned peptidases ()	M28.UPC	M28C	peptidase	unassigned	1
GD2_1_scaffold_3354_curated_3 [GD2_1_Thaumarchaeota_related_47_42_curated.contigs.fna.faa]	GD2_1_Thaumarchaeota_related_47_42_curated.contigs	MER0258054	31.7	123	245	364	12	134	7.3e-10	68.9	CytoplasmicMembrane	subfamily M28F unassigned peptidases (Flexibacter litoralis)	M28.UPF	M28F	peptidase	unassigned	1
NODE_2_length_94543_cov_31.2176_10 [JZ-1.bins.89.final_rm_con_2nd.fna.faa]	JZ-1.bins.89.final_rm_con_2nd	MER0247172	49.8	293	104	393	2	289	9.9e-71	269.2	CytoplasmicMembrane	subfamily S1C unassigned peptidases (Nitrosoarchaeum limnia)	S01.UPC	S01C	peptidase	unassigned	1
NODE_3_length_79316_cov_31.3159_14 [JZ-1.bins.89.final_rm_con_2nd.fna.faa]	JZ-1.bins.89.final_rm_con_2nd	MER0615177	57.4	47	11	57	185	231	4.1e-06	54.3	CytoplasmicMembrane	family T2 unassigned peptidases (Plutella xylostella)	T02.UPW	T02	peptidase	unassigned	1
NODE_3_length_79316_cov_31.3159_19 [JZ-1.bins.89.final_rm_con_2nd.fna.faa]	JZ-1.bins.89.final_rm_con_2nd	MER0615177	59.5	37	22	58	195	231	0.00065	47	CytoplasmicMembrane	family T2 unassigned peptidases (Plutella xylostella)	T02.UPW	T02	peptidase	unassigned	1
NODE_6_length_60281_cov_33.2735_65 [JZ-1.bins.89.final_rm_con_2nd.fna.faa]	JZ-1.bins.89.final_rm_con_2nd	MER0937066	42.7	89	142	227	83	170	1.1e-08	62.4	CytoplasmicMembrane	unassigned	unassigned	unassigned	unassigned	unassigned	1
NODE_8_length_55441_cov_32.0051_37 [JZ-1.bins.89.final_rm_con_2nd.fna.faa]	JZ-1.bins.89.final_rm_con_2nd	MER1052997	38.8	98	36	131	1	86	2.3e-09	64.3	CytoplasmicMembrane	unassigned	unassigned	unassigned	unassigned	unassigned	1
NODE_9_length_54839_cov_31.6936_31 [JZ-1.bins.89.final_rm_con_2nd.fna.faa]	JZ-1.bins.89.final_rm_con_2nd	MER0082850	30.1	173	380	552	9	177	5.6e-14	81.3	CytoplasmicMembrane	subfamily M48B unassigned peptidases (Caldicellulosiruptor saccharolyticus)	M48.UPB	M48B	peptidase	unassigned	1
NODE_11_length_44014_cov_31.9988_17 [JZ-1.bins.89.final_rm_con_2nd.fna.faa]	JZ-1.bins.89.final_rm_con_2nd	MER0321033	33.1	118	251	365	25	136	6.6e-06	55.8	CytoplasmicMembrane	subfamily M28F unassigned peptidases (Caulobacter sp. AP07)	M28.UPF	M28F	peptidase	unassigned	1
NODE_14_length_36177_cov_34.6569_8 [JZ-1.bins.89.final_rm_con_2nd.fna.faa]	JZ-1.bins.89.final_rm_con_2nd	MER1151972	41.6	101	41	141	8	101	1.2e-13	80.1	CytoplasmicMembrane	unassigned	unassigned	unassigned	unassigned	unassigned	1
NODE_17_length_31450_cov_32.2983_4 [JZ-1.bins.89.final_rm_con_2nd.fna.faa]	JZ-1.bins.89.final_rm_con_2nd	MER0278187	45.5	110	376	485	103	212	1.4e-19	100.5	CytoplasmicMembrane	family M41 non-peptidase homologues (Glossina morsitans)	M41.UNW	M41	peptidase	unassigned	1
NODE_27_length_12487_cov_31.9383_4 [JZ-1.bins.89.final_rm_con_2nd.fna.faa]	JZ-1.bins.89.final_rm_con_2nd	MER0885479	27.2	243	122	330	26	267	3.4e-16	88.2	CytoplasmicMembrane	unassigned	unassigned	unassigned	unassigned	unassigned	1
NODE_30_length_10643_cov_67.975_7 [JZ-1.bins.89.final_rm_con_2nd.fna.faa]	JZ-1.bins.89.final_rm_con_2nd	MER0615177	57.4	47	11	57	185	231	6.9e-06	53.5	CytoplasmicMembrane	family T2 unassigned peptidases (Plutella xylostella)	T02.UPW	T02	peptidase	unassigned	1
NODE_10_length_25128_cov_0.919363_13 [JZ-2.bins.136.final.fna.faa]	JZ-2.bins.136.final	MER1068671	41.5	183	66	247	7	187	5.4e-25	118.2	CytoplasmicMembrane	unassigned	unassigned	unassigned	unassigned	unassigned	1
NODE_11_length_24750_cov_0.824108_19 [JZ-2.bins.136.final.fna.faa]	JZ-2.bins.136.final	MER0133215	45.8	297	85	367	1	289	4.5e-73	276.9	CytoplasmicMembrane	family S9 unassigned peptidases (Dyadobacter fermentans)	S09.UPW	S09X	peptidase	unassigned	1
NODE_18_length_20623_cov_0.875829_4 [JZ-2.bins.136.final.fna.faa]	JZ-2.bins.136.final	MER0885422	48.5	266	16	281	4	266	2.5e-58	227.6	CytoplasmicMembrane	unassigned	unassigned	unassigned	unassigned	unassigned	1
NODE_18_length_20623_cov_0.875829_6 [JZ-2.bins.136.final.fna.faa]	JZ-2.bins.136.final	MER0408630	44.7	295	111	401	1	291	1.6e-60	235.3	CytoplasmicMembrane	subfamily S1C unassigned peptidases (Anaerolinea thermophila)	S01.UPC	S01C	peptidase	unassigned	1
NODE_34_length_16109_cov_0.936804_5 [JZ-2.bins.136.final.fna.faa]	JZ-2.bins.136.final	MER0911042	42.4	92	5	93	39	130	1e-11	71.2	CytoplasmicMembrane	unassigned	unassigned	unassigned	unassigned	unassigned	1
NODE_94_length_8088_cov_0.877905_1 [JZ-2.bins.136.final.fna.faa]	JZ-2.bins.136.final	MER1024646	45.9	338	24	346	3	340	2.1e-75	284.6	CytoplasmicMembrane	unassigned	unassigned	unassigned	unassigned	unassigned	1
NODE_108_length_7239_cov_0.956693_6 [JZ-2.bins.136.final.fna.faa]	JZ-2.bins.136.final	MER1151944	40.3	134	42	170	9	142	4.9e-17	90.9	CytoplasmicMembrane	unassigned	unassigned	unassigned	unassigned	unassigned	1
NODE_180_length_3427_cov_0.609091_4 [JZ-2.bins.136.final.fna.faa]	JZ-2.bins.136.final	MER0203522	33.7	89	9	91	43	131	1e-05	51.6	CytoplasmicMembrane	subfamily A24B unassigned peptidases (Methanohalophilus mahii)	A24.UPB	A24B	peptidase	unassigned	1
NODE_5417_length_3626_cov_127.531_2 [JZZ.bins.4.final.arc.2nd.fna.faa]	JZZ.bins.4.final.arc.2nd	MER0911424	39.3	145	656	799	17	152	1.5e-12	77	CytoplasmicMembrane	unassigned	unassigned	unassigned	unassigned	unassigned	1
NODE_910_length_22190_cov_149.68_18 [JZZ.bins.4.final.arc.2nd.fna.faa]	JZZ.bins.4.final.arc.2nd	MER0247172	50.9	293	105	394	2	289	2.8e-73	277.7	CytoplasmicMembrane	subfamily S1C unassigned peptidases (Nitrosoarchaeum limnia)	S01.UPC	S01C	peptidase	unassigned	1
NODE_347_length_44927_cov_155.787_41 [JZZ.bins.4.final.arc.2nd.fna.faa]	JZZ.bins.4.final.arc.2nd	MER0500653	33.2	226	19	244	1	211	1.3e-15	85.5	CytoplasmicMembrane	subfamily A24B unassigned peptidases (Caldiarchaeum subterraneum)	A24.UPB	A24B	peptidase	unassigned	1
NODE_269_length_53713_cov_152.085_36 [JZZ.bins.4.final.arc.2nd.fna.faa]	JZZ.bins.4.final.arc.2nd	MER0082850	29.9	174	379	552	8	177	6.9e-12	74.3	CytoplasmicMembrane	subfamily M48B unassigned peptidases (Caldicellulosiruptor saccharolyticus)	M48.UPB	M48B	peptidase	unassigned	1
NODE_108_length_89024_cov_152.8_24 [JZZ.bins.4.final.arc.2nd.fna.faa]	JZZ.bins.4.final.arc.2nd	MER0615177	57.4	47	11	57	185	231	6.9e-06	53.5	CytoplasmicMembrane	family T2 unassigned peptidases (Plutella xylostella)	T02.UPW	T02	peptidase	unassigned	1
NODE_46_length_130200_cov_154.682_84 [JZZ.bins.4.final.arc.2nd.fna.faa]	JZZ.bins.4.final.arc.2nd	MER0349317	40.4	267	10	273	1	260	3.3e-48	194.1	CytoplasmicMembrane	subfamily M48B unassigned peptidases (Caldiarchaeum subterraneum)	M48.UPB	M48B	peptidase	unassigned	1
QC4_scaffold_138_curated_11 [QC4_Thaumarchaeota_related_43_77_curated.contigs.fna.faa]	QC4_Thaumarchaeota_related_43_77_curated.contigs	MER0500653	32.7	226	19	240	1	211	2.5e-14	81.3	CytoplasmicMembrane	subfamily A24B unassigned peptidases (Caldiarchaeum subterraneum)	A24.UPB	A24B	peptidase	unassigned	1
QC4_scaffold_186_curated_14 [QC4_Thaumarchaeota_related_43_77_curated.contigs.fna.faa]	QC4_Thaumarchaeota_related_43_77_curated.contigs	MER0349317	43.7	263	10	269	1	256	1.9e-51	204.9	CytoplasmicMembrane	subfamily M48B unassigned peptidases (Caldiarchaeum subterraneum)	M48.UPB	M48B	peptidase	unassigned	1
QC4_scaffold_280_curated_8 [QC4_Thaumarchaeota_related_43_77_curated.contigs.fna.faa]	QC4_Thaumarchaeota_related_43_77_curated.contigs	MER0321033	33.9	118	249	363	25	136	1.3e-06	58.2	CytoplasmicMembrane	subfamily M28F unassigned peptidases (Caulobacter sp. AP07)	M28.UPF	M28F	peptidase	unassigned	1
QC4_scaffold_280_curated_49 [QC4_Thaumarchaeota_related_43_77_curated.contigs.fna.faa]	QC4_Thaumarchaeota_related_43_77_curated.contigs	MER0082850	31.7	180	380	552	9	177	1e-15	87	CytoplasmicMembrane	subfamily M48B unassigned peptidases (Caldicellulosiruptor saccharolyticus)	M48.UPB	M48B	peptidase	unassigned	1
QC4_scaffold_501_curated_44 [QC4_Thaumarchaeota_related_43_77_curated.contigs.fna.faa]	QC4_Thaumarchaeota_related_43_77_curated.contigs	MER0278187	43	121	368	485	92	212	2.4e-19	99.8	CytoplasmicMembrane	family M41 non-peptidase homologues (Glossina morsitans)	M41.UNW	M41	peptidase	unassigned	1
QC4_scaffold_861_curated_1 [QC4_Thaumarchaeota_related_43_77_curated.contigs.fna.faa]	QC4_Thaumarchaeota_related_43_77_curated.contigs	MER1285374	46.1	254	450	694	27	269	4.8e-40	169.1	CytoplasmicMembrane	unassigned	unassigned	unassigned	unassigned	unassigned	1
QC4_scaffold_861_curated_32 [QC4_Thaumarchaeota_related_43_77_curated.contigs.fna.faa]	QC4_Thaumarchaeota_related_43_77_curated.contigs	MER0247172	54.9	206	104	306	2	202	1.7e-54	214.9	CytoplasmicMembrane	subfamily S1C unassigned peptidases (Nitrosoarchaeum limnia)	S01.UPC	S01C	peptidase	unassigned	1
QC4_scaffold_1389_curated_18 [QC4_Thaumarchaeota_related_43_77_curated.contigs.fna.faa]	QC4_Thaumarchaeota_related_43_77_curated.contigs	MER0615177	45.5	44	16	59	188	231	0.00062	45.8	CytoplasmicMembrane	family T2 unassigned peptidases (Plutella xylostella)	T02.UPW	T02	peptidase	unassigned	1
QC4_scaffold_3264_curated_2 [QC4_Thaumarchaeota_related_43_77_curated.contigs.fna.faa]	QC4_Thaumarchaeota_related_43_77_curated.contigs	MER0938957	35.6	149	659	802	24	170	3e-13	79.3	CytoplasmicMembrane	unassigned	unassigned	unassigned	unassigned	unassigned	1
QC4_scaffold_157_curated_65 [QC4_Thaumarchaeota_related_48_22_curated.contigs.fna.faa]	QC4_Thaumarchaeota_related_48_22_curated.contigs	MER0235823	28.7	209	121	327	3	210	1.2e-20	102.8	CytoplasmicMembrane	subfamily S9C unassigned peptidases (Isosphaera pallida)	S09.UPC	S09C	peptidase	unassigned	1
QC4_scaffold_184_curated_47 [QC4_Thaumarchaeota_related_48_22_curated.contigs.fna.faa]	QC4_Thaumarchaeota_related_48_22_curated.contigs	MER1254192	34.8	115	257	369	9	122	1.2e-10	71.6	CytoplasmicMembrane	unassigned	unassigned	unassigned	unassigned	unassigned	1
QC4_scaffold_212_curated_25 [QC4_Thaumarchaeota_related_48_22_curated.contigs.fna.faa]	QC4_Thaumarchaeota_related_48_22_curated.contigs	MER0412697	41.8	110	377	486	56	165	1.2e-18	97.4	CytoplasmicMembrane	family M41 non-peptidase homologues (Solanum tuberosum)	M41.UNW	M41	peptidase	unassigned	1
QC4_scaffold_230_curated_22 [QC4_Thaumarchaeota_related_48_22_curated.contigs.fna.faa]	QC4_Thaumarchaeota_related_48_22_curated.contigs	MER1052997	37.9	95	36	127	1	86	1.5e-08	61.6	CytoplasmicMembrane	unassigned	unassigned	unassigned	unassigned	unassigned	1
QC4_scaffold_230_curated_33 [QC4_Thaumarchaeota_related_48_22_curated.contigs.fna.faa]	QC4_Thaumarchaeota_related_48_22_curated.contigs	MER1151944	40.1	142	35	169	1	142	1.5e-19	99.8	CytoplasmicMembrane	unassigned	unassigned	unassigned	unassigned	unassigned	1
QC4_scaffold_447_curated_8 [QC4_Thaumarchaeota_related_48_22_curated.contigs.fna.faa]	QC4_Thaumarchaeota_related_48_22_curated.contigs	MER0939473	35.6	90	99	180	71	160	7e-05	49.7	CytoplasmicMembrane	unassigned	unassigned	unassigned	unassigned	unassigned	1
QC4_scaffold_641_curated_13 [QC4_Thaumarchaeota_related_48_22_curated.contigs.fna.faa]	QC4_Thaumarchaeota_related_48_22_curated.contigs	MER0939431	43.2	111	722	827	2	110	2.3e-13	79.7	CytoplasmicMembrane	unassigned	unassigned	unassigned	unassigned	unassigned	1
QC4_scaffold_1188_curated_19 [QC4_Thaumarchaeota_related_48_22_curated.contigs.fna.faa]	QC4_Thaumarchaeota_related_48_22_curated.contigs	MER0349317	42.1	261	1	258	1	255	3.8e-49	197.2	CytoplasmicMembrane	subfamily M48B unassigned peptidases (Caldiarchaeum subterraneum)	M48.UPB	M48B	peptidase	unassigned	1
QC4_scaffold_1362_curated_11 [QC4_Thaumarchaeota_related_48_22_curated.contigs.fna.faa]	QC4_Thaumarchaeota_related_48_22_curated.contigs	MER0886606	58.1	179	272	450	1	179	3.5e-54	214.5	CytoplasmicMembrane	unassigned	unassigned	unassigned	unassigned	unassigned	1
QC4_scaffold_1672_curated_9 [QC4_Thaumarchaeota_related_48_22_curated.contigs.fna.faa]	QC4_Thaumarchaeota_related_48_22_curated.contigs	MER0247172	49.8	239	111	346	1	234	3.4e-58	227.6	CytoplasmicMembrane	subfamily S1C unassigned peptidases (Nitrosoarchaeum limnia)	S01.UPC	S01C	peptidase	unassigned	1
QC4_scaffold_1672_curated_12 [QC4_Thaumarchaeota_related_48_22_curated.contigs.fna.faa]	QC4_Thaumarchaeota_related_48_22_curated.contigs	MER0348826	34.2	199	164	329	1	199	3.6e-16	88.2	CytoplasmicMembrane	subfamily M48B unassigned peptidases (Phyllobacterium sp. YR531)	M48.UPB	M48B	peptidase	unassigned	1
QC4_scaffold_11627_curated_4 [QC4_Thaumarchaeota_related_48_22_curated.contigs.fna.faa]	QC4_Thaumarchaeota_related_48_22_curated.contigs	MER0500653	31.9	226	19	240	1	211	3e-12	74.3	CytoplasmicMembrane	subfamily A24B unassigned peptidases (Caldiarchaeum subterraneum)	A24.UPB	A24B	peptidase	unassigned	1
QC4_scaffold_12629_curated_5 [QC4_Thaumarchaeota_related_48_22_curated.contigs.fna.faa]	QC4_Thaumarchaeota_related_48_22_curated.contigs	MER1337948	42.7	89	39	124	2	87	4.3e-07	57.8	CytoplasmicMembrane	unassigned	unassigned	unassigned	unassigned	unassigned	1
QZM_A2_scaffold_97_curated_70 [QZM_A2_Thaumarchaeota_related_48_33_curated.contigs.fna.faa]	QZM_A2_Thaumarchaeota_related_48_33_curated.contigs	MER1254192	36.5	115	257	369	9	122	3.3e-11	73.2	CytoplasmicMembrane	unassigned	unassigned	unassigned	unassigned	unassigned	1
QZM_A2_scaffold_481_curated_26 [QZM_A2_Thaumarchaeota_related_48_33_curated.contigs.fna.faa]	QZM_A2_Thaumarchaeota_related_48_33_curated.contigs	MER1247070	34	97	225	316	13	109	6.5e-06	55.8	CytoplasmicMembrane	unassigned	unassigned	unassigned	unassigned	unassigned	1
QZM_A2_scaffold_631_curated_2 [QZM_A2_Thaumarchaeota_related_48_33_curated.contigs.fna.faa]	QZM_A2_Thaumarchaeota_related_48_33_curated.contigs	MER0349317	43.5	262	1	258	1	255	1.2e-50	202.2	CytoplasmicMembrane	subfamily M48B unassigned peptidases (Caldiarchaeum subterraneum)	M48.UPB	M48B	peptidase	unassigned	1
QZM_A2_scaffold_708_curated_20 [QZM_A2_Thaumarchaeota_related_48_33_curated.contigs.fna.faa]	QZM_A2_Thaumarchaeota_related_48_33_curated.contigs	MER0910655	35.7	84	101	180	10	93	7e-05	49.7	CytoplasmicMembrane	unassigned	unassigned	unassigned	unassigned	unassigned	1
QZM_A2_scaffold_789_curated_8 [QZM_A2_Thaumarchaeota_related_48_33_curated.contigs.fna.faa]	QZM_A2_Thaumarchaeota_related_48_33_curated.contigs	MER0886606	59.8	179	272	450	1	179	1.8e-55	218.8	CytoplasmicMembrane	unassigned	unassigned	unassigned	unassigned	unassigned	1
QZM_A2_scaffold_1242_curated_24 [QZM_A2_Thaumarchaeota_related_48_33_curated.contigs.fna.faa]	QZM_A2_Thaumarchaeota_related_48_33_curated.contigs	MER1052997	37.9	95	36	127	1	86	1.5e-08	61.6	CytoplasmicMembrane	unassigned	unassigned	unassigned	unassigned	unassigned	1
QZM_A2_scaffold_1859_curated_13 [QZM_A2_Thaumarchaeota_related_48_33_curated.contigs.fna.faa]	QZM_A2_Thaumarchaeota_related_48_33_curated.contigs	MER0298710	34.3	248	57	288	293	525	2.6e-21	105.5	CytoplasmicMembrane	subfamily S49B unassigned peptidases (Glaciecola punicea)	S49.UPB	S49B	peptidase	unassigned	1
QZM_A2_scaffold_2129_curated_4 [QZM_A2_Thaumarchaeota_related_48_33_curated.contigs.fna.faa]	QZM_A2_Thaumarchaeota_related_48_33_curated.contigs	MER1337948	42.7	89	44	129	2	87	7.4e-07	57	CytoplasmicMembrane	unassigned	unassigned	unassigned	unassigned	unassigned	1
QZM_A2_scaffold_3550_curated_3 [QZM_A2_Thaumarchaeota_related_48_33_curated.contigs.fna.faa]	QZM_A2_Thaumarchaeota_related_48_33_curated.contigs	MER0243839	34.2	111	260	357	19	121	2.1e-07	60.8	CytoplasmicMembrane	family M28 unassigned peptidases (Paenibacillus alvei)	M28.UPW	M28X	peptidase	unassigned	1
QZM_A2_scaffold_3725_curated_5 [QZM_A2_Thaumarchaeota_related_48_33_curated.contigs.fna.faa]	QZM_A2_Thaumarchaeota_related_48_33_curated.contigs	MER0235823	28.7	209	122	328	3	210	1.2e-20	102.8	CytoplasmicMembrane	subfamily S9C unassigned peptidases (Isosphaera pallida)	S09.UPC	S09C	peptidase	unassigned	1
QZM_A2_scaffold_4188_curated_4 [QZM_A2_Thaumarchaeota_related_48_33_curated.contigs.fna.faa]	QZM_A2_Thaumarchaeota_related_48_33_curated.contigs	MER0247172	50.2	239	115	350	1	234	2.6e-58	228	CytoplasmicMembrane	subfamily S1C unassigned peptidases (Nitrosoarchaeum limnia)	S01.UPC	S01C	peptidase	unassigned	1
QZM_A2_scaffold_4739_curated_10 [QZM_A2_Thaumarchaeota_related_48_33_curated.contigs.fna.faa]	QZM_A2_Thaumarchaeota_related_48_33_curated.contigs	MER1052997	36.8	95	36	127	1	86	9.4e-08	58.9	CytoplasmicMembrane	unassigned	unassigned	unassigned	unassigned	unassigned	1
QZM_A2_scaffold_5371_curated_10 [QZM_A2_Thaumarchaeota_related_48_33_curated.contigs.fna.faa]	QZM_A2_Thaumarchaeota_related_48_33_curated.contigs	MER0247091	23.3	223	19	239	1	209	1.1e-06	55.8	CytoplasmicMembrane	subfamily A24B unassigned peptidases (Acidianus hospitalis)	A24.UPB	A24B	peptidase	unassigned	1
QZM_A2_scaffold_5573_curated_2 [QZM_A2_Thaumarchaeota_related_48_33_curated.contigs.fna.faa]	QZM_A2_Thaumarchaeota_related_48_33_curated.contigs	MER0615177	59.5	37	22	58	195	231	0.00065	47	CytoplasmicMembrane	family T2 unassigned peptidases (Plutella xylostella)	T02.UPW	T02	peptidase	unassigned	1
QZM_A2_scaffold_5987_curated_1 [QZM_A2_Thaumarchaeota_related_48_33_curated.contigs.fna.faa]	QZM_A2_Thaumarchaeota_related_48_33_curated.contigs	MER1151944	40.1	142	35	169	1	142	2.1e-20	100.9	CytoplasmicMembrane	unassigned	unassigned	unassigned	unassigned	unassigned	1
QZM_A2_scaffold_8379_curated_2 [QZM_A2_Thaumarchaeota_related_48_33_curated.contigs.fna.faa]	QZM_A2_Thaumarchaeota_related_48_33_curated.contigs	MER0500653	31.9	226	19	240	1	211	5.1e-12	73.6	CytoplasmicMembrane	subfamily A24B unassigned peptidases (Caldiarchaeum subterraneum)	A24.UPB	A24B	peptidase	unassigned	1
QZM_A2_scaffold_11135_curated_3 [QZM_A2_Thaumarchaeota_related_48_33_curated.contigs.fna.faa]	QZM_A2_Thaumarchaeota_related_48_33_curated.contigs	MER0716676	27.1	144	200	341	2	134	9.2e-09	64.3	CytoplasmicMembrane	unassigned	unassigned	unassigned	unassigned	unassigned	1
QZM_A2_scaffold_16816_curated_1 [QZM_A2_Thaumarchaeota_related_48_33_curated.contigs.fna.faa]	QZM_A2_Thaumarchaeota_related_48_33_curated.contigs	MER1052426	39.6	111	94	203	1	108	6.7e-16	86.3	CytoplasmicMembrane	unassigned	unassigned	unassigned	unassigned	unassigned	1
QZM_A2_scaffold_19920_curated_4 [QZM_A2_Thaumarchaeota_related_48_33_curated.contigs.fna.faa]	QZM_A2_Thaumarchaeota_related_48_33_curated.contigs	MER0911561	44.6	186	66	251	18	202	4.4e-35	150.2	CytoplasmicMembrane	unassigned	unassigned	unassigned	unassigned	unassigned	1
QZM_A3_scaffold_411_curated_26 [QZM_A3_Thaumarchaeota_related_48_16_curated.contigs.fna.faa]	QZM_A3_Thaumarchaeota_related_48_16_curated.contigs	MER0412697	41.8	110	377	486	56	165	1.7e-17	93.6	CytoplasmicMembrane	family M41 non-peptidase homologues (Solanum tuberosum)	M41.UNW	M41	peptidase	unassigned	1
QZM_A3_scaffold_479_curated_13 [QZM_A3_Thaumarchaeota_related_48_16_curated.contigs.fna.faa]	QZM_A3_Thaumarchaeota_related_48_16_curated.contigs	MER0939431	43.2	111	722	827	2	110	2.3e-13	79.7	CytoplasmicMembrane	unassigned	unassigned	unassigned	unassigned	unassigned	1
QZM_A3_scaffold_591_curated_17 [QZM_A3_Thaumarchaeota_related_48_16_curated.contigs.fna.faa]	QZM_A3_Thaumarchaeota_related_48_16_curated.contigs	MER0910655	35.7	84	101	180	10	93	7e-05	49.7	CytoplasmicMembrane	unassigned	unassigned	unassigned	unassigned	unassigned	1
QZM_A3_scaffold_798_curated_2 [QZM_A3_Thaumarchaeota_related_48_16_curated.contigs.fna.faa]	QZM_A3_Thaumarchaeota_related_48_16_curated.contigs	MER1052997	36.8	95	36	127	1	86	9.4e-08	58.9	CytoplasmicMembrane	unassigned	unassigned	unassigned	unassigned	unassigned	1
QZM_A3_scaffold_1102_curated_7 [QZM_A3_Thaumarchaeota_related_48_16_curated.contigs.fna.faa]	QZM_A3_Thaumarchaeota_related_48_16_curated.contigs	MER1151944	40.1	142	35	169	1	142	3.3e-19	98.6	CytoplasmicMembrane	unassigned	unassigned	unassigned	unassigned	unassigned	1
QZM_A3_scaffold_1401_curated_5 [QZM_A3_Thaumarchaeota_related_48_16_curated.contigs.fna.faa]	QZM_A3_Thaumarchaeota_related_48_16_curated.contigs	MER0298710	34.3	248	57	288	293	525	2.6e-21	105.5	CytoplasmicMembrane	subfamily S49B unassigned peptidases (Glaciecola punicea)	S49.UPB	S49B	peptidase	unassigned	1
QZM_A3_scaffold_4271_curated_7 [QZM_A3_Thaumarchaeota_related_48_16_curated.contigs.fna.faa]	QZM_A3_Thaumarchaeota_related_48_16_curated.contigs	MER0349317	43.5	262	1	258	1	255	1.2e-50	202.2	CytoplasmicMembrane	subfamily M48B unassigned peptidases (Caldiarchaeum subterraneum)	M48.UPB	M48B	peptidase	unassigned	1
QZM_A3_scaffold_4496_curated_6 [QZM_A3_Thaumarchaeota_related_48_16_curated.contigs.fna.faa]	QZM_A3_Thaumarchaeota_related_48_16_curated.contigs	MER0886606	59.8	179	272	450	1	179	1.8e-55	218.8	CytoplasmicMembrane	unassigned	unassigned	unassigned	unassigned	unassigned	1
QZM_A3_scaffold_5370_curated_2 [QZM_A3_Thaumarchaeota_related_48_16_curated.contigs.fna.faa]	QZM_A3_Thaumarchaeota_related_48_16_curated.contigs	MER0492606	41.3	75	386	460	491	564	1.2e-06	57	CytoplasmicMembrane	subfamily M9B unassigned peptidases (Bacillus cereus)	M09.UPB	M09B	peptidase	unassigned	1
QZM_A3_scaffold_6132_curated_8 [QZM_A3_Thaumarchaeota_related_48_16_curated.contigs.fna.faa]	QZM_A3_Thaumarchaeota_related_48_16_curated.contigs	MER0247172	50.2	239	115	350	1	234	2.6e-58	228	CytoplasmicMembrane	subfamily S1C unassigned peptidases (Nitrosoarchaeum limnia)	S01.UPC	S01C	peptidase	unassigned	1
QZM_A3_scaffold_7032_curated_5 [QZM_A3_Thaumarchaeota_related_48_16_curated.contigs.fna.faa]	QZM_A3_Thaumarchaeota_related_48_16_curated.contigs	MER0911042	37.8	119	195	313	13	130	1.1e-11	72.8	CytoplasmicMembrane	unassigned	unassigned	unassigned	unassigned	unassigned	1
QZM_A3_scaffold_13096_curated_4 [QZM_A3_Thaumarchaeota_related_48_16_curated.contigs.fna.faa]	QZM_A3_Thaumarchaeota_related_48_16_curated.contigs	MER0235823	28.7	209	122	328	3	210	1.2e-20	102.8	CytoplasmicMembrane	subfamily S9C unassigned peptidases (Isosphaera pallida)	S09.UPC	S09C	peptidase	unassigned	1
QZM_A3_scaffold_16039_curated_2 [QZM_A3_Thaumarchaeota_related_48_16_curated.contigs.fna.faa]	QZM_A3_Thaumarchaeota_related_48_16_curated.contigs	MER0615177	59.5	37	22	58	195	231	0.00065	47	CytoplasmicMembrane	family T2 unassigned peptidases (Plutella xylostella)	T02.UPW	T02	peptidase	unassigned	1
NODE_12_length_65556_cov_7.488_27 [DRTY-6.bins.80_rm_con_2nd.final.genome.fna.faa]	DRTY-6.bins.80_rm_con_2nd.final.genome	MER0110055	29.7	118	389	499	5	121	6.9e-05	52	Cytoplasmic	intein-containing DNA polymerase II large subunit DP2 precursor Mername-AA281 (Thermococcus gammatolerans)	N10.005	N10	peptidase	asparagine	1
GD2_1_scaffold_85_curated_60 [GD2_1_Thaumarchaeota_related_47_42_curated.contigs.fna.faa]	GD2_1_Thaumarchaeota_related_47_42_curated.contigs	MER0195380	32.3	99	99	196	65	162	0.00013	50.8	Cytoplasmic	intein-containing translation initiation factor IF-2 precursor (Methanocaldococcus fervens)	N10.004	N10	peptidase	asparagine	1
NODE_46_length_130200_cov_154.682_45 [JZZ.bins.4.final.arc.2nd.fna.faa]	JZZ.bins.4.final.arc.2nd	MER0195380	30.5	105	86	189	56	160	3.3e-06	56.6	Cytoplasmic	intein-containing translation initiation factor IF-2 precursor (Methanocaldococcus fervens)	N10.004	N10	peptidase	asparagine	1
QC4_scaffold_533_curated_12 [QC4_Thaumarchaeota_related_48_22_curated.contigs.fna.faa]	QC4_Thaumarchaeota_related_48_22_curated.contigs	MER0195380	31.4	102	96	196	62	162	0.00014	51.2	Cytoplasmic	intein-containing translation initiation factor IF-2 precursor (Methanocaldococcus fervens)	N10.004	N10	peptidase	asparagine	1
QZM_A2_scaffold_1476_curated_9 [QZM_A2_Thaumarchaeota_related_48_33_curated.contigs.fna.faa]	QZM_A2_Thaumarchaeota_related_48_33_curated.contigs	MER0195380	32.3	99	99	196	65	162	0.00018	50.8	Cytoplasmic	intein-containing translation initiation factor IF-2 precursor (Methanocaldococcus fervens)	N10.004	N10	peptidase	asparagine	1
QZM_A3_scaffold_671_curated_1 [QZM_A3_Thaumarchaeota_related_48_16_curated.contigs.fna.faa]	QZM_A3_Thaumarchaeota_related_48_16_curated.contigs	MER0195380	32.3	99	99	196	65	162	0.00013	50.8	Cytoplasmic	intein-containing translation initiation factor IF-2 precursor (Methanocaldococcus fervens)	N10.004	N10	peptidase	asparagine	1
B27_Guay9_scaffold_65135_3 [B27_G9.fna.faa]	B27_G9	MER0015394	35	160	19	164	3	154	3.4e-15	83.6	Cytoplasmic	HycI peptidase (Methanocaldococcus jannaschii)	A31.003	A31	peptidase	aspartic	1
NODE_34_length_14481_cov_7.79567_8 [DRTY-6.bins.80_rm_con_2nd.final.genome.fna.faa]	DRTY-6.bins.80_rm_con_2nd.final.genome	MER0230749	31.4	140	20	156	1	140	7.6e-12	72.4	Cytoplasmic	HycI peptidase (Thermococcus barophilus)	A31.003	A31	peptidase	aspartic	1
NODE_33_length_9632_cov_28.21_4 [JZ-1.bins.89.final_rm_con_2nd.fna.faa]	JZ-1.bins.89.final_rm_con_2nd	MER0227286	31.4	137	29	162	3	137	2.7e-11	70.9	Cytoplasmic	HycI peptidase (Methanothermus fervidus)	A31.003	A31	peptidase	aspartic	1
NODE_108_length_89024_cov_152.8_39 [JZZ.bins.4.final.arc.2nd.fna.faa]	JZZ.bins.4.final.arc.2nd	MER0227286	31.4	137	29	162	3	137	2.7e-11	70.9	Cytoplasmic	HycI peptidase (Methanothermus fervidus)	A31.003	A31	peptidase	aspartic	1
QC4_scaffold_229_curated_13 [QC4_Thaumarchaeota_related_43_77_curated.contigs.fna.faa]	QC4_Thaumarchaeota_related_43_77_curated.contigs	MER0227286	31.4	137	8	141	3	137	1.6e-10	68.2	Cytoplasmic	HycI peptidase (Methanothermus fervidus)	A31.003	A31	peptidase	aspartic	1
QZM_A2_scaffold_1348_curated_8 [QZM_A2_Thaumarchaeota_related_48_33_curated.contigs.fna.faa]	QZM_A2_Thaumarchaeota_related_48_33_curated.contigs	MER0230749	33.8	130	23	147	1	128	4.5e-12	73.2	Cytoplasmic	HycI peptidase (Thermococcus barophilus)	A31.003	A31	peptidase	aspartic	1
QZM_A3_scaffold_2807_curated_10 [QZM_A3_Thaumarchaeota_related_48_16_curated.contigs.fna.faa]	QZM_A3_Thaumarchaeota_related_48_16_curated.contigs	MER0230749	33.8	130	23	147	1	128	4.5e-12	73.2	Cytoplasmic	HycI peptidase (Thermococcus barophilus)	A31.003	A31	peptidase	aspartic	1
B27_Guay9_scaffold_102796_1 [B27_G9.fna.faa]	B27_G9	MER0065772	60.2	181	9	187	3	183	1.6e-58	227.6	Cytoplasmic	CTP synthetase (Aeropyrum pernix)	C26.964	C26	peptidase	cysteine	1
B48_Guay17_scaffold_02329_2 [B48_G17.fna.faa]	B48_G17	MER0109484	37.2	234	1	217	13	245	1.8e-28	129	Cytoplasmic	amidophosphoribosyltransferase precursor (Synechococcus sp. PCC 7002)	C44.001	C44	peptidase	cysteine	1
NODE_4_length_86970_cov_15.386237_59 [DRTY-1.bins.18.final.fna.faa]	DRTY-1.bins.18.final	MER0439409	48.9	223	10	230	3	225	2.1e-57	225.3	Cytoplasmic	GMP synthase (Caldicellulosiruptor kristjanssonii)	C26.957	C26	peptidase	cysteine	1
NODE_29_length_18482_cov_11.619177_7 [DRTY-1.bins.18.final.fna.faa]	DRTY-1.bins.18.final	MER0251283	46.5	202	3	195	4	202	5.6e-43	176	Cytoplasmic	imidazole glycerol phosphate synthase subunit HisH (Thermotoga thermarum)	C26.965	C26	peptidase	cysteine	1
NODE_50_length_5402_cov_15.292701_1 [DRTY-1.bins.18.final.fna.faa]	DRTY-1.bins.18.final	MER0065772	50.6	538	5	538	3	530	3.3e-149	530.4	Cytoplasmic	CTP synthetase (Aeropyrum pernix)	C26.964	C26	peptidase	cysteine	1
NODE_64_length_3688_cov_0.555743_1 [DRTY-6.bins.200_rm_con_2nd.final.genome.fna.faa]	DRTY-6.bins.200_rm_con_2nd.final.genome	MER0377016	46.3	82	1	82	6	87	5.4e-16	85.5	Cytoplasmic	NLP/P60 ( Nostoc punctiforme )-like putative peptidase (Marivirga tractuosa)	C40.009	C40	peptidase	cysteine	1
NODE_127_length_2534_cov_0.581637_4 [DRTY-6.bins.200_rm_con_2nd.final.genome.fna.faa]	DRTY-6.bins.200_rm_con_2nd.final.genome	MER0194905	51.8	56	1	56	140	195	1e-11	70.5	Cytoplasmic	imidazole glycerol phosphate synthase subunit HisH (Methanocaldococcus vulcanius)	C26.965	C26	peptidase	cysteine	1
NODE_127_length_2534_cov_0.581637_5 [DRTY-6.bins.200_rm_con_2nd.final.genome.fna.faa]	DRTY-6.bins.200_rm_con_2nd.final.genome	MER0251283	48.1	106	3	103	4	107	8.6e-18	91.7	Cytoplasmic	imidazole glycerol phosphate synthase subunit HisH (Thermotoga thermarum)	C26.965	C26	peptidase	cysteine	1
NODE_2_length_148058_cov_8.27342_71 [DRTY-6.bins.80_rm_con_2nd.final.genome.fna.faa]	DRTY-6.bins.80_rm_con_2nd.final.genome	MER0443666	43.8	201	4	196	1	198	9.4e-41	168.7	Cytoplasmic	imidazole glycerol phosphate synthase subunit HisH (Clostridium thermocellum)	C26.965	C26	peptidase	cysteine	1
NODE_2_length_148058_cov_8.27342_129 [DRTY-6.bins.80_rm_con_2nd.final.genome.fna.faa]	DRTY-6.bins.80_rm_con_2nd.final.genome	MER0277465	45.3	170	9	178	3	153	2.1e-34	147.5	Cytoplasmic	PfpI peptidase (Caldiarchaeum subterraneum)	C56.001	C56	peptidase	cysteine	1
NODE_3_length_140482_cov_7.08238_40 [DRTY-6.bins.80_rm_con_2nd.final.genome.fna.faa]	DRTY-6.bins.80_rm_con_2nd.final.genome	MER0065772	49.9	543	19	553	6	535	3e-150	533.9	Cytoplasmic	CTP synthetase (Aeropyrum pernix)	C26.964	C26	peptidase	cysteine	1
NODE_2001_length_4097_cov_7.88986_4 [DRTY7.bins.37.final.fna.faa]	DRTY7.bins.37.final	MER0251283	46.5	202	3	195	4	202	5.6e-43	176	Cytoplasmic	imidazole glycerol phosphate synthase subunit HisH (Thermotoga thermarum)	C26.965	C26	peptidase	cysteine	1
NODE_1268_length_6696_cov_9.30053_2 [DRTY7.bins.37.final.fna.faa]	DRTY7.bins.37.final	MER0439409	54.4	226	6	231	1	225	4.9e-70	267.3	Cytoplasmic	GMP synthase (Caldicellulosiruptor kristjanssonii)	C26.957	C26	peptidase	cysteine	1
GD2_1_scaffold_85_curated_34 [GD2_1_Thaumarchaeota_related_47_42_curated.contigs.fna.faa]	GD2_1_Thaumarchaeota_related_47_42_curated.contigs	MER0443666	40.7	199	3	196	1	198	1.8e-39	164.5	Cytoplasmic	imidazole glycerol phosphate synthase subunit HisH (Clostridium thermocellum)	C26.965	C26	peptidase	cysteine	1
GD2_1_scaffold_108_curated_27 [GD2_1_Thaumarchaeota_related_47_42_curated.contigs.fna.faa]	GD2_1_Thaumarchaeota_related_47_42_curated.contigs	MER0277465	45.3	170	9	178	3	153	9.4e-35	148.7	Cytoplasmic	PfpI peptidase (Caldiarchaeum subterraneum)	C56.001	C56	peptidase	cysteine	1
GD2_1_scaffold_162_curated_25 [GD2_1_Thaumarchaeota_related_47_42_curated.contigs.fna.faa]	GD2_1_Thaumarchaeota_related_47_42_curated.contigs	MER0065772	49.9	543	5	540	6	536	2.7e-151	537.3	Cytoplasmic	CTP synthetase (Aeropyrum pernix)	C26.964	C26	peptidase	cysteine	1
GD2_1_scaffold_1256_curated_4 [GD2_1_Thaumarchaeota_related_47_42_curated.contigs.fna.faa]	GD2_1_Thaumarchaeota_related_47_42_curated.contigs	MER0229365	37.7	130	69	198	4	133	3.9e-18	93.6	Cytoplasmic	PfpI peptidase (Clostridium sticklandii)	C56.001	C56	peptidase	cysteine	1
NODE_1_length_147883_cov_32.303_78 [JZ-1.bins.89.final_rm_con_2nd.fna.faa]	JZ-1.bins.89.final_rm_con_2nd	MER0075310	60.6	188	4	191	5	190	7.6e-64	245.4	Cytoplasmic	trp1 ( Schizosaccharomyces pombe ) (Pyrobaculum islandicum)	C26.A25	C26	peptidase	cysteine	1
NODE_2_length_94543_cov_31.2176_55 [JZ-1.bins.89.final_rm_con_2nd.fna.faa]	JZ-1.bins.89.final_rm_con_2nd	MER0125936	40.6	128	86	211	14	135	7.1e-18	92.8	Cytoplasmic	PfpI peptidase (Erythrobacter sp. NAP1)	C56.001	C56	peptidase	cysteine	1
NODE_8_length_55441_cov_32.0051_34 [JZ-1.bins.89.final_rm_con_2nd.fna.faa]	JZ-1.bins.89.final_rm_con_2nd	MER0450339	51.5	196	4	199	1	196	5.3e-52	206.1	Cytoplasmic	imidazoleglycerol-phosphate synthase ( Pyrococcus furiosus ) (Ignisphaera aggregans)	C26.A32	C26	peptidase	cysteine	1
NODE_13_length_36665_cov_30.5894_11 [JZ-1.bins.89.final_rm_con_2nd.fna.faa]	JZ-1.bins.89.final_rm_con_2nd	MER0065772	49.7	537	5	536	6	532	1.7e-150	534.6	Cytoplasmic	CTP synthetase (Aeropyrum pernix)	C26.964	C26	peptidase	cysteine	1
NODE_56_length_5472_cov_81.9053_2 [JZ-1.bins.89.final_rm_con_2nd.fna.faa]	JZ-1.bins.89.final_rm_con_2nd	MER0422643	63.1	187	4	190	1	187	1.3e-63	244.6	Cytoplasmic	TRP3 protein ()	C26.959	C26	peptidase	cysteine	1
NODE_36_length_15692_cov_0.860777_7 [JZ-2.bins.136.final.fna.faa]	JZ-2.bins.136.final	MER0065772	54.4	533	1	529	1	532	1.5e-157	558.1	Cytoplasmic	CTP synthetase (Aeropyrum pernix)	C26.964	C26	peptidase	cysteine	1
NODE_70_length_10338_cov_0.945451_7 [JZ-2.bins.136.final.fna.faa]	JZ-2.bins.136.final	MER0439649	48.2	224	6	229	1	223	6.5e-57	223	Cytoplasmic	LD42771 protein ( Drosophila melanogaster ) (Clostridium methylpentosum)	C26.A21	C26	peptidase	cysteine	1
NODE_2011_length_10392_cov_157.383_9 [JZZ.bins.4.final.arc.2nd.fna.faa]	JZZ.bins.4.final.arc.2nd	MER0449012	46.5	185	2	181	1	183	3e-43	176.8	Cytoplasmic	imidazoleglycerol-phosphate synthase ( Pyrococcus furiosus ) (Vulcanisaeta distributa)	C26.A32	C26	peptidase	cysteine	1
NODE_816_length_24458_cov_145.112_15 [JZZ.bins.4.final.arc.2nd.fna.faa]	JZZ.bins.4.final.arc.2nd	MER0439741	52.2	230	5	234	1	225	1.3e-67	259.2	Cytoplasmic	GMP synthase (Thermoanaerobacter sp. X514)	C26.957	C26	peptidase	cysteine	1
NODE_818_length_24411_cov_160.357_5 [JZZ.bins.4.final.arc.2nd.fna.faa]	JZZ.bins.4.final.arc.2nd	MER0422643	63.1	187	4	190	1	187	1.3e-63	244.6	Cytoplasmic	TRP3 protein ()	C26.959	C26	peptidase	cysteine	1
NODE_269_length_53713_cov_152.085_9 [JZZ.bins.4.final.arc.2nd.fna.faa]	JZZ.bins.4.final.arc.2nd	MER0065772	50.5	537	5	536	6	532	1.2e-151	538.5	Cytoplasmic	CTP synthetase (Aeropyrum pernix)	C26.964	C26	peptidase	cysteine	1
NODE_593_length_31271_cov_150.683_13 [JZZ.bins.4.final.arc.2nd.fna.faa]	JZZ.bins.4.final.arc.2nd	MER0066917	47.8	157	20	176	36	191	6.8e-35	149.1	Cytoplasmic	imidazole glycerol phosphate synthase subunit HisH (Pyrococcus furiosus)	C26.965	C26	peptidase	cysteine	1
QC4_scaffold_54_curated_69 [QC4_Thaumarchaeota_related_43_77_curated.contigs.fna.faa]	QC4_Thaumarchaeota_related_43_77_curated.contigs	MER0075310	60.6	188	4	191	5	190	1.3e-63	244.6	Cytoplasmic	trp1 ( Schizosaccharomyces pombe ) (Pyrobaculum islandicum)	C26.A25	C26	peptidase	cysteine	1
QC4_scaffold_138_curated_78 [QC4_Thaumarchaeota_related_43_77_curated.contigs.fna.faa]	QC4_Thaumarchaeota_related_43_77_curated.contigs	MER0066917	46.5	157	20	176	36	191	2.6e-34	147.1	Cytoplasmic	imidazole glycerol phosphate synthase subunit HisH (Pyrococcus furiosus)	C26.965	C26	peptidase	cysteine	1
QC4_scaffold_230_curated_54 [QC4_Thaumarchaeota_related_48_22_curated.contigs.fna.faa]	QC4_Thaumarchaeota_related_48_22_curated.contigs	MER0443666	42.2	199	3	196	1	198	3.2e-41	170.2	Cytoplasmic	imidazole glycerol phosphate synthase subunit HisH (Clostridium thermocellum)	C26.965	C26	peptidase	cysteine	1
QC4_scaffold_2564_curated_14 [QC4_Thaumarchaeota_related_48_22_curated.contigs.fna.faa]	QC4_Thaumarchaeota_related_48_22_curated.contigs	MER0277465	45.3	170	9	178	3	153	2.7e-34	147.1	Cytoplasmic	PfpI peptidase (Caldiarchaeum subterraneum)	C56.001	C56	peptidase	cysteine	1
QC4_scaffold_4718_curated_7 [QC4_Thaumarchaeota_related_48_22_curated.contigs.fna.faa]	QC4_Thaumarchaeota_related_48_22_curated.contigs	MER0065772	49.9	543	5	540	6	536	2.7e-151	537.3	Cytoplasmic	CTP synthetase (Aeropyrum pernix)	C26.964	C26	peptidase	cysteine	1
QC4_scaffold_6985_curated_7 [QC4_Thaumarchaeota_related_48_22_curated.contigs.fna.faa]	QC4_Thaumarchaeota_related_48_22_curated.contigs	MER0075310	58	188	4	191	5	190	4.1e-62	239.6	Cytoplasmic	trp1 ( Schizosaccharomyces pombe ) (Pyrobaculum islandicum)	C26.A25	C26	peptidase	cysteine	1
QZM_A2_scaffold_97_curated_10 [QZM_A2_Thaumarchaeota_related_48_33_curated.contigs.fna.faa]	QZM_A2_Thaumarchaeota_related_48_33_curated.contigs	MER0065772	49.5	541	5	540	6	536	1e-150	535.4	Cytoplasmic	CTP synthetase (Aeropyrum pernix)	C26.964	C26	peptidase	cysteine	1
QZM_A2_scaffold_1089_curated_11 [QZM_A2_Thaumarchaeota_related_48_33_curated.contigs.fna.faa]	QZM_A2_Thaumarchaeota_related_48_33_curated.contigs	MER0443666	41.2	199	3	196	1	198	3.7e-37	156.8	Cytoplasmic	imidazole glycerol phosphate synthase subunit HisH (Clostridium thermocellum)	C26.965	C26	peptidase	cysteine	1
QZM_A2_scaffold_1134_curated_2 [QZM_A2_Thaumarchaeota_related_48_33_curated.contigs.fna.faa]	QZM_A2_Thaumarchaeota_related_48_33_curated.contigs	MER0227272	32.2	208	24	229	8	184	7.9e-23	109.4	Cytoplasmic	GMP synthase ( Pyrococcus furiosus ) (Methanothermus fervidus)	C26.A31	C26	peptidase	cysteine	1
QZM_A2_scaffold_2129_curated_16 [QZM_A2_Thaumarchaeota_related_48_33_curated.contigs.fna.faa]	QZM_A2_Thaumarchaeota_related_48_33_curated.contigs	MER0443205	56.2	112	5	116	1	108	8.7e-31	134.8	Cytoplasmic	LD42771 protein ( Drosophila melanogaster ) (Patulibacter sp. I11)	C26.A21	C26	peptidase	cysteine	1
QZM_A2_scaffold_10534_curated_4 [QZM_A2_Thaumarchaeota_related_48_33_curated.contigs.fna.faa]	QZM_A2_Thaumarchaeota_related_48_33_curated.contigs	MER0277465	44.7	170	9	178	3	153	1e-33	145.2	Cytoplasmic	PfpI peptidase (Caldiarchaeum subterraneum)	C56.001	C56	peptidase	cysteine	1
QZM_A2_scaffold_12087_curated_1 [QZM_A2_Thaumarchaeota_related_48_33_curated.contigs.fna.faa]	QZM_A2_Thaumarchaeota_related_48_33_curated.contigs	MER0440194	51.2	86	1	86	140	225	1.4e-18	95.9	Cytoplasmic	GMP synthase (Anaeroglobus geminatus)	C26.957	C26	peptidase	cysteine	1
QZM_A3_scaffold_671_curated_26 [QZM_A3_Thaumarchaeota_related_48_16_curated.contigs.fna.faa]	QZM_A3_Thaumarchaeota_related_48_16_curated.contigs	MER0443666	41.2	199	3	196	1	198	3.7e-37	156.8	Cytoplasmic	imidazole glycerol phosphate synthase subunit HisH (Clostridium thermocellum)	C26.965	C26	peptidase	cysteine	1
QZM_A3_scaffold_1733_curated_13 [QZM_A3_Thaumarchaeota_related_48_16_curated.contigs.fna.faa]	QZM_A3_Thaumarchaeota_related_48_16_curated.contigs	MER0227272	32.2	208	24	229	8	184	7.9e-23	109.4	Cytoplasmic	GMP synthase ( Pyrococcus furiosus ) (Methanothermus fervidus)	C26.A31	C26	peptidase	cysteine	1
QZM_A3_scaffold_3372_curated_12 [QZM_A3_Thaumarchaeota_related_48_16_curated.contigs.fna.faa]	QZM_A3_Thaumarchaeota_related_48_16_curated.contigs	MER0439741	46.7	229	5	233	1	225	4.6e-60	234.2	Cytoplasmic	GMP synthase (Thermoanaerobacter sp. X514)	C26.957	C26	peptidase	cysteine	1
QZM_A3_scaffold_5457_curated_7 [QZM_A3_Thaumarchaeota_related_48_16_curated.contigs.fna.faa]	QZM_A3_Thaumarchaeota_related_48_16_curated.contigs	MER0277465	45.3	170	9	178	3	153	1.6e-34	147.9	Cytoplasmic	PfpI peptidase (Caldiarchaeum subterraneum)	C56.001	C56	peptidase	cysteine	1
B27_Guay9_scaffold_10607_12 [B27_G9.fna.faa]	B27_G9	MER0102249	32.9	85	10	92	134	216	8.7e-05	49.3	Cytoplasmic	HtpX-2 peptidase (Thermodesulfobacterium commune)	M48.004	M48B	peptidase	metallo	1
B27_Guay9_scaffold_12393_8 [B27_G9.fna.faa]	B27_G9	MER0274347	43.9	214	7	220	6	215	3.3e-42	173.7	Cytoplasmic	methionyl aminopeptidase (archaean-type) ( Pyrococcus furiosus ) (Pyrolobus fumarii)	M24.035	M24A	peptidase	metallo	1
B27_Guay9_scaffold_40927_3 [B27_G9.fna.faa]	B27_G9	MER0050361	40	448	14	455	2	443	1.6e-88	328.6	Cytoplasmic	TldD peptidase ( Escherichia coli ) (Thermococcus kodakarensis)	M103.001	M103	peptidase	metallo	1
B48_Guay17_scaffold_00323_24 [B48_G17.fna.faa]	B48_G17	MER0231884	34.4	372	8	373	1	367	3.4e-49	197.6	Cytoplasmic	acetylornithine deacetylase ArgE (Pantoea sp. At-9b)	M20.974	M20A	peptidase	metallo	1
B48_Guay17_scaffold_26936_3 [B48_G17.fna.faa]	B48_G17	MER0006224	39.6	293	4	291	6	294	3.9e-48	193.7	Cytoplasmic	methionyl aminopeptidase (archaean-type) ( Pyrococcus furiosus ) (Pyrococcus abyssi)	M24.035	M24A	peptidase	metallo	1
NODE_2_length_117266_cov_15.959305_63 [DRTY-1.bins.18.final.fna.faa]	DRTY-1.bins.18.final	MER0058074	44.6	222	129	349	1	222	4.2e-49	197.2	Cytoplasmic	hyperthermophile prolidase (Carboxydothermus hydrogenoformans)	M24.008	M24B	peptidase	metallo	1
NODE_12_length_46139_cov_20.817352_21 [DRTY-1.bins.18.final.fna.faa]	DRTY-1.bins.18.final	MER0077652	41.3	288	15	283	9	294	1.1e-50	202.2	Cytoplasmic	methionyl aminopeptidase (archaean-type) ( Pyrococcus furiosus ) (Hyperthermus butylicus)	M24.035	M24A	peptidase	metallo	1
NODE_13_length_45506_cov_16.224619_16 [DRTY-1.bins.18.final.fna.faa]	DRTY-1.bins.18.final	MER0245415	44.6	406	47	452	49	444	1.7e-93	345.1	Cytoplasmic	TldD peptidase ( Escherichia coli ) (Pyrococcus sp. NA2)	M103.001	M103	peptidase	metallo	1
NODE_14_length_43914_cov_15.747733_7 [DRTY-1.bins.18.final.fna.faa]	DRTY-1.bins.18.final	MER0075926	63.7	350	14	363	1	349	3.6e-128	459.9	Cytoplasmic	glutamyl aminopeptidase (bacterium) (Thermofilum pendens)	M42.001	M42	peptidase	metallo	1
NODE_17_length_34329_cov_16.400532_4 [DRTY-1.bins.18.final.fna.faa]	DRTY-1.bins.18.final	MER0138684	40.4	235	188	421	1	227	5.6e-40	167.2	Cytoplasmic	hyperthermophile prolidase (Thermococcus barophilus)	M24.008	M24B	peptidase	metallo	1
NODE_41_length_4228_cov_0.660083_3 [DRTY-6.bins.200_rm_con_2nd.final.genome.fna.faa]	DRTY-6.bins.200_rm_con_2nd.final.genome	MER0058074	36	222	129	300	1	222	4.4e-31	137.1	Cytoplasmic	hyperthermophile prolidase (Carboxydothermus hydrogenoformans)	M24.008	M24B	peptidase	metallo	1
NODE_102_length_3036_cov_0.829151_5 [DRTY-6.bins.200_rm_con_2nd.final.genome.fna.faa]	DRTY-6.bins.200_rm_con_2nd.final.genome	MER0396896	39.4	274	6	269	1	274	5.3e-50	199.9	Cytoplasmic	methionyl aminopeptidase (archaean-type) ( Pyrococcus furiosus ) (Methanocaldococcus infernus)	M24.035	M24A	peptidase	metallo	1
NODE_115_length_2738_cov_0.571046_3 [DRTY-6.bins.200_rm_con_2nd.final.genome.fna.faa]	DRTY-6.bins.200_rm_con_2nd.final.genome	MER0138684	40.4	235	113	346	1	227	4.6e-40	167.2	Cytoplasmic	hyperthermophile prolidase (Thermococcus barophilus)	M24.008	M24B	peptidase	metallo	1
NODE_2_length_148058_cov_8.27342_20 [DRTY-6.bins.80_rm_con_2nd.final.genome.fna.faa]	DRTY-6.bins.80_rm_con_2nd.final.genome	MER0269263	33.9	227	192	416	9	171	2.8e-26	122.5	Cytoplasmic	paraplegin (Ailuropoda melanoleuca)	M41.006	M41	peptidase	metallo	1
NODE_3_length_140482_cov_7.08238_122 [DRTY-6.bins.80_rm_con_2nd.final.genome.fna.faa]	DRTY-6.bins.80_rm_con_2nd.final.genome	MER0252925	24.6	431	9	415	13	427	7.6e-24	113.6	Cytoplasmic	TldD peptidase ( Escherichia coli ) (Pyrococcus yayanosii)	M103.001	M103	peptidase	metallo	1
NODE_4_length_137945_cov_6.71494_86 [DRTY-6.bins.80_rm_con_2nd.final.genome.fna.faa]	DRTY-6.bins.80_rm_con_2nd.final.genome	MER0035297	42.8	264	1	260	1	259	3.1e-44	180.6	Cytoplasmic	D-aminopeptidase DppA (Desulfomicrobium baculatum)	M55.001	M55	peptidase	metallo	1
NODE_4_length_137945_cov_6.71494_101 [DRTY-6.bins.80_rm_con_2nd.final.genome.fna.faa]	DRTY-6.bins.80_rm_con_2nd.final.genome	MER0145055	44.1	449	1	449	5	443	2.4e-97	357.8	Cytoplasmic	TldD peptidase ( Escherichia coli ) (Thermococcus onnurineus)	M103.001	M103	peptidase	metallo	1
NODE_5_length_131655_cov_7.8435_58 [DRTY-6.bins.80_rm_con_2nd.final.genome.fna.faa]	DRTY-6.bins.80_rm_con_2nd.final.genome	MER0269263	33.6	226	178	401	9	170	2.3e-25	119.4	Cytoplasmic	paraplegin (Ailuropoda melanoleuca)	M41.006	M41	peptidase	metallo	1
NODE_6_length_116012_cov_8.39736_50 [DRTY-6.bins.80_rm_con_2nd.final.genome.fna.faa]	DRTY-6.bins.80_rm_con_2nd.final.genome	MER0235676	42.5	299	1	299	1	294	2.5e-58	227.6	Cytoplasmic	methionyl aminopeptidase (archaean-type) ( Pyrococcus furiosus ) (Desulfurococcus mucosus)	M24.035	M24A	peptidase	metallo	1
NODE_7_length_113290_cov_7.27848_21 [DRTY-6.bins.80_rm_con_2nd.final.genome.fna.faa]	DRTY-6.bins.80_rm_con_2nd.final.genome	MER0138684	46.9	224	124	347	1	222	2.4e-52	208	Cytoplasmic	hyperthermophile prolidase (Thermococcus barophilus)	M24.008	M24B	peptidase	metallo	1
NODE_17_length_43762_cov_6.427_34 [DRTY-6.bins.80_rm_con_2nd.final.genome.fna.faa]	DRTY-6.bins.80_rm_con_2nd.final.genome	MER0131131	48.3	172	12	182	1	169	2.8e-39	163.7	Cytoplasmic	archaelysin (Dictyoglomus thermophilum)	M54.001	M54	peptidase	metallo	1
NODE_28_length_22828_cov_6.51923_6 [DRTY-6.bins.80_rm_con_2nd.final.genome.fna.faa]	DRTY-6.bins.80_rm_con_2nd.final.genome	MER0223394	47.6	439	20	455	1	439	3.6e-112	407.1	Cytoplasmic	TldD peptidase ( Escherichia coli ) (Ignisphaera aggregans)	M103.001	M103	peptidase	metallo	1
NODE_1086_length_8022_cov_9.12514_7 [DRTY7.bins.37.final.fna.faa]	DRTY7.bins.37.final	MER0251245	63.6	33	171	203	300	332	9.7e-06	52.4	Cytoplasmic	BC4143 protein (Thermodesulfobacterium sp. OPB45)	M20.018	M20B	peptidase	metallo	1
NODE_2627_length_3081_cov_7.63266_4 [DRTY7.bins.37.final.fna.faa]	DRTY7.bins.37.final	MER0138684	39.1	235	8	241	1	227	1.8e-38	161.4	Cytoplasmic	hyperthermophile prolidase (Thermococcus barophilus)	M24.008	M24B	peptidase	metallo	1
NODE_2713_length_2999_cov_8.08657_3 [DRTY7.bins.37.final.fna.faa]	DRTY7.bins.37.final	MER0269263	32	275	225	494	9	207	6.7e-27	124	Cytoplasmic	paraplegin (Ailuropoda melanoleuca)	M41.006	M41	peptidase	metallo	1
NODE_656_length_14699_cov_10.1074_5 [DRTY7.bins.37.final.fna.faa]	DRTY7.bins.37.final	MER0077652	41.3	288	15	283	9	294	1.1e-50	202.2	Cytoplasmic	methionyl aminopeptidase (archaean-type) ( Pyrococcus furiosus ) (Hyperthermus butylicus)	M24.035	M24A	peptidase	metallo	1
DRTY7_scaffold_656_curated_5 [DRTY7_Thaumarchaeota_related_35_44_curated.contigs.fna.faa]	DRTY7_Thaumarchaeota_related_35_44_curated.contigs	MER0077652	41.3	288	15	283	9	294	1.1e-50	202.2	Cytoplasmic	methionyl aminopeptidase (archaean-type) ( Pyrococcus furiosus ) (Hyperthermus butylicus)	M24.035	M24A	peptidase	metallo	1
GD2_1_scaffold_52_curated_57 [GD2_1_Thaumarchaeota_related_47_42_curated.contigs.fna.faa]	GD2_1_Thaumarchaeota_related_47_42_curated.contigs	MER0269263	33.6	226	178	401	9	170	2.3e-25	119.4	Cytoplasmic	paraplegin (Ailuropoda melanoleuca)	M41.006	M41	peptidase	metallo	1
GD2_1_scaffold_108_curated_44 [GD2_1_Thaumarchaeota_related_47_42_curated.contigs.fna.faa]	GD2_1_Thaumarchaeota_related_47_42_curated.contigs	MER0369588	30.6	356	8	359	1	354	6.1e-51	203.4	Cytoplasmic	acetylornithine deacetylase ArgE (Nitrosoarchaeum koreensis)	M20.974	M20A	peptidase	metallo	1
GD2_1_scaffold_134_curated_22 [GD2_1_Thaumarchaeota_related_47_42_curated.contigs.fna.faa]	GD2_1_Thaumarchaeota_related_47_42_curated.contigs	MER0223394	48.3	439	17	452	1	439	5.4e-113	409.8	Cytoplasmic	TldD peptidase ( Escherichia coli ) (Ignisphaera aggregans)	M103.001	M103	peptidase	metallo	1
GD2_1_scaffold_229_curated_22 [GD2_1_Thaumarchaeota_related_47_42_curated.contigs.fna.faa]	GD2_1_Thaumarchaeota_related_47_42_curated.contigs	MER0269263	33.9	227	192	416	9	171	3.7e-26	122.1	Cytoplasmic	paraplegin (Ailuropoda melanoleuca)	M41.006	M41	peptidase	metallo	1
GD2_1_scaffold_1100_curated_18 [GD2_1_Thaumarchaeota_related_47_42_curated.contigs.fna.faa]	GD2_1_Thaumarchaeota_related_47_42_curated.contigs	MER0145055	44.4	435	15	449	19	443	2.4e-97	357.8	Cytoplasmic	TldD peptidase ( Escherichia coli ) (Thermococcus onnurineus)	M103.001	M103	peptidase	metallo	1
GD2_1_scaffold_1201_curated_17 [GD2_1_Thaumarchaeota_related_47_42_curated.contigs.fna.faa]	GD2_1_Thaumarchaeota_related_47_42_curated.contigs	MER0182415	42.4	224	124	347	1	222	5.2e-47	190.3	Cytoplasmic	hyperthermophile prolidase (Thermococcus gammatolerans)	M24.008	M24B	peptidase	metallo	1
GD2_1_scaffold_2032_curated_12 [GD2_1_Thaumarchaeota_related_47_42_curated.contigs.fna.faa]	GD2_1_Thaumarchaeota_related_47_42_curated.contigs	MER0252925	25.2	428	9	415	13	427	2.3e-28	128.6	Cytoplasmic	TldD peptidase ( Escherichia coli ) (Pyrococcus yayanosii)	M103.001	M103	peptidase	metallo	1
GD2_1_scaffold_2279_curated_7 [GD2_1_Thaumarchaeota_related_47_42_curated.contigs.fna.faa]	GD2_1_Thaumarchaeota_related_47_42_curated.contigs	MER0235676	42.8	299	1	299	1	294	5.1e-59	229.9	Cytoplasmic	methionyl aminopeptidase (archaean-type) ( Pyrococcus furiosus ) (Desulfurococcus mucosus)	M24.035	M24A	peptidase	metallo	1
GD2_1_scaffold_8173_curated_7 [GD2_1_Thaumarchaeota_related_47_42_curated.contigs.fna.faa]	GD2_1_Thaumarchaeota_related_47_42_curated.contigs	MER0131131	46.5	170	12	181	1	169	3.2e-38	160.2	Cytoplasmic	archaelysin (Dictyoglomus thermophilum)	M54.001	M54	peptidase	metallo	1
NODE_2_length_94543_cov_31.2176_27 [JZ-1.bins.89.final_rm_con_2nd.fna.faa]	JZ-1.bins.89.final_rm_con_2nd	MER0198603	48.9	176	9	184	3	171	2.1e-39	164.1	Cytoplasmic	archaelysin (Methanocaldococcus sp. FS406-22)	M54.001	M54	peptidase	metallo	1
NODE_6_length_60281_cov_33.2735_6 [JZ-1.bins.89.final_rm_con_2nd.fna.faa]	JZ-1.bins.89.final_rm_con_2nd	MER0235676	42.5	299	7	305	1	294	3.4e-58	227.3	Cytoplasmic	methionyl aminopeptidase (archaean-type) ( Pyrococcus furiosus ) (Desulfurococcus mucosus)	M24.035	M24A	peptidase	metallo	1
NODE_7_length_56377_cov_33.0766_51 [JZ-1.bins.89.final_rm_con_2nd.fna.faa]	JZ-1.bins.89.final_rm_con_2nd	MER0269263	32.2	267	178	434	9	211	3.9e-25	118.6	Cytoplasmic	paraplegin (Ailuropoda melanoleuca)	M41.006	M41	peptidase	metallo	1
NODE_8_length_55441_cov_32.0051_49 [JZ-1.bins.89.final_rm_con_2nd.fna.faa]	JZ-1.bins.89.final_rm_con_2nd	MER0269263	33.6	232	187	416	4	171	6.3e-26	121.3	Cytoplasmic	paraplegin (Ailuropoda melanoleuca)	M41.006	M41	peptidase	metallo	1
NODE_4_length_33203_cov_0.935784_11 [JZ-2.bins.136.final.fna.faa]	JZ-2.bins.136.final	MER0378412	36.9	260	3	261	2	259	3.4e-43	177.2	Cytoplasmic	D-aminopeptidase DppA (Brevibacillus sp. BC25)	M55.001	M55	peptidase	metallo	1
NODE_6_length_32821_cov_0.870924_29 [JZ-2.bins.136.final.fna.faa]	JZ-2.bins.136.final	MER0284165	39.8	236	152	387	2	228	1.1e-37	159.5	Cytoplasmic	hyperthermophile prolidase (Marinitoga piezophila)	M24.008	M24B	peptidase	metallo	1
NODE_10_length_25128_cov_0.919363_8 [JZ-2.bins.136.final.fna.faa]	JZ-2.bins.136.final	MER0016263	27.1	443	18	431	40	465	2.4e-33	145.2	Cytoplasmic	TldD peptidase ( Escherichia coli ) (Pyrococcus horikoshii)	M103.001	M103	peptidase	metallo	1
NODE_61_length_11395_cov_0.826145_4 [JZ-2.bins.136.final.fna.faa]	JZ-2.bins.136.final	MER0378412	41.7	259	8	263	1	256	4e-47	190.3	Cytoplasmic	D-aminopeptidase DppA (Brevibacillus sp. BC25)	M55.001	M55	peptidase	metallo	1
NODE_63_length_11262_cov_0.755276_8 [JZ-2.bins.136.final.fna.faa]	JZ-2.bins.136.final	MER0059792	33.3	63	387	449	212	273	0.00078	47.4	Cytoplasmic	MjS2P-type peptidase (Methanococcus vannielii)	M50.006	M50B	peptidase	metallo	1
NODE_68_length_10459_cov_0.913569_5 [JZ-2.bins.136.final.fna.faa]	JZ-2.bins.136.final	MER0395866	30.5	118	187	304	1	117	6.2e-08	60.8	Cytoplasmic	hyperthermophile prolidase (Bacillus atrophaeus)	M24.008	M24B	peptidase	metallo	1
NODE_69_length_10412_cov_0.775498_13 [JZ-2.bins.136.final.fna.faa]	JZ-2.bins.136.final	MER0142835	49.6	121	18	138	3	120	6e-26	119	Cytoplasmic	JAMM-like protein ( Archaeoglobus -type) ()	M67.010	M67B	peptidase	metallo	1
NODE_88_length_8254_cov_0.77987_1 [JZ-2.bins.136.final.fna.faa]	JZ-2.bins.136.final	MER0474067	53.8	52	69	120	1	51	2.1e-07	57.4	Cytoplasmic	PepB aminopeptidase (Ceratitis capitata)	M17.004	M17	peptidase	metallo	1
NODE_90_length_8187_cov_0.845037_5 [JZ-2.bins.136.final.fna.faa]	JZ-2.bins.136.final	MER0003880	44	293	10	297	4	294	2.8e-54	214.2	Cytoplasmic	methionyl aminopeptidase (archaean-type) ( Pyrococcus furiosus ) (Pyrococcus furiosus)	M24.035	M24A	peptidase	metallo	1
NODE_102_length_7655_cov_0.944607_7 [JZ-2.bins.136.final.fna.faa]	JZ-2.bins.136.final	MER0163935	55.3	76	1	76	1	76	1.4e-16	87	Cytoplasmic	D-aminopeptidase DppA (Brevibacillus brevis)	M55.001	M55	peptidase	metallo	1
NODE_112_length_6862_cov_0.858946_2 [JZ-2.bins.136.final.fna.faa]	JZ-2.bins.136.final	MER0306030	44.5	227	1	225	1	224	7.4e-43	176	Cytoplasmic	D-aminopeptidase DppA (Brevibacillus laterosporus)	M55.001	M55	peptidase	metallo	1
NODE_168_length_3883_cov_0.569223_1 [JZ-2.bins.136.final.fna.faa]	JZ-2.bins.136.final	MER0035297	50	110	1	110	104	213	4.6e-19	96.3	Cytoplasmic	D-aminopeptidase DppA (Desulfomicrobium baculatum)	M55.001	M55	peptidase	metallo	1
NODE_215_length_2547_cov_0.745041_1 [JZ-2.bins.136.final.fna.faa]	JZ-2.bins.136.final	MER0087057	41.8	318	16	332	28	337	1.2e-61	238.8	Cytoplasmic	TET aminopeptidase (Roseiflexus castenholzii)	M42.005	M42	peptidase	metallo	1
NODE_759_length_25767_cov_151.989_11 [JZZ.bins.4.final.arc.2nd.fna.faa]	JZZ.bins.4.final.arc.2nd	MER0269263	34.1	226	178	401	9	170	1.3e-25	120.2	Cytoplasmic	paraplegin (Ailuropoda melanoleuca)	M41.006	M41	peptidase	metallo	1
NODE_910_length_22190_cov_149.68_2 [JZZ.bins.4.final.arc.2nd.fna.faa]	JZZ.bins.4.final.arc.2nd	MER0131131	51.3	158	28	185	14	169	4.7e-37	156.4	Cytoplasmic	archaelysin (Dictyoglomus thermophilum)	M54.001	M54	peptidase	metallo	1
NODE_266_length_54359_cov_153.809_8 [JZZ.bins.4.final.arc.2nd.fna.faa]	JZZ.bins.4.final.arc.2nd	MER0235676	41.1	299	5	303	1	294	3.3e-58	227.3	Cytoplasmic	methionyl aminopeptidase (archaean-type) ( Pyrococcus furiosus ) (Desulfurococcus mucosus)	M24.035	M24A	peptidase	metallo	1
NODE_46_length_130200_cov_154.682_41 [JZZ.bins.4.final.arc.2nd.fna.faa]	JZZ.bins.4.final.arc.2nd	MER0138684	48.7	195	6	200	30	222	2.3e-47	190.7	Cytoplasmic	hyperthermophile prolidase (Thermococcus barophilus)	M24.008	M24B	peptidase	metallo	1
QC4_scaffold_186_curated_57 [QC4_Thaumarchaeota_related_43_77_curated.contigs.fna.faa]	QC4_Thaumarchaeota_related_43_77_curated.contigs	MER0138684	46.9	224	124	347	1	222	2e-51	204.9	Cytoplasmic	hyperthermophile prolidase (Thermococcus barophilus)	M24.008	M24B	peptidase	metallo	1
QC4_scaffold_408_curated_58 [QC4_Thaumarchaeota_related_43_77_curated.contigs.fna.faa]	QC4_Thaumarchaeota_related_43_77_curated.contigs	MER0235676	42.9	301	3	301	1	294	6e-60	233	Cytoplasmic	methionyl aminopeptidase (archaean-type) ( Pyrococcus furiosus ) (Desulfurococcus mucosus)	M24.035	M24A	peptidase	metallo	1
QC4_scaffold_861_curated_19 [QC4_Thaumarchaeota_related_43_77_curated.contigs.fna.faa]	QC4_Thaumarchaeota_related_43_77_curated.contigs	MER0198603	51.2	172	15	186	4	168	5.7e-40	166	Cytoplasmic	archaelysin (Methanocaldococcus sp. FS406-22)	M54.001	M54	peptidase	metallo	1
QC4_scaffold_1273_curated_6 [QC4_Thaumarchaeota_related_43_77_curated.contigs.fna.faa]	QC4_Thaumarchaeota_related_43_77_curated.contigs	MER0016276	28.9	405	45	415	47	427	6.7e-28	127.1	Cytoplasmic	TldD peptidase ( Escherichia coli ) (Methanocaldococcus jannaschii)	M103.001	M103	peptidase	metallo	1
QC4_scaffold_1647_curated_6 [QC4_Thaumarchaeota_related_43_77_curated.contigs.fna.faa]	QC4_Thaumarchaeota_related_43_77_curated.contigs	MER0252925	24.3	448	9	428	13	443	8.4e-23	110.2	Cytoplasmic	TldD peptidase ( Escherichia coli ) (Pyrococcus yayanosii)	M103.001	M103	peptidase	metallo	1
QC4_scaffold_157_curated_45 [QC4_Thaumarchaeota_related_48_22_curated.contigs.fna.faa]	QC4_Thaumarchaeota_related_48_22_curated.contigs	MER0035297	43.2	264	1	260	1	259	5.6e-46	186.4	Cytoplasmic	D-aminopeptidase DppA (Desulfomicrobium baculatum)	M55.001	M55	peptidase	metallo	1
QC4_scaffold_157_curated_59 [QC4_Thaumarchaeota_related_48_22_curated.contigs.fna.faa]	QC4_Thaumarchaeota_related_48_22_curated.contigs	MER0145055	44.8	435	15	449	19	443	2.2e-98	361.3	Cytoplasmic	TldD peptidase ( Escherichia coli ) (Thermococcus onnurineus)	M103.001	M103	peptidase	metallo	1
QC4_scaffold_184_curated_27 [QC4_Thaumarchaeota_related_48_22_curated.contigs.fna.faa]	QC4_Thaumarchaeota_related_48_22_curated.contigs	MER0255674	36.9	453	1	453	1	443	1.3e-74	282.3	Cytoplasmic	TldD peptidase ( Escherichia coli ) (Thermococcus sp. 4557)	M103.001	M103	peptidase	metallo	1
QC4_scaffold_212_curated_77 [QC4_Thaumarchaeota_related_48_22_curated.contigs.fna.faa]	QC4_Thaumarchaeota_related_48_22_curated.contigs	MER0269263	33.6	226	213	436	9	170	2.4e-25	119.4	Cytoplasmic	paraplegin (Ailuropoda melanoleuca)	M41.006	M41	peptidase	metallo	1
QC4_scaffold_230_curated_7 [QC4_Thaumarchaeota_related_48_22_curated.contigs.fna.faa]	QC4_Thaumarchaeota_related_48_22_curated.contigs	MER0269263	33.9	227	192	416	9	171	3.7e-26	122.1	Cytoplasmic	paraplegin (Ailuropoda melanoleuca)	M41.006	M41	peptidase	metallo	1
QC4_scaffold_533_curated_15 [QC4_Thaumarchaeota_related_48_22_curated.contigs.fna.faa]	QC4_Thaumarchaeota_related_48_22_curated.contigs	MER0138684	45.5	224	124	347	1	222	5.9e-51	203.4	Cytoplasmic	hyperthermophile prolidase (Thermococcus barophilus)	M24.008	M24B	peptidase	metallo	1
QC4_scaffold_1028_curated_26 [QC4_Thaumarchaeota_related_48_22_curated.contigs.fna.faa]	QC4_Thaumarchaeota_related_48_22_curated.contigs	MER0131131	46.5	170	12	181	1	169	3.2e-38	160.2	Cytoplasmic	archaelysin (Dictyoglomus thermophilum)	M54.001	M54	peptidase	metallo	1
QC4_scaffold_1112_curated_5 [QC4_Thaumarchaeota_related_48_22_curated.contigs.fna.faa]	QC4_Thaumarchaeota_related_48_22_curated.contigs	MER0269263	33.2	235	177	409	9	180	1.8e-27	126.3	Cytoplasmic	paraplegin (Ailuropoda melanoleuca)	M41.006	M41	peptidase	metallo	1
QC4_scaffold_1195_curated_14 [QC4_Thaumarchaeota_related_48_22_curated.contigs.fna.faa]	QC4_Thaumarchaeota_related_48_22_curated.contigs	MER0252925	24.9	429	9	415	13	427	2.3e-28	128.6	Cytoplasmic	TldD peptidase ( Escherichia coli ) (Pyrococcus yayanosii)	M103.001	M103	peptidase	metallo	1
QC4_scaffold_4742_curated_10 [QC4_Thaumarchaeota_related_48_22_curated.contigs.fna.faa]	QC4_Thaumarchaeota_related_48_22_curated.contigs	MER0001253	42.7	309	7	299	2	304	2.3e-59	231.1	Cytoplasmic	methionyl aminopeptidase (archaean-type) ( Pyrococcus furiosus ) (Methanothermus fervidus)	M24.035	M24A	peptidase	metallo	1
QC4_scaffold_7816_curated_4 [QC4_Thaumarchaeota_related_48_22_curated.contigs.fna.faa]	QC4_Thaumarchaeota_related_48_22_curated.contigs	MER0400394	29.8	325	39	359	20	342	4e-50	200.7	Cytoplasmic	acetylornithine deacetylase ArgE (Nitrosoarchaeum koreensis)	M20.974	M20A	peptidase	metallo	1
QZM_A2_scaffold_233_curated_65 [QZM_A2_Thaumarchaeota_related_48_33_curated.contigs.fna.faa]	QZM_A2_Thaumarchaeota_related_48_33_curated.contigs	MER0001253	42.7	309	7	299	2	304	1.7e-59	231.5	Cytoplasmic	methionyl aminopeptidase (archaean-type) ( Pyrococcus furiosus ) (Methanothermus fervidus)	M24.035	M24A	peptidase	metallo	1
QZM_A2_scaffold_529_curated_28 [QZM_A2_Thaumarchaeota_related_48_33_curated.contigs.fna.faa]	QZM_A2_Thaumarchaeota_related_48_33_curated.contigs	MER0395882	35	157	190	335	6	154	1.6e-16	89.4	Cytoplasmic	hyperthermophile prolidase (Bacillus smithii)	M24.008	M24B	peptidase	metallo	1
QZM_A2_scaffold_849_curated_10 [QZM_A2_Thaumarchaeota_related_48_33_curated.contigs.fna.faa]	QZM_A2_Thaumarchaeota_related_48_33_curated.contigs	MER0131131	46.5	170	12	181	1	169	3.2e-38	160.2	Cytoplasmic	archaelysin (Dictyoglomus thermophilum)	M54.001	M54	peptidase	metallo	1
QZM_A2_scaffold_949_curated_2 [QZM_A2_Thaumarchaeota_related_48_33_curated.contigs.fna.faa]	QZM_A2_Thaumarchaeota_related_48_33_curated.contigs	MER0269263	33.6	226	178	401	9	170	2.3e-25	119.4	Cytoplasmic	paraplegin (Ailuropoda melanoleuca)	M41.006	M41	peptidase	metallo	1
QZM_A2_scaffold_1242_curated_9 [QZM_A2_Thaumarchaeota_related_48_33_curated.contigs.fna.faa]	QZM_A2_Thaumarchaeota_related_48_33_curated.contigs	MER0269263	33.9	227	192	416	9	171	3.7e-26	122.1	Cytoplasmic	paraplegin (Ailuropoda melanoleuca)	M41.006	M41	peptidase	metallo	1
QZM_A2_scaffold_1476_curated_6 [QZM_A2_Thaumarchaeota_related_48_33_curated.contigs.fna.faa]	QZM_A2_Thaumarchaeota_related_48_33_curated.contigs	MER0182415	43.3	224	124	347	1	222	8e-48	193	Cytoplasmic	hyperthermophile prolidase (Thermococcus gammatolerans)	M24.008	M24B	peptidase	metallo	1
QZM_A2_scaffold_1859_curated_11 [QZM_A2_Thaumarchaeota_related_48_33_curated.contigs.fna.faa]	QZM_A2_Thaumarchaeota_related_48_33_curated.contigs	MER0223394	47.6	439	17	452	1	439	3.3e-110	400.6	Cytoplasmic	TldD peptidase ( Escherichia coli ) (Ignisphaera aggregans)	M103.001	M103	peptidase	metallo	1
QZM_A2_scaffold_2519_curated_12 [QZM_A2_Thaumarchaeota_related_48_33_curated.contigs.fna.faa]	QZM_A2_Thaumarchaeota_related_48_33_curated.contigs	MER0400394	30.2	325	39	359	20	342	6.1e-51	203.4	Cytoplasmic	acetylornithine deacetylase ArgE (Nitrosoarchaeum koreensis)	M20.974	M20A	peptidase	metallo	1
QZM_A2_scaffold_4976_curated_12 [QZM_A2_Thaumarchaeota_related_48_33_curated.contigs.fna.faa]	QZM_A2_Thaumarchaeota_related_48_33_curated.contigs	MER0245415	45.1	384	5	388	68	444	7.1e-93	342.8	Cytoplasmic	TldD peptidase ( Escherichia coli ) (Pyrococcus sp. NA2)	M103.001	M103	peptidase	metallo	1
QZM_A2_scaffold_5453_curated_9 [QZM_A2_Thaumarchaeota_related_48_33_curated.contigs.fna.faa]	QZM_A2_Thaumarchaeota_related_48_33_curated.contigs	MER0075926	65.7	137	1	137	213	348	3.8e-41	169.5	Cytoplasmic	glutamyl aminopeptidase (bacterium) (Thermofilum pendens)	M42.001	M42	peptidase	metallo	1
QZM_A3_scaffold_402_curated_27 [QZM_A3_Thaumarchaeota_related_48_16_curated.contigs.fna.faa]	QZM_A3_Thaumarchaeota_related_48_16_curated.contigs	MER0395882	35	157	190	335	6	154	1.6e-16	89.4	Cytoplasmic	hyperthermophile prolidase (Bacillus smithii)	M24.008	M24B	peptidase	metallo	1
QZM_A3_scaffold_706_curated_24 [QZM_A3_Thaumarchaeota_related_48_16_curated.contigs.fna.faa]	QZM_A3_Thaumarchaeota_related_48_16_curated.contigs	MER0182415	43.3	224	124	347	1	222	8e-48	193	Cytoplasmic	hyperthermophile prolidase (Thermococcus gammatolerans)	M24.008	M24B	peptidase	metallo	1
QZM_A3_scaffold_798_curated_17 [QZM_A3_Thaumarchaeota_related_48_16_curated.contigs.fna.faa]	QZM_A3_Thaumarchaeota_related_48_16_curated.contigs	MER0269263	33.9	227	192	416	9	171	3.7e-26	122.1	Cytoplasmic	paraplegin (Ailuropoda melanoleuca)	M41.006	M41	peptidase	metallo	1
QZM_A3_scaffold_1401_curated_7 [QZM_A3_Thaumarchaeota_related_48_16_curated.contigs.fna.faa]	QZM_A3_Thaumarchaeota_related_48_16_curated.contigs	MER0223394	47.6	439	17	452	1	439	3.3e-110	400.6	Cytoplasmic	TldD peptidase ( Escherichia coli ) (Ignisphaera aggregans)	M103.001	M103	peptidase	metallo	1
QZM_A3_scaffold_1801_curated_12 [QZM_A3_Thaumarchaeota_related_48_16_curated.contigs.fna.faa]	QZM_A3_Thaumarchaeota_related_48_16_curated.contigs	MER0131131	46.5	170	12	181	1	169	3.2e-38	160.2	Cytoplasmic	archaelysin (Dictyoglomus thermophilum)	M54.001	M54	peptidase	metallo	1
QZM_A3_scaffold_2928_curated_2 [QZM_A3_Thaumarchaeota_related_48_16_curated.contigs.fna.faa]	QZM_A3_Thaumarchaeota_related_48_16_curated.contigs	MER0269263	33.6	226	178	401	9	170	2.3e-25	119.4	Cytoplasmic	paraplegin (Ailuropoda melanoleuca)	M41.006	M41	peptidase	metallo	1
QZM_A3_scaffold_4135_curated_5 [QZM_A3_Thaumarchaeota_related_48_16_curated.contigs.fna.faa]	QZM_A3_Thaumarchaeota_related_48_16_curated.contigs	MER0145055	44.6	435	15	449	19	443	1.4e-97	358.6	Cytoplasmic	TldD peptidase ( Escherichia coli ) (Thermococcus onnurineus)	M103.001	M103	peptidase	metallo	1
QZM_A3_scaffold_4824_curated_11 [QZM_A3_Thaumarchaeota_related_48_16_curated.contigs.fna.faa]	QZM_A3_Thaumarchaeota_related_48_16_curated.contigs	MER0075926	68.6	86	1	86	264	348	1.6e-24	113.6	Cytoplasmic	glutamyl aminopeptidase (bacterium) (Thermofilum pendens)	M42.001	M42	peptidase	metallo	1
QZM_A3_scaffold_8079_curated_4 [QZM_A3_Thaumarchaeota_related_48_16_curated.contigs.fna.faa]	QZM_A3_Thaumarchaeota_related_48_16_curated.contigs	MER0400394	28.6	325	39	359	20	342	1e-45	186	Cytoplasmic	acetylornithine deacetylase ArgE (Nitrosoarchaeum koreensis)	M20.974	M20A	peptidase	metallo	1
QZM_A3_scaffold_18003_curated_3 [QZM_A3_Thaumarchaeota_related_48_16_curated.contigs.fna.faa]	QZM_A3_Thaumarchaeota_related_48_16_curated.contigs	MER0077652	53.4	58	1	58	1	58	1.1e-10	67	Cytoplasmic	methionyl aminopeptidase (archaean-type) ( Pyrococcus furiosus ) (Hyperthermus butylicus)	M24.035	M24A	peptidase	metallo	1
QZM_A3_scaffold_18003_curated_4 [QZM_A3_Thaumarchaeota_related_48_16_curated.contigs.fna.faa]	QZM_A3_Thaumarchaeota_related_48_16_curated.contigs	MER0001253	41.8	232	1	216	79	304	4.7e-38	159.8	Cytoplasmic	methionyl aminopeptidase (archaean-type) ( Pyrococcus furiosus ) (Methanothermus fervidus)	M24.035	M24A	peptidase	metallo	1
B27_Guay9_scaffold_49634_8 [B27_G9.fna.faa]	B27_G9	MER0035447	47.2	108	30	137	3	106	2.2e-22	107.1	Cytoplasmic	KIAA1363-like protein (Rhodopirellula baltica)	S09.992	S09X	peptidase	serine	1
NODE_24_length_5604_cov_0.677196_2 [DRTY-6.bins.200_rm_con_2nd.final.genome.fna.faa]	DRTY-6.bins.200_rm_con_2nd.final.genome	MER0502160	53.2	188	491	678	6	191	1.5e-44	183.3	Cytoplasmic	Lon-B peptidase (Dehalococcoides mccartyi)	S16.005	S16	peptidase	serine	1
NODE_10_length_75986_cov_4.18922_28 [DRTY-6.bins.80_rm_con_2nd.final.genome.fna.faa]	DRTY-6.bins.80_rm_con_2nd.final.genome	MER0195029	36.1	252	2	253	5	245	2e-40	167.9	Cytoplasmic	BSU33620 g.p. ( Bacillus subtilis ) and similar (Geobacillus sp. Y412MC61)	S09.946	S09C	peptidase	serine	1
GD2_1_scaffold_203_curated_24 [GD2_1_Thaumarchaeota_related_47_42_curated.contigs.fna.faa]	GD2_1_Thaumarchaeota_related_47_42_curated.contigs	MER0490790	25	200	65	258	17	207	8.8e-08	59.7	Cytoplasmic	YjfP protein ( Escherichi coli ) (Yokenella regensburgei)	S09.A46	S09X	peptidase	serine	1
NODE_816_length_24458_cov_145.112_18 [JZZ.bins.4.final.arc.2nd.fna.faa]	JZZ.bins.4.final.arc.2nd	MER0130015	44	241	70	299	1	237	2.4e-51	204.5	Cytoplasmic	cephalosporin C deacetylase (Jonesia denitrificans)	S09.949	S09X	peptidase	serine	1
QZM_A2_scaffold_283_curated_15 [QZM_A2_Thaumarchaeota_related_48_33_curated.contigs.fna.faa]	QZM_A2_Thaumarchaeota_related_48_33_curated.contigs	MER0490790	24.8	210	55	258	8	207	3.9e-08	60.8	Cytoplasmic	YjfP protein ( Escherichi coli ) (Yokenella regensburgei)	S09.A46	S09X	peptidase	serine	1
QZM_A3_scaffold_93_curated_51 [QZM_A3_Thaumarchaeota_related_48_16_curated.contigs.fna.faa]	QZM_A3_Thaumarchaeota_related_48_16_curated.contigs	MER0490790	24.8	210	55	258	8	207	3.9e-08	60.8	Cytoplasmic	YjfP protein ( Escherichi coli ) (Yokenella regensburgei)	S09.A46	S09X	peptidase	serine	1
QZM_A3_scaffold_18934_curated_3 [QZM_A3_Thaumarchaeota_related_48_16_curated.contigs.fna.faa]	QZM_A3_Thaumarchaeota_related_48_16_curated.contigs	MER0128730	47.6	225	70	284	1	222	8.8e-54	212.6	Cytoplasmic	cephalosporin C deacetylase (Thermobaculum terrenum)	S09.949	S09X	peptidase	serine	1
B48_Guay17_scaffold_01364_14 [B48_G17.fna.faa]	B48_G17	MER0075945	47.5	221	23	243	2	206	3.6e-50	200.3	Cytoplasmic	archaean proteasome, alpha subunit (Thermofilum pendens)	T01.970	T01A	peptidase	threonine	1
NODE_1_length_117455_cov_18.338555_70 [DRTY-1.bins.18.final.fna.faa]	DRTY-1.bins.18.final	MER0016961	39.8	231	7	237	1	230	1.8e-43	177.9	Cytoplasmic	archaean proteasome, alpha subunit (Pyrobaculum aerophilum)	T01.970	T01A	peptidase	threonine	1
NODE_10_length_7376_cov_0.752656_1 [DRTY-6.bins.200_rm_con_2nd.final.genome.fna.faa]	DRTY-6.bins.200_rm_con_2nd.final.genome	MER0016961	39.8	231	7	237	1	230	1.8e-43	177.9	Cytoplasmic	archaean proteasome, alpha subunit (Pyrobaculum aerophilum)	T01.970	T01A	peptidase	threonine	1
NODE_497_length_21287_cov_10.257_10 [DRTY7.bins.37.final.fna.faa]	DRTY7.bins.37.final	MER0016961	39.8	231	7	237	1	230	1.8e-43	177.9	Cytoplasmic	archaean proteasome, alpha subunit (Pyrobaculum aerophilum)	T01.970	T01A	peptidase	threonine	1
DRTY7_scaffold_497_curated_10 [DRTY7_Thaumarchaeota_related_35_44_curated.contigs.fna.faa]	DRTY7_Thaumarchaeota_related_35_44_curated.contigs	MER0016961	39.8	231	7	237	1	230	1.8e-43	177.9	Cytoplasmic	archaean proteasome, alpha subunit (Pyrobaculum aerophilum)	T01.970	T01A	peptidase	threonine	1
NODE_64_length_11159_cov_0.815627_9 [JZ-2.bins.136.final.fna.faa]	JZ-2.bins.136.final	MER0016961	41.1	231	9	239	1	230	5.6e-48	193	Cytoplasmic	archaean proteasome, alpha subunit (Pyrobaculum aerophilum)	T01.970	T01A	peptidase	threonine	1
NODE_150_length_4758_cov_0.705679_2 [JZ-2.bins.136.final.fna.faa]	JZ-2.bins.136.final	MER0107421	46.9	96	2	97	493	588	2.7e-17	89.7	Cytoplasmic	gamma-glutamyltransferase 2 (bacterial) (Bradyrhizobium sp. ORS278)	T03.014	T03	peptidase	threonine	1
B27_Guay9_scaffold_03629_16 [B27_G9.fna.faa]	B27_G9	MER0004295	50.6	81	5	84	292	372	8.1e-15	81.3	Cytoplasmic	family U32 unassigned peptidases (Aquifex aeolicus)	U32.UPW	U32	peptidase	unassigned	1
B27_Guay9_scaffold_11429_6 [B27_G9.fna.faa]	B27_G9	MER0412697	37.4	123	88	207	48	165	5.8e-17	90.5	Cytoplasmic	family M41 non-peptidase homologues (Solanum tuberosum)	M41.UNW	M41	peptidase	unassigned	1
B27_Guay9_scaffold_12178_3 [B27_G9.fna.faa]	B27_G9	MER1360516	50.5	182	22	203	1	182	2.1e-51	204.1	Cytoplasmic	unassigned	unassigned	unassigned	unassigned	unassigned	1
B27_Guay9_scaffold_12178_11 [B27_G9.fna.faa]	B27_G9	MER1360281	54.4	193	27	219	1	192	6.3e-57	222.6	Cytoplasmic	unassigned	unassigned	unassigned	unassigned	unassigned	1
B27_Guay9_scaffold_15756_6 [B27_G9.fna.faa]	B27_G9	MER0227256	52.2	67	101	162	32	98	1.7e-08	62.8	Cytoplasmic	subfamily M50B non-peptidase homologues (Methanothermus fervidus)	M50.UNB	M50B	peptidase	unassigned	1
B27_Guay9_scaffold_27524_3 [B27_G9.fna.faa]	B27_G9	MER0231407	41.4	186	154	339	10	195	2.1e-38	162.2	Cytoplasmic	family M3 unassigned peptidases (Methanocella arvoryzae)	M03.UPW	M03X	peptidase	unassigned	1
B27_Guay9_scaffold_27524_4 [B27_G9.fna.faa]	B27_G9	MER0413614	49.6	127	166	292	41	165	5e-28	128.3	Cytoplasmic	family M41 non-peptidase homologues (Solanum lycopersicum)	M41.UNW	M41	peptidase	unassigned	1
B27_Guay9_scaffold_32792_1 [B27_G9.fna.faa]	B27_G9	MER0161395	27.4	157	40	195	2	155	8.5e-08	61.2	Cytoplasmic	family N10 unassigned peptide lyases (Thermococcus zilligii)	N10.UPW	N10	peptidase	unassigned	1
B27_Guay9_scaffold_40590_1 [B27_G9.fna.faa]	B27_G9	MER0413614	48.7	113	164	276	54	165	3.1e-27	124.4	Cytoplasmic	family M41 non-peptidase homologues (Solanum lycopersicum)	M41.UNW	M41	peptidase	unassigned	1
B27_Guay9_scaffold_40927_4 [B27_G9.fna.faa]	B27_G9	MER0138768	23.5	179	12	190	2	178	3.6e-10	67	Cytoplasmic	family M103 unassigned peptidases (Thermococcus barophilus)	M103.UPW	M103	peptidase	unassigned	1
B27_Guay9_scaffold_44029_1 [B27_G9.fna.faa]	B27_G9	MER0195833	47.8	92	886	977	1	92	9.7e-19	97.8	Cytoplasmic	family N11 unassigned peptide lyases ()	N11.UPW	N11	peptidase	unassigned	1
B27_Guay9_scaffold_47688_1 [B27_G9.fna.faa]	B27_G9	MER1261475	100	496	10	505	1	496	2.3e-282	972.6	Cytoplasmic	unassigned	unassigned	unassigned	unassigned	unassigned	1
B27_Guay9_scaffold_49634_1 [B27_G9.fna.faa]	B27_G9	MER0065975	31.4	118	31	143	20	137	2.6e-14	80.9	Cytoplasmic	family C44 unassigned peptidases (Anaeromyxobacter dehalogenans)	C44.UPW	C44	peptidase	unassigned	1
B27_Guay9_scaffold_50327_5 [B27_G9.fna.faa]	B27_G9	MER0444235	45.6	195	4	195	1	195	5.6e-46	186	Cytoplasmic	family C26 unassigned peptidases (Clostridium sporogenes)	C26.UPW	C26	peptidase	unassigned	1
B27_Guay9_scaffold_72228_1 [B27_G9.fna.faa]	B27_G9	MER0223341	38.3	227	3	214	187	408	1.7e-30	134.8	Cytoplasmic	family M81 unassigned peptidases (Streptomyces hygroscopicus)	M81.UPW	M81	peptidase	unassigned	1
B27_Guay9_scaffold_72228_2 [B27_G9.fna.faa]	B27_G9	MER0317482	45.7	175	28	202	1	175	6.3e-37	156	Cytoplasmic	family M81 unassigned peptidases (Gluconacetobacter hansenii)	M81.UPW	M81	peptidase	unassigned	1
B27_Guay9_scaffold_82776_4 [B27_G9.fna.faa]	B27_G9	MER0370391	37.3	437	9	440	1	435	3.2e-86	320.9	Cytoplasmic	subfamily M20A unassigned peptidases ()	M20.UPA	M20A	peptidase	unassigned	1
B27_Guay9_scaffold_91701_2 [B27_G9.fna.faa]	B27_G9	MER0169320	38.1	226	6	228	7	226	4.8e-42	173.3	Cytoplasmic	family C26 unassigned peptidases (Thermoplasma volcanium)	C26.UPW	C26	peptidase	unassigned	1
B27_Guay9_scaffold_92512_5 [B27_G9.fna.faa]	B27_G9	MER0899321	34.2	263	5	267	3	260	8.9e-31	136	Cytoplasmic	unassigned	unassigned	unassigned	unassigned	unassigned	1
B27_Guay9_scaffold_97178_3 [B27_G9.fna.faa]	B27_G9	MER0249017	35.6	402	46	425	1	395	2.4e-54	214.9	Cytoplasmic	family M38 non-peptidase homologues (Methanobacterium sp. SWAN-1)	M38.UNW	M38	peptidase	unassigned	1
B48_Guay17_scaffold_00024_48 [B48_G17.fna.faa]	B48_G17	MER0243374	53.4	191	152	342	33	223	2.2e-50	201.4	Cytoplasmic	subfamily M24B unassigned peptidases (Thermoproteus uzoniensis)	M24.UPB	M24B	peptidase	unassigned	1
B48_Guay17_scaffold_00323_25 [B48_G17.fna.faa]	B48_G17	MER1360516	56.8	183	13	195	1	182	2.6e-51	203.8	Cytoplasmic	unassigned	unassigned	unassigned	unassigned	unassigned	1
B48_Guay17_scaffold_00342_1 [B48_G17.fna.faa]	B48_G17	MER0412697	48.7	113	72	184	54	165	7.2e-25	116.7	Cytoplasmic	family M41 non-peptidase homologues (Solanum tuberosum)	M41.UNW	M41	peptidase	unassigned	1
B48_Guay17_scaffold_01575_10 [B48_G17.fna.faa]	B48_G17	MER0243429	41.9	289	2	284	3	288	1.2e-47	192.2	Cytoplasmic	family T2 unassigned peptidases (Thermoproteus uzoniensis)	T02.UPW	T02	peptidase	unassigned	1
B48_Guay17_scaffold_01606_2 [B48_G17.fna.faa]	B48_G17	MER0037116	27.3	194	159	330	9	187	2.6e-07	58.5	Cytoplasmic	family C44 unassigned peptidases (Solanum lycopersicum)	C44.UPW	C44	peptidase	unassigned	1
B48_Guay17_scaffold_01663_2 [B48_G17.fna.faa]	B48_G17	MER0856913	43.5	177	139	314	6	180	4e-33	144.1	Cytoplasmic	unassigned	unassigned	unassigned	unassigned	unassigned	1
B48_Guay17_scaffold_01933_1 [B48_G17.fna.faa]	B48_G17	MER0413614	50	120	172	291	47	165	1.2e-27	125.9	Cytoplasmic	family M41 non-peptidase homologues (Solanum lycopersicum)	M41.UNW	M41	peptidase	unassigned	1
B48_Guay17_scaffold_01933_2 [B48_G17.fna.faa]	B48_G17	MER0223378	40.8	451	6	450	1	440	9.7e-81	302.8	Cytoplasmic	family C44 unassigned peptidases (Ignisphaera aggregans)	C44.UPW	C44	peptidase	unassigned	1
B48_Guay17_scaffold_02235_12 [B48_G17.fna.faa]	B48_G17	MER1152010	48.2	191	19	209	1	189	5.9e-44	179.5	Cytoplasmic	unassigned	unassigned	unassigned	unassigned	unassigned	1
B48_Guay17_scaffold_02689_8 [B48_G17.fna.faa]	B48_G17	MER0193158	49.7	352	21	369	1	345	1.1e-86	322.4	Cytoplasmic	family M38 non-peptidase homologues (Ammonifex degensii)	M38.UNW	M38	peptidase	unassigned	1
B48_Guay17_scaffold_09695_1 [B48_G17.fna.faa]	B48_G17	MER0223057	32.2	338	1	310	46	379	3.3e-37	157.5	Cytoplasmic	family M38 non-peptidase homologues (Methanothermobacter marburgensis)	M38.UNW	M38	peptidase	unassigned	1
B48_Guay17_scaffold_14108_4 [B48_G17.fna.faa]	B48_G17	MER0203526	58	188	28	215	1	188	3.7e-65	250	Cytoplasmic	family C26 unassigned peptidases (Methanohalophilus mahii)	C26.UPW	C26	peptidase	unassigned	1
B48_Guay17_scaffold_15566_4 [B48_G17.fna.faa]	B48_G17	MER0182099	28.2	305	33	327	1	290	3.6e-28	127.9	Cytoplasmic	family M38 non-peptidase homologues (Sulfolobus islandicus)	M38.UNW	M38	peptidase	unassigned	1
NODE_1_length_117455_cov_18.338555_22 [DRTY-1.bins.18.final.fna.faa]	DRTY-1.bins.18.final	MER0223390	34.1	399	33	425	13	405	5.3e-57	223.8	Cytoplasmic	family M103 unassigned peptidases (Ignisphaera aggregans)	M103.UPW	M103	peptidase	unassigned	1
NODE_1_length_117455_cov_18.338555_27 [DRTY-1.bins.18.final.fna.faa]	DRTY-1.bins.18.final	MER0223395	29.6	223	29	237	1	214	4.7e-15	83.6	Cytoplasmic	family S9 unassigned peptidases (Ignisphaera aggregans)	S09.UPW	S09X	peptidase	unassigned	1
NODE_1_length_117455_cov_18.338555_58 [DRTY-1.bins.18.final.fna.faa]	DRTY-1.bins.18.final	MER0075963	71.5	123	1	123	175	297	1.4e-46	188	Cytoplasmic	subfamily M20D non-peptidase homologues (Thermofilum pendens)	M20.UND	M20D	peptidase	unassigned	1
NODE_3_length_109381_cov_18.570116_20 [DRTY-1.bins.18.final.fna.faa]	DRTY-1.bins.18.final	MER0278187	48.1	129	178	306	86	212	7.5e-27	124.4	Cytoplasmic	family M41 non-peptidase homologues (Glossina morsitans)	M41.UNW	M41	peptidase	unassigned	1
NODE_4_length_86970_cov_15.386237_30 [DRTY-1.bins.18.final.fna.faa]	DRTY-1.bins.18.final	MER0101366	47.4	390	25	409	1	390	1.7e-94	348.2	Cytoplasmic	family M38 non-peptidase homologues (Thermotoga lettingae)	M38.UNW	M38	peptidase	unassigned	1
NODE_4_length_86970_cov_15.386237_65 [DRTY-1.bins.18.final.fna.faa]	DRTY-1.bins.18.final	MER0128876	28	346	22	352	1	338	1.5e-35	152.9	Cytoplasmic	family M38 non-peptidase homologues (Desulfotomaculum acetoxidans)	M38.UNW	M38	peptidase	unassigned	1
NODE_4_length_86970_cov_15.386237_67 [DRTY-1.bins.18.final.fna.faa]	DRTY-1.bins.18.final	MER0226817	31	197	1	196	3	182	5.3e-12	73.6	Cytoplasmic	family C44 unassigned peptidases (Frankia sp. EuI1c)	C44.UPW	C44	peptidase	unassigned	1
NODE_5_length_68419_cov_14.124876_31 [DRTY-1.bins.18.final.fna.faa]	DRTY-1.bins.18.final	MER0278187	53.1	113	177	289	101	212	2.8e-26	122.5	Cytoplasmic	family M41 non-peptidase homologues (Glossina morsitans)	M41.UNW	M41	peptidase	unassigned	1
NODE_5_length_68419_cov_14.124876_34 [DRTY-1.bins.18.final.fna.faa]	DRTY-1.bins.18.final	MER0861518	38.4	341	26	365	1	339	1.5e-68	261.9	Cytoplasmic	unassigned	unassigned	unassigned	unassigned	unassigned	1
NODE_5_length_68419_cov_14.124876_61 [DRTY-1.bins.18.final.fna.faa]	DRTY-1.bins.18.final	MER0198445	37.4	257	88	341	7	259	4.9e-42	173.7	Cytoplasmic	family S9 unassigned peptidases (Thermoanaerobacter italicus)	S09.UPW	S09X	peptidase	unassigned	1
NODE_7_length_62869_cov_17.261352_27 [DRTY-1.bins.18.final.fna.faa]	DRTY-1.bins.18.final	MER0498100	52.6	397	12	408	2	393	3.5e-119	430.3	Cytoplasmic	subfamily M20A unassigned peptidases (Archaeoglobus sulfaticallidus)	M20.UPA	M20A	peptidase	unassigned	1
NODE_7_length_62869_cov_17.261352_40 [DRTY-1.bins.18.final.fna.faa]	DRTY-1.bins.18.final	MER0412697	40.5	111	369	479	55	165	1.3e-17	94	Cytoplasmic	family M41 non-peptidase homologues (Solanum tuberosum)	M41.UNW	M41	peptidase	unassigned	1
NODE_8_length_53981_cov_18.321610_50 [DRTY-1.bins.18.final.fna.faa]	DRTY-1.bins.18.final	MER1360281	49.2	197	9	202	1	195	7.9e-43	175.6	Cytoplasmic	unassigned	unassigned	unassigned	unassigned	unassigned	1
NODE_10_length_50936_cov_17.251176_5 [DRTY-1.bins.18.final.fna.faa]	DRTY-1.bins.18.final	MER0218208	46	350	5	346	1	349	1.7e-81	305.1	Cytoplasmic	family S82 unassigned homologues (Chthonomonas calidirosea)	S82.UPW	S82	peptidase	unassigned	1
NODE_10_length_50936_cov_17.251176_25 [DRTY-1.bins.18.final.fna.faa]	DRTY-1.bins.18.final	MER0195833	39	105	888	992	1	105	4e-16	89.4	Cytoplasmic	family N11 unassigned peptide lyases ()	N11.UPW	N11	peptidase	unassigned	1
NODE_11_length_47806_cov_16.574676_4 [DRTY-1.bins.18.final.fna.faa]	DRTY-1.bins.18.final	MER1152121	37.6	340	11	348	1	329	2.2e-53	211.5	Cytoplasmic	unassigned	unassigned	unassigned	unassigned	unassigned	1
NODE_13_length_45506_cov_16.224619_15 [DRTY-1.bins.18.final.fna.faa]	DRTY-1.bins.18.final	MER1152026	32	440	11	442	4	437	1.4e-54	215.7	Cytoplasmic	unassigned	unassigned	unassigned	unassigned	unassigned	1
NODE_14_length_43914_cov_15.747733_3 [DRTY-1.bins.18.final.fna.faa]	DRTY-1.bins.18.final	MER0234341	43.4	76	12	87	2	76	7.6e-08	59.3	Cytoplasmic	subfamily M50B non-peptidase homologues (Geobacillus sp. Y412MC52)	M50.UNB	M50B	peptidase	unassigned	1
NODE_14_length_43914_cov_15.747733_30 [DRTY-1.bins.18.final.fna.faa]	DRTY-1.bins.18.final	MER0807747	45.1	448	10	454	1	442	9.6e-105	382.5	Cytoplasmic	unassigned	unassigned	unassigned	unassigned	unassigned	1
NODE_14_length_43914_cov_15.747733_36 [DRTY-1.bins.18.final.fna.faa]	DRTY-1.bins.18.final	MER1152188	51.1	366	19	376	1	362	2.7e-102	374	Cytoplasmic	unassigned	unassigned	unassigned	unassigned	unassigned	1
NODE_17_length_34329_cov_16.400532_12 [DRTY-1.bins.18.final.fna.faa]	DRTY-1.bins.18.final	MER1096898	44.8	259	19	270	3	244	5.8e-47	189.9	Cytoplasmic	unassigned	unassigned	unassigned	unassigned	unassigned	1
NODE_20_length_30490_cov_12.838883_11 [DRTY-1.bins.18.final.fna.faa]	DRTY-1.bins.18.final	MER0227277	37.1	388	44	429	1	377	6.4e-55	216.9	Cytoplasmic	family M38 non-peptidase homologues (Methanothermus fervidus)	M38.UNW	M38	peptidase	unassigned	1
NODE_21_length_27718_cov_13.368871_24 [DRTY-1.bins.18.final.fna.faa]	DRTY-1.bins.18.final	MER0995026	74	254	369	622	4	255	2.9e-112	407.9	Cytoplasmic	unassigned	unassigned	unassigned	unassigned	unassigned	1
NODE_23_length_26568_cov_14.235988_25 [DRTY-1.bins.18.final.fna.faa]	DRTY-1.bins.18.final	MER0066436	45.2	299	2	296	1	289	2.8e-65	250.8	Cytoplasmic	family C44 unassigned peptidases (Ignicoccus hospitalis)	C44.UPW	C44	peptidase	unassigned	1
NODE_25_length_23366_cov_13.175137_17 [DRTY-1.bins.18.final.fna.faa]	DRTY-1.bins.18.final	MER0093033	35.2	91	23	109	1	91	6.9e-10	65.9	Cytoplasmic	family A31 unassigned peptidases (Enterobacter aerogenes)	A31.UPW	A31	peptidase	unassigned	1
NODE_31_length_17115_cov_15.318813_5 [DRTY-1.bins.18.final.fna.faa]	DRTY-1.bins.18.final	MER0498807	57.5	386	2	386	1	381	4.2e-123	443.4	Cytoplasmic	family C69 unassigned peptidases (Thermofilum sp. 1910b)	C69.UPW	C69	peptidase	unassigned	1
NODE_38_length_11339_cov_14.985196_3 [DRTY-1.bins.18.final.fna.faa]	DRTY-1.bins.18.final	MER1151606	37.9	272	1	255	1	269	7.6e-43	176	Cytoplasmic	unassigned	unassigned	unassigned	unassigned	unassigned	1
NODE_39_length_11312_cov_16.789629_3 [DRTY-1.bins.18.final.fna.faa]	DRTY-1.bins.18.final	MER0038300	33	100	7	105	1	96	1.5e-08	62.8	Cytoplasmic	family M38 non-peptidase homologues (Lactobacillus johnsonii)	M38.UNW	M38	peptidase	unassigned	1
NODE_39_length_11312_cov_16.789629_7 [DRTY-1.bins.18.final.fna.faa]	DRTY-1.bins.18.final	MER0227252	29.3	75	5	79	4	78	0.00095	45.1	Cytoplasmic	family M50 non-peptidase homologues (Methanothermus fervidus)	M50.UNW	M50	peptidase	unassigned	1
NODE_15_length_6095_cov_0.686107_3 [DRTY-6.bins.200_rm_con_2nd.final.genome.fna.faa]	DRTY-6.bins.200_rm_con_2nd.final.genome	MER0101366	47.4	390	25	409	1	390	1.7e-94	348.2	Cytoplasmic	family M38 non-peptidase homologues (Thermotoga lettingae)	M38.UNW	M38	peptidase	unassigned	1
NODE_30_length_4913_cov_0.823861_2 [DRTY-6.bins.200_rm_con_2nd.final.genome.fna.faa]	DRTY-6.bins.200_rm_con_2nd.final.genome	MER0223390	34.1	399	8	400	13	405	5e-57	223.8	Cytoplasmic	family M103 unassigned peptidases (Ignisphaera aggregans)	M103.UPW	M103	peptidase	unassigned	1
NODE_36_length_4520_cov_0.790121_6 [DRTY-6.bins.200_rm_con_2nd.final.genome.fna.faa]	DRTY-6.bins.200_rm_con_2nd.final.genome	MER1360281	49.2	197	9	202	1	195	7.9e-43	175.6	Cytoplasmic	unassigned	unassigned	unassigned	unassigned	unassigned	1
NODE_38_length_4326_cov_0.538462_2 [DRTY-6.bins.200_rm_con_2nd.final.genome.fna.faa]	DRTY-6.bins.200_rm_con_2nd.final.genome	MER0278187	48.1	129	178	306	86	212	7.5e-27	124.4	Cytoplasmic	family M41 non-peptidase homologues (Glossina morsitans)	M41.UNW	M41	peptidase	unassigned	1
NODE_55_length_3908_cov_0.64877_2 [DRTY-6.bins.200_rm_con_2nd.final.genome.fna.faa]	DRTY-6.bins.200_rm_con_2nd.final.genome	MER0412697	40.5	111	239	349	55	165	1.1e-17	94	Cytoplasmic	family M41 non-peptidase homologues (Solanum tuberosum)	M41.UNW	M41	peptidase	unassigned	1
NODE_95_length_3220_cov_0.729712_4 [DRTY-6.bins.200_rm_con_2nd.final.genome.fna.faa]	DRTY-6.bins.200_rm_con_2nd.final.genome	MER1152026	31.3	383	1	375	61	437	1.5e-44	182.2	Cytoplasmic	unassigned	unassigned	unassigned	unassigned	unassigned	1
NODE_100_length_3108_cov_0.493794_1 [DRTY-6.bins.200_rm_con_2nd.final.genome.fna.faa]	DRTY-6.bins.200_rm_con_2nd.final.genome	MER0066428	45.9	170	17	184	174	340	9.8e-30	132.1	Cytoplasmic	family M38 non-peptidase homologues (Ignicoccus hospitalis)	M38.UNW	M38	peptidase	unassigned	1
NODE_118_length_2671_cov_0.687893_4 [DRTY-6.bins.200_rm_con_2nd.final.genome.fna.faa]	DRTY-6.bins.200_rm_con_2nd.final.genome	MER0234341	43.4	76	12	87	2	76	7.6e-08	59.3	Cytoplasmic	subfamily M50B non-peptidase homologues (Geobacillus sp. Y412MC52)	M50.UNB	M50B	peptidase	unassigned	1
NODE_120_length_2627_cov_0.636_2 [DRTY-6.bins.200_rm_con_2nd.final.genome.fna.faa]	DRTY-6.bins.200_rm_con_2nd.final.genome	MER0995026	74	254	369	622	4	255	2.9e-112	407.9	Cytoplasmic	unassigned	unassigned	unassigned	unassigned	unassigned	1
NODE_1_length_266602_cov_8.95875_34 [DRTY-6.bins.80_rm_con_2nd.final.genome.fna.faa]	DRTY-6.bins.80_rm_con_2nd.final.genome	MER0214723	54.6	238	181	418	1	234	8.9e-78	292.7	Cytoplasmic	family S9 unassigned peptidases (Spirosoma linguale)	S09.UPW	S09X	peptidase	unassigned	1
NODE_1_length_266602_cov_8.95875_59 [DRTY-6.bins.80_rm_con_2nd.final.genome.fna.faa]	DRTY-6.bins.80_rm_con_2nd.final.genome	MER1360281	48.5	196	10	205	1	195	6.2e-48	192.6	Cytoplasmic	unassigned	unassigned	unassigned	unassigned	unassigned	1
NODE_1_length_266602_cov_8.95875_65 [DRTY-6.bins.80_rm_con_2nd.final.genome.fna.faa]	DRTY-6.bins.80_rm_con_2nd.final.genome	MER1360516	48.4	182	19	200	1	182	1.2e-46	188.3	Cytoplasmic	unassigned	unassigned	unassigned	unassigned	unassigned	1
NODE_1_length_266602_cov_8.95875_136 [DRTY-6.bins.80_rm_con_2nd.final.genome.fna.faa]	DRTY-6.bins.80_rm_con_2nd.final.genome	MER0796269	45.6	441	6	446	2	438	5.4e-108	393.3	Cytoplasmic	unassigned	unassigned	unassigned	unassigned	unassigned	1
NODE_1_length_266602_cov_8.95875_258 [DRTY-6.bins.80_rm_con_2nd.final.genome.fna.faa]	DRTY-6.bins.80_rm_con_2nd.final.genome	MER0504809	36.4	176	48	223	18	162	4.1e-24	113.6	Cytoplasmic	family C26 unassigned peptidases (Methanobacterium sp. MB1)	C26.UPW	C26	peptidase	unassigned	1
NODE_2_length_148058_cov_8.27342_80 [DRTY-6.bins.80_rm_con_2nd.final.genome.fna.faa]	DRTY-6.bins.80_rm_con_2nd.final.genome	MER0274353	40.9	364	54	411	1	350	2.6e-64	248.1	Cytoplasmic	family M38 non-peptidase homologues (Pyrolobus fumarii)	M38.UNW	M38	peptidase	unassigned	1
NODE_2_length_148058_cov_8.27342_85 [DRTY-6.bins.80_rm_con_2nd.final.genome.fna.faa]	DRTY-6.bins.80_rm_con_2nd.final.genome	MER0439139	53.7	354	13	366	1	346	1.9e-100	367.9	Cytoplasmic	family C26 unassigned peptidases (Thermincola potens)	C26.UPW	C26	peptidase	unassigned	1
NODE_3_length_140482_cov_7.08238_11 [DRTY-6.bins.80_rm_con_2nd.final.genome.fna.faa]	DRTY-6.bins.80_rm_con_2nd.final.genome	MER0151412	31.9	119	37	150	41	151	5.6e-09	63.5	Cytoplasmic	family C44 unassigned peptidases (Rhodococcus jostii)	C44.UPW	C44	peptidase	unassigned	1
NODE_3_length_140482_cov_7.08238_80 [DRTY-6.bins.80_rm_con_2nd.final.genome.fna.faa]	DRTY-6.bins.80_rm_con_2nd.final.genome	MER0479079	23.9	201	56	254	29	197	7e-07	56.6	Cytoplasmic	family S9 unassigned peptidases (Amycolicicoccus subflavus)	S09.UPW	S09X	peptidase	unassigned	1
NODE_3_length_140482_cov_7.08238_123 [DRTY-6.bins.80_rm_con_2nd.final.genome.fna.faa]	DRTY-6.bins.80_rm_con_2nd.final.genome	MER0247174	44.2	52	152	203	1	52	7.8e-06	53.9	Cytoplasmic	subfamily M50B non-peptidase homologues (Methanocaldococcus fervens)	M50.UNB	M50B	peptidase	unassigned	1
NODE_3_length_140482_cov_7.08238_131 [DRTY-6.bins.80_rm_con_2nd.final.genome.fna.faa]	DRTY-6.bins.80_rm_con_2nd.final.genome	MER0101348	45.1	237	70	299	1	236	3.2e-56	220.7	Cytoplasmic	family S9 unassigned peptidases (Thermotoga lettingae)	S09.UPW	S09X	peptidase	unassigned	1
NODE_3_length_140482_cov_7.08238_134 [DRTY-6.bins.80_rm_con_2nd.final.genome.fna.faa]	DRTY-6.bins.80_rm_con_2nd.final.genome	MER0180286	28	371	226	575	1	359	4e-24	115.2	Cytoplasmic	family N11 unassigned peptide lyases (Methanosphaerula palustris)	N11.UPW	N11	peptidase	unassigned	1
NODE_3_length_140482_cov_7.08238_137 [DRTY-6.bins.80_rm_con_2nd.final.genome.fna.faa]	DRTY-6.bins.80_rm_con_2nd.final.genome	MER0128721	57.7	111	27	136	1	109	1.6e-26	120.9	Cytoplasmic	family T2 unassigned peptidases (Thermobaculum terrenum)	T02.UPW	T02	peptidase	unassigned	1
NODE_4_length_137945_cov_6.71494_60 [DRTY-6.bins.80_rm_con_2nd.final.genome.fna.faa]	DRTY-6.bins.80_rm_con_2nd.final.genome	MER0870595	40.5	351	17	361	2	349	4.4e-68	260.4	Cytoplasmic	unassigned	unassigned	unassigned	unassigned	unassigned	1
NODE_4_length_137945_cov_6.71494_69 [DRTY-6.bins.80_rm_con_2nd.final.genome.fna.faa]	DRTY-6.bins.80_rm_con_2nd.final.genome	MER0491691	46.5	243	13	253	1	239	3.1e-57	223.8	Cytoplasmic	family S9 unassigned peptidases ()	S09.UPW	S09X	peptidase	unassigned	1
NODE_4_length_137945_cov_6.71494_85 [DRTY-6.bins.80_rm_con_2nd.final.genome.fna.faa]	DRTY-6.bins.80_rm_con_2nd.final.genome	MER0198445	61.1	262	79	340	1	260	2.7e-96	354	Cytoplasmic	family S9 unassigned peptidases (Thermoanaerobacter italicus)	S09.UPW	S09X	peptidase	unassigned	1
NODE_4_length_137945_cov_6.71494_99 [DRTY-6.bins.80_rm_con_2nd.final.genome.fna.faa]	DRTY-6.bins.80_rm_con_2nd.final.genome	MER1152026	33.9	442	11	442	4	437	1.8e-60	235.3	Cytoplasmic	unassigned	unassigned	unassigned	unassigned	unassigned	1
NODE_5_length_131655_cov_7.8435_6 [DRTY-6.bins.80_rm_con_2nd.final.genome.fna.faa]	DRTY-6.bins.80_rm_con_2nd.final.genome	MER0278187	42.1	121	369	486	92	212	3.1e-19	99.4	Cytoplasmic	family M41 non-peptidase homologues (Glossina morsitans)	M41.UNW	M41	peptidase	unassigned	1
NODE_5_length_131655_cov_7.8435_30 [DRTY-6.bins.80_rm_con_2nd.final.genome.fna.faa]	DRTY-6.bins.80_rm_con_2nd.final.genome	MER0107766	57.6	337	28	364	2	337	4.7e-109	397.1	Cytoplasmic	family M38 non-peptidase homologues (Korarchaeum cryptofilum)	M38.UNW	M38	peptidase	unassigned	1
NODE_5_length_131655_cov_7.8435_44 [DRTY-6.bins.80_rm_con_2nd.final.genome.fna.faa]	DRTY-6.bins.80_rm_con_2nd.final.genome	MER0227252	39	77	8	84	2	77	0.00085	45.8	Cytoplasmic	family M50 non-peptidase homologues (Methanothermus fervidus)	M50.UNW	M50	peptidase	unassigned	1
NODE_5_length_131655_cov_7.8435_91 [DRTY-6.bins.80_rm_con_2nd.final.genome.fna.faa]	DRTY-6.bins.80_rm_con_2nd.final.genome	MER0223378	33.8	441	27	459	20	440	7.5e-52	206.8	Cytoplasmic	family C44 unassigned peptidases (Ignisphaera aggregans)	C44.UPW	C44	peptidase	unassigned	1
NODE_5_length_131655_cov_7.8435_92 [DRTY-6.bins.80_rm_con_2nd.final.genome.fna.faa]	DRTY-6.bins.80_rm_con_2nd.final.genome	MER0223378	31	432	24	435	20	440	2.6e-48	194.9	Cytoplasmic	family C44 unassigned peptidases (Ignisphaera aggregans)	C44.UPW	C44	peptidase	unassigned	1
NODE_5_length_131655_cov_7.8435_97 [DRTY-6.bins.80_rm_con_2nd.final.genome.fna.faa]	DRTY-6.bins.80_rm_con_2nd.final.genome	MER0182390	48.1	216	15	230	11	200	2.3e-47	191	Cytoplasmic	family C26 unassigned peptidases (Thermococcus gammatolerans)	C26.UPW	C26	peptidase	unassigned	1
NODE_6_length_116012_cov_8.39736_30 [DRTY-6.bins.80_rm_con_2nd.final.genome.fna.faa]	DRTY-6.bins.80_rm_con_2nd.final.genome	MER0412697	31.9	113	118	227	54	161	5.3e-08	60.8	Cytoplasmic	family M41 non-peptidase homologues (Solanum tuberosum)	M41.UNW	M41	peptidase	unassigned	1
NODE_6_length_116012_cov_8.39736_113 [DRTY-6.bins.80_rm_con_2nd.final.genome.fna.faa]	DRTY-6.bins.80_rm_con_2nd.final.genome	MER1152149	43.4	205	27	231	3	206	2.7e-44	180.6	Cytoplasmic	unassigned	unassigned	unassigned	unassigned	unassigned	1
NODE_7_length_113290_cov_7.27848_83 [DRTY-6.bins.80_rm_con_2nd.final.genome.fna.faa]	DRTY-6.bins.80_rm_con_2nd.final.genome	MER0227252	40	75	15	89	4	78	1.3e-06	54.7	Cytoplasmic	family M50 non-peptidase homologues (Methanothermus fervidus)	M50.UNW	M50	peptidase	unassigned	1
NODE_7_length_113290_cov_7.27848_93 [DRTY-6.bins.80_rm_con_2nd.final.genome.fna.faa]	DRTY-6.bins.80_rm_con_2nd.final.genome	MER0183701	53.7	454	141	594	1	452	1.5e-139	499.2	Cytoplasmic	family N10 unassigned peptide lyases (Archaeoglobus profundus)	N10.UPW	N10	peptidase	unassigned	1
NODE_9_length_87611_cov_6.64966_42 [DRTY-6.bins.80_rm_con_2nd.final.genome.fna.faa]	DRTY-6.bins.80_rm_con_2nd.final.genome	MER0498807	58.8	391	2	391	1	385	3.5e-125	450.3	Cytoplasmic	family C69 unassigned peptidases (Thermofilum sp. 1910b)	C69.UPW	C69	peptidase	unassigned	1
NODE_11_length_66979_cov_7.32925_9 [DRTY-6.bins.80_rm_con_2nd.final.genome.fna.faa]	DRTY-6.bins.80_rm_con_2nd.final.genome	MER0131134	23.5	217	22	238	40	239	4.9e-07	58.2	Cytoplasmic	family C26 non-peptidase homologues (Dictyoglomus thermophilum)	C26.UNW	C26	peptidase	unassigned	1
NODE_11_length_66979_cov_7.32925_29 [DRTY-6.bins.80_rm_con_2nd.final.genome.fna.faa]	DRTY-6.bins.80_rm_con_2nd.final.genome	MER0396040	36.2	152	190	341	6	152	4.2e-17	91.3	Cytoplasmic	subfamily M24B unassigned peptidases (Carnobacterium maltaromaticum)	M24.UPB	M24B	peptidase	unassigned	1
NODE_12_length_65556_cov_7.488_49 [DRTY-6.bins.80_rm_con_2nd.final.genome.fna.faa]	DRTY-6.bins.80_rm_con_2nd.final.genome	MER0245392	50.3	463	1	463	1	460	6.2e-128	459.5	Cytoplasmic	family M103 unassigned peptidases (Pyrococcus sp. NA2)	M103.UPW	M103	peptidase	unassigned	1
NODE_12_length_65556_cov_7.488_50 [DRTY-6.bins.80_rm_con_2nd.final.genome.fna.faa]	DRTY-6.bins.80_rm_con_2nd.final.genome	MER0152002	38.4	417	19	434	2	418	9.3e-78	292.7	Cytoplasmic	family M103 unassigned peptidases (Desulfurococcus kamchatkensis)	M103.UPW	M103	peptidase	unassigned	1
NODE_14_length_52095_cov_6.78389_7 [DRTY-6.bins.80_rm_con_2nd.final.genome.fna.faa]	DRTY-6.bins.80_rm_con_2nd.final.genome	MER0206197	41.5	388	5	384	1	388	2.1e-76	288.1	Cytoplasmic	family S82 unassigned homologues (Singulisphaera acidiphila)	S82.UPW	S82	peptidase	unassigned	1
NODE_14_length_52095_cov_6.78389_38 [DRTY-6.bins.80_rm_con_2nd.final.genome.fna.faa]	DRTY-6.bins.80_rm_con_2nd.final.genome	MER0370391	40.1	444	5	430	1	435	1.6e-90	335.1	Cytoplasmic	subfamily M20A unassigned peptidases ()	M20.UPA	M20A	peptidase	unassigned	1
NODE_15_length_43856_cov_5.95385_25 [DRTY-6.bins.80_rm_con_2nd.final.genome.fna.faa]	DRTY-6.bins.80_rm_con_2nd.final.genome	MER0881056	57.8	344	2	345	1	343	1.2e-120	434.9	Cytoplasmic	unassigned	unassigned	unassigned	unassigned	unassigned	1
NODE_17_length_43762_cov_6.427_14 [DRTY-6.bins.80_rm_con_2nd.final.genome.fna.faa]	DRTY-6.bins.80_rm_con_2nd.final.genome	MER0704191	27.7	159	40	190	6	155	7.1e-09	63.9	Cytoplasmic	unassigned	unassigned	unassigned	unassigned	unassigned	1
NODE_17_length_43762_cov_6.427_28 [DRTY-6.bins.80_rm_con_2nd.final.genome.fna.faa]	DRTY-6.bins.80_rm_con_2nd.final.genome	MER0151991	48.6	362	136	494	1	361	5.8e-90	333.6	Cytoplasmic	family M38 non-peptidase homologues (Desulfurococcus kamchatkensis)	M38.UNW	M38	peptidase	unassigned	1
NODE_18_length_39570_cov_7.72056_8 [DRTY-6.bins.80_rm_con_2nd.final.genome.fna.faa]	DRTY-6.bins.80_rm_con_2nd.final.genome	MER0807386	33.3	165	6	168	42	206	5.4e-19	96.7	Cytoplasmic	unassigned	unassigned	unassigned	unassigned	unassigned	1
NODE_21_length_34753_cov_8.04141_12 [DRTY-6.bins.80_rm_con_2nd.final.genome.fna.faa]	DRTY-6.bins.80_rm_con_2nd.final.genome	MER1152029	24.9	449	11	436	8	450	2.6e-27	125.2	Cytoplasmic	unassigned	unassigned	unassigned	unassigned	unassigned	1
NODE_23_length_30761_cov_5.76085_1 [DRTY-6.bins.80_rm_con_2nd.final.genome.fna.faa]	DRTY-6.bins.80_rm_con_2nd.final.genome	MER1090572	40.2	189	1	181	85	272	3.5e-27	123.6	Cytoplasmic	unassigned	unassigned	unassigned	unassigned	unassigned	1
NODE_28_length_22828_cov_6.51923_7 [DRTY-6.bins.80_rm_con_2nd.final.genome.fna.faa]	DRTY-6.bins.80_rm_con_2nd.final.genome	MER0223393	35.2	423	14	430	1	419	7.6e-64	246.5	Cytoplasmic	family M103 unassigned peptidases (Ignisphaera aggregans)	M103.UPW	M103	peptidase	unassigned	1
NODE_30_length_21509_cov_7.68763_19 [DRTY-6.bins.80_rm_con_2nd.final.genome.fna.faa]	DRTY-6.bins.80_rm_con_2nd.final.genome	MER0195833	41	105	877	981	1	105	1.1e-18	97.8	Cytoplasmic	family N11 unassigned peptide lyases ()	N11.UPW	N11	peptidase	unassigned	1
NODE_34_length_14481_cov_7.79567_7 [DRTY-6.bins.80_rm_con_2nd.final.genome.fna.faa]	DRTY-6.bins.80_rm_con_2nd.final.genome	MER0004295	59.5	84	3	84	287	370	5e-18	92	Cytoplasmic	family U32 unassigned peptidases (Aquifex aeolicus)	U32.UPW	U32	peptidase	unassigned	1
NODE_63_length_5601_cov_7.5137_2 [DRTY-6.bins.80_rm_con_2nd.final.genome.fna.faa]	DRTY-6.bins.80_rm_con_2nd.final.genome	MER0369648	35.7	345	11	353	3	338	8e-51	203	Cytoplasmic	subfamily M20A unassigned peptidases (Vulcanisaeta moutnovskia)	M20.UPA	M20A	peptidase	unassigned	1
NODE_63_length_5601_cov_7.5137_6 [DRTY-6.bins.80_rm_con_2nd.final.genome.fna.faa]	DRTY-6.bins.80_rm_con_2nd.final.genome	MER0075941	46.8	231	162	391	1	229	6.2e-55	216.9	Cytoplasmic	subfamily M28F unassigned peptidases (Thermofilum pendens)	M28.UPF	M28F	peptidase	unassigned	1
NODE_70_length_5108_cov_7.2644_5 [DRTY-6.bins.80_rm_con_2nd.final.genome.fna.faa]	DRTY-6.bins.80_rm_con_2nd.final.genome	MER0235823	28.7	209	114	320	3	210	4.6e-20	100.9	Cytoplasmic	subfamily S9C unassigned peptidases (Isosphaera pallida)	S09.UPC	S09C	peptidase	unassigned	1
NODE_1129_length_7660_cov_6.35674_1 [DRTY7.bins.37.final.fna.faa]	DRTY7.bins.37.final	MER0278187	50.4	121	39	159	93	212	4.4e-24	114	Cytoplasmic	family M41 non-peptidase homologues (Glossina morsitans)	M41.UNW	M41	peptidase	unassigned	1
NODE_1129_length_7660_cov_6.35674_4 [DRTY7.bins.37.final.fna.faa]	DRTY7.bins.37.final	MER0861518	38.4	341	26	365	1	339	1.5e-68	261.9	Cytoplasmic	unassigned	unassigned	unassigned	unassigned	unassigned	1
NODE_825_length_11213_cov_9.65376_8 [DRTY7.bins.37.final.fna.faa]	DRTY7.bins.37.final	MER0195833	39	105	888	992	1	105	4e-16	89.4	Cytoplasmic	family N11 unassigned peptide lyases ()	N11.UPW	N11	peptidase	unassigned	1
NODE_2904_length_2809_cov_8.78762_4 [DRTY7.bins.37.final.fna.faa]	DRTY7.bins.37.final	MER1360516	49.7	181	10	190	1	181	2.5e-46	187.2	Cytoplasmic	unassigned	unassigned	unassigned	unassigned	unassigned	1
NODE_2610_length_3104_cov_8.63248_1 [DRTY7.bins.37.final.fna.faa]	DRTY7.bins.37.final	MER0498807	57.5	386	2	386	1	381	4.2e-123	443.4	Cytoplasmic	family C69 unassigned peptidases (Thermofilum sp. 1910b)	C69.UPW	C69	peptidase	unassigned	1
NODE_2767_length_2932_cov_5.75505_3 [DRTY7.bins.37.final.fna.faa]	DRTY7.bins.37.final	MER0205884	46.3	190	2	189	2	191	6.8e-46	185.7	Cytoplasmic	family S82 unassigned homologues (Nitrosococcus oceani)	S82.UPW	S82	peptidase	unassigned	1
NODE_2758_length_2940_cov_6.58572_3 [DRTY7.bins.37.final.fna.faa]	DRTY7.bins.37.final	MER0781469	46.2	104	145	247	1	100	9.8e-19	95.9	Cytoplasmic	unassigned	unassigned	unassigned	unassigned	unassigned	1
NODE_2204_length_3686_cov_8.7849_1 [DRTY7.bins.37.final.fna.faa]	DRTY7.bins.37.final	MER0223390	34.1	399	1	393	13	405	8.4e-57	223	Cytoplasmic	family M103 unassigned peptidases (Ignisphaera aggregans)	M103.UPW	M103	peptidase	unassigned	1
NODE_1736_length_4739_cov_7.32087_5 [DRTY7.bins.37.final.fna.faa]	DRTY7.bins.37.final	MER0128876	28	346	22	352	1	338	7.2e-36	153.7	Cytoplasmic	family M38 non-peptidase homologues (Desulfotomaculum acetoxidans)	M38.UNW	M38	peptidase	unassigned	1
NODE_1675_length_4964_cov_8.73645_2 [DRTY7.bins.37.final.fna.faa]	DRTY7.bins.37.final	MER0412697	40.5	111	369	479	55	165	1.3e-17	94	Cytoplasmic	family M41 non-peptidase homologues (Solanum tuberosum)	M41.UNW	M41	peptidase	unassigned	1
NODE_1647_length_5053_cov_7.2155_3 [DRTY7.bins.37.final.fna.faa]	DRTY7.bins.37.final	MER0227277	37.1	388	44	429	1	377	7e-54	213.4	Cytoplasmic	family M38 non-peptidase homologues (Methanothermus fervidus)	M38.UNW	M38	peptidase	unassigned	1
NODE_969_length_9237_cov_9.79093_5 [DRTY7.bins.37.final.fna.faa]	DRTY7.bins.37.final	MER1360281	49.2	197	26	219	1	195	6.5e-43	176	Cytoplasmic	unassigned	unassigned	unassigned	unassigned	unassigned	1
NODE_815_length_11360_cov_9.37586_8 [DRTY7.bins.37.final.fna.faa]	DRTY7.bins.37.final	MER0227252	29.3	75	5	79	4	78	0.00095	45.1	Cytoplasmic	family M50 non-peptidase homologues (Methanothermus fervidus)	M50.UNW	M50	peptidase	unassigned	1
NODE_3199_length_2535_cov_8.43482_3 [DRTY7.bins.37.final.fna.faa]	DRTY7.bins.37.final	MER0038300	33	100	7	105	1	96	1.4e-08	62.8	Cytoplasmic	family M38 non-peptidase homologues (Lactobacillus johnsonii)	M38.UNW	M38	peptidase	unassigned	1
NODE_668_length_14519_cov_9.14034_2 [DRTY7.bins.37.final.fna.faa]	DRTY7.bins.37.final	MER0223395	29.6	223	29	237	1	214	4.7e-15	83.6	Cytoplasmic	family S9 unassigned peptidases (Ignisphaera aggregans)	S09.UPW	S09X	peptidase	unassigned	1
NODE_2106_length_3848_cov_8.49933_1 [DRTY7.bins.37.final.fna.faa]	DRTY7.bins.37.final	MER0101366	48.5	369	13	377	22	390	1.8e-93	344.7	Cytoplasmic	family M38 non-peptidase homologues (Thermotoga lettingae)	M38.UNW	M38	peptidase	unassigned	1
NODE_1323_length_6458_cov_9.19521_3 [DRTY7.bins.37.final.fna.faa]	DRTY7.bins.37.final	MER0498100	53.1	397	12	408	2	393	1.2e-119	431.8	Cytoplasmic	subfamily M20A unassigned peptidases (Archaeoglobus sulfaticallidus)	M20.UPA	M20A	peptidase	unassigned	1
NODE_1786_length_4622_cov_7.0399_1 [DRTY7.bins.37.final.fna.faa]	DRTY7.bins.37.final	MER0128876	53.7	341	22	357	1	338	2.2e-103	378.3	Cytoplasmic	family M38 non-peptidase homologues (Desulfotomaculum acetoxidans)	M38.UNW	M38	peptidase	unassigned	1
NODE_1786_length_4622_cov_7.0399_2 [DRTY7.bins.37.final.fna.faa]	DRTY7.bins.37.final	MER0093033	35.2	91	23	109	1	91	1.5e-09	64.7	Cytoplasmic	family A31 unassigned peptidases (Enterobacter aerogenes)	A31.UPW	A31	peptidase	unassigned	1
NODE_2678_length_3026_cov_8.21887_2 [DRTY7.bins.37.final.fna.faa]	DRTY7.bins.37.final	MER1096898	44.8	259	19	270	3	244	9.9e-47	189.1	Cytoplasmic	unassigned	unassigned	unassigned	unassigned	unassigned	1
NODE_2374_length_3408_cov_6.96239_1 [DRTY7.bins.37.final.fna.faa]	DRTY7.bins.37.final	MER1152121	37.6	340	11	348	1	329	1.7e-53	211.8	Cytoplasmic	unassigned	unassigned	unassigned	unassigned	unassigned	1
DRTY7_scaffold_668_curated_2 [DRTY7_Thaumarchaeota_related_35_44_curated.contigs.fna.faa]	DRTY7_Thaumarchaeota_related_35_44_curated.contigs	MER0223395	29.6	223	29	237	1	214	4.7e-15	83.6	Cytoplasmic	family S9 unassigned peptidases (Ignisphaera aggregans)	S09.UPW	S09X	peptidase	unassigned	1
DRTY7_scaffold_815_curated_8 [DRTY7_Thaumarchaeota_related_35_44_curated.contigs.fna.faa]	DRTY7_Thaumarchaeota_related_35_44_curated.contigs	MER0227252	29.3	75	5	79	4	78	0.00095	45.1	Cytoplasmic	family M50 non-peptidase homologues (Methanothermus fervidus)	M50.UNW	M50	peptidase	unassigned	1
DRTY7_scaffold_825_curated_8 [DRTY7_Thaumarchaeota_related_35_44_curated.contigs.fna.faa]	DRTY7_Thaumarchaeota_related_35_44_curated.contigs	MER0195833	39	105	888	992	1	105	4e-16	89.4	Cytoplasmic	family N11 unassigned peptide lyases ()	N11.UPW	N11	peptidase	unassigned	1
DRTY7_scaffold_969_curated_5 [DRTY7_Thaumarchaeota_related_35_44_curated.contigs.fna.faa]	DRTY7_Thaumarchaeota_related_35_44_curated.contigs	MER1360281	49.2	197	26	219	1	195	6.5e-43	176	Cytoplasmic	unassigned	unassigned	unassigned	unassigned	unassigned	1
DRTY7_scaffold_1129_curated_1 [DRTY7_Thaumarchaeota_related_35_44_curated.contigs.fna.faa]	DRTY7_Thaumarchaeota_related_35_44_curated.contigs	MER0278187	50.4	121	35	155	93	212	4.4e-24	114	Cytoplasmic	family M41 non-peptidase homologues (Glossina morsitans)	M41.UNW	M41	peptidase	unassigned	1
DRTY7_scaffold_1129_curated_4 [DRTY7_Thaumarchaeota_related_35_44_curated.contigs.fna.faa]	DRTY7_Thaumarchaeota_related_35_44_curated.contigs	MER0861518	38.4	341	26	365	1	339	1.5e-68	261.9	Cytoplasmic	unassigned	unassigned	unassigned	unassigned	unassigned	1
DRTY7_scaffold_1323_curated_3 [DRTY7_Thaumarchaeota_related_35_44_curated.contigs.fna.faa]	DRTY7_Thaumarchaeota_related_35_44_curated.contigs	MER0498100	53.1	397	12	408	2	393	1.2e-119	431.8	Cytoplasmic	subfamily M20A unassigned peptidases (Archaeoglobus sulfaticallidus)	M20.UPA	M20A	peptidase	unassigned	1
DRTY7_scaffold_1647_curated_3 [DRTY7_Thaumarchaeota_related_35_44_curated.contigs.fna.faa]	DRTY7_Thaumarchaeota_related_35_44_curated.contigs	MER0227277	37.1	388	44	429	1	377	7e-54	213.4	Cytoplasmic	family M38 non-peptidase homologues (Methanothermus fervidus)	M38.UNW	M38	peptidase	unassigned	1
DRTY7_scaffold_1675_curated_2 [DRTY7_Thaumarchaeota_related_35_44_curated.contigs.fna.faa]	DRTY7_Thaumarchaeota_related_35_44_curated.contigs	MER0412697	40.5	111	369	479	55	165	1.3e-17	94	Cytoplasmic	family M41 non-peptidase homologues (Solanum tuberosum)	M41.UNW	M41	peptidase	unassigned	1
DRTY7_scaffold_2106_curated_1 [DRTY7_Thaumarchaeota_related_35_44_curated.contigs.fna.faa]	DRTY7_Thaumarchaeota_related_35_44_curated.contigs	MER0101366	48.5	369	11	375	22	390	2.3e-93	344.4	Cytoplasmic	family M38 non-peptidase homologues (Thermotoga lettingae)	M38.UNW	M38	peptidase	unassigned	1
DRTY7_scaffold_2374_curated_1 [DRTY7_Thaumarchaeota_related_35_44_curated.contigs.fna.faa]	DRTY7_Thaumarchaeota_related_35_44_curated.contigs	MER1152121	37.6	340	11	348	1	329	1.6e-53	211.8	Cytoplasmic	unassigned	unassigned	unassigned	unassigned	unassigned	1
DRTY7_scaffold_2610_curated_1 [DRTY7_Thaumarchaeota_related_35_44_curated.contigs.fna.faa]	DRTY7_Thaumarchaeota_related_35_44_curated.contigs	MER0498807	57.5	386	2	386	1	381	4.2e-123	443.4	Cytoplasmic	family C69 unassigned peptidases (Thermofilum sp. 1910b)	C69.UPW	C69	peptidase	unassigned	1
DRTY7_scaffold_2678_curated_2 [DRTY7_Thaumarchaeota_related_35_44_curated.contigs.fna.faa]	DRTY7_Thaumarchaeota_related_35_44_curated.contigs	MER1096898	44.8	259	19	270	3	244	9.9e-47	189.1	Cytoplasmic	unassigned	unassigned	unassigned	unassigned	unassigned	1
GD2_1_scaffold_33_curated_15 [GD2_1_Thaumarchaeota_related_47_42_curated.contigs.fna.faa]	GD2_1_Thaumarchaeota_related_47_42_curated.contigs	MER0104744	44.3	253	5	254	5	252	4.9e-55	216.5	Cytoplasmic	family S9 unassigned peptidases (Dictyoglomus thermophilum)	S09.UPW	S09X	peptidase	unassigned	1
GD2_1_scaffold_33_curated_27 [GD2_1_Thaumarchaeota_related_47_42_curated.contigs.fna.faa]	GD2_1_Thaumarchaeota_related_47_42_curated.contigs	MER0870595	41.4	353	17	363	2	351	3.4e-68	260.8	Cytoplasmic	unassigned	unassigned	unassigned	unassigned	unassigned	1
GD2_1_scaffold_36_curated_1 [GD2_1_Thaumarchaeota_related_47_42_curated.contigs.fna.faa]	GD2_1_Thaumarchaeota_related_47_42_curated.contigs	MER0175666	45.5	202	11	212	1	182	6e-42	172.9	Cytoplasmic	family C26 unassigned peptidases ()	C26.UPW	C26	peptidase	unassigned	1
GD2_1_scaffold_36_curated_41 [GD2_1_Thaumarchaeota_related_47_42_curated.contigs.fna.faa]	GD2_1_Thaumarchaeota_related_47_42_curated.contigs	MER0409602	51.7	89	10	97	22	107	3.4e-17	89.4	Cytoplasmic	Tk-serpin ( Thermococcus kodakaraensis ) (Methanoculleus bourgensis)	I04.089	I04	inhibitor	unassigned	1
GD2_1_scaffold_36_curated_42 [GD2_1_Thaumarchaeota_related_47_42_curated.contigs.fna.faa]	GD2_1_Thaumarchaeota_related_47_42_curated.contigs	MER0756788	59.7	129	1	129	99	226	1.6e-38	160.6	Cytoplasmic	unassigned	unassigned	unassigned	unassigned	unassigned	1
GD2_1_scaffold_36_curated_43 [GD2_1_Thaumarchaeota_related_47_42_curated.contigs.fna.faa]	GD2_1_Thaumarchaeota_related_47_42_curated.contigs	MER0756788	65.8	117	1	116	250	366	1.4e-36	154.1	Cytoplasmic	unassigned	unassigned	unassigned	unassigned	unassigned	1
GD2_1_scaffold_36_curated_69 [GD2_1_Thaumarchaeota_related_47_42_curated.contigs.fna.faa]	GD2_1_Thaumarchaeota_related_47_42_curated.contigs	MER0198445	38.4	255	87	338	7	257	1.7e-42	175.3	Cytoplasmic	family S9 unassigned peptidases (Thermoanaerobacter italicus)	S09.UPW	S09X	peptidase	unassigned	1
GD2_1_scaffold_52_curated_5 [GD2_1_Thaumarchaeota_related_47_42_curated.contigs.fna.faa]	GD2_1_Thaumarchaeota_related_47_42_curated.contigs	MER0412697	41.8	110	377	486	56	165	1.2e-18	97.4	Cytoplasmic	family M41 non-peptidase homologues (Solanum tuberosum)	M41.UNW	M41	peptidase	unassigned	1
GD2_1_scaffold_52_curated_29 [GD2_1_Thaumarchaeota_related_47_42_curated.contigs.fna.faa]	GD2_1_Thaumarchaeota_related_47_42_curated.contigs	MER0107766	57	337	28	364	2	337	3.3e-110	401	Cytoplasmic	family M38 non-peptidase homologues (Korarchaeum cryptofilum)	M38.UNW	M38	peptidase	unassigned	1
GD2_1_scaffold_52_curated_43 [GD2_1_Thaumarchaeota_related_47_42_curated.contigs.fna.faa]	GD2_1_Thaumarchaeota_related_47_42_curated.contigs	MER0227252	39	77	8	84	2	77	0.00038	47	Cytoplasmic	family M50 non-peptidase homologues (Methanothermus fervidus)	M50.UNW	M50	peptidase	unassigned	1
GD2_1_scaffold_85_curated_11 [GD2_1_Thaumarchaeota_related_47_42_curated.contigs.fna.faa]	GD2_1_Thaumarchaeota_related_47_42_curated.contigs	MER0150180	36	222	2	214	15	234	3.8e-33	143.7	Cytoplasmic	family S9 unassigned peptidases (Cyanothece sp. PCC8801)	S09.UPW	S09X	peptidase	unassigned	1
GD2_1_scaffold_85_curated_16 [GD2_1_Thaumarchaeota_related_47_42_curated.contigs.fna.faa]	GD2_1_Thaumarchaeota_related_47_42_curated.contigs	MER0899334	43.8	256	1	254	1	254	7.9e-48	192.6	Cytoplasmic	unassigned	unassigned	unassigned	unassigned	unassigned	1
GD2_1_scaffold_100_curated_4 [GD2_1_Thaumarchaeota_related_47_42_curated.contigs.fna.faa]	GD2_1_Thaumarchaeota_related_47_42_curated.contigs	MER0223403	39.1	363	52	411	1	348	8.9e-65	249.6	Cytoplasmic	family M38 non-peptidase homologues (Ignisphaera aggregans)	M38.UNW	M38	peptidase	unassigned	1
GD2_1_scaffold_100_curated_43 [GD2_1_Thaumarchaeota_related_47_42_curated.contigs.fna.faa]	GD2_1_Thaumarchaeota_related_47_42_curated.contigs	MER0180176	28.5	355	177	504	1	351	8.7e-35	151.8	Cytoplasmic	family N11 unassigned peptide lyases (Hydrogenivirga sp. 128-5-R1-1)	N11.UPW	N11	peptidase	unassigned	1
GD2_1_scaffold_108_curated_48 [GD2_1_Thaumarchaeota_related_47_42_curated.contigs.fna.faa]	GD2_1_Thaumarchaeota_related_47_42_curated.contigs	MER0075941	46.3	231	162	391	1	229	4.7e-55	217.2	Cytoplasmic	subfamily M28F unassigned peptidases (Thermofilum pendens)	M28.UPF	M28F	peptidase	unassigned	1
GD2_1_scaffold_128_curated_5 [GD2_1_Thaumarchaeota_related_47_42_curated.contigs.fna.faa]	GD2_1_Thaumarchaeota_related_47_42_curated.contigs	MER0412697	31.9	113	108	217	54	161	6.7e-08	60.5	Cytoplasmic	family M41 non-peptidase homologues (Solanum tuberosum)	M41.UNW	M41	peptidase	unassigned	1
GD2_1_scaffold_134_curated_23 [GD2_1_Thaumarchaeota_related_47_42_curated.contigs.fna.faa]	GD2_1_Thaumarchaeota_related_47_42_curated.contigs	MER0223393	32.9	419	14	430	1	419	2.5e-62	241.5	Cytoplasmic	family M103 unassigned peptidases (Ignisphaera aggregans)	M103.UPW	M103	peptidase	unassigned	1
GD2_1_scaffold_134_curated_32 [GD2_1_Thaumarchaeota_related_47_42_curated.contigs.fna.faa]	GD2_1_Thaumarchaeota_related_47_42_curated.contigs	MER0498805	47.9	259	35	292	1	259	6.2e-68	259.6	Cytoplasmic	subfamily S1C unassigned peptidases (Thermofilum sp. 1910b)	S01.UPC	S01C	peptidase	unassigned	1
GD2_1_scaffold_134_curated_39 [GD2_1_Thaumarchaeota_related_47_42_curated.contigs.fna.faa]	GD2_1_Thaumarchaeota_related_47_42_curated.contigs	MER0183701	38.9	167	141	307	1	165	3.8e-29	132.1	Cytoplasmic	family N10 unassigned peptide lyases (Archaeoglobus profundus)	N10.UPW	N10	peptidase	unassigned	1
GD2_1_scaffold_134_curated_39 [GD2_1_Thaumarchaeota_related_47_42_curated.contigs.fna.faa]	GD2_1_Thaumarchaeota_related_47_42_curated.contigs	MER0183701	43.5	92	285	376	367	452	1.9e-12	76.6	Cytoplasmic	family N10 unassigned peptide lyases (Archaeoglobus profundus)	N10.UPW	N10	peptidase	unassigned	1
GD2_1_scaffold_242_curated_3 [GD2_1_Thaumarchaeota_related_47_42_curated.contigs.fna.faa]	GD2_1_Thaumarchaeota_related_47_42_curated.contigs	MER0195833	40	105	877	981	1	105	5.5e-18	95.5	Cytoplasmic	family N11 unassigned peptide lyases ()	N11.UPW	N11	peptidase	unassigned	1
GD2_1_scaffold_370_curated_23 [GD2_1_Thaumarchaeota_related_47_42_curated.contigs.fna.faa]	GD2_1_Thaumarchaeota_related_47_42_curated.contigs	MER0370391	38.2	437	9	430	5	435	2.4e-86	321.2	Cytoplasmic	subfamily M20A unassigned peptidases ()	M20.UPA	M20A	peptidase	unassigned	1
GD2_1_scaffold_393_curated_1 [GD2_1_Thaumarchaeota_related_47_42_curated.contigs.fna.faa]	GD2_1_Thaumarchaeota_related_47_42_curated.contigs	MER0396040	36.9	149	190	335	6	154	7.2e-17	90.5	Cytoplasmic	subfamily M24B unassigned peptidases (Carnobacterium maltaromaticum)	M24.UPB	M24B	peptidase	unassigned	1
GD2_1_scaffold_393_curated_22 [GD2_1_Thaumarchaeota_related_47_42_curated.contigs.fna.faa]	GD2_1_Thaumarchaeota_related_47_42_curated.contigs	MER0131134	27.9	201	134	331	148	323	3.4e-08	62	Cytoplasmic	family C26 non-peptidase homologues (Dictyoglomus thermophilum)	C26.UNW	C26	peptidase	unassigned	1
GD2_1_scaffold_485_curated_17 [GD2_1_Thaumarchaeota_related_47_42_curated.contigs.fna.faa]	GD2_1_Thaumarchaeota_related_47_42_curated.contigs	MER1360516	48.9	182	19	200	1	182	3.1e-47	190.3	Cytoplasmic	unassigned	unassigned	unassigned	unassigned	unassigned	1
GD2_1_scaffold_485_curated_23 [GD2_1_Thaumarchaeota_related_47_42_curated.contigs.fna.faa]	GD2_1_Thaumarchaeota_related_47_42_curated.contigs	MER1360281	49	196	10	205	1	195	1.2e-48	194.9	Cytoplasmic	unassigned	unassigned	unassigned	unassigned	unassigned	1
GD2_1_scaffold_839_curated_9 [GD2_1_Thaumarchaeota_related_47_42_curated.contigs.fna.faa]	GD2_1_Thaumarchaeota_related_47_42_curated.contigs	MER0881056	59	344	7	350	1	343	3.9e-122	439.9	Cytoplasmic	unassigned	unassigned	unassigned	unassigned	unassigned	1
GD2_1_scaffold_949_curated_17 [GD2_1_Thaumarchaeota_related_47_42_curated.contigs.fna.faa]	GD2_1_Thaumarchaeota_related_47_42_curated.contigs	MER0504809	38.1	176	48	223	18	162	4.2e-24	113.6	Cytoplasmic	family C26 unassigned peptidases (Methanobacterium sp. MB1)	C26.UPW	C26	peptidase	unassigned	1
GD2_1_scaffold_976_curated_14 [GD2_1_Thaumarchaeota_related_47_42_curated.contigs.fna.faa]	GD2_1_Thaumarchaeota_related_47_42_curated.contigs	MER0151991	26.4	273	5	168	1	272	8.6e-19	95.5	Cytoplasmic	family M38 non-peptidase homologues (Desulfurococcus kamchatkensis)	M38.UNW	M38	peptidase	unassigned	1
GD2_1_scaffold_976_curated_15 [GD2_1_Thaumarchaeota_related_47_42_curated.contigs.fna.faa]	GD2_1_Thaumarchaeota_related_47_42_curated.contigs	MER0154986	36.7	90	10	97	8	95	6.2e-07	55.8	Cytoplasmic	family M38 non-peptidase homologues (Caulobacter vibrioides)	M38.UNW	M38	peptidase	unassigned	1
GD2_1_scaffold_1100_curated_12 [GD2_1_Thaumarchaeota_related_47_42_curated.contigs.fna.faa]	GD2_1_Thaumarchaeota_related_47_42_curated.contigs	MER0235823	28.7	209	77	283	3	210	1.1e-20	102.8	Cytoplasmic	subfamily S9C unassigned peptidases (Isosphaera pallida)	S09.UPC	S09C	peptidase	unassigned	1
GD2_1_scaffold_1054_curated_5 [GD2_1_Thaumarchaeota_related_47_42_curated.contigs.fna.faa]	GD2_1_Thaumarchaeota_related_47_42_curated.contigs	MER1094585	45.2	259	46	300	1	244	1.7e-50	201.8	Cytoplasmic	unassigned	unassigned	unassigned	unassigned	unassigned	1
GD2_1_scaffold_1054_curated_11 [GD2_1_Thaumarchaeota_related_47_42_curated.contigs.fna.faa]	GD2_1_Thaumarchaeota_related_47_42_curated.contigs	MER0101348	46.8	237	70	299	1	236	1.9e-56	221.5	Cytoplasmic	family S9 unassigned peptidases (Thermotoga lettingae)	S09.UPW	S09X	peptidase	unassigned	1
GD2_1_scaffold_1070_curated_17 [GD2_1_Thaumarchaeota_related_47_42_curated.contigs.fna.faa]	GD2_1_Thaumarchaeota_related_47_42_curated.contigs	MER0178443	37	513	77	576	1	509	1.2e-82	310.1	Cytoplasmic	family N10 unassigned peptide lyases (Rhodothermus marinus)	N10.UPW	N10	peptidase	unassigned	1
GD2_1_scaffold_1147_curated_3 [GD2_1_Thaumarchaeota_related_47_42_curated.contigs.fna.faa]	GD2_1_Thaumarchaeota_related_47_42_curated.contigs	MER0603610	34.1	138	53	185	12	127	4.7e-08	61.2	Cytoplasmic	family C25 unassigned peptidases ()	C25.UPW	C25	peptidase	unassigned	1
GD2_1_scaffold_1475_curated_3 [GD2_1_Thaumarchaeota_related_47_42_curated.contigs.fna.faa]	GD2_1_Thaumarchaeota_related_47_42_curated.contigs	MER1152149	42	205	27	231	3	206	6.1e-44	179.5	Cytoplasmic	unassigned	unassigned	unassigned	unassigned	unassigned	1
GD2_1_scaffold_1897_curated_8 [GD2_1_Thaumarchaeota_related_47_42_curated.contigs.fna.faa]	GD2_1_Thaumarchaeota_related_47_42_curated.contigs	MER0152002	38.4	417	19	434	2	418	1e-76	289.3	Cytoplasmic	family M103 unassigned peptidases (Desulfurococcus kamchatkensis)	M103.UPW	M103	peptidase	unassigned	1
GD2_1_scaffold_1897_curated_9 [GD2_1_Thaumarchaeota_related_47_42_curated.contigs.fna.faa]	GD2_1_Thaumarchaeota_related_47_42_curated.contigs	MER0245392	51	463	4	466	1	460	9.6e-129	462.2	Cytoplasmic	family M103 unassigned peptidases (Pyrococcus sp. NA2)	M103.UPW	M103	peptidase	unassigned	1
GD2_1_scaffold_1966_curated_5 [GD2_1_Thaumarchaeota_related_47_42_curated.contigs.fna.faa]	GD2_1_Thaumarchaeota_related_47_42_curated.contigs	MER0101348	46.8	237	70	299	1	236	1.9e-56	221.5	Cytoplasmic	family S9 unassigned peptidases (Thermotoga lettingae)	S09.UPW	S09X	peptidase	unassigned	1
GD2_1_scaffold_1966_curated_11 [GD2_1_Thaumarchaeota_related_47_42_curated.contigs.fna.faa]	GD2_1_Thaumarchaeota_related_47_42_curated.contigs	MER1094585	45.2	259	46	300	1	244	1.7e-50	201.8	Cytoplasmic	unassigned	unassigned	unassigned	unassigned	unassigned	1
GD2_1_scaffold_2032_curated_13 [GD2_1_Thaumarchaeota_related_47_42_curated.contigs.fna.faa]	GD2_1_Thaumarchaeota_related_47_42_curated.contigs	MER0247174	42.3	52	152	203	1	52	1.3e-05	53.1	Cytoplasmic	subfamily M50B non-peptidase homologues (Methanocaldococcus fervens)	M50.UNB	M50B	peptidase	unassigned	1
GD2_1_scaffold_2150_curated_3 [GD2_1_Thaumarchaeota_related_47_42_curated.contigs.fna.faa]	GD2_1_Thaumarchaeota_related_47_42_curated.contigs	MER0223378	31.2	432	24	435	20	440	2.9e-47	191.4	Cytoplasmic	family C44 unassigned peptidases (Ignisphaera aggregans)	C44.UPW	C44	peptidase	unassigned	1
GD2_1_scaffold_2150_curated_4 [GD2_1_Thaumarchaeota_related_47_42_curated.contigs.fna.faa]	GD2_1_Thaumarchaeota_related_47_42_curated.contigs	MER0223378	32.7	443	66	498	20	440	4.4e-50	201.1	Cytoplasmic	family C44 unassigned peptidases (Ignisphaera aggregans)	C44.UPW	C44	peptidase	unassigned	1
GD2_1_scaffold_4884_curated_5 [GD2_1_Thaumarchaeota_related_47_42_curated.contigs.fna.faa]	GD2_1_Thaumarchaeota_related_47_42_curated.contigs	MER0227252	38.7	75	10	84	4	78	4.7e-06	52.8	Cytoplasmic	family M50 non-peptidase homologues (Methanothermus fervidus)	M50.UNW	M50	peptidase	unassigned	1
GD2_1_scaffold_6750_curated_6 [GD2_1_Thaumarchaeota_related_47_42_curated.contigs.fna.faa]	GD2_1_Thaumarchaeota_related_47_42_curated.contigs	MER0796269	46	441	7	447	2	438	1.1e-108	395.6	Cytoplasmic	unassigned	unassigned	unassigned	unassigned	unassigned	1
GD2_1_scaffold_9160_curated_3 [GD2_1_Thaumarchaeota_related_47_42_curated.contigs.fna.faa]	GD2_1_Thaumarchaeota_related_47_42_curated.contigs	MER0212367	37.9	248	11	256	11	245	1.3e-39	165.2	Cytoplasmic	family S9 unassigned peptidases (Geobacillus sp. C56-T3)	S09.UPW	S09X	peptidase	unassigned	1
GD2_1_scaffold_14560_curated_5 [GD2_1_Thaumarchaeota_related_47_42_curated.contigs.fna.faa]	GD2_1_Thaumarchaeota_related_47_42_curated.contigs	MER0156587	35.4	96	25	108	1	94	1.6e-08	60.8	Cytoplasmic	family I22 unassigned peptidase inhibitors (Halorubrum kocurii)	I22.UPW	I22	inhibitor	unassigned	1
GD2_1_scaffold_18940_curated_4 [GD2_1_Thaumarchaeota_related_47_42_curated.contigs.fna.faa]	GD2_1_Thaumarchaeota_related_47_42_curated.contigs	MER0413366	40.7	113	173	285	20	131	1.8e-17	92.4	Cytoplasmic	subfamily S1A non-peptidase homologues (Solanum lycopersicum)	S01.UNA	S01A	peptidase	unassigned	1
NODE_1_length_147883_cov_32.303_71 [JZ-1.bins.89.final_rm_con_2nd.fna.faa]	JZ-1.bins.89.final_rm_con_2nd	MER0412697	31	113	110	219	54	161	2e-07	58.9	Cytoplasmic	family M41 non-peptidase homologues (Solanum tuberosum)	M41.UNW	M41	peptidase	unassigned	1
NODE_1_length_147883_cov_32.303_106 [JZ-1.bins.89.final_rm_con_2nd.fna.faa]	JZ-1.bins.89.final_rm_con_2nd	MER1152149	42.9	205	27	231	3	206	3.6e-44	180.3	Cytoplasmic	unassigned	unassigned	unassigned	unassigned	unassigned	1
NODE_1_length_147883_cov_32.303_125 [JZ-1.bins.89.final_rm_con_2nd.fna.faa]	JZ-1.bins.89.final_rm_con_2nd	MER0195833	41.9	105	877	981	1	105	7.7e-20	101.7	Cytoplasmic	family N11 unassigned peptide lyases ()	N11.UPW	N11	peptidase	unassigned	1
NODE_1_length_147883_cov_32.303_141 [JZ-1.bins.89.final_rm_con_2nd.fna.faa]	JZ-1.bins.89.final_rm_con_2nd	MER1360516	47.3	182	9	190	1	182	6.5e-47	189.1	Cytoplasmic	unassigned	unassigned	unassigned	unassigned	unassigned	1
NODE_1_length_147883_cov_32.303_147 [JZ-1.bins.89.final_rm_con_2nd.fna.faa]	JZ-1.bins.89.final_rm_con_2nd	MER1360281	47.2	195	20	214	1	194	7.9e-46	185.7	Cytoplasmic	unassigned	unassigned	unassigned	unassigned	unassigned	1
NODE_2_length_94543_cov_31.2176_3 [JZ-1.bins.89.final_rm_con_2nd.fna.faa]	JZ-1.bins.89.final_rm_con_2nd	MER1151873	43	430	25	452	1	429	4.1e-92	340.5	Cytoplasmic	unassigned	unassigned	unassigned	unassigned	unassigned	1
NODE_2_length_94543_cov_31.2176_4 [JZ-1.bins.89.final_rm_con_2nd.fna.faa]	JZ-1.bins.89.final_rm_con_2nd	MER0328889	35.4	421	16	428	6	420	4.9e-63	243.8	Cytoplasmic	family M103 unassigned peptidases (Methanocella sp. HZ254)	M103.UPW	M103	peptidase	unassigned	1
NODE_2_length_94543_cov_31.2176_32 [JZ-1.bins.89.final_rm_con_2nd.fna.faa]	JZ-1.bins.89.final_rm_con_2nd	MER0756788	55.7	366	60	418	2	366	3.5e-111	403.7	Cytoplasmic	unassigned	unassigned	unassigned	unassigned	unassigned	1
NODE_3_length_79316_cov_31.3159_8 [JZ-1.bins.89.final_rm_con_2nd.fna.faa]	JZ-1.bins.89.final_rm_con_2nd	MER0881056	58.7	344	7	350	1	343	1.9e-121	437.6	Cytoplasmic	unassigned	unassigned	unassigned	unassigned	unassigned	1
NODE_3_length_79316_cov_31.3159_34 [JZ-1.bins.89.final_rm_con_2nd.fna.faa]	JZ-1.bins.89.final_rm_con_2nd	MER0075968	31.1	135	12	144	8	138	6.8e-06	52.8	Cytoplasmic	family A31 unassigned peptidases (Thermofilum pendens)	A31.UPW	A31	peptidase	unassigned	1
NODE_3_length_79316_cov_31.3159_35 [JZ-1.bins.89.final_rm_con_2nd.fna.faa]	JZ-1.bins.89.final_rm_con_2nd	MER0004295	58.3	84	6	87	287	370	3.9e-18	92.4	Cytoplasmic	family U32 unassigned peptidases (Aquifex aeolicus)	U32.UPW	U32	peptidase	unassigned	1
NODE_3_length_79316_cov_31.3159_77 [JZ-1.bins.89.final_rm_con_2nd.fna.faa]	JZ-1.bins.89.final_rm_con_2nd	MER0151997	28	243	19	258	1	235	8.1e-22	106.3	Cytoplasmic	family S33 unassigned peptidases (Desulfurococcus kamchatkensis)	S33.UPW	S33	peptidase	unassigned	1
NODE_7_length_56377_cov_33.0766_23 [JZ-1.bins.89.final_rm_con_2nd.fna.faa]	JZ-1.bins.89.final_rm_con_2nd	MER0107766	59.9	337	19	355	2	337	2.3e-116	421.4	Cytoplasmic	family M38 non-peptidase homologues (Korarchaeum cryptofilum)	M38.UNW	M38	peptidase	unassigned	1
NODE_7_length_56377_cov_33.0766_37 [JZ-1.bins.89.final_rm_con_2nd.fna.faa]	JZ-1.bins.89.final_rm_con_2nd	MER0227252	41.6	77	24	100	2	77	4.4e-06	53.5	Cytoplasmic	family M50 non-peptidase homologues (Methanothermus fervidus)	M50.UNW	M50	peptidase	unassigned	1
NODE_10_length_53689_cov_30.1441_1 [JZ-1.bins.89.final_rm_con_2nd.fna.faa]	JZ-1.bins.89.final_rm_con_2nd	MER0498807	53.3	353	2	349	39	385	4.3e-103	376.7	Cytoplasmic	family C69 unassigned peptidases (Thermofilum sp. 1910b)	C69.UPW	C69	peptidase	unassigned	1
NODE_10_length_53689_cov_30.1441_17 [JZ-1.bins.89.final_rm_con_2nd.fna.faa]	JZ-1.bins.89.final_rm_con_2nd	MER0104744	44.1	254	6	253	6	252	1.3e-55	218.4	Cytoplasmic	family S9 unassigned peptidases (Dictyoglomus thermophilum)	S09.UPW	S09X	peptidase	unassigned	1
NODE_10_length_53689_cov_30.1441_22 [JZ-1.bins.89.final_rm_con_2nd.fna.faa]	JZ-1.bins.89.final_rm_con_2nd	MER0862481	40.5	358	19	366	6	360	3.2e-71	270.8	Cytoplasmic	unassigned	unassigned	unassigned	unassigned	unassigned	1
NODE_14_length_36177_cov_34.6569_14 [JZ-1.bins.89.final_rm_con_2nd.fna.faa]	JZ-1.bins.89.final_rm_con_2nd	MER0502445	33.7	341	7	345	1	334	1.1e-47	192.6	Cytoplasmic	subfamily M20A unassigned peptidases (Ferroplasma acidarmanus)	M20.UPA	M20A	peptidase	unassigned	1
NODE_16_length_33549_cov_32.5531_30 [JZ-1.bins.89.final_rm_con_2nd.fna.faa]	JZ-1.bins.89.final_rm_con_2nd	MER0247175	38.5	65	1	65	4	66	0.00022	47.4	Cytoplasmic	subfamily M50B non-peptidase homologues (Methanocaldococcus sp. FS406-22)	M50.UNB	M50B	peptidase	unassigned	1
NODE_18_length_28115_cov_32.7905_26 [JZ-1.bins.89.final_rm_con_2nd.fna.faa]	JZ-1.bins.89.final_rm_con_2nd	MER0239983	55	220	10	228	1	220	5.7e-62	240.7	Cytoplasmic	family C44 non-peptidase homologues (Desulfurobacterium thermolithotrophum)	C44.UNW	C44	peptidase	unassigned	1
NODE_19_length_27565_cov_30.0428_3 [JZ-1.bins.89.final_rm_con_2nd.fna.faa]	JZ-1.bins.89.final_rm_con_2nd	MER0203526	46.8	201	28	228	1	183	5e-47	189.9	Cytoplasmic	family C26 unassigned peptidases (Methanohalophilus mahii)	C26.UPW	C26	peptidase	unassigned	1
NODE_19_length_27565_cov_30.0428_8 [JZ-1.bins.89.final_rm_con_2nd.fna.faa]	JZ-1.bins.89.final_rm_con_2nd	MER0223378	30.7	437	24	435	20	440	1.2e-45	186	Cytoplasmic	family C44 unassigned peptidases (Ignisphaera aggregans)	C44.UPW	C44	peptidase	unassigned	1
NODE_19_length_27565_cov_30.0428_9 [JZ-1.bins.89.final_rm_con_2nd.fna.faa]	JZ-1.bins.89.final_rm_con_2nd	MER0223378	33.2	458	6	459	1	440	2.3e-53	211.8	Cytoplasmic	family C44 unassigned peptidases (Ignisphaera aggregans)	C44.UPW	C44	peptidase	unassigned	1
NODE_20_length_23307_cov_32.5457_14 [JZ-1.bins.89.final_rm_con_2nd.fna.faa]	JZ-1.bins.89.final_rm_con_2nd	MER0807386	32.5	194	45	236	17	206	2.9e-25	117.9	Cytoplasmic	unassigned	unassigned	unassigned	unassigned	unassigned	1
NODE_33_length_9632_cov_28.21_3 [JZ-1.bins.89.final_rm_con_2nd.fna.faa]	JZ-1.bins.89.final_rm_con_2nd	MER0004295	59.5	84	6	87	287	370	3e-18	92.8	Cytoplasmic	family U32 unassigned peptidases (Aquifex aeolicus)	U32.UPW	U32	peptidase	unassigned	1
NODE_36_length_8773_cov_32.0138_5 [JZ-1.bins.89.final_rm_con_2nd.fna.faa]	JZ-1.bins.89.final_rm_con_2nd	MER0370391	39.2	436	5	430	1	435	3.6e-82	307.4	Cytoplasmic	subfamily M20A unassigned peptidases ()	M20.UPA	M20A	peptidase	unassigned	1
NODE_38_length_8558_cov_38.5566_3 [JZ-1.bins.89.final_rm_con_2nd.fna.faa]	JZ-1.bins.89.final_rm_con_2nd	MER0439139	51.5	355	15	369	1	347	3.1e-98	360.5	Cytoplasmic	family C26 unassigned peptidases (Thermincola potens)	C26.UPW	C26	peptidase	unassigned	1
NODE_38_length_8558_cov_38.5566_8 [JZ-1.bins.89.final_rm_con_2nd.fna.faa]	JZ-1.bins.89.final_rm_con_2nd	MER0223403	38.2	364	54	413	3	350	7.3e-59	229.9	Cytoplasmic	family M38 non-peptidase homologues (Ignisphaera aggregans)	M38.UNW	M38	peptidase	unassigned	1
NODE_65_length_4872_cov_84.5549_3 [JZ-1.bins.89.final_rm_con_2nd.fna.faa]	JZ-1.bins.89.final_rm_con_2nd	MER0223403	38.7	364	54	413	3	350	2.3e-60	235	Cytoplasmic	family M38 non-peptidase homologues (Ignisphaera aggregans)	M38.UNW	M38	peptidase	unassigned	1
NODE_67_length_4718_cov_45.9948_6 [JZ-1.bins.89.final_rm_con_2nd.fna.faa]	JZ-1.bins.89.final_rm_con_2nd	MER0223378	40.4	208	5	211	236	440	2.1e-35	151	Cytoplasmic	family C44 unassigned peptidases (Ignisphaera aggregans)	C44.UPW	C44	peptidase	unassigned	1
NODE_78_length_3706_cov_62.9279_2 [JZ-1.bins.89.final_rm_con_2nd.fna.faa]	JZ-1.bins.89.final_rm_con_2nd	MER0082236	32.7	434	8	433	6	438	5.6e-59	230.3	Cytoplasmic	family M103 unassigned peptidases (Staphylothermus marinus)	M103.UPW	M103	peptidase	unassigned	1
NODE_78_length_3706_cov_62.9279_3 [JZ-1.bins.89.final_rm_con_2nd.fna.faa]	JZ-1.bins.89.final_rm_con_2nd	MER0059501	42.1	444	18	451	2	440	2.8e-93	344.4	Cytoplasmic	family M103 unassigned peptidases (Synechococcus sp. JA-3-3Ab)	M103.UPW	M103	peptidase	unassigned	1
NODE_99_length_2844_cov_17.9183_4 [JZ-1.bins.89.final_rm_con_2nd.fna.faa]	JZ-1.bins.89.final_rm_con_2nd	MER0247172	52.8	267	57	320	2	263	5.7e-70	266.5	Cytoplasmic	subfamily S1C unassigned peptidases (Nitrosoarchaeum limnia)	S01.UPC	S01C	peptidase	unassigned	1
NODE_105_length_2660_cov_55.2764_2 [JZ-1.bins.89.final_rm_con_2nd.fna.faa]	JZ-1.bins.89.final_rm_con_2nd	MER0075965	27.1	240	21	258	3	234	7.9e-17	89.7	Cytoplasmic	family S33 unassigned peptidases (Thermofilum pendens)	S33.UPW	S33	peptidase	unassigned	1
NODE_1_length_40656_cov_0.892549_23 [JZ-2.bins.136.final.fna.faa]	JZ-2.bins.136.final	MER0286041	41.7	115	99	210	101	210	2.7e-14	81.6	Cytoplasmic	family M41 non-peptidase homologues (Echinococcus multilocularis)	M41.UNW	M41	peptidase	unassigned	1
NODE_4_length_33203_cov_0.935784_1 [JZ-2.bins.136.final.fna.faa]	JZ-2.bins.136.final	MER0370066	38	184	110	291	6	186	1.1e-24	115.9	Cytoplasmic	subfamily M20A unassigned peptidases (Desulfohalobium retbaense)	M20.UPA	M20A	peptidase	unassigned	1
NODE_4_length_33203_cov_0.935784_12 [JZ-2.bins.136.final.fna.faa]	JZ-2.bins.136.final	MER0152001	47.6	466	3	464	1	460	5.8e-118	426.4	Cytoplasmic	family M103 unassigned peptidases (Desulfurococcus kamchatkensis)	M103.UPW	M103	peptidase	unassigned	1
NODE_4_length_33203_cov_0.935784_13 [JZ-2.bins.136.final.fna.faa]	JZ-2.bins.136.final	MER0075934	33.3	411	33	433	14	415	3.9e-52	207.6	Cytoplasmic	family M103 unassigned peptidases (Thermofilum pendens)	M103.UPW	M103	peptidase	unassigned	1
NODE_5_length_33013_cov_0.926777_8 [JZ-2.bins.136.final.fna.faa]	JZ-2.bins.136.final	MER0223137	40.4	411	1	397	68	475	4.2e-77	290.4	Cytoplasmic	family M81 unassigned peptidases (Salinispora tropica)	M81.UPW	M81	peptidase	unassigned	1
NODE_5_length_33013_cov_0.926777_20 [JZ-2.bins.136.final.fna.faa]	JZ-2.bins.136.final	MER0278187	50.4	113	184	296	101	212	5.3e-25	118.2	Cytoplasmic	family M41 non-peptidase homologues (Glossina morsitans)	M41.UNW	M41	peptidase	unassigned	1
NODE_5_length_33013_cov_0.926777_29 [JZ-2.bins.136.final.fna.faa]	JZ-2.bins.136.final	MER1152094	44.6	112	19	130	2	112	4e-21	103.2	Cytoplasmic	unassigned	unassigned	unassigned	unassigned	unassigned	1
NODE_9_length_25792_cov_0.789363_23 [JZ-2.bins.136.final.fna.faa]	JZ-2.bins.136.final	MER0412697	41.4	111	96	206	55	165	1.2e-17	93.6	Cytoplasmic	family M41 non-peptidase homologues (Solanum tuberosum)	M41.UNW	M41	peptidase	unassigned	1
NODE_10_length_25128_cov_0.919363_7 [JZ-2.bins.136.final.fna.faa]	JZ-2.bins.136.final	MER0107687	67.3	330	36	365	5	334	4.7e-131	469.9	Cytoplasmic	family M20D unassigned peptidases (Korarchaeum cryptofilum)	M20.UPD	M20D	peptidase	unassigned	1
NODE_11_length_24750_cov_0.824108_1 [JZ-2.bins.136.final.fna.faa]	JZ-2.bins.136.final	MER0201802	64.6	390	32	419	1	390	6.4e-152	540	Cytoplasmic	family C44 unassigned peptidases ()	C44.UPW	C44	peptidase	unassigned	1
NODE_13_length_23463_cov_0.874598_2 [JZ-2.bins.136.final.fna.faa]	JZ-2.bins.136.final	MER0235700	58.9	224	99	318	1	224	7.9e-73	276.9	Cytoplasmic	family S9 unassigned peptidases (Isosphaera pallida)	S09.UPW	S09X	peptidase	unassigned	1
NODE_13_length_23463_cov_0.874598_28 [JZ-2.bins.136.final.fna.faa]	JZ-2.bins.136.final	MER0151991	46.3	363	18	379	1	361	1.7e-86	321.6	Cytoplasmic	family M38 non-peptidase homologues (Desulfurococcus kamchatkensis)	M38.UNW	M38	peptidase	unassigned	1
NODE_15_length_22549_cov_0.895148_23 [JZ-2.bins.136.final.fna.faa]	JZ-2.bins.136.final	MER1360281	52.3	193	19	211	1	192	2e-52	207.6	Cytoplasmic	unassigned	unassigned	unassigned	unassigned	unassigned	1
NODE_16_length_21751_cov_0.883463_16 [JZ-2.bins.136.final.fna.faa]	JZ-2.bins.136.final	MER0004295	50.6	79	6	83	292	370	2.2e-12	73.2	Cytoplasmic	family U32 unassigned peptidases (Aquifex aeolicus)	U32.UPW	U32	peptidase	unassigned	1
NODE_17_length_21598_cov_0.806623_5 [JZ-2.bins.136.final.fna.faa]	JZ-2.bins.136.final	MER0194461	44.4	117	427	541	1	114	6e-21	104.4	Cytoplasmic	family N10 unassigned peptide lyases (Staphylothermus marinus)	N10.UPW	N10	peptidase	unassigned	1
NODE_21_length_19073_cov_0.819117_21 [JZ-2.bins.136.final.fna.faa]	JZ-2.bins.136.final	MER1152026	36.9	130	2	131	292	421	1.2e-19	98.2	Cytoplasmic	unassigned	unassigned	unassigned	unassigned	unassigned	1
NODE_22_length_18876_cov_0.806839_7 [JZ-2.bins.136.final.fna.faa]	JZ-2.bins.136.final	MER0083294	44.7	253	176	428	2	250	9.7e-56	219.5	Cytoplasmic	family M24 non-peptidase homologues (Erythrobacter sp. NAP1)	M24.UNW	M24X	peptidase	unassigned	1
NODE_23_length_18330_cov_0.843103_4 [JZ-2.bins.136.final.fna.faa]	JZ-2.bins.136.final	MER0211695	45.3	426	24	449	1	425	9.1e-105	382.5	Cytoplasmic	subfamily M20F unassigned peptidases (Truepera radiovictrix)	M20.UPF	M20F	peptidase	unassigned	1
NODE_26_length_17705_cov_1.01764_4 [JZ-2.bins.136.final.fna.faa]	JZ-2.bins.136.final	MER0082932	46.3	445	39	476	11	444	8.2e-105	382.9	Cytoplasmic	family M38 non-peptidase homologues (Natranaerobius thermophilus)	M38.UNW	M38	peptidase	unassigned	1
NODE_29_length_16644_cov_0.774717_18 [JZ-2.bins.136.final.fna.faa]	JZ-2.bins.136.final	MER0898995	61.5	278	23	300	1	278	3.2e-93	343.6	Cytoplasmic	unassigned	unassigned	unassigned	unassigned	unassigned	1
NODE_33_length_16195_cov_0.772903_7 [JZ-2.bins.136.final.fna.faa]	JZ-2.bins.136.final	MER0212367	39.6	250	8	253	11	245	2e-40	167.9	Cytoplasmic	family S9 unassigned peptidases (Geobacillus sp. C56-T3)	S09.UPW	S09X	peptidase	unassigned	1
NODE_37_length_15646_cov_0.802436_13 [JZ-2.bins.136.final.fna.faa]	JZ-2.bins.136.final	MER0264398	40.8	147	21	167	3	147	7.3e-23	109	Cytoplasmic	family A31 unassigned peptidases (Thermacetogenium phaeum)	A31.UPW	A31	peptidase	unassigned	1
NODE_40_length_15277_cov_0.957558_1 [JZ-2.bins.136.final.fna.faa]	JZ-2.bins.136.final	MER0870293	44.3	97	20	111	7	101	5.6e-11	68.9	Cytoplasmic	unassigned	unassigned	unassigned	unassigned	unassigned	1
NODE_42_length_14834_cov_0.881417_17 [JZ-2.bins.136.final.fna.faa]	JZ-2.bins.136.final	MER0881056	62.9	345	7	351	1	343	2.3e-127	457.2	Cytoplasmic	unassigned	unassigned	unassigned	unassigned	unassigned	1
NODE_46_length_14207_cov_0.838423_10 [JZ-2.bins.136.final.fna.faa]	JZ-2.bins.136.final	MER0195833	46.7	105	882	986	1	105	3.7e-22	109.4	Cytoplasmic	family N11 unassigned peptide lyases ()	N11.UPW	N11	peptidase	unassigned	1
NODE_47_length_14101_cov_0.948977_8 [JZ-2.bins.136.final.fna.faa]	JZ-2.bins.136.final	MER0202787	27.9	262	48	286	2	236	3e-14	81.3	Cytoplasmic	family M28 unassigned peptidases (Schlesneria paludicola)	M28.UPW	M28X	peptidase	unassigned	1
NODE_52_length_12172_cov_0.934662_6 [JZ-2.bins.136.final.fna.faa]	JZ-2.bins.136.final	MER0107766	51	337	22	357	1	337	1.8e-92	342	Cytoplasmic	family M38 non-peptidase homologues (Korarchaeum cryptofilum)	M38.UNW	M38	peptidase	unassigned	1
NODE_52_length_12172_cov_0.934662_11 [JZ-2.bins.136.final.fna.faa]	JZ-2.bins.136.final	MER0227271	42.3	78	94	166	4	81	1.2e-06	56.6	Cytoplasmic	subfamily M50B non-peptidase homologues (Methanothermus fervidus)	M50.UNB	M50B	peptidase	unassigned	1
NODE_58_length_11702_cov_0.78946_6 [JZ-2.bins.136.final.fna.faa]	JZ-2.bins.136.final	MER0064332	33.2	217	2	208	1	203	4.4e-17	90.5	Cytoplasmic	family C44 unassigned peptidases (Anaeromyxobacter sp. Fw109-5)	C44.UPW	C44	peptidase	unassigned	1
NODE_62_length_11321_cov_0.929784_3 [JZ-2.bins.136.final.fna.faa]	JZ-2.bins.136.final	MER0346383	43.7	277	6	280	2	277	3.1e-56	221.1	Cytoplasmic	subfamily M20A unassigned peptidases ()	M20.UPA	M20A	peptidase	unassigned	1
NODE_66_length_10688_cov_0.757788_4 [JZ-2.bins.136.final.fna.faa]	JZ-2.bins.136.final	MER0127214	76.6	274	348	620	2	275	5.2e-125	450.3	Cytoplasmic	subfamily S9A unassigned peptidases (Methanosaeta harundinacea)	S09.UPA	S09A	peptidase	unassigned	1
NODE_71_length_10248_cov_0.809999_3 [JZ-2.bins.136.final.fna.faa]	JZ-2.bins.136.final	MER0223378	41.5	455	12	458	1	440	2.1e-80	301.6	Cytoplasmic	family C44 unassigned peptidases (Ignisphaera aggregans)	C44.UPW	C44	peptidase	unassigned	1
NODE_71_length_10248_cov_0.809999_10 [JZ-2.bins.136.final.fna.faa]	JZ-2.bins.136.final	MER0169320	42.5	233	16	248	4	227	1e-50	202.2	Cytoplasmic	family C26 unassigned peptidases (Thermoplasma volcanium)	C26.UPW	C26	peptidase	unassigned	1
NODE_75_length_9699_cov_0.850919_4 [JZ-2.bins.136.final.fna.faa]	JZ-2.bins.136.final	MER0198445	40.6	256	88	341	7	259	9.7e-46	186	Cytoplasmic	family S9 unassigned peptidases (Thermoanaerobacter italicus)	S09.UPW	S09X	peptidase	unassigned	1
NODE_76_length_9666_cov_0.867282_9 [JZ-2.bins.136.final.fna.faa]	JZ-2.bins.136.final	MER0099422	34.7	216	5	217	4	213	5.5e-27	124.4	Cytoplasmic	family M38 non-peptidase homologues (Methylobacterium radiotolerans)	M38.UNW	M38	peptidase	unassigned	1
NODE_77_length_9642_cov_0.8969_8 [JZ-2.bins.136.final.fna.faa]	JZ-2.bins.136.final	MER0019244	27.4	234	185	410	1	228	5.1e-16	88.2	Cytoplasmic	family M1 unassigned peptidases (Thermoanaerobacter tengcongensis)	M01.UPW	M01	peptidase	unassigned	1
NODE_89_length_8254_cov_0.943768_3 [JZ-2.bins.136.final.fna.faa]	JZ-2.bins.136.final	MER0013464	54.1	218	134	351	2	219	1.3e-64	248.8	Cytoplasmic	subfamily M24B unassigned peptidases (Thermoplasma acidophilum)	M24.UPB	M24B	peptidase	unassigned	1
NODE_107_length_7387_cov_0.702204_5 [JZ-2.bins.136.final.fna.faa]	JZ-2.bins.136.final	MER1091867	32.2	245	158	382	2	245	1.6e-26	122.5	Cytoplasmic	unassigned	unassigned	unassigned	unassigned	unassigned	1
NODE_112_length_6862_cov_0.858946_7 [JZ-2.bins.136.final.fna.faa]	JZ-2.bins.136.final	MER0491691	35.4	229	28	236	17	238	7.8e-26	119.4	Cytoplasmic	family S9 unassigned peptidases ()	S09.UPW	S09X	peptidase	unassigned	1
NODE_117_length_6557_cov_0.810109_1 [JZ-2.bins.136.final.fna.faa]	JZ-2.bins.136.final	MER0218208	42.6	350	37	376	1	350	7.9e-82	306.2	Cytoplasmic	family S82 unassigned homologues (Chthonomonas calidirosea)	S82.UPW	S82	peptidase	unassigned	1
NODE_125_length_5908_cov_0.758_1 [JZ-2.bins.136.final.fna.faa]	JZ-2.bins.136.final	MER0171384	47.1	104	10	112	1	103	1.9e-19	97.1	Cytoplasmic	family C44 non-peptidase homologues (Opitutus terrae)	C44.UNW	C44	peptidase	unassigned	1
NODE_130_length_5750_cov_0.91268_1 [JZ-2.bins.136.final.fna.faa]	JZ-2.bins.136.final	MER0111823	37.6	101	25	125	2	92	2.1e-08	62	Cytoplasmic	family M14 non-peptidase homologues (Shewanella baltica)	M14.UNW	M14X	peptidase	unassigned	1
NODE_138_length_5395_cov_0.921602_2 [JZ-2.bins.136.final.fna.faa]	JZ-2.bins.136.final	MER0498098	53.8	333	4	334	22	347	2.1e-98	360.9	Cytoplasmic	family C26 unassigned peptidases (Archaeoglobus sulfaticallidus)	C26.UPW	C26	peptidase	unassigned	1
NODE_169_length_3841_cov_0.747442_1 [JZ-2.bins.136.final.fna.faa]	JZ-2.bins.136.final	MER0127544	41.9	62	9	68	89	147	1.9e-05	51.2	Cytoplasmic	subfamily S9C non-peptidase homologues (Brachybacterium faecium)	S09.UNC	S09C	peptidase	unassigned	1
NODE_169_length_3841_cov_0.747442_2 [JZ-2.bins.136.final.fna.faa]	JZ-2.bins.136.final	MER0048167	53	134	77	201	1	134	2.2e-34	147.5	Cytoplasmic	family S9 unassigned peptidases (Rhodopirellula baltica)	S09.UPW	S09X	peptidase	unassigned	1
NODE_174_length_3713_cov_0.885388_2 [JZ-2.bins.136.final.fna.faa]	JZ-2.bins.136.final	MER0217988	31.1	167	143	305	18	158	6.9e-09	63.5	Cytoplasmic	subfamily S1B unassigned peptidases (Clostridium botulinum)	S01.UPB	S01B	peptidase	unassigned	1
NODE_215_length_2547_cov_0.745041_2 [JZ-2.bins.136.final.fna.faa]	JZ-2.bins.136.final	MER0198445	43.4	267	38	302	3	260	2.5e-53	211.1	Cytoplasmic	family S9 unassigned peptidases (Thermoanaerobacter italicus)	S09.UPW	S09X	peptidase	unassigned	1
NODE_215_length_2547_cov_0.745041_3 [JZ-2.bins.136.final.fna.faa]	JZ-2.bins.136.final	MER0036981	61.6	86	1	84	167	252	1.9e-28	126.7	Cytoplasmic	family M29 non-peptidase homologues (Pyrococcus horikoshii)	M29.UNW	M29	peptidase	unassigned	1
NODE_264_length_54520_cov_159.8_23 [JZZ.bins.4.final.arc.2nd.fna.faa]	JZZ.bins.4.final.arc.2nd	MER0195833	42.9	105	880	984	1	105	1.3e-19	100.9	Cytoplasmic	family N11 unassigned peptide lyases ()	N11.UPW	N11	peptidase	unassigned	1
NODE_264_length_54520_cov_159.8_42 [JZZ.bins.4.final.arc.2nd.fna.faa]	JZZ.bins.4.final.arc.2nd	MER1152149	42.9	205	27	231	3	206	2.1e-44	181	Cytoplasmic	unassigned	unassigned	unassigned	unassigned	unassigned	1
NODE_816_length_24458_cov_145.112_12 [JZZ.bins.4.final.arc.2nd.fna.faa]	JZZ.bins.4.final.arc.2nd	MER0201802	66.2	390	12	399	1	390	2e-153	545	Cytoplasmic	family C44 unassigned peptidases ()	C44.UPW	C44	peptidase	unassigned	1
NODE_2868_length_7327_cov_156.429_6 [JZZ.bins.4.final.arc.2nd.fna.faa]	JZZ.bins.4.final.arc.2nd	MER0455666	56.1	221	2	216	1	221	2.5e-62	241.9	Cytoplasmic	family C44 non-peptidase homologues (Methanothermococcus okinawensis)	C44.UNW	C44	peptidase	unassigned	1
NODE_1558_length_13442_cov_156.806_12 [JZZ.bins.4.final.arc.2nd.fna.faa]	JZZ.bins.4.final.arc.2nd	MER0370391	38.4	440	5	429	1	435	3.5e-85	317.4	Cytoplasmic	subfamily M20A unassigned peptidases ()	M20.UPA	M20A	peptidase	unassigned	1
NODE_1386_length_14995_cov_145.123_11 [JZZ.bins.4.final.arc.2nd.fna.faa]	JZZ.bins.4.final.arc.2nd	MER0223378	33.3	460	6	459	1	440	1.1e-52	209.5	Cytoplasmic	family C44 unassigned peptidases (Ignisphaera aggregans)	C44.UPW	C44	peptidase	unassigned	1
NODE_1386_length_14995_cov_145.123_12 [JZZ.bins.4.final.arc.2nd.fna.faa]	JZZ.bins.4.final.arc.2nd	MER0223378	31	435	24	434	20	440	4.4e-48	194.1	Cytoplasmic	family C44 unassigned peptidases (Ignisphaera aggregans)	C44.UPW	C44	peptidase	unassigned	1
NODE_1386_length_14995_cov_145.123_17 [JZZ.bins.4.final.arc.2nd.fna.faa]	JZZ.bins.4.final.arc.2nd	MER0171787	46.5	187	37	223	10	181	7e-42	172.6	Cytoplasmic	family C26 unassigned peptidases (Methanococcus aeolicus)	C26.UPW	C26	peptidase	unassigned	1
NODE_1792_length_11814_cov_154.963_3 [JZZ.bins.4.final.arc.2nd.fna.faa]	JZZ.bins.4.final.arc.2nd	MER0214723	56.2	235	178	412	4	234	1.8e-78	295	Cytoplasmic	family S9 unassigned peptidases (Spirosoma linguale)	S09.UPW	S09X	peptidase	unassigned	1
NODE_1097_length_18870_cov_166.142_9 [JZZ.bins.4.final.arc.2nd.fna.faa]	JZZ.bins.4.final.arc.2nd	MER1360516	48.9	182	9	190	1	182	1.4e-46	188	Cytoplasmic	unassigned	unassigned	unassigned	unassigned	unassigned	1
NODE_1097_length_18870_cov_166.142_15 [JZZ.bins.4.final.arc.2nd.fna.faa]	JZZ.bins.4.final.arc.2nd	MER1360281	47.2	195	45	239	1	194	1.2e-45	185.3	Cytoplasmic	unassigned	unassigned	unassigned	unassigned	unassigned	1
NODE_910_length_22190_cov_149.68_22 [JZZ.bins.4.final.arc.2nd.fna.faa]	JZZ.bins.4.final.arc.2nd	MER0082236	32.5	434	8	433	6	438	2.1e-58	228.4	Cytoplasmic	family M103 unassigned peptidases (Staphylothermus marinus)	M103.UPW	M103	peptidase	unassigned	1
NODE_910_length_22190_cov_149.68_23 [JZZ.bins.4.final.arc.2nd.fna.faa]	JZZ.bins.4.final.arc.2nd	MER0059501	42.1	444	18	451	2	440	2.8e-93	344.4	Cytoplasmic	family M103 unassigned peptidases (Synechococcus sp. JA-3-3Ab)	M103.UPW	M103	peptidase	unassigned	1
NODE_818_length_24411_cov_160.357_12 [JZZ.bins.4.final.arc.2nd.fna.faa]	JZZ.bins.4.final.arc.2nd	MER0412697	31.9	113	110	219	54	161	6.7e-08	60.5	Cytoplasmic	family M41 non-peptidase homologues (Solanum tuberosum)	M41.UNW	M41	peptidase	unassigned	1
NODE_491_length_35937_cov_147.499_26 [JZZ.bins.4.final.arc.2nd.fna.faa]	JZZ.bins.4.final.arc.2nd	MER0808572	32.3	220	34	251	7	222	7.6e-26	119.8	Cytoplasmic	unassigned	unassigned	unassigned	unassigned	unassigned	1
NODE_632_length_29725_cov_153.665_27 [JZZ.bins.4.final.arc.2nd.fna.faa]	JZZ.bins.4.final.arc.2nd	MER0247175	38.5	65	8	72	4	66	0.0003	47	Cytoplasmic	subfamily M50B non-peptidase homologues (Methanocaldococcus sp. FS406-22)	M50.UNB	M50B	peptidase	unassigned	1
NODE_347_length_44927_cov_155.787_2 [JZZ.bins.4.final.arc.2nd.fna.faa]	JZZ.bins.4.final.arc.2nd	MER0131134	22.8	302	44	339	52	323	4e-09	65.1	Cytoplasmic	family C26 non-peptidase homologues (Dictyoglomus thermophilum)	C26.UNW	C26	peptidase	unassigned	1
NODE_452_length_37965_cov_138.579_21 [JZZ.bins.4.final.arc.2nd.fna.faa]	JZZ.bins.4.final.arc.2nd	MER0498807	56	391	2	391	1	385	3.6e-122	440.3	Cytoplasmic	family C69 unassigned peptidases (Thermofilum sp. 1910b)	C69.UPW	C69	peptidase	unassigned	1
NODE_228_length_60033_cov_153.318_5 [JZZ.bins.4.final.arc.2nd.fna.faa]	JZZ.bins.4.final.arc.2nd	MER0227252	41.6	77	24	100	2	77	1.3e-05	52	Cytoplasmic	family M50 non-peptidase homologues (Methanothermus fervidus)	M50.UNW	M50	peptidase	unassigned	1
NODE_228_length_60033_cov_153.318_19 [JZZ.bins.4.final.arc.2nd.fna.faa]	JZZ.bins.4.final.arc.2nd	MER0107766	59.1	337	23	359	2	337	1.3e-111	405.6	Cytoplasmic	family M38 non-peptidase homologues (Korarchaeum cryptofilum)	M38.UNW	M38	peptidase	unassigned	1
NODE_228_length_60033_cov_153.318_45 [JZZ.bins.4.final.arc.2nd.fna.faa]	JZZ.bins.4.final.arc.2nd	MER0278187	43.8	121	368	485	92	212	6.3e-20	101.7	Cytoplasmic	family M41 non-peptidase homologues (Glossina morsitans)	M41.UNW	M41	peptidase	unassigned	1
NODE_593_length_31271_cov_150.683_23 [JZZ.bins.4.final.arc.2nd.fna.faa]	JZZ.bins.4.final.arc.2nd	MER0223403	38.7	364	54	413	3	350	2.3e-60	235	Cytoplasmic	family M38 non-peptidase homologues (Ignisphaera aggregans)	M38.UNW	M38	peptidase	unassigned	1
NODE_593_length_31271_cov_150.683_28 [JZZ.bins.4.final.arc.2nd.fna.faa]	JZZ.bins.4.final.arc.2nd	MER0439139	52.4	355	46	400	1	347	2.3e-99	364.4	Cytoplasmic	family C26 unassigned peptidases (Thermincola potens)	C26.UPW	C26	peptidase	unassigned	1
NODE_855_length_23634_cov_157.277_17 [JZZ.bins.4.final.arc.2nd.fna.faa]	JZZ.bins.4.final.arc.2nd	MER0502445	34.7	340	7	344	1	333	1e-50	202.6	Cytoplasmic	subfamily M20A unassigned peptidases (Ferroplasma acidarmanus)	M20.UPA	M20A	peptidase	unassigned	1
NODE_108_length_89024_cov_152.8_18 [JZZ.bins.4.final.arc.2nd.fna.faa]	JZZ.bins.4.final.arc.2nd	MER0881056	60.8	344	11	354	1	343	9.3e-124	445.3	Cytoplasmic	unassigned	unassigned	unassigned	unassigned	unassigned	1
NODE_108_length_89024_cov_152.8_40 [JZZ.bins.4.final.arc.2nd.fna.faa]	JZZ.bins.4.final.arc.2nd	MER0004295	59.5	84	6	87	287	370	3e-18	92.8	Cytoplasmic	family U32 unassigned peptidases (Aquifex aeolicus)	U32.UPW	U32	peptidase	unassigned	1
NODE_108_length_89024_cov_152.8_79 [JZZ.bins.4.final.arc.2nd.fna.faa]	JZZ.bins.4.final.arc.2nd	MER0075965	27.1	240	21	258	3	234	7.9e-17	89.7	Cytoplasmic	family S33 unassigned peptidases (Thermofilum pendens)	S33.UPW	S33	peptidase	unassigned	1
NODE_46_length_130200_cov_154.682_78 [JZZ.bins.4.final.arc.2nd.fna.faa]	JZZ.bins.4.final.arc.2nd	MER0223390	35.2	421	19	437	1	419	9.9e-72	272.7	Cytoplasmic	family M103 unassigned peptidases (Ignisphaera aggregans)	M103.UPW	M103	peptidase	unassigned	1
NODE_46_length_130200_cov_154.682_79 [JZZ.bins.4.final.arc.2nd.fna.faa]	JZZ.bins.4.final.arc.2nd	MER0016255	50.9	458	6	463	11	468	1.1e-129	465.3	Cytoplasmic	family M103 unassigned peptidases (Pyrococcus horikoshii)	M103.UPW	M103	peptidase	unassigned	1
NODE_46_length_130200_cov_154.682_114 [JZZ.bins.4.final.arc.2nd.fna.faa]	JZZ.bins.4.final.arc.2nd	MER0896850	44.8	58	63	120	1	58	3.7e-06	53.1	Cytoplasmic	unassigned	unassigned	unassigned	unassigned	unassigned	1
QC4_scaffold_54_curated_62 [QC4_Thaumarchaeota_related_43_77_curated.contigs.fna.faa]	QC4_Thaumarchaeota_related_43_77_curated.contigs	MER0412697	31	113	110	219	54	161	1.1e-07	59.7	Cytoplasmic	family M41 non-peptidase homologues (Solanum tuberosum)	M41.UNW	M41	peptidase	unassigned	1
QC4_scaffold_54_curated_97 [QC4_Thaumarchaeota_related_43_77_curated.contigs.fna.faa]	QC4_Thaumarchaeota_related_43_77_curated.contigs	MER1152149	42.9	205	27	231	3	206	2.7e-44	180.6	Cytoplasmic	unassigned	unassigned	unassigned	unassigned	unassigned	1
QC4_scaffold_54_curated_119 [QC4_Thaumarchaeota_related_43_77_curated.contigs.fna.faa]	QC4_Thaumarchaeota_related_43_77_curated.contigs	MER0195833	41.9	105	877	981	1	105	1.3e-19	100.9	Cytoplasmic	family N11 unassigned peptide lyases ()	N11.UPW	N11	peptidase	unassigned	1
QC4_scaffold_54_curated_125 [QC4_Thaumarchaeota_related_43_77_curated.contigs.fna.faa]	QC4_Thaumarchaeota_related_43_77_curated.contigs	MER0247174	44.2	52	152	203	1	52	1.3e-05	53.1	Cytoplasmic	subfamily M50B non-peptidase homologues (Methanocaldococcus fervens)	M50.UNB	M50B	peptidase	unassigned	1
QC4_scaffold_54_curated_129 [QC4_Thaumarchaeota_related_43_77_curated.contigs.fna.faa]	QC4_Thaumarchaeota_related_43_77_curated.contigs	MER1360516	47.3	182	9	190	1	182	8.5e-47	188.7	Cytoplasmic	unassigned	unassigned	unassigned	unassigned	unassigned	1
QC4_scaffold_54_curated_135 [QC4_Thaumarchaeota_related_43_77_curated.contigs.fna.faa]	QC4_Thaumarchaeota_related_43_77_curated.contigs	MER1360281	47.2	195	20	214	1	194	7.9e-46	185.7	Cytoplasmic	unassigned	unassigned	unassigned	unassigned	unassigned	1
QC4_scaffold_138_curated_64 [QC4_Thaumarchaeota_related_43_77_curated.contigs.fna.faa]	QC4_Thaumarchaeota_related_43_77_curated.contigs	MER0439139	52.1	355	15	369	1	347	1.8e-98	361.3	Cytoplasmic	family C26 unassigned peptidases (Thermincola potens)	C26.UPW	C26	peptidase	unassigned	1
QC4_scaffold_138_curated_69 [QC4_Thaumarchaeota_related_43_77_curated.contigs.fna.faa]	QC4_Thaumarchaeota_related_43_77_curated.contigs	MER0274353	39.3	361	54	411	1	350	3.9e-60	234.2	Cytoplasmic	family M38 non-peptidase homologues (Pyrolobus fumarii)	M38.UNW	M38	peptidase	unassigned	1
QC4_scaffold_168_curated_38 [QC4_Thaumarchaeota_related_43_77_curated.contigs.fna.faa]	QC4_Thaumarchaeota_related_43_77_curated.contigs	MER0239983	54.1	220	10	228	1	220	6.3e-61	237.3	Cytoplasmic	family C44 non-peptidase homologues (Desulfurobacterium thermolithotrophum)	C44.UNW	C44	peptidase	unassigned	1
QC4_scaffold_186_curated_19 [QC4_Thaumarchaeota_related_43_77_curated.contigs.fna.faa]	QC4_Thaumarchaeota_related_43_77_curated.contigs	MER0245392	50.2	458	10	467	3	460	1.6e-131	471.5	Cytoplasmic	family M103 unassigned peptidases (Pyrococcus sp. NA2)	M103.UPW	M103	peptidase	unassigned	1
QC4_scaffold_186_curated_20 [QC4_Thaumarchaeota_related_43_77_curated.contigs.fna.faa]	QC4_Thaumarchaeota_related_43_77_curated.contigs	MER0152002	35.4	418	18	434	1	418	9.6e-75	282.7	Cytoplasmic	family M103 unassigned peptidases (Desulfurococcus kamchatkensis)	M103.UPW	M103	peptidase	unassigned	1
QC4_scaffold_229_curated_14 [QC4_Thaumarchaeota_related_43_77_curated.contigs.fna.faa]	QC4_Thaumarchaeota_related_43_77_curated.contigs	MER0004295	60.7	84	6	87	287	370	8e-19	94.7	Cytoplasmic	family U32 unassigned peptidases (Aquifex aeolicus)	U32.UPW	U32	peptidase	unassigned	1
QC4_scaffold_283_curated_63 [QC4_Thaumarchaeota_related_43_77_curated.contigs.fna.faa]	QC4_Thaumarchaeota_related_43_77_curated.contigs	MER0104744	42.9	252	6	253	6	252	7.1e-54	212.6	Cytoplasmic	family S9 unassigned peptidases (Dictyoglomus thermophilum)	S09.UPW	S09X	peptidase	unassigned	1
QC4_scaffold_546_curated_14 [QC4_Thaumarchaeota_related_43_77_curated.contigs.fna.faa]	QC4_Thaumarchaeota_related_43_77_curated.contigs	MER0227252	41.6	77	24	100	2	77	7.5e-06	52.8	Cytoplasmic	family M50 non-peptidase homologues (Methanothermus fervidus)	M50.UNW	M50	peptidase	unassigned	1
QC4_scaffold_546_curated_28 [QC4_Thaumarchaeota_related_43_77_curated.contigs.fna.faa]	QC4_Thaumarchaeota_related_43_77_curated.contigs	MER0107766	59.3	337	23	359	2	337	2.6e-112	407.9	Cytoplasmic	family M38 non-peptidase homologues (Korarchaeum cryptofilum)	M38.UNW	M38	peptidase	unassigned	1
QC4_scaffold_1124_curated_27 [QC4_Thaumarchaeota_related_43_77_curated.contigs.fna.faa]	QC4_Thaumarchaeota_related_43_77_curated.contigs	MER0862481	39.7	358	19	366	6	360	5.1e-69	263.5	Cytoplasmic	unassigned	unassigned	unassigned	unassigned	unassigned	1
QC4_scaffold_1273_curated_10 [QC4_Thaumarchaeota_related_43_77_curated.contigs.fna.faa]	QC4_Thaumarchaeota_related_43_77_curated.contigs	MER0101348	47.3	237	70	299	1	236	3.2e-56	220.7	Cytoplasmic	family S9 unassigned peptidases (Thermotoga lettingae)	S09.UPW	S09X	peptidase	unassigned	1
QC4_scaffold_2806_curated_2 [QC4_Thaumarchaeota_related_43_77_curated.contigs.fna.faa]	QC4_Thaumarchaeota_related_43_77_curated.contigs	MER0756788	55.5	366	60	418	2	366	1.3e-113	411.8	Cytoplasmic	unassigned	unassigned	unassigned	unassigned	unassigned	1
QC4_scaffold_3153_curated_8 [QC4_Thaumarchaeota_related_43_77_curated.contigs.fna.faa]	QC4_Thaumarchaeota_related_43_77_curated.contigs	MER0223378	32.3	458	6	459	1	440	1.5e-52	209.1	Cytoplasmic	family C44 unassigned peptidases (Ignisphaera aggregans)	C44.UPW	C44	peptidase	unassigned	1
QC4_scaffold_3153_curated_9 [QC4_Thaumarchaeota_related_43_77_curated.contigs.fna.faa]	QC4_Thaumarchaeota_related_43_77_curated.contigs	MER0223378	31	432	24	435	20	440	1.7e-47	192.2	Cytoplasmic	family C44 unassigned peptidases (Ignisphaera aggregans)	C44.UPW	C44	peptidase	unassigned	1
QC4_scaffold_3153_curated_14 [QC4_Thaumarchaeota_related_43_77_curated.contigs.fna.faa]	QC4_Thaumarchaeota_related_43_77_curated.contigs	MER0175666	46	202	29	230	1	182	2.4e-44	181	Cytoplasmic	family C26 unassigned peptidases ()	C26.UPW	C26	peptidase	unassigned	1
QC4_scaffold_3264_curated_5 [QC4_Thaumarchaeota_related_43_77_curated.contigs.fna.faa]	QC4_Thaumarchaeota_related_43_77_curated.contigs	MER0370391	39.4	442	5	426	1	435	1.2e-85	318.9	Cytoplasmic	subfamily M20A unassigned peptidases ()	M20.UPA	M20A	peptidase	unassigned	1
QC4_scaffold_4934_curated_1 [QC4_Thaumarchaeota_related_43_77_curated.contigs.fna.faa]	QC4_Thaumarchaeota_related_43_77_curated.contigs	MER0412697	41.7	48	1	48	118	165	0.00053	46.6	Cytoplasmic	family M41 non-peptidase homologues (Solanum tuberosum)	M41.UNW	M41	peptidase	unassigned	1
QC4_scaffold_157_curated_18 [QC4_Thaumarchaeota_related_48_22_curated.contigs.fna.faa]	QC4_Thaumarchaeota_related_48_22_curated.contigs	MER0867472	40.4	349	17	364	4	349	1.5e-68	261.9	Cytoplasmic	unassigned	unassigned	unassigned	unassigned	unassigned	1
QC4_scaffold_157_curated_28 [QC4_Thaumarchaeota_related_48_22_curated.contigs.fna.faa]	QC4_Thaumarchaeota_related_48_22_curated.contigs	MER0491691	40.8	201	1	200	43	239	5.6e-38	159.5	Cytoplasmic	family S9 unassigned peptidases ()	S09.UPW	S09X	peptidase	unassigned	1
QC4_scaffold_157_curated_56 [QC4_Thaumarchaeota_related_48_22_curated.contigs.fna.faa]	QC4_Thaumarchaeota_related_48_22_curated.contigs	MER1152026	33	440	11	442	4	437	5.7e-59	230.3	Cytoplasmic	unassigned	unassigned	unassigned	unassigned	unassigned	1
QC4_scaffold_184_curated_28 [QC4_Thaumarchaeota_related_48_22_curated.contigs.fna.faa]	QC4_Thaumarchaeota_related_48_22_curated.contigs	MER1151872	28	414	12	420	1	410	3e-44	181.4	Cytoplasmic	unassigned	unassigned	unassigned	unassigned	unassigned	1
QC4_scaffold_212_curated_49 [QC4_Thaumarchaeota_related_48_22_curated.contigs.fna.faa]	QC4_Thaumarchaeota_related_48_22_curated.contigs	MER0107766	57.3	337	28	364	2	337	2.5e-110	401.4	Cytoplasmic	family M38 non-peptidase homologues (Korarchaeum cryptofilum)	M38.UNW	M38	peptidase	unassigned	1
QC4_scaffold_212_curated_63 [QC4_Thaumarchaeota_related_48_22_curated.contigs.fna.faa]	QC4_Thaumarchaeota_related_48_22_curated.contigs	MER0227252	39	77	8	84	2	77	0.00065	46.2	Cytoplasmic	family M50 non-peptidase homologues (Methanothermus fervidus)	M50.UNW	M50	peptidase	unassigned	1
QC4_scaffold_230_curated_34 [QC4_Thaumarchaeota_related_48_22_curated.contigs.fna.faa]	QC4_Thaumarchaeota_related_48_22_curated.contigs	MER0150180	36.4	236	44	270	1	234	1.8e-37	158.3	Cytoplasmic	family S9 unassigned peptidases (Cyanothece sp. PCC8801)	S09.UPW	S09X	peptidase	unassigned	1
QC4_scaffold_230_curated_38 [QC4_Thaumarchaeota_related_48_22_curated.contigs.fna.faa]	QC4_Thaumarchaeota_related_48_22_curated.contigs	MER0899102	36.3	262	1	261	1	259	1.4e-44	181.8	Cytoplasmic	unassigned	unassigned	unassigned	unassigned	unassigned	1
QC4_scaffold_262_curated_5 [QC4_Thaumarchaeota_related_48_22_curated.contigs.fna.faa]	QC4_Thaumarchaeota_related_48_22_curated.contigs	MER0175666	46.5	202	29	230	1	182	1.5e-43	178.3	Cytoplasmic	family C26 unassigned peptidases ()	C26.UPW	C26	peptidase	unassigned	1
QC4_scaffold_447_curated_13 [QC4_Thaumarchaeota_related_48_22_curated.contigs.fna.faa]	QC4_Thaumarchaeota_related_48_22_curated.contigs	MER0796269	46.3	441	7	447	2	438	2.6e-110	401	Cytoplasmic	unassigned	unassigned	unassigned	unassigned	unassigned	1
QC4_scaffold_488_curated_28 [QC4_Thaumarchaeota_related_48_22_curated.contigs.fna.faa]	QC4_Thaumarchaeota_related_48_22_curated.contigs	MER1360281	48.5	196	10	205	1	195	6.2e-48	192.6	Cytoplasmic	unassigned	unassigned	unassigned	unassigned	unassigned	1
QC4_scaffold_488_curated_34 [QC4_Thaumarchaeota_related_48_22_curated.contigs.fna.faa]	QC4_Thaumarchaeota_related_48_22_curated.contigs	MER1360516	48.4	182	19	200	1	182	8.9e-47	188.7	Cytoplasmic	unassigned	unassigned	unassigned	unassigned	unassigned	1
QC4_scaffold_641_curated_10 [QC4_Thaumarchaeota_related_48_22_curated.contigs.fna.faa]	QC4_Thaumarchaeota_related_48_22_curated.contigs	MER0370391	39.7	436	9	430	5	435	7e-86	319.7	Cytoplasmic	subfamily M20A unassigned peptidases ()	M20.UPA	M20A	peptidase	unassigned	1
QC4_scaffold_830_curated_36 [QC4_Thaumarchaeota_related_48_22_curated.contigs.fna.faa]	QC4_Thaumarchaeota_related_48_22_curated.contigs	MER0180392	33.4	419	73	469	1	359	2.3e-55	219.2	Cytoplasmic	family N11 unassigned peptide lyases (Methanoculleus marisnigri)	N11.UPW	N11	peptidase	unassigned	1
QC4_scaffold_1028_curated_9 [QC4_Thaumarchaeota_related_48_22_curated.contigs.fna.faa]	QC4_Thaumarchaeota_related_48_22_curated.contigs	MER0206197	43	388	5	384	1	388	1.9e-80	301.6	Cytoplasmic	family S82 unassigned homologues (Singulisphaera acidiphila)	S82.UPW	S82	peptidase	unassigned	1
QC4_scaffold_1028_curated_11 [QC4_Thaumarchaeota_related_48_22_curated.contigs.fna.faa]	QC4_Thaumarchaeota_related_48_22_curated.contigs	MER0178774	44.3	158	101	256	1	153	5.5e-26	120.9	Cytoplasmic	family N10 unassigned peptide lyases (Methanocaldococcus vulcanius)	N10.UPW	N10	peptidase	unassigned	1
QC4_scaffold_1059_curated_22 [QC4_Thaumarchaeota_related_48_22_curated.contigs.fna.faa]	QC4_Thaumarchaeota_related_48_22_curated.contigs	MER0730904	45.3	106	86	191	18	123	2.9e-18	94	Cytoplasmic	unassigned	unassigned	unassigned	unassigned	unassigned	1
QC4_scaffold_1059_curated_25 [QC4_Thaumarchaeota_related_48_22_curated.contigs.fna.faa]	QC4_Thaumarchaeota_related_48_22_curated.contigs	MER0439139	54.1	355	13	367	1	347	6e-102	372.9	Cytoplasmic	family C26 unassigned peptidases (Thermincola potens)	C26.UPW	C26	peptidase	unassigned	1
QC4_scaffold_1059_curated_30 [QC4_Thaumarchaeota_related_48_22_curated.contigs.fna.faa]	QC4_Thaumarchaeota_related_48_22_curated.contigs	MER0223403	39.4	363	52	411	1	348	6.8e-65	250	Cytoplasmic	family M38 non-peptidase homologues (Ignisphaera aggregans)	M38.UNW	M38	peptidase	unassigned	1
QC4_scaffold_1188_curated_4 [QC4_Thaumarchaeota_related_48_22_curated.contigs.fna.faa]	QC4_Thaumarchaeota_related_48_22_curated.contigs	MER0227252	38.7	75	10	84	4	78	3.6e-06	53.1	Cytoplasmic	family M50 non-peptidase homologues (Methanothermus fervidus)	M50.UNW	M50	peptidase	unassigned	1
QC4_scaffold_1188_curated_12 [QC4_Thaumarchaeota_related_48_22_curated.contigs.fna.faa]	QC4_Thaumarchaeota_related_48_22_curated.contigs	MER0152002	38.4	417	19	434	2	418	7.9e-77	289.7	Cytoplasmic	family M103 unassigned peptidases (Desulfurococcus kamchatkensis)	M103.UPW	M103	peptidase	unassigned	1
QC4_scaffold_1188_curated_13 [QC4_Thaumarchaeota_related_48_22_curated.contigs.fna.faa]	QC4_Thaumarchaeota_related_48_22_curated.contigs	MER0245392	52.7	412	7	418	49	460	3.3e-120	433.7	Cytoplasmic	family M103 unassigned peptidases (Pyrococcus sp. NA2)	M103.UPW	M103	peptidase	unassigned	1
QC4_scaffold_1203_curated_16 [QC4_Thaumarchaeota_related_48_22_curated.contigs.fna.faa]	QC4_Thaumarchaeota_related_48_22_curated.contigs	MER0996703	26	181	82	262	12	183	1.1e-08	62.8	Cytoplasmic	unassigned	unassigned	unassigned	unassigned	unassigned	1
QC4_scaffold_1195_curated_7 [QC4_Thaumarchaeota_related_48_22_curated.contigs.fna.faa]	QC4_Thaumarchaeota_related_48_22_curated.contigs	MER0182489	49.2	362	136	494	1	349	2.2e-89	331.6	Cytoplasmic	family M38 non-peptidase homologues (Thermococcus sibiricus)	M38.UNW	M38	peptidase	unassigned	1
QC4_scaffold_1195_curated_12 [QC4_Thaumarchaeota_related_48_22_curated.contigs.fna.faa]	QC4_Thaumarchaeota_related_48_22_curated.contigs	MER0247170	41.2	51	153	203	1	51	2.3e-05	52.4	Cytoplasmic	subfamily M50B non-peptidase homologues (Methanobacterium sp. AL-21)	M50.UNB	M50B	peptidase	unassigned	1
QC4_scaffold_1230_curated_11 [QC4_Thaumarchaeota_related_48_22_curated.contigs.fna.faa]	QC4_Thaumarchaeota_related_48_22_curated.contigs	MER1094585	46.7	259	19	273	1	244	4e-51	203.8	Cytoplasmic	unassigned	unassigned	unassigned	unassigned	unassigned	1
QC4_scaffold_1230_curated_20 [QC4_Thaumarchaeota_related_48_22_curated.contigs.fna.faa]	QC4_Thaumarchaeota_related_48_22_curated.contigs	MER0101348	46.8	237	70	299	1	236	1.1e-56	222.2	Cytoplasmic	family S9 unassigned peptidases (Thermotoga lettingae)	S09.UPW	S09X	peptidase	unassigned	1
QC4_scaffold_1362_curated_2 [QC4_Thaumarchaeota_related_48_22_curated.contigs.fna.faa]	QC4_Thaumarchaeota_related_48_22_curated.contigs	MER0223378	31.4	433	24	435	20	440	1.4e-46	189.1	Cytoplasmic	family C44 unassigned peptidases (Ignisphaera aggregans)	C44.UPW	C44	peptidase	unassigned	1
QC4_scaffold_1362_curated_3 [QC4_Thaumarchaeota_related_48_22_curated.contigs.fna.faa]	QC4_Thaumarchaeota_related_48_22_curated.contigs	MER0223378	31.8	443	66	498	20	440	1.4e-48	196.1	Cytoplasmic	family C44 unassigned peptidases (Ignisphaera aggregans)	C44.UPW	C44	peptidase	unassigned	1
QC4_scaffold_2590_curated_14 [QC4_Thaumarchaeota_related_48_22_curated.contigs.fna.faa]	QC4_Thaumarchaeota_related_48_22_curated.contigs	MER0212367	38.2	254	2	253	5	245	4.1e-41	170.2	Cytoplasmic	family S9 unassigned peptidases (Geobacillus sp. C56-T3)	S09.UPW	S09X	peptidase	unassigned	1
QC4_scaffold_2625_curated_1 [QC4_Thaumarchaeota_related_48_22_curated.contigs.fna.faa]	QC4_Thaumarchaeota_related_48_22_curated.contigs	MER1152149	42	205	27	231	3	206	6.1e-44	179.5	Cytoplasmic	unassigned	unassigned	unassigned	unassigned	unassigned	1
QC4_scaffold_3183_curated_2 [QC4_Thaumarchaeota_related_48_22_curated.contigs.fna.faa]	QC4_Thaumarchaeota_related_48_22_curated.contigs	MER0195833	40	105	877	981	1	105	4.2e-18	95.9	Cytoplasmic	family N11 unassigned peptide lyases ()	N11.UPW	N11	peptidase	unassigned	1
QC4_scaffold_3247_curated_5 [QC4_Thaumarchaeota_related_48_22_curated.contigs.fna.faa]	QC4_Thaumarchaeota_related_48_22_curated.contigs	MER0704191	27.3	154	40	190	6	155	4.8e-08	61.2	Cytoplasmic	unassigned	unassigned	unassigned	unassigned	unassigned	1
QC4_scaffold_3260_curated_7 [QC4_Thaumarchaeota_related_48_22_curated.contigs.fna.faa]	QC4_Thaumarchaeota_related_48_22_curated.contigs	MER0412697	31.9	113	108	217	54	161	6.7e-08	60.5	Cytoplasmic	family M41 non-peptidase homologues (Solanum tuberosum)	M41.UNW	M41	peptidase	unassigned	1
QC4_scaffold_3843_curated_9 [QC4_Thaumarchaeota_related_48_22_curated.contigs.fna.faa]	QC4_Thaumarchaeota_related_48_22_curated.contigs	MER0180392	38	371	219	582	1	359	1.9e-57	226.1	Cytoplasmic	family N11 unassigned peptide lyases (Methanoculleus marisnigri)	N11.UPW	N11	peptidase	unassigned	1
QC4_scaffold_4664_curated_2 [QC4_Thaumarchaeota_related_48_22_curated.contigs.fna.faa]	QC4_Thaumarchaeota_related_48_22_curated.contigs	MER0179946	36.8	514	99	598	1	495	3.6e-82	308.5	Cytoplasmic	family N10 unassigned peptide lyases (Methanocaldococcus vulcanius)	N10.UPW	N10	peptidase	unassigned	1
QC4_scaffold_5251_curated_12 [QC4_Thaumarchaeota_related_48_22_curated.contigs.fna.faa]	QC4_Thaumarchaeota_related_48_22_curated.contigs	MER0180176	29.2	359	177	504	1	351	2.3e-36	156	Cytoplasmic	family N11 unassigned peptide lyases (Hydrogenivirga sp. 128-5-R1-1)	N11.UPW	N11	peptidase	unassigned	1
QC4_scaffold_6345_curated_5 [QC4_Thaumarchaeota_related_48_22_curated.contigs.fna.faa]	QC4_Thaumarchaeota_related_48_22_curated.contigs	MER0148572	47.7	262	35	294	6	266	2.1e-68	261.2	Cytoplasmic	subfamily S1C unassigned peptidases (Methanocella sp. HZ254)	S01.UPC	S01C	peptidase	unassigned	1
QC4_scaffold_7816_curated_8 [QC4_Thaumarchaeota_related_48_22_curated.contigs.fna.faa]	QC4_Thaumarchaeota_related_48_22_curated.contigs	MER0075941	46.3	231	95	324	1	229	4e-55	217.2	Cytoplasmic	subfamily M28F unassigned peptidases (Thermofilum pendens)	M28.UPF	M28F	peptidase	unassigned	1
QZM_A2_scaffold_262_curated_21 [QZM_A2_Thaumarchaeota_related_48_33_curated.contigs.fna.faa]	QZM_A2_Thaumarchaeota_related_48_33_curated.contigs	MER0182910	30.9	175	541	714	127	285	1.8e-11	73.9	Cytoplasmic	family N10 unassigned peptide lyases (Archaeoglobus profundus)	N10.UPW	N10	peptidase	unassigned	1
QZM_A2_scaffold_441_curated_11 [QZM_A2_Thaumarchaeota_related_48_33_curated.contigs.fna.faa]	QZM_A2_Thaumarchaeota_related_48_33_curated.contigs	MER0195833	41	105	877	981	1	105	1.9e-18	97.1	Cytoplasmic	family N11 unassigned peptide lyases ()	N11.UPW	N11	peptidase	unassigned	1
QZM_A2_scaffold_441_curated_36 [QZM_A2_Thaumarchaeota_related_48_33_curated.contigs.fna.faa]	QZM_A2_Thaumarchaeota_related_48_33_curated.contigs	MER1152149	42	205	27	231	3	206	6.1e-44	179.5	Cytoplasmic	unassigned	unassigned	unassigned	unassigned	unassigned	1
QZM_A2_scaffold_481_curated_6 [QZM_A2_Thaumarchaeota_related_48_33_curated.contigs.fna.faa]	QZM_A2_Thaumarchaeota_related_48_33_curated.contigs	MER0862956	40.7	327	38	364	19	344	3.4e-68	260.8	Cytoplasmic	unassigned	unassigned	unassigned	unassigned	unassigned	1
QZM_A2_scaffold_529_curated_5 [QZM_A2_Thaumarchaeota_related_48_33_curated.contigs.fna.faa]	QZM_A2_Thaumarchaeota_related_48_33_curated.contigs	MER0131134	28.4	201	134	331	148	323	1.5e-08	63.2	Cytoplasmic	family C26 non-peptidase homologues (Dictyoglomus thermophilum)	C26.UNW	C26	peptidase	unassigned	1
QZM_A2_scaffold_529_curated_16 [QZM_A2_Thaumarchaeota_related_48_33_curated.contigs.fna.faa]	QZM_A2_Thaumarchaeota_related_48_33_curated.contigs	MER0180392	35.9	370	219	582	1	359	1.8e-55	219.5	Cytoplasmic	family N11 unassigned peptide lyases (Methanoculleus marisnigri)	N11.UPW	N11	peptidase	unassigned	1
QZM_A2_scaffold_631_curated_18 [QZM_A2_Thaumarchaeota_related_48_33_curated.contigs.fna.faa]	QZM_A2_Thaumarchaeota_related_48_33_curated.contigs	MER0180176	29.2	359	177	504	1	351	4.6e-36	156	Cytoplasmic	family N11 unassigned peptide lyases (Hydrogenivirga sp. 128-5-R1-1)	N11.UPW	N11	peptidase	unassigned	1
QZM_A2_scaffold_708_curated_11 [QZM_A2_Thaumarchaeota_related_48_33_curated.contigs.fna.faa]	QZM_A2_Thaumarchaeota_related_48_33_curated.contigs	MER0796269	46.7	441	7	447	2	438	2.4e-111	404.4	Cytoplasmic	unassigned	unassigned	unassigned	unassigned	unassigned	1
QZM_A2_scaffold_789_curated_24 [QZM_A2_Thaumarchaeota_related_48_33_curated.contigs.fna.faa]	QZM_A2_Thaumarchaeota_related_48_33_curated.contigs	MER0223378	32.7	443	27	459	20	440	7e-50	200.3	Cytoplasmic	family C44 unassigned peptidases (Ignisphaera aggregans)	C44.UPW	C44	peptidase	unassigned	1
QZM_A2_scaffold_789_curated_25 [QZM_A2_Thaumarchaeota_related_48_33_curated.contigs.fna.faa]	QZM_A2_Thaumarchaeota_related_48_33_curated.contigs	MER0223378	30.8	432	24	435	20	440	6.4e-47	190.3	Cytoplasmic	family C44 unassigned peptidases (Ignisphaera aggregans)	C44.UPW	C44	peptidase	unassigned	1
QZM_A2_scaffold_789_curated_30 [QZM_A2_Thaumarchaeota_related_48_33_curated.contigs.fna.faa]	QZM_A2_Thaumarchaeota_related_48_33_curated.contigs	MER0175666	46.5	202	29	230	1	182	2e-43	177.9	Cytoplasmic	family C26 unassigned peptidases ()	C26.UPW	C26	peptidase	unassigned	1
QZM_A2_scaffold_849_curated_29 [QZM_A2_Thaumarchaeota_related_48_33_curated.contigs.fna.faa]	QZM_A2_Thaumarchaeota_related_48_33_curated.contigs	MER0156587	35.4	96	25	108	1	94	9.7e-09	61.6	Cytoplasmic	family I22 unassigned peptidase inhibitors (Halorubrum kocurii)	I22.UPW	I22	inhibitor	unassigned	1
QZM_A2_scaffold_1089_curated_27 [QZM_A2_Thaumarchaeota_related_48_33_curated.contigs.fna.faa]	QZM_A2_Thaumarchaeota_related_48_33_curated.contigs	MER0899334	43.4	256	1	254	1	254	1.8e-47	191.4	Cytoplasmic	unassigned	unassigned	unassigned	unassigned	unassigned	1
QZM_A2_scaffold_1134_curated_10 [QZM_A2_Thaumarchaeota_related_48_33_curated.contigs.fna.faa]	QZM_A2_Thaumarchaeota_related_48_33_curated.contigs	MER0178443	37	514	99	596	1	509	1.1e-81	307	Cytoplasmic	family N10 unassigned peptide lyases (Rhodothermus marinus)	N10.UPW	N10	peptidase	unassigned	1
QZM_A2_scaffold_1143_curated_9 [QZM_A2_Thaumarchaeota_related_48_33_curated.contigs.fna.faa]	QZM_A2_Thaumarchaeota_related_48_33_curated.contigs	MER0227252	40	75	10	84	4	78	1.2e-06	54.7	Cytoplasmic	family M50 non-peptidase homologues (Methanothermus fervidus)	M50.UNW	M50	peptidase	unassigned	1
QZM_A2_scaffold_1143_curated_20 [QZM_A2_Thaumarchaeota_related_48_33_curated.contigs.fna.faa]	QZM_A2_Thaumarchaeota_related_48_33_curated.contigs	MER0152002	37.9	417	19	434	2	418	1.2e-77	292.4	Cytoplasmic	family M103 unassigned peptidases (Desulfurococcus kamchatkensis)	M103.UPW	M103	peptidase	unassigned	1
QZM_A2_scaffold_1143_curated_21 [QZM_A2_Thaumarchaeota_related_48_33_curated.contigs.fna.faa]	QZM_A2_Thaumarchaeota_related_48_33_curated.contigs	MER0245392	51.4	463	4	466	1	460	1.9e-129	464.5	Cytoplasmic	family M103 unassigned peptidases (Pyrococcus sp. NA2)	M103.UPW	M103	peptidase	unassigned	1
QZM_A2_scaffold_1348_curated_9 [QZM_A2_Thaumarchaeota_related_48_33_curated.contigs.fna.faa]	QZM_A2_Thaumarchaeota_related_48_33_curated.contigs	MER0004295	59.5	84	3	84	287	370	5e-18	92	Cytoplasmic	family U32 unassigned peptidases (Aquifex aeolicus)	U32.UPW	U32	peptidase	unassigned	1
QZM_A2_scaffold_1560_curated_5 [QZM_A2_Thaumarchaeota_related_48_33_curated.contigs.fna.faa]	QZM_A2_Thaumarchaeota_related_48_33_curated.contigs	MER0104744	44.3	253	5	254	5	252	4.9e-55	216.5	Cytoplasmic	family S9 unassigned peptidases (Dictyoglomus thermophilum)	S09.UPW	S09X	peptidase	unassigned	1
QZM_A2_scaffold_1573_curated_1 [QZM_A2_Thaumarchaeota_related_48_33_curated.contigs.fna.faa]	QZM_A2_Thaumarchaeota_related_48_33_curated.contigs	MER0247170	41.2	51	153	203	1	51	2.3e-05	52.4	Cytoplasmic	subfamily M50B non-peptidase homologues (Methanobacterium sp. AL-21)	M50.UNB	M50B	peptidase	unassigned	1
QZM_A2_scaffold_1573_curated_7 [QZM_A2_Thaumarchaeota_related_48_33_curated.contigs.fna.faa]	QZM_A2_Thaumarchaeota_related_48_33_curated.contigs	MER0151991	48.1	362	136	494	1	361	6.3e-89	330.1	Cytoplasmic	family M38 non-peptidase homologues (Desulfurococcus kamchatkensis)	M38.UNW	M38	peptidase	unassigned	1
QZM_A2_scaffold_1859_curated_10 [QZM_A2_Thaumarchaeota_related_48_33_curated.contigs.fna.faa]	QZM_A2_Thaumarchaeota_related_48_33_curated.contigs	MER0223393	33.4	419	14	430	1	419	1e-63	246.1	Cytoplasmic	family M103 unassigned peptidases (Ignisphaera aggregans)	M103.UPW	M103	peptidase	unassigned	1
QZM_A2_scaffold_1937_curated_2 [QZM_A2_Thaumarchaeota_related_48_33_curated.contigs.fna.faa]	QZM_A2_Thaumarchaeota_related_48_33_curated.contigs	MER1360516	47.8	182	19	200	1	182	3.4e-46	186.8	Cytoplasmic	unassigned	unassigned	unassigned	unassigned	unassigned	1
QZM_A2_scaffold_1937_curated_8 [QZM_A2_Thaumarchaeota_related_48_33_curated.contigs.fna.faa]	QZM_A2_Thaumarchaeota_related_48_33_curated.contigs	MER1360281	48	196	10	205	1	195	6.2e-48	192.6	Cytoplasmic	unassigned	unassigned	unassigned	unassigned	unassigned	1
QZM_A2_scaffold_2129_curated_13 [QZM_A2_Thaumarchaeota_related_48_33_curated.contigs.fna.faa]	QZM_A2_Thaumarchaeota_related_48_33_curated.contigs	MER0201802	65.4	390	14	401	1	390	1.7e-152	542	Cytoplasmic	family C44 unassigned peptidases ()	C44.UPW	C44	peptidase	unassigned	1
QZM_A2_scaffold_2519_curated_16 [QZM_A2_Thaumarchaeota_related_48_33_curated.contigs.fna.faa]	QZM_A2_Thaumarchaeota_related_48_33_curated.contigs	MER0075941	46.3	231	27	256	1	229	7.2e-55	216.1	Cytoplasmic	subfamily M28F unassigned peptidases (Thermofilum pendens)	M28.UPF	M28F	peptidase	unassigned	1
QZM_A2_scaffold_2931_curated_7 [QZM_A2_Thaumarchaeota_related_48_33_curated.contigs.fna.faa]	QZM_A2_Thaumarchaeota_related_48_33_curated.contigs	MER0756788	56.8	366	60	418	2	366	1e-110	402.1	Cytoplasmic	unassigned	unassigned	unassigned	unassigned	unassigned	1
QZM_A2_scaffold_3027_curated_8 [QZM_A2_Thaumarchaeota_related_48_33_curated.contigs.fna.faa]	QZM_A2_Thaumarchaeota_related_48_33_curated.contigs	MER0148572	47.7	262	35	294	6	266	9.5e-69	262.3	Cytoplasmic	subfamily S1C unassigned peptidases (Methanocella sp. HZ254)	S01.UPC	S01C	peptidase	unassigned	1
QZM_A2_scaffold_4091_curated_9 [QZM_A2_Thaumarchaeota_related_48_33_curated.contigs.fna.faa]	QZM_A2_Thaumarchaeota_related_48_33_curated.contigs	MER0278187	41.3	121	369	486	92	212	7e-19	98.2	Cytoplasmic	family M41 non-peptidase homologues (Glossina morsitans)	M41.UNW	M41	peptidase	unassigned	1
QZM_A2_scaffold_4151_curated_3 [QZM_A2_Thaumarchaeota_related_48_33_curated.contigs.fna.faa]	QZM_A2_Thaumarchaeota_related_48_33_curated.contigs	MER0274353	39.8	364	54	411	1	350	1.1e-62	242.7	Cytoplasmic	family M38 non-peptidase homologues (Pyrolobus fumarii)	M38.UNW	M38	peptidase	unassigned	1
QZM_A2_scaffold_4976_curated_8 [QZM_A2_Thaumarchaeota_related_48_33_curated.contigs.fna.faa]	QZM_A2_Thaumarchaeota_related_48_33_curated.contigs	MER1152026	34.1	440	11	442	4	437	4.2e-62	240.7	Cytoplasmic	unassigned	unassigned	unassigned	unassigned	unassigned	1
QZM_A2_scaffold_5371_curated_8 [QZM_A2_Thaumarchaeota_related_48_33_curated.contigs.fna.faa]	QZM_A2_Thaumarchaeota_related_48_33_curated.contigs	MER1337855	47.4	76	17	92	2	70	8.6e-08	58.2	Cytoplasmic	unassigned	unassigned	unassigned	unassigned	unassigned	1
QZM_A2_scaffold_5507_curated_3 [QZM_A2_Thaumarchaeota_related_48_33_curated.contigs.fna.faa]	QZM_A2_Thaumarchaeota_related_48_33_curated.contigs	MER0107766	57	337	28	364	2	337	1.6e-109	398.7	Cytoplasmic	family M38 non-peptidase homologues (Korarchaeum cryptofilum)	M38.UNW	M38	peptidase	unassigned	1
QZM_A2_scaffold_6616_curated_6 [QZM_A2_Thaumarchaeota_related_48_33_curated.contigs.fna.faa]	QZM_A2_Thaumarchaeota_related_48_33_curated.contigs	MER0101348	46.8	237	70	299	1	236	1.9e-56	221.5	Cytoplasmic	family S9 unassigned peptidases (Thermotoga lettingae)	S09.UPW	S09X	peptidase	unassigned	1
QZM_A2_scaffold_6901_curated_4 [QZM_A2_Thaumarchaeota_related_48_33_curated.contigs.fna.faa]	QZM_A2_Thaumarchaeota_related_48_33_curated.contigs	MER0212367	37.4	254	2	253	5	245	1.3e-39	165.2	Cytoplasmic	family S9 unassigned peptidases (Geobacillus sp. C56-T3)	S09.UPW	S09X	peptidase	unassigned	1
QZM_A2_scaffold_7314_curated_7 [QZM_A2_Thaumarchaeota_related_48_33_curated.contigs.fna.faa]	QZM_A2_Thaumarchaeota_related_48_33_curated.contigs	MER0412697	31.9	113	108	217	54	161	6.7e-08	60.5	Cytoplasmic	family M41 non-peptidase homologues (Solanum tuberosum)	M41.UNW	M41	peptidase	unassigned	1
QZM_A2_scaffold_8379_curated_5 [QZM_A2_Thaumarchaeota_related_48_33_curated.contigs.fna.faa]	QZM_A2_Thaumarchaeota_related_48_33_curated.contigs	MER0183701	39.5	167	141	307	1	165	2.2e-29	132.9	Cytoplasmic	family N10 unassigned peptide lyases (Archaeoglobus profundus)	N10.UPW	N10	peptidase	unassigned	1
QZM_A2_scaffold_8379_curated_5 [QZM_A2_Thaumarchaeota_related_48_33_curated.contigs.fna.faa]	QZM_A2_Thaumarchaeota_related_48_33_curated.contigs	MER0183701	43.5	92	285	376	367	452	1.1e-12	77.4	Cytoplasmic	family N10 unassigned peptide lyases (Archaeoglobus profundus)	N10.UPW	N10	peptidase	unassigned	1
QZM_A2_scaffold_8755_curated_1 [QZM_A2_Thaumarchaeota_related_48_33_curated.contigs.fna.faa]	QZM_A2_Thaumarchaeota_related_48_33_curated.contigs	MER0649454	27.1	207	6	211	18	205	1.5e-07	59.3	Cytoplasmic	family C25 unassigned peptidases ()	C25.UPW	C25	peptidase	unassigned	1
QZM_A2_scaffold_10032_curated_1 [QZM_A2_Thaumarchaeota_related_48_33_curated.contigs.fna.faa]	QZM_A2_Thaumarchaeota_related_48_33_curated.contigs	MER0178774	43.3	157	101	255	1	153	5e-27	124.4	Cytoplasmic	family N10 unassigned peptide lyases (Methanocaldococcus vulcanius)	N10.UPW	N10	peptidase	unassigned	1
QZM_A2_scaffold_12838_curated_1 [QZM_A2_Thaumarchaeota_related_48_33_curated.contigs.fna.faa]	QZM_A2_Thaumarchaeota_related_48_33_curated.contigs	MER0227252	39	77	8	84	2	77	0.00028	47	Cytoplasmic	family M50 non-peptidase homologues (Methanothermus fervidus)	M50.UNW	M50	peptidase	unassigned	1
QZM_A2_scaffold_17393_curated_2 [QZM_A2_Thaumarchaeota_related_48_33_curated.contigs.fna.faa]	QZM_A2_Thaumarchaeota_related_48_33_curated.contigs	MER0150180	36.4	236	44	270	1	234	4.1e-37	157.1	Cytoplasmic	family S9 unassigned peptidases (Cyanothece sp. PCC8801)	S09.UPW	S09X	peptidase	unassigned	1
QZM_A3_scaffold_402_curated_4 [QZM_A3_Thaumarchaeota_related_48_16_curated.contigs.fna.faa]	QZM_A3_Thaumarchaeota_related_48_16_curated.contigs	MER0131134	28.4	201	134	331	148	323	1.5e-08	63.2	Cytoplasmic	family C26 non-peptidase homologues (Dictyoglomus thermophilum)	C26.UNW	C26	peptidase	unassigned	1
QZM_A3_scaffold_402_curated_15 [QZM_A3_Thaumarchaeota_related_48_16_curated.contigs.fna.faa]	QZM_A3_Thaumarchaeota_related_48_16_curated.contigs	MER0180392	35.9	370	219	582	1	359	1.8e-55	219.5	Cytoplasmic	family N11 unassigned peptide lyases (Methanoculleus marisnigri)	N11.UPW	N11	peptidase	unassigned	1
QZM_A3_scaffold_411_curated_1 [QZM_A3_Thaumarchaeota_related_48_16_curated.contigs.fna.faa]	QZM_A3_Thaumarchaeota_related_48_16_curated.contigs	MER0182910	31.6	152	6	156	148	285	2.1e-11	72.8	Cytoplasmic	family N10 unassigned peptide lyases (Archaeoglobus profundus)	N10.UPW	N10	peptidase	unassigned	1
QZM_A3_scaffold_448_curated_8 [QZM_A3_Thaumarchaeota_related_48_16_curated.contigs.fna.faa]	QZM_A3_Thaumarchaeota_related_48_16_curated.contigs	MER1360516	47.8	182	19	200	1	182	3.4e-46	186.8	Cytoplasmic	unassigned	unassigned	unassigned	unassigned	unassigned	1
QZM_A3_scaffold_448_curated_14 [QZM_A3_Thaumarchaeota_related_48_16_curated.contigs.fna.faa]	QZM_A3_Thaumarchaeota_related_48_16_curated.contigs	MER1360281	48	196	10	205	1	195	6.2e-48	192.6	Cytoplasmic	unassigned	unassigned	unassigned	unassigned	unassigned	1
QZM_A3_scaffold_479_curated_10 [QZM_A3_Thaumarchaeota_related_48_16_curated.contigs.fna.faa]	QZM_A3_Thaumarchaeota_related_48_16_curated.contigs	MER0370391	38	437	9	430	5	435	2.7e-85	317.8	Cytoplasmic	subfamily M20A unassigned peptidases ()	M20.UPA	M20A	peptidase	unassigned	1
QZM_A3_scaffold_591_curated_26 [QZM_A3_Thaumarchaeota_related_48_16_curated.contigs.fna.faa]	QZM_A3_Thaumarchaeota_related_48_16_curated.contigs	MER0796269	46.7	441	7	447	2	438	2.4e-111	404.4	Cytoplasmic	unassigned	unassigned	unassigned	unassigned	unassigned	1
QZM_A3_scaffold_916_curated_6 [QZM_A3_Thaumarchaeota_related_48_16_curated.contigs.fna.faa]	QZM_A3_Thaumarchaeota_related_48_16_curated.contigs	MER0195833	41	105	877	981	1	105	1.9e-18	97.1	Cytoplasmic	family N11 unassigned peptide lyases ()	N11.UPW	N11	peptidase	unassigned	1
QZM_A3_scaffold_1102_curated_8 [QZM_A3_Thaumarchaeota_related_48_16_curated.contigs.fna.faa]	QZM_A3_Thaumarchaeota_related_48_16_curated.contigs	MER0150180	36.4	236	44	270	1	234	4.1e-37	157.1	Cytoplasmic	family S9 unassigned peptidases (Cyanothece sp. PCC8801)	S09.UPW	S09X	peptidase	unassigned	1
QZM_A3_scaffold_1102_curated_12 [QZM_A3_Thaumarchaeota_related_48_16_curated.contigs.fna.faa]	QZM_A3_Thaumarchaeota_related_48_16_curated.contigs	MER0899334	43.4	256	1	254	1	254	1.8e-47	191.4	Cytoplasmic	unassigned	unassigned	unassigned	unassigned	unassigned	1
QZM_A3_scaffold_1109_curated_1 [QZM_A3_Thaumarchaeota_related_48_16_curated.contigs.fna.faa]	QZM_A3_Thaumarchaeota_related_48_16_curated.contigs	MER0203526	41.5	171	1	171	29	183	2.9e-34	147.1	Cytoplasmic	family C26 unassigned peptidases (Methanohalophilus mahii)	C26.UPW	C26	peptidase	unassigned	1
QZM_A3_scaffold_1184_curated_13 [QZM_A3_Thaumarchaeota_related_48_16_curated.contigs.fna.faa]	QZM_A3_Thaumarchaeota_related_48_16_curated.contigs	MER0104744	44.3	253	5	254	5	252	4.9e-55	216.5	Cytoplasmic	family S9 unassigned peptidases (Dictyoglomus thermophilum)	S09.UPW	S09X	peptidase	unassigned	1
QZM_A3_scaffold_1291_curated_12 [QZM_A3_Thaumarchaeota_related_48_16_curated.contigs.fna.faa]	QZM_A3_Thaumarchaeota_related_48_16_curated.contigs	MER0178443	37	514	99	596	1	509	1.1e-81	307	Cytoplasmic	family N10 unassigned peptide lyases (Rhodothermus marinus)	N10.UPW	N10	peptidase	unassigned	1
QZM_A3_scaffold_1406_curated_15 [QZM_A3_Thaumarchaeota_related_48_16_curated.contigs.fna.faa]	QZM_A3_Thaumarchaeota_related_48_16_curated.contigs	MER0412697	31.9	113	108	217	54	161	6.7e-08	60.5	Cytoplasmic	family M41 non-peptidase homologues (Solanum tuberosum)	M41.UNW	M41	peptidase	unassigned	1
QZM_A3_scaffold_1401_curated_8 [QZM_A3_Thaumarchaeota_related_48_16_curated.contigs.fna.faa]	QZM_A3_Thaumarchaeota_related_48_16_curated.contigs	MER0223393	33.4	419	14	430	1	419	1e-63	246.1	Cytoplasmic	family M103 unassigned peptidases (Ignisphaera aggregans)	M103.UPW	M103	peptidase	unassigned	1
QZM_A3_scaffold_1367_curated_1 [QZM_A3_Thaumarchaeota_related_48_16_curated.contigs.fna.faa]	QZM_A3_Thaumarchaeota_related_48_16_curated.contigs	MER0881056	59	268	7	274	1	267	9.7e-94	345.1	Cytoplasmic	unassigned	unassigned	unassigned	unassigned	unassigned	1
QZM_A3_scaffold_1819_curated_15 [QZM_A3_Thaumarchaeota_related_48_16_curated.contigs.fna.faa]	QZM_A3_Thaumarchaeota_related_48_16_curated.contigs	MER0862956	40.7	327	38	364	19	344	2.6e-68	261.2	Cytoplasmic	unassigned	unassigned	unassigned	unassigned	unassigned	1
QZM_A3_scaffold_1930_curated_7 [QZM_A3_Thaumarchaeota_related_48_16_curated.contigs.fna.faa]	QZM_A3_Thaumarchaeota_related_48_16_curated.contigs	MER0107766	57	337	28	364	2	337	1.6e-109	398.7	Cytoplasmic	family M38 non-peptidase homologues (Korarchaeum cryptofilum)	M38.UNW	M38	peptidase	unassigned	1
QZM_A3_scaffold_2184_curated_12 [QZM_A3_Thaumarchaeota_related_48_16_curated.contigs.fna.faa]	QZM_A3_Thaumarchaeota_related_48_16_curated.contigs	MER0156587	35.4	96	25	108	1	94	1.6e-08	60.8	Cytoplasmic	family I22 unassigned peptidase inhibitors (Halorubrum kocurii)	I22.UPW	I22	inhibitor	unassigned	1
QZM_A3_scaffold_2190_curated_3 [QZM_A3_Thaumarchaeota_related_48_16_curated.contigs.fna.faa]	QZM_A3_Thaumarchaeota_related_48_16_curated.contigs	MER0227252	40	75	10	84	4	78	1.2e-06	54.7	Cytoplasmic	family M50 non-peptidase homologues (Methanothermus fervidus)	M50.UNW	M50	peptidase	unassigned	1
QZM_A3_scaffold_2190_curated_14 [QZM_A3_Thaumarchaeota_related_48_16_curated.contigs.fna.faa]	QZM_A3_Thaumarchaeota_related_48_16_curated.contigs	MER0152002	37.9	417	19	434	2	418	1.2e-77	292.4	Cytoplasmic	family M103 unassigned peptidases (Desulfurococcus kamchatkensis)	M103.UPW	M103	peptidase	unassigned	1
QZM_A3_scaffold_2190_curated_15 [QZM_A3_Thaumarchaeota_related_48_16_curated.contigs.fna.faa]	QZM_A3_Thaumarchaeota_related_48_16_curated.contigs	MER0198372	65.1	149	1	149	296	444	2.5e-52	206.8	Cytoplasmic	family M103 unassigned peptidases (Aciduliprofundum boonei)	M103.UPW	M103	peptidase	unassigned	1
QZM_A3_scaffold_2354_curated_1 [QZM_A3_Thaumarchaeota_related_48_16_curated.contigs.fna.faa]	QZM_A3_Thaumarchaeota_related_48_16_curated.contigs	MER0180176	28	339	1	312	17	351	9.6e-30	134.8	Cytoplasmic	family N11 unassigned peptide lyases (Hydrogenivirga sp. 128-5-R1-1)	N11.UPW	N11	peptidase	unassigned	1
QZM_A3_scaffold_2807_curated_9 [QZM_A3_Thaumarchaeota_related_48_16_curated.contigs.fna.faa]	QZM_A3_Thaumarchaeota_related_48_16_curated.contigs	MER0004295	59.5	84	3	84	287	370	5e-18	92	Cytoplasmic	family U32 unassigned peptidases (Aquifex aeolicus)	U32.UPW	U32	peptidase	unassigned	1
QZM_A3_scaffold_4135_curated_10 [QZM_A3_Thaumarchaeota_related_48_16_curated.contigs.fna.faa]	QZM_A3_Thaumarchaeota_related_48_16_curated.contigs	MER1152026	34.1	440	11	442	4	437	2.5e-62	241.5	Cytoplasmic	unassigned	unassigned	unassigned	unassigned	unassigned	1
QZM_A3_scaffold_4271_curated_1 [QZM_A3_Thaumarchaeota_related_48_16_curated.contigs.fna.faa]	QZM_A3_Thaumarchaeota_related_48_16_curated.contigs	MER0245392	48.7	374	4	377	1	371	5.1e-93	343.2	Cytoplasmic	family M103 unassigned peptidases (Pyrococcus sp. NA2)	M103.UPW	M103	peptidase	unassigned	1
QZM_A3_scaffold_4951_curated_1 [QZM_A3_Thaumarchaeota_related_48_16_curated.contigs.fna.faa]	QZM_A3_Thaumarchaeota_related_48_16_curated.contigs	MER0148572	47.7	262	35	294	6	266	7.3e-69	262.7	Cytoplasmic	subfamily S1C unassigned peptidases (Methanocella sp. HZ254)	S01.UPC	S01C	peptidase	unassigned	1
QZM_A3_scaffold_8098_curated_3 [QZM_A3_Thaumarchaeota_related_48_16_curated.contigs.fna.faa]	QZM_A3_Thaumarchaeota_related_48_16_curated.contigs	MER0196776	41.1	333	18	349	1	326	1.3e-66	256.1	Cytoplasmic	family M38 non-peptidase homologues (Archaeoglobus profundus)	M38.UNW	M38	peptidase	unassigned	1
QZM_A3_scaffold_13087_curated_3 [QZM_A3_Thaumarchaeota_related_48_16_curated.contigs.fna.faa]	QZM_A3_Thaumarchaeota_related_48_16_curated.contigs	MER0236128	43.7	71	50	119	1	71	3.1e-08	60.1	Cytoplasmic	subfamily M50B non-peptidase homologues (Thermus scotoductus)	M50.UNB	M50B	peptidase	unassigned	1
QZM_A3_scaffold_14074_curated_4 [QZM_A3_Thaumarchaeota_related_48_16_curated.contigs.fna.faa]	QZM_A3_Thaumarchaeota_related_48_16_curated.contigs	MER1152149	42.3	201	27	227	3	202	2.9e-43	177.2	Cytoplasmic	unassigned	unassigned	unassigned	unassigned	unassigned	1
QZM_A3_scaffold_14141_curated_1 [QZM_A3_Thaumarchaeota_related_48_16_curated.contigs.fna.faa]	QZM_A3_Thaumarchaeota_related_48_16_curated.contigs	MER0223378	34.3	309	14	321	140	440	8.7e-42	172.9	Cytoplasmic	family C44 unassigned peptidases (Ignisphaera aggregans)	C44.UPW	C44	peptidase	unassigned	1
QZM_A3_scaffold_14141_curated_2 [QZM_A3_Thaumarchaeota_related_48_16_curated.contigs.fna.faa]	QZM_A3_Thaumarchaeota_related_48_16_curated.contigs	MER0223378	29.4	432	24	435	20	440	1.8e-41	172.2	Cytoplasmic	family C44 unassigned peptidases (Ignisphaera aggregans)	C44.UPW	C44	peptidase	unassigned	1
QZM_A3_scaffold_18386_curated_1 [QZM_A3_Thaumarchaeota_related_48_16_curated.contigs.fna.faa]	QZM_A3_Thaumarchaeota_related_48_16_curated.contigs	MER0182489	46.2	266	136	399	1	253	1.7e-54	215.3	Cytoplasmic	family M38 non-peptidase homologues (Thermococcus sibiricus)	M38.UNW	M38	peptidase	unassigned	1

## Sheet: Abundance_profile
MEROPS ID	Localization	Name	Family	Type	Substrate	B27_G9	B48_G17	DRTY-1.bins.18.final	DRTY-6.bins.200_rm_con_2nd.final.genome	DRTY-6.bins.80_rm_con_2nd.final.genome	DRTY7_Thaumarchaeota_related_35_44_curated.contigs	DRTY7.bins.37.final	GD2_1_Thaumarchaeota_related_47_42_curated.contigs	JZ-1.bins.89.final_rm_con_2nd	JZ-2.bins.136.final	JZZ.bins.4.final.arc.2nd	QC4_Thaumarchaeota_related_43_77_curated.contigs	QC4_Thaumarchaeota_related_48_22_curated.contigs	QZM_A2_Thaumarchaeota_related_48_33_curated.contigs	QZM_A3_Thaumarchaeota_related_48_16_curated.contigs	Grand Total
MER0247172	Unknown	subfamily S1C unassigned peptidases (Nitrosoarchaeum limnia)	S01C	peptidase	unassigned	0	0	1	1	3	1	1	2	3	0	2	2	2	2	2	22
MER0223378	Cytoplasmic	family C44 unassigned peptidases (Ignisphaera aggregans)	C44	peptidase	unassigned	0	1	0	0	2	0	0	2	3	1	2	2	2	2	2	19
MER0412697	CytoplasmicMembrane	family M41 non-peptidase homologues (Solanum tuberosum)	M41	peptidase	unassigned	1	1	1	1	1	1	1	2	1	1	1	2	2	1	2	19
MER0227252	Cytoplasmic	family M50 non-peptidase homologues (Methanothermus fervidus)	M50	peptidase	unassigned	0	0	1	0	2	1	1	2	1	0	1	1	2	2	1	15
MER0269263	Cytoplasmic	paraplegin (Ailuropoda melanoleuca)	M41	peptidase	metallo	0	0	0	0	2	0	1	2	2	0	1	0	3	2	2	15
MER0615177	CytoplasmicMembrane	family T2 unassigned peptidases (Plutella xylostella)	T02	peptidase	unassigned	0	0	2	1	1	2	2	0	3	0	1	1	0	1	1	15
MER1360281	Cytoplasmic	unassigned	unassigned	unassigned	unassigned	1	0	1	1	1	1	1	1	1	1	1	1	1	1	1	14
MER0195833	Cytoplasmic	family N11 unassigned peptide lyases ()	N11	peptidase	unassigned	1	0	1	0	1	1	1	1	1	1	1	1	1	1	1	13
MER1360516	Cytoplasmic	unassigned	unassigned	unassigned	unassigned	1	1	0	0	1	0	1	1	1	0	1	1	1	1	1	11
MER0278187	CytoplasmicMembrane	family M41 non-peptidase homologues (Glossina morsitans)	M41	peptidase	unassigned	0	0	2	1	1	1	1	0	1	1	1	1	0	1	0	11
MER0004295	Cytoplasmic	family U32 unassigned peptidases (Aquifex aeolicus)	U32	peptidase	unassigned	1	0	0	0	1	0	0	0	2	1	1	1	0	1	1	9
MER0065772	Cytoplasmic	CTP synthetase (Aeropyrum pernix)	C26	peptidase	cysteine	1	0	1	0	1	0	0	1	1	1	1	0	1	1	0	9
MER0107766	Cytoplasmic	family M38 non-peptidase homologues (Korarchaeum cryptofilum)	M38	peptidase	unassigned	0	0	0	0	1	0	0	1	1	1	1	1	1	1	1	9
MER0107746	CytoplasmicMembrane	RhoII peptidase ( Haloferax volcanii ) and similar (Korarchaeum cryptofilum)	S54	peptidase	serine	0	0	0	0	1	0	0	1	2	0	1	1	1	1	1	9
MER0500653	CytoplasmicMembrane	subfamily A24B unassigned peptidases (Caldiarchaeum subterraneum)	A24B	peptidase	unassigned	0	0	1	1	0	1	1	1	0	0	1	1	1	1	0	9
MER0131131	Unknown	archaelysin (Dictyoglomus thermophilum)	M54	peptidase	metallo	0	0	1	1	1	0	1	1	0	0	1	0	1	1	1	9
MER0370391	Cytoplasmic	subfamily M20A unassigned peptidases ()	M20A	peptidase	unassigned	1	0	0	0	1	0	0	1	1	0	1	1	1	0	1	8
MER1152149	Cytoplasmic	unassigned	unassigned	unassigned	unassigned	0	0	0	0	1	0	0	1	1	0	1	1	1	1	1	8
MER0245392	Unknown	family M103 unassigned peptidases (Pyrococcus sp. NA2)	M103	peptidase	unassigned	0	0	1	1	1	0	0	1	0	0	0	1	1	1	1	8
MER0138684	Cytoplasmic	hyperthermophile prolidase (Thermococcus barophilus)	M24B	peptidase	metallo	0	0	1	1	1	0	1	0	0	0	1	1	1	0	0	7
MER1152026	Cytoplasmic	unassigned	unassigned	unassigned	unassigned	0	0	1	1	1	0	0	0	0	1	0	0	1	1	1	7
MER0182511	CytoplasmicMembrane	RhoII peptidase ( Haloferax volcanii ) and similar (Caldilinea aerophila)	S54	peptidase	serine	0	0	0	0	1	0	0	1	1	0	1	1	0	1	1	7
MER1052997	CytoplasmicMembrane	unassigned	unassigned	unassigned	unassigned	0	0	0	0	1	0	0	1	1	0	0	0	1	2	1	7
MER0247174	Unknown	subfamily M50B non-peptidase homologues (Methanocaldococcus fervens)	M50B	peptidase	unassigned	0	0	1	0	1	1	1	1	0	0	1	1	0	0	0	7
MER0075941	Extracellular	subfamily M28F unassigned peptidases (Thermofilum pendens)	M28F	peptidase	unassigned	0	0	1	0	1	0	1	1	0	0	0	0	1	1	0	6
MER0101348	Cytoplasmic	family S9 unassigned peptidases (Thermotoga lettingae)	S09X	peptidase	unassigned	0	0	0	0	1	0	0	2	0	0	0	1	1	1	0	6
MER0152002	Cytoplasmic	family M103 unassigned peptidases (Desulfurococcus kamchatkensis)	M103	peptidase	unassigned	0	0	0	0	1	0	0	1	0	0	0	1	1	1	1	6
MER0498807	Cytoplasmic	family C69 unassigned peptidases (Thermofilum sp. 1910b)	C69	peptidase	unassigned	0	0	1	0	1	1	1	0	1	0	1	0	0	0	0	6
MER0881056	Cytoplasmic	unassigned	unassigned	unassigned	unassigned	0	0	0	0	1	0	0	1	1	1	1	0	0	0	1	6
MER0099914	CytoplasmicMembrane	esterase EstB (Caldivirga maquilingensis)	S12	peptidase	serine	0	0	1	0	1	0	0	1	0	0	0	0	1	1	1	6
MER0349317	CytoplasmicMembrane	subfamily M48B unassigned peptidases (Caldiarchaeum subterraneum)	M48B	peptidase	unassigned	0	0	0	0	1	0	0	0	0	0	1	1	1	1	1	6
MER1151944	CytoplasmicMembrane	unassigned	unassigned	unassigned	unassigned	0	0	0	0	1	0	0	1	0	1	0	0	1	1	1	6
MER0198445	Unknown	family S9 unassigned peptidases (Thermoanaerobacter italicus)	S09X	peptidase	unassigned	0	0	1	0	1	0	0	1	0	2	0	0	1	0	0	6
MER0247175	Unknown	subfamily M50B non-peptidase homologues (Methanocaldococcus sp. FS406-22)	M50B	peptidase	unassigned	0	0	0	0	0	0	0	0	4	0	2	0	0	0	0	6
MER0756788	Unknown	unassigned	unassigned	unassigned	unassigned	0	0	0	0	0	0	0	2	1	0	0	1	1	1	0	6
MER0016961	Cytoplasmic	archaean proteasome, alpha subunit (Pyrobaculum aerophilum)	T01A	peptidase	threonine	0	0	1	1	0	1	1	0	0	1	0	0	0	0	0	5
MER0104744	Cytoplasmic	family S9 unassigned peptidases (Dictyoglomus thermophilum)	S09X	peptidase	unassigned	0	0	0	0	0	0	0	1	1	0	0	1	0	1	1	5
MER0131134	Cytoplasmic	family C26 non-peptidase homologues (Dictyoglomus thermophilum)	C26	peptidase	unassigned	0	0	0	0	1	0	0	1	0	0	1	0	0	1	1	5
MER0183701	Cytoplasmic	family N10 unassigned peptide lyases (Archaeoglobus profundus)	N10	peptidase	unassigned	0	0	0	0	1	0	0	2	0	0	0	0	0	2	0	5
MER0195380	Cytoplasmic	intein-containing translation initiation factor IF-2 precursor (Methanocaldococcus fervens)	N10	peptidase	asparagine	0	0	0	0	0	0	0	1	0	0	1	0	1	1	1	5
MER0223403	Cytoplasmic	family M38 non-peptidase homologues (Ignisphaera aggregans)	M38	peptidase	unassigned	0	0	0	0	0	0	0	1	2	0	1	0	1	0	0	5
MER0235676	Cytoplasmic	methionyl aminopeptidase (archaean-type) ( Pyrococcus furiosus ) (Desulfurococcus mucosus)	M24A	peptidase	metallo	0	0	0	0	1	0	0	1	1	0	1	1	0	0	0	5
MER0277465	Cytoplasmic	PfpI peptidase (Caldiarchaeum subterraneum)	C56	peptidase	cysteine	0	0	0	0	1	0	0	1	0	0	0	0	1	1	1	5
MER0439139	Cytoplasmic	family C26 unassigned peptidases (Thermincola potens)	C26	peptidase	unassigned	0	0	0	0	1	0	0	0	1	0	1	1	1	0	0	5
MER0443666	Cytoplasmic	imidazole glycerol phosphate synthase subunit HisH (Clostridium thermocellum)	C26	peptidase	cysteine	0	0	0	0	1	0	0	1	0	0	0	0	1	1	1	5
MER0796269	Cytoplasmic	unassigned	unassigned	unassigned	unassigned	0	0	0	0	1	0	0	1	0	0	0	0	1	1	1	5
MER0053799	CytoplasmicMembrane	microcystinase MlrA (Methanothermobacter thermautotrophicus)	M79	peptidase	metallo	0	0	0	0	0	0	0	1	0	1	0	0	1	1	1	5
MER0235823	CytoplasmicMembrane	subfamily S9C unassigned peptidases (Isosphaera pallida)	S09C	peptidase	unassigned	0	0	0	0	1	0	0	1	0	0	0	0	1	1	1	5
MER0151991	Unknown	family M38 non-peptidase homologues (Desulfurococcus kamchatkensis)	M38	peptidase	unassigned	0	0	0	0	1	0	0	2	0	1	0	0	0	1	0	5
MER0180392	Unknown	family N11 unassigned peptide lyases (Methanoculleus marisnigri)	N11	peptidase	unassigned	0	0	0	0	0	0	0	1	0	0	0	0	2	1	1	5
MER1276001	Extracellular	unassigned	unassigned	unassigned	unassigned	0	0	0	0	0	0	0	1	0	0	0	0	1	1	1	4
MER0077652	Cytoplasmic	methionyl aminopeptidase (archaean-type) ( Pyrococcus furiosus ) (Hyperthermus butylicus)	M24A	peptidase	metallo	0	0	1	0	0	1	1	0	0	0	0	0	0	0	1	4
MER0101366	Cytoplasmic	family M38 non-peptidase homologues (Thermotoga lettingae)	M38	peptidase	unassigned	0	0	1	1	0	1	1	0	0	0	0	0	0	0	0	4
MER0145055	Cytoplasmic	TldD peptidase ( Escherichia coli ) (Thermococcus onnurineus)	M103	peptidase	metallo	0	0	0	0	1	0	0	1	0	0	0	0	1	0	1	4
MER0150180	Cytoplasmic	family S9 unassigned peptidases (Cyanothece sp. PCC8801)	S09X	peptidase	unassigned	0	0	0	0	0	0	0	1	0	0	0	0	1	1	1	4
MER0175666	Cytoplasmic	family C26 unassigned peptidases ()	C26	peptidase	unassigned	0	0	0	0	0	0	0	1	0	0	0	1	1	1	0	4
MER0180176	Cytoplasmic	family N11 unassigned peptide lyases (Hydrogenivirga sp. 128-5-R1-1)	N11	peptidase	unassigned	0	0	0	0	0	0	0	1	0	0	0	0	1	1	1	4
MER0212367	Cytoplasmic	family S9 unassigned peptidases (Geobacillus sp. C56-T3)	S09X	peptidase	unassigned	0	0	0	0	0	0	0	1	0	1	0	0	1	1	0	4
MER0223390	Cytoplasmic	family M103 unassigned peptidases (Ignisphaera aggregans)	M103	peptidase	unassigned	0	0	1	1	0	0	1	0	0	0	1	0	0	0	0	4
MER0223393	Cytoplasmic	family M103 unassigned peptidases (Ignisphaera aggregans)	M103	peptidase	unassigned	0	0	0	0	1	0	0	1	0	0	0	0	0	1	1	4
MER0223394	Cytoplasmic	TldD peptidase ( Escherichia coli ) (Ignisphaera aggregans)	M103	peptidase	metallo	0	0	0	0	1	0	0	1	0	0	0	0	0	1	1	4
MER0252925	Cytoplasmic	TldD peptidase ( Escherichia coli ) (Pyrococcus yayanosii)	M103	peptidase	metallo	0	0	0	0	1	0	0	1	0	0	0	1	1	0	0	4
MER0049289	CytoplasmicMembrane	subfamily S49B unassigned peptidases (Halogeometricum borinquense)	S49B	peptidase	unassigned	0	0	1	1	0	1	1	0	0	0	0	0	0	0	0	4
MER0078563	CytoplasmicMembrane	intramembrane aspartyl peptidase ( Methanoculleus marisnigri JR1) (Methanocorpusculum labreanum)	A22B	peptidase	aspartic	0	0	0	0	1	0	0	1	0	0	0	0	1	1	0	4
MER0147187	CytoplasmicMembrane	RhoII peptidase ( Haloferax volcanii ) and similar (Dictyoglomus turgidum)	S54	peptidase	serine	0	0	1	1	0	1	1	0	0	0	0	0	0	0	0	4
MER0231441	CytoplasmicMembrane	PF0457 g.p. ( Pyrococcus furiosus ) (Methanocella arvoryzae)	M50B	peptidase	metallo	0	0	0	0	1	0	0	1	0	0	0	0	0	1	1	4
MER0243839	CytoplasmicMembrane	family M28 unassigned peptidases (Paenibacillus alvei)	M28X	peptidase	unassigned	0	0	0	0	1	0	0	2	0	0	0	0	0	1	0	4
MER0260773	CytoplasmicMembrane	PF0167 g.p. ( Pyrococcus furiosus ) (Nitrososphaera gargensis)	M50B	peptidase	metallo	0	0	0	0	1	0	0	1	0	0	0	0	1	0	1	4
MER0281159	CytoplasmicMembrane	HtpX-2 peptidase (Pelagibacterium halotolerans)	M48B	peptidase	metallo	0	0	0	0	0	0	0	1	0	0	0	1	0	1	1	4
MER0885422	CytoplasmicMembrane	unassigned	unassigned	unassigned	unassigned	0	0	1	0	0	1	1	0	0	1	0	0	0	0	0	4
MER0886606	CytoplasmicMembrane	unassigned	unassigned	unassigned	unassigned	0	0	0	0	0	0	0	1	0	0	0	0	1	1	1	4
MER1337948	CytoplasmicMembrane	unassigned	unassigned	unassigned	unassigned	0	0	0	0	1	0	0	1	0	0	0	0	1	1	0	4
MER0073731	Unknown	subfamily S9C unassigned peptidases (Nostoc punctiforme)	S09C	peptidase	unassigned	0	0	0	0	1	0	0	0	0	0	0	0	1	1	1	4
MER0107687	Unknown	family M20D unassigned peptidases (Korarchaeum cryptofilum)	M20D	peptidase	unassigned	0	0	0	1	0	1	1	0	0	1	0	0	0	0	0	4
MER0128876	Unknown	family M38 non-peptidase homologues (Desulfotomaculum acetoxidans)	M38	peptidase	unassigned	0	0	2	0	0	0	2	0	0	0	0	0	0	0	0	4
MER0156587	Unknown	family I22 unassigned peptidase inhibitors (Halorubrum kocurii)	I22	inhibitor	unassigned	0	0	0	0	0	0	0	1	0	0	0	0	1	1	1	4
MER0678375	Unknown	family C25 unassigned peptidases ()	C25	peptidase	unassigned	0	0	0	0	1	0	0	1	0	0	0	0	1	1	0	4
MER0001253	Cytoplasmic	methionyl aminopeptidase (archaean-type) ( Pyrococcus furiosus ) (Methanothermus fervidus)	M24A	peptidase	metallo	0	0	0	0	0	0	0	0	0	0	0	0	1	1	1	3
MER0035297	Cytoplasmic	D-aminopeptidase DppA (Desulfomicrobium baculatum)	M55	peptidase	metallo	0	0	0	0	1	0	0	0	0	1	0	0	1	0	0	3
MER0075310	Cytoplasmic	trp1 ( Schizosaccharomyces pombe ) (Pyrobaculum islandicum)	C26	peptidase	cysteine	0	0	0	0	0	0	0	0	1	0	0	1	1	0	0	3
MER0075926	Cytoplasmic	glutamyl aminopeptidase (bacterium) (Thermofilum pendens)	M42	peptidase	metallo	0	0	1	0	0	0	0	0	0	0	0	0	0	1	1	3
MER0148572	Cytoplasmic	subfamily S1C unassigned peptidases (Methanocella sp. HZ254)	S01C	peptidase	unassigned	0	0	0	0	0	0	0	0	0	0	0	0	1	1	1	3
MER0178443	Cytoplasmic	family N10 unassigned peptide lyases (Rhodothermus marinus)	N10	peptidase	unassigned	0	0	0	0	0	0	0	1	0	0	0	0	0	1	1	3
MER0182415	Cytoplasmic	hyperthermophile prolidase (Thermococcus gammatolerans)	M24B	peptidase	metallo	0	0	0	0	0	0	0	1	0	0	0	0	0	1	1	3
MER0201802	Cytoplasmic	family C44 unassigned peptidases ()	C44	peptidase	unassigned	0	0	0	0	0	0	0	0	0	1	1	0	0	1	0	3
MER0203526	Cytoplasmic	family C26 unassigned peptidases (Methanohalophilus mahii)	C26	peptidase	unassigned	0	1	0	0	0	0	0	0	1	0	0	0	0	0	1	3
MER0223395	Cytoplasmic	family S9 unassigned peptidases (Ignisphaera aggregans)	S09X	peptidase	unassigned	0	0	1	0	0	1	1	0	0	0	0	0	0	0	0	3
MER0227277	Cytoplasmic	family M38 non-peptidase homologues (Methanothermus fervidus)	M38	peptidase	unassigned	0	0	1	0	0	1	1	0	0	0	0	0	0	0	0	3
MER0227286	Cytoplasmic	HycI peptidase (Methanothermus fervidus)	A31	peptidase	aspartic	0	0	0	0	0	0	0	0	1	0	1	1	0	0	0	3
MER0230749	Cytoplasmic	HycI peptidase (Thermococcus barophilus)	A31	peptidase	aspartic	0	0	0	0	1	0	0	0	0	0	0	0	0	1	1	3
MER0251283	Cytoplasmic	imidazole glycerol phosphate synthase subunit HisH (Thermotoga thermarum)	C26	peptidase	cysteine	0	0	1	1	0	0	1	0	0	0	0	0	0	0	0	3
MER0274353	Cytoplasmic	family M38 non-peptidase homologues (Pyrolobus fumarii)	M38	peptidase	unassigned	0	0	0	0	1	0	0	0	0	0	0	1	0	1	0	3
MER0400394	Cytoplasmic	acetylornithine deacetylase ArgE (Nitrosoarchaeum koreensis)	M20A	peptidase	metallo	0	0	0	0	0	0	0	0	0	0	0	0	1	1	1	3
MER0413614	Cytoplasmic	family M41 non-peptidase homologues (Solanum lycopersicum)	M41	peptidase	unassigned	2	1	0	0	0	0	0	0	0	0	0	0	0	0	0	3
MER0490790	Cytoplasmic	YjfP protein ( Escherichi coli ) (Yokenella regensburgei)	S09X	peptidase	serine	0	0	0	0	0	0	0	1	0	0	0	0	0	1	1	3
MER0491691	Cytoplasmic	family S9 unassigned peptidases ()	S09X	peptidase	unassigned	0	0	0	0	1	0	0	0	0	1	0	0	1	0	0	3
MER0498100	Cytoplasmic	subfamily M20A unassigned peptidases (Archaeoglobus sulfaticallidus)	M20A	peptidase	unassigned	0	0	1	0	0	1	1	0	0	0	0	0	0	0	0	3
MER0861518	Cytoplasmic	unassigned	unassigned	unassigned	unassigned	0	0	1	0	0	1	1	0	0	0	0	0	0	0	0	3
MER0899334	Cytoplasmic	unassigned	unassigned	unassigned	unassigned	0	0	0	0	0	0	0	1	0	0	0	0	0	1	1	3
MER1094585	Cytoplasmic	unassigned	unassigned	unassigned	unassigned	0	0	0	0	0	0	0	2	0	0	0	0	1	0	0	3
MER1096898	Cytoplasmic	unassigned	unassigned	unassigned	unassigned	0	0	1	0	0	1	1	0	0	0	0	0	0	0	0	3
MER1152121	Cytoplasmic	unassigned	unassigned	unassigned	unassigned	0	0	1	0	0	1	1	0	0	0	0	0	0	0	0	3
MER0063270	CytoplasmicMembrane	PF0457 g.p. ( Pyrococcus furiosus ) (Methanospirillum hungatei)	M50B	peptidase	metallo	0	0	0	0	0	0	0	0	1	0	1	1	0	0	0	3
MER0082850	CytoplasmicMembrane	subfamily M48B unassigned peptidases (Caldicellulosiruptor saccharolyticus)	M48B	peptidase	unassigned	0	0	0	0	0	0	0	0	1	0	1	1	0	0	0	3
MER0182849	CytoplasmicMembrane	intein-containing DNA-dependent DNA polymerase precursor (Staphylothermus marinus)	N10	peptidase	asparagine	0	0	0	0	0	0	0	1	0	0	0	0	1	1	0	3
MER0190450	CytoplasmicMembrane	subfamily M28F unassigned peptidases (Sphingobacterium spiritivorum)	M28F	peptidase	unassigned	0	0	1	0	0	1	1	0	0	0	0	0	0	0	0	3
MER0298710	CytoplasmicMembrane	subfamily S49B unassigned peptidases (Glaciecola punicea)	S49B	peptidase	unassigned	0	0	0	0	0	0	0	1	0	0	0	0	0	1	1	3
MER0477500	CytoplasmicMembrane	family S9 unassigned peptidases (Cyclobacterium marinum)	S09X	peptidase	unassigned	0	0	1	0	0	1	1	0	0	0	0	0	0	0	0	3
MER0910655	CytoplasmicMembrane	unassigned	unassigned	unassigned	unassigned	0	0	0	0	1	0	0	0	0	0	0	0	0	1	1	3
MER0939431	CytoplasmicMembrane	unassigned	unassigned	unassigned	unassigned	0	0	0	0	0	0	0	1	0	0	0	0	1	0	1	3
MER1247070	CytoplasmicMembrane	unassigned	unassigned	unassigned	unassigned	0	0	0	0	1	0	0	1	0	0	0	0	0	1	0	3
MER1250652	CytoplasmicMembrane	unassigned	unassigned	unassigned	unassigned	0	0	2	0	0	0	1	0	0	0	0	0	0	0	0	3
MER0128730	Unknown	cephalosporin C deacetylase (Thermobaculum terrenum)	S09X	peptidase	serine	0	0	0	0	0	0	0	0	1	0	0	1	0	0	1	3
MER0227278	Unknown	family M38 non-peptidase homologues (Methanothermus fervidus)	M38	peptidase	unassigned	0	0	1	0	0	1	1	0	0	0	0	0	0	0	0	3
MER0447651	Unknown	imidazoleglycerol-phosphate synthase ( Pyrococcus furiosus ) (Nitrosoarchaeum koreensis)	C26	peptidase	cysteine	0	0	1	0	0	1	1	0	0	0	0	0	0	0	0	3
MER0379380	Extracellular	family T3 unassigned peptidases (Vulcanisaeta moutnovskia)	T03	peptidase	unassigned	0	0	1	0	0	0	1	0	0	0	0	0	0	0	0	2
MER0826143	Extracellular	unassigned	unassigned	unassigned	unassigned	0	0	0	0	0	0	0	0	0	0	0	0	0	1	1	2
MER0038300	Cytoplasmic	family M38 non-peptidase homologues (Lactobacillus johnsonii)	M38	peptidase	unassigned	0	0	1	0	0	0	1	0	0	0	0	0	0	0	0	2
MER0058074	Cytoplasmic	hyperthermophile prolidase (Carboxydothermus hydrogenoformans)	M24B	peptidase	metallo	0	0	1	1	0	0	0	0	0	0	0	0	0	0	0	2
MER0059501	Cytoplasmic	family M103 unassigned peptidases (Synechococcus sp. JA-3-3Ab)	M103	peptidase	unassigned	0	0	0	0	0	0	0	0	1	0	1	0	0	0	0	2
MER0066917	Cytoplasmic	imidazole glycerol phosphate synthase subunit HisH (Pyrococcus furiosus)	C26	peptidase	cysteine	0	0	0	0	0	0	0	0	0	0	1	1	0	0	0	2
MER0075965	Cytoplasmic	family S33 unassigned peptidases (Thermofilum pendens)	S33	peptidase	unassigned	0	0	0	0	0	0	0	0	1	0	1	0	0	0	0	2
MER0082236	Cytoplasmic	family M103 unassigned peptidases (Staphylothermus marinus)	M103	peptidase	unassigned	0	0	0	0	0	0	0	0	1	0	1	0	0	0	0	2
MER0093033	Cytoplasmic	family A31 unassigned peptidases (Enterobacter aerogenes)	A31	peptidase	unassigned	0	0	1	0	0	0	1	0	0	0	0	0	0	0	0	2
MER0169320	Cytoplasmic	family C26 unassigned peptidases (Thermoplasma volcanium)	C26	peptidase	unassigned	1	0	0	0	0	0	0	0	0	1	0	0	0	0	0	2
MER0178774	Cytoplasmic	family N10 unassigned peptide lyases (Methanocaldococcus vulcanius)	N10	peptidase	unassigned	0	0	0	0	0	0	0	0	0	0	0	0	1	1	0	2
MER0182489	Cytoplasmic	family M38 non-peptidase homologues (Thermococcus sibiricus)	M38	peptidase	unassigned	0	0	0	0	0	0	0	0	0	0	0	0	1	0	1	2
MER0182910	Cytoplasmic	family N10 unassigned peptide lyases (Archaeoglobus profundus)	N10	peptidase	unassigned	0	0	0	0	0	0	0	0	0	0	0	0	0	1	1	2
MER0198603	Cytoplasmic	archaelysin (Methanocaldococcus sp. FS406-22)	M54	peptidase	metallo	0	0	0	0	0	0	0	0	1	0	0	1	0	0	0	2
MER0206197	Cytoplasmic	family S82 unassigned homologues (Singulisphaera acidiphila)	S82	peptidase	unassigned	0	0	0	0	1	0	0	0	0	0	0	0	1	0	0	2
MER0214723	Cytoplasmic	family S9 unassigned peptidases (Spirosoma linguale)	S09X	peptidase	unassigned	0	0	0	0	1	0	0	0	0	0	1	0	0	0	0	2
MER0218208	Cytoplasmic	family S82 unassigned homologues (Chthonomonas calidirosea)	S82	peptidase	unassigned	0	0	1	0	0	0	0	0	0	1	0	0	0	0	0	2
MER0227272	Cytoplasmic	GMP synthase ( Pyrococcus furiosus ) (Methanothermus fervidus)	C26	peptidase	cysteine	0	0	0	0	0	0	0	0	0	0	0	0	0	1	1	2
MER0234341	Cytoplasmic	subfamily M50B non-peptidase homologues (Geobacillus sp. Y412MC52)	M50B	peptidase	unassigned	0	0	1	1	0	0	0	0	0	0	0	0	0	0	0	2
MER0239983	Cytoplasmic	family C44 non-peptidase homologues (Desulfurobacterium thermolithotrophum)	C44	peptidase	unassigned	0	0	0	0	0	0	0	0	1	0	0	1	0	0	0	2
MER0245415	Cytoplasmic	TldD peptidase ( Escherichia coli ) (Pyrococcus sp. NA2)	M103	peptidase	metallo	0	0	1	0	0	0	0	0	0	0	0	0	0	1	0	2
MER0247170	Cytoplasmic	subfamily M50B non-peptidase homologues (Methanobacterium sp. AL-21)	M50B	peptidase	unassigned	0	0	0	0	0	0	0	0	0	0	0	0	1	1	0	2
MER0378412	Cytoplasmic	D-aminopeptidase DppA (Brevibacillus sp. BC25)	M55	peptidase	metallo	0	0	0	0	0	0	0	0	0	2	0	0	0	0	0	2
MER0395882	Cytoplasmic	hyperthermophile prolidase (Bacillus smithii)	M24B	peptidase	metallo	0	0	0	0	0	0	0	0	0	0	0	0	0	1	1	2
MER0396040	Cytoplasmic	subfamily M24B unassigned peptidases (Carnobacterium maltaromaticum)	M24B	peptidase	unassigned	0	0	0	0	1	0	0	1	0	0	0	0	0	0	0	2
MER0422643	Cytoplasmic	TRP3 protein ()	C26	peptidase	cysteine	0	0	0	0	0	0	0	0	1	0	1	0	0	0	0	2
MER0439409	Cytoplasmic	GMP synthase (Caldicellulosiruptor kristjanssonii)	C26	peptidase	cysteine	0	0	1	0	0	0	1	0	0	0	0	0	0	0	0	2
MER0439741	Cytoplasmic	GMP synthase (Thermoanaerobacter sp. X514)	C26	peptidase	cysteine	0	0	0	0	0	0	0	0	0	0	1	0	0	0	1	2
MER0502445	Cytoplasmic	subfamily M20A unassigned peptidases (Ferroplasma acidarmanus)	M20A	peptidase	unassigned	0	0	0	0	0	0	0	0	1	0	1	0	0	0	0	2
MER0504809	Cytoplasmic	family C26 unassigned peptidases (Methanobacterium sp. MB1)	C26	peptidase	unassigned	0	0	0	0	1	0	0	1	0	0	0	0	0	0	0	2
MER0704191	Cytoplasmic	unassigned	unassigned	unassigned	unassigned	0	0	0	0	1	0	0	0	0	0	0	0	1	0	0	2
MER0807386	Cytoplasmic	unassigned	unassigned	unassigned	unassigned	0	0	0	0	1	0	0	0	1	0	0	0	0	0	0	2
MER0862481	Cytoplasmic	unassigned	unassigned	unassigned	unassigned	0	0	0	0	0	0	0	0	1	0	0	1	0	0	0	2
MER0862956	Cytoplasmic	unassigned	unassigned	unassigned	unassigned	0	0	0	0	0	0	0	0	0	0	0	0	0	1	1	2
MER0870595	Cytoplasmic	unassigned	unassigned	unassigned	unassigned	0	0	0	0	1	0	0	1	0	0	0	0	0	0	0	2
MER0995026	Cytoplasmic	unassigned	unassigned	unassigned	unassigned	0	0	1	1	0	0	0	0	0	0	0	0	0	0	0	2
MER0080968	CytoplasmicMembrane	PF0392 g.p. ( Pyrococcus furiosus ) (Cenarchaeum symbiosum)	M50B	peptidase	metallo	0	0	1	0	0	1	0	0	0	0	0	0	0	0	0	2
MER0115470	CytoplasmicMembrane	HtpX-2 peptidase (Microcystis aeruginosa)	M48B	peptidase	metallo	0	0	0	0	0	0	0	0	1	0	1	0	0	0	0	2
MER0130428	CytoplasmicMembrane	signal peptidase SipW ( Bacillus -type) (Xylanimonas cellulosilytica)	S26B	peptidase	serine	0	0	0	0	0	0	0	0	0	0	0	0	0	1	1	2
MER0190877	CytoplasmicMembrane	PF1597 g.p. ( Pyrococcus furiosus ) (Micrarchaeum acidiphilum)	M48B	peptidase	metallo	1	0	0	0	0	0	0	0	0	1	0	0	0	0	0	2
MER0321033	CytoplasmicMembrane	subfamily M28F unassigned peptidases (Caulobacter sp. AP07)	M28F	peptidase	unassigned	0	0	0	0	0	0	0	0	1	0	0	1	0	0	0	2
MER0492606	CytoplasmicMembrane	subfamily M9B unassigned peptidases (Bacillus cereus)	M09B	peptidase	unassigned	0	0	0	0	0	0	0	1	0	0	0	0	0	0	1	2
MER0676937	CytoplasmicMembrane	subfamily M28E unassigned peptidases ()	M28E	peptidase	unassigned	0	0	1	0	0	0	1	0	0	0	0	0	0	0	0	2
MER0716676	CytoplasmicMembrane	unassigned	unassigned	unassigned	unassigned	0	0	0	0	1	0	0	0	0	0	0	0	0	1	0	2
MER0802497	CytoplasmicMembrane	unassigned	unassigned	unassigned	unassigned	0	0	1	1	0	0	0	0	0	0	0	0	0	0	0	2
MER0890201	CytoplasmicMembrane	unassigned	unassigned	unassigned	unassigned	0	0	1	0	0	1	0	0	0	0	0	0	0	0	0	2
MER0911042	CytoplasmicMembrane	unassigned	unassigned	unassigned	unassigned	0	0	0	0	0	0	0	0	0	1	0	0	0	0	1	2
MER1049188	CytoplasmicMembrane	unassigned	unassigned	unassigned	unassigned	0	0	0	0	2	0	0	0	0	0	0	0	0	0	0	2
MER1254192	CytoplasmicMembrane	unassigned	unassigned	unassigned	unassigned	0	0	0	0	0	0	0	0	0	0	0	0	1	1	0	2
MER0066916	Unknown	imidazoleglycerol-phosphate synthase ( Pyrococcus furiosus ) (Pyrococcus furiosus)	C26	peptidase	cysteine	0	0	0	0	0	1	1	0	0	0	0	0	0	0	0	2
MER0075963	Unknown	subfamily M20D non-peptidase homologues (Thermofilum pendens)	M20D	peptidase	unassigned	0	0	2	0	0	0	0	0	0	0	0	0	0	0	0	2
MER0145002	Unknown	archaelysin (Thermococcus onnurineus)	M54	peptidase	metallo	1	0	0	0	0	0	0	0	0	1	0	0	0	0	0	2
MER0183060	Unknown	family N10 unassigned peptide lyases (Pyrococcus furiosus)	N10	peptidase	unassigned	0	0	0	0	0	0	0	0	1	0	1	0	0	0	0	2
MER0249017	Unknown	family M38 non-peptidase homologues (Methanobacterium sp. SWAN-1)	M38	peptidase	unassigned	1	0	0	0	0	0	0	0	0	1	0	0	0	0	0	2
MER0700821	Unknown	unassigned	unassigned	unassigned	unassigned	0	0	0	0	0	0	0	0	1	0	1	0	0	0	0	2
MER1024376	Unknown	unassigned	unassigned	unassigned	unassigned	0	0	1	1	0	0	0	0	0	0	0	0	0	0	0	2
MER0148194	Extracellular	subfamily S8A unassigned peptidases (Methanocella sp. HZ254)	S08A	peptidase	unassigned	0	0	0	0	0	0	0	0	0	1	0	0	0	0	0	1
MER0148787	Extracellular	subfamily S8A unassigned peptidases (Methanocella sp. HZ254)	S08A	peptidase	unassigned	1	0	0	0	0	0	0	0	0	0	0	0	0	0	0	1
MER0324809	Extracellular	subfamily S8A unassigned peptidases (Actinoplanes sp.SE50/110)	S08A	peptidase	unassigned	0	0	0	0	0	0	0	1	0	0	0	0	0	0	0	1
MER0967895	Extracellular	unassigned	unassigned	unassigned	unassigned	0	0	0	0	0	0	0	0	0	0	0	0	1	0	0	1
MER0977042	Extracellular	unassigned	unassigned	unassigned	unassigned	0	0	0	0	0	0	0	0	0	0	0	0	0	0	1	1
MER1099785	Extracellular	unassigned	unassigned	unassigned	unassigned	0	0	0	0	0	0	0	0	0	1	0	0	0	0	0	1
MER1197908	Extracellular	unassigned	unassigned	unassigned	unassigned	0	1	0	0	0	0	0	0	0	0	0	0	0	0	0	1
MER0003880	Cytoplasmic	methionyl aminopeptidase (archaean-type) ( Pyrococcus furiosus ) (Pyrococcus furiosus)	M24A	peptidase	metallo	0	0	0	0	0	0	0	0	0	1	0	0	0	0	0	1
MER0006224	Cytoplasmic	methionyl aminopeptidase (archaean-type) ( Pyrococcus furiosus ) (Pyrococcus abyssi)	M24A	peptidase	metallo	0	1	0	0	0	0	0	0	0	0	0	0	0	0	0	1
MER0013464	Cytoplasmic	subfamily M24B unassigned peptidases (Thermoplasma acidophilum)	M24B	peptidase	unassigned	0	0	0	0	0	0	0	0	0	1	0	0	0	0	0	1
MER0015394	Cytoplasmic	HycI peptidase (Methanocaldococcus jannaschii)	A31	peptidase	aspartic	1	0	0	0	0	0	0	0	0	0	0	0	0	0	0	1
MER0016255	Cytoplasmic	family M103 unassigned peptidases (Pyrococcus horikoshii)	M103	peptidase	unassigned	0	0	0	0	0	0	0	0	0	0	1	0	0	0	0	1
MER0016263	Cytoplasmic	TldD peptidase ( Escherichia coli ) (Pyrococcus horikoshii)	M103	peptidase	metallo	0	0	0	0	0	0	0	0	0	1	0	0	0	0	0	1
MER0016276	Cytoplasmic	TldD peptidase ( Escherichia coli ) (Methanocaldococcus jannaschii)	M103	peptidase	metallo	0	0	0	0	0	0	0	0	0	0	0	1	0	0	0	1
MER0019244	Cytoplasmic	family M1 unassigned peptidases (Thermoanaerobacter tengcongensis)	M01	peptidase	unassigned	0	0	0	0	0	0	0	0	0	1	0	0	0	0	0	1
MER0035447	Cytoplasmic	KIAA1363-like protein (Rhodopirellula baltica)	S09X	peptidase	serine	1	0	0	0	0	0	0	0	0	0	0	0	0	0	0	1
MER0036981	Cytoplasmic	family M29 non-peptidase homologues (Pyrococcus horikoshii)	M29	peptidase	unassigned	0	0	0	0	0	0	0	0	0	1	0	0	0	0	0	1
MER0037116	Cytoplasmic	family C44 unassigned peptidases (Solanum lycopersicum)	C44	peptidase	unassigned	0	1	0	0	0	0	0	0	0	0	0	0	0	0	0	1
MER0048167	Cytoplasmic	family S9 unassigned peptidases (Rhodopirellula baltica)	S09X	peptidase	unassigned	0	0	0	0	0	0	0	0	0	1	0	0	0	0	0	1
MER0050361	Cytoplasmic	TldD peptidase ( Escherichia coli ) (Thermococcus kodakarensis)	M103	peptidase	metallo	1	0	0	0	0	0	0	0	0	0	0	0	0	0	0	1
MER0059792	Cytoplasmic	MjS2P-type peptidase (Methanococcus vannielii)	M50B	peptidase	metallo	0	0	0	0	0	0	0	0	0	1	0	0	0	0	0	1
MER0064332	Cytoplasmic	family C44 unassigned peptidases (Anaeromyxobacter sp. Fw109-5)	C44	peptidase	unassigned	0	0	0	0	0	0	0	0	0	1	0	0	0	0	0	1
MER0065975	Cytoplasmic	family C44 unassigned peptidases (Anaeromyxobacter dehalogenans)	C44	peptidase	unassigned	1	0	0	0	0	0	0	0	0	0	0	0	0	0	0	1
MER0066428	Cytoplasmic	family M38 non-peptidase homologues (Ignicoccus hospitalis)	M38	peptidase	unassigned	0	0	0	1	0	0	0	0	0	0	0	0	0	0	0	1
MER0066436	Cytoplasmic	family C44 unassigned peptidases (Ignicoccus hospitalis)	C44	peptidase	unassigned	0	0	1	0	0	0	0	0	0	0	0	0	0	0	0	1
MER0075934	Cytoplasmic	family M103 unassigned peptidases (Thermofilum pendens)	M103	peptidase	unassigned	0	0	0	0	0	0	0	0	0	1	0	0	0	0	0	1
MER0075945	Cytoplasmic	archaean proteasome, alpha subunit (Thermofilum pendens)	T01A	peptidase	threonine	0	1	0	0	0	0	0	0	0	0	0	0	0	0	0	1
MER0075968	Cytoplasmic	family A31 unassigned peptidases (Thermofilum pendens)	A31	peptidase	unassigned	0	0	0	0	0	0	0	0	1	0	0	0	0	0	0	1
MER0082932	Cytoplasmic	family M38 non-peptidase homologues (Natranaerobius thermophilus)	M38	peptidase	unassigned	0	0	0	0	0	0	0	0	0	1	0	0	0	0	0	1
MER0083294	Cytoplasmic	family M24 non-peptidase homologues (Erythrobacter sp. NAP1)	M24X	peptidase	unassigned	0	0	0	0	0	0	0	0	0	1	0	0	0	0	0	1
MER0087057	Cytoplasmic	TET aminopeptidase (Roseiflexus castenholzii)	M42	peptidase	metallo	0	0	0	0	0	0	0	0	0	1	0	0	0	0	0	1
MER0099422	Cytoplasmic	family M38 non-peptidase homologues (Methylobacterium radiotolerans)	M38	peptidase	unassigned	0	0	0	0	0	0	0	0	0	1	0	0	0	0	0	1
MER0102249	Cytoplasmic	HtpX-2 peptidase (Thermodesulfobacterium commune)	M48B	peptidase	metallo	1	0	0	0	0	0	0	0	0	0	0	0	0	0	0	1
MER0107421	Cytoplasmic	gamma-glutamyltransferase 2 (bacterial) (Bradyrhizobium sp. ORS278)	T03	peptidase	threonine	0	0	0	0	0	0	0	0	0	1	0	0	0	0	0	1
MER0109484	Cytoplasmic	amidophosphoribosyltransferase precursor (Synechococcus sp. PCC 7002)	C44	peptidase	cysteine	0	1	0	0	0	0	0	0	0	0	0	0	0	0	0	1
MER0110055	Cytoplasmic	intein-containing DNA polymerase II large subunit DP2 precursor Mername-AA281 (Thermococcus gammatolerans)	N10	peptidase	asparagine	0	0	0	0	1	0	0	0	0	0	0	0	0	0	0	1
MER0111823	Cytoplasmic	family M14 non-peptidase homologues (Shewanella baltica)	M14X	peptidase	unassigned	0	0	0	0	0	0	0	0	0	1	0	0	0	0	0	1
MER0125936	Cytoplasmic	PfpI peptidase (Erythrobacter sp. NAP1)	C56	peptidase	cysteine	0	0	0	0	0	0	0	0	1	0	0	0	0	0	0	1
MER0127214	Cytoplasmic	subfamily S9A unassigned peptidases (Methanosaeta harundinacea)	S09A	peptidase	unassigned	0	0	0	0	0	0	0	0	0	1	0	0	0	0	0	1
MER0127544	Cytoplasmic	subfamily S9C non-peptidase homologues (Brachybacterium faecium)	S09C	peptidase	unassigned	0	0	0	0	0	0	0	0	0	1	0	0	0	0	0	1
MER0128721	Cytoplasmic	family T2 unassigned peptidases (Thermobaculum terrenum)	T02	peptidase	unassigned	0	0	0	0	1	0	0	0	0	0	0	0	0	0	0	1
MER0130015	Cytoplasmic	cephalosporin C deacetylase (Jonesia denitrificans)	S09X	peptidase	serine	0	0	0	0	0	0	0	0	0	0	1	0	0	0	0	1
MER0138768	Cytoplasmic	family M103 unassigned peptidases (Thermococcus barophilus)	M103	peptidase	unassigned	1	0	0	0	0	0	0	0	0	0	0	0	0	0	0	1
MER0142835	Cytoplasmic	JAMM-like protein ( Archaeoglobus -type) ()	M67B	peptidase	metallo	0	0	0	0	0	0	0	0	0	1	0	0	0	0	0	1
MER0151412	Cytoplasmic	family C44 unassigned peptidases (Rhodococcus jostii)	C44	peptidase	unassigned	0	0	0	0	1	0	0	0	0	0	0	0	0	0	0	1
MER0151997	Cytoplasmic	family S33 unassigned peptidases (Desulfurococcus kamchatkensis)	S33	peptidase	unassigned	0	0	0	0	0	0	0	0	1	0	0	0	0	0	0	1
MER0152001	Cytoplasmic	family M103 unassigned peptidases (Desulfurococcus kamchatkensis)	M103	peptidase	unassigned	0	0	0	0	0	0	0	0	0	1	0	0	0	0	0	1
MER0154986	Cytoplasmic	family M38 non-peptidase homologues (Caulobacter vibrioides)	M38	peptidase	unassigned	0	0	0	0	0	0	0	1	0	0	0	0	0	0	0	1
MER0161395	Cytoplasmic	family N10 unassigned peptide lyases (Thermococcus zilligii)	N10	peptidase	unassigned	1	0	0	0	0	0	0	0	0	0	0	0	0	0	0	1
MER0163935	Cytoplasmic	D-aminopeptidase DppA (Brevibacillus brevis)	M55	peptidase	metallo	0	0	0	0	0	0	0	0	0	1	0	0	0	0	0	1
MER0171384	Cytoplasmic	family C44 non-peptidase homologues (Opitutus terrae)	C44	peptidase	unassigned	0	0	0	0	0	0	0	0	0	1	0	0	0	0	0	1
MER0171787	Cytoplasmic	family C26 unassigned peptidases (Methanococcus aeolicus)	C26	peptidase	unassigned	0	0	0	0	0	0	0	0	0	0	1	0	0	0	0	1
MER0179946	Cytoplasmic	family N10 unassigned peptide lyases (Methanocaldococcus vulcanius)	N10	peptidase	unassigned	0	0	0	0	0	0	0	0	0	0	0	0	1	0	0	1
MER0180286	Cytoplasmic	family N11 unassigned peptide lyases (Methanosphaerula palustris)	N11	peptidase	unassigned	0	0	0	0	1	0	0	0	0	0	0	0	0	0	0	1
MER0182099	Cytoplasmic	family M38 non-peptidase homologues (Sulfolobus islandicus)	M38	peptidase	unassigned	0	1	0	0	0	0	0	0	0	0	0	0	0	0	0	1
MER0182390	Cytoplasmic	family C26 unassigned peptidases (Thermococcus gammatolerans)	C26	peptidase	unassigned	0	0	0	0	1	0	0	0	0	0	0	0	0	0	0	1
MER0193158	Cytoplasmic	family M38 non-peptidase homologues (Ammonifex degensii)	M38	peptidase	unassigned	0	1	0	0	0	0	0	0	0	0	0	0	0	0	0	1
MER0194461	Cytoplasmic	family N10 unassigned peptide lyases (Staphylothermus marinus)	N10	peptidase	unassigned	0	0	0	0	0	0	0	0	0	1	0	0	0	0	0	1
MER0194905	Cytoplasmic	imidazole glycerol phosphate synthase subunit HisH (Methanocaldococcus vulcanius)	C26	peptidase	cysteine	0	0	0	1	0	0	0	0	0	0	0	0	0	0	0	1
MER0195029	Cytoplasmic	BSU33620 g.p. ( Bacillus subtilis ) and similar (Geobacillus sp. Y412MC61)	S09C	peptidase	serine	0	0	0	0	1	0	0	0	0	0	0	0	0	0	0	1
MER0196776	Cytoplasmic	family M38 non-peptidase homologues (Archaeoglobus profundus)	M38	peptidase	unassigned	0	0	0	0	0	0	0	0	0	0	0	0	0	0	1	1
MER0198372	Cytoplasmic	family M103 unassigned peptidases (Aciduliprofundum boonei)	M103	peptidase	unassigned	0	0	0	0	0	0	0	0	0	0	0	0	0	0	1	1
MER0202787	Cytoplasmic	family M28 unassigned peptidases (Schlesneria paludicola)	M28X	peptidase	unassigned	0	0	0	0	0	0	0	0	0	1	0	0	0	0	0	1
MER0205884	Cytoplasmic	family S82 unassigned homologues (Nitrosococcus oceani)	S82	peptidase	unassigned	0	0	0	0	0	0	1	0	0	0	0	0	0	0	0	1
MER0211695	Cytoplasmic	subfamily M20F unassigned peptidases (Truepera radiovictrix)	M20F	peptidase	unassigned	0	0	0	0	0	0	0	0	0	1	0	0	0	0	0	1
MER0217988	Cytoplasmic	subfamily S1B unassigned peptidases (Clostridium botulinum)	S01B	peptidase	unassigned	0	0	0	0	0	0	0	0	0	1	0	0	0	0	0	1
MER0223057	Cytoplasmic	family M38 non-peptidase homologues (Methanothermobacter marburgensis)	M38	peptidase	unassigned	0	1	0	0	0	0	0	0	0	0	0	0	0	0	0	1
MER0223137	Cytoplasmic	family M81 unassigned peptidases (Salinispora tropica)	M81	peptidase	unassigned	0	0	0	0	0	0	0	0	0	1	0	0	0	0	0	1
MER0223341	Cytoplasmic	family M81 unassigned peptidases (Streptomyces hygroscopicus)	M81	peptidase	unassigned	1	0	0	0	0	0	0	0	0	0	0	0	0	0	0	1
MER0226817	Cytoplasmic	family C44 unassigned peptidases (Frankia sp. EuI1c)	C44	peptidase	unassigned	0	0	1	0	0	0	0	0	0	0	0	0	0	0	0	1
MER0227256	Cytoplasmic	subfamily M50B non-peptidase homologues (Methanothermus fervidus)	M50B	peptidase	unassigned	1	0	0	0	0	0	0	0	0	0	0	0	0	0	0	1
MER0227271	Cytoplasmic	subfamily M50B non-peptidase homologues (Methanothermus fervidus)	M50B	peptidase	unassigned	0	0	0	0	0	0	0	0	0	1	0	0	0	0	0	1
MER0229365	Cytoplasmic	PfpI peptidase (Clostridium sticklandii)	C56	peptidase	cysteine	0	0	0	0	0	0	0	1	0	0	0	0	0	0	0	1
MER0231407	Cytoplasmic	family M3 unassigned peptidases (Methanocella arvoryzae)	M03X	peptidase	unassigned	1	0	0	0	0	0	0	0	0	0	0	0	0	0	0	1
MER0231884	Cytoplasmic	acetylornithine deacetylase ArgE (Pantoea sp. At-9b)	M20A	peptidase	metallo	0	1	0	0	0	0	0	0	0	0	0	0	0	0	0	1
MER0235700	Cytoplasmic	family S9 unassigned peptidases (Isosphaera pallida)	S09X	peptidase	unassigned	0	0	0	0	0	0	0	0	0	1	0	0	0	0	0	1
MER0236128	Cytoplasmic	subfamily M50B non-peptidase homologues (Thermus scotoductus)	M50B	peptidase	unassigned	0	0	0	0	0	0	0	0	0	0	0	0	0	0	1	1
MER0243374	Cytoplasmic	subfamily M24B unassigned peptidases (Thermoproteus uzoniensis)	M24B	peptidase	unassigned	0	1	0	0	0	0	0	0	0	0	0	0	0	0	0	1
MER0243429	Cytoplasmic	family T2 unassigned peptidases (Thermoproteus uzoniensis)	T02	peptidase	unassigned	0	1	0	0	0	0	0	0	0	0	0	0	0	0	0	1
MER0251245	Cytoplasmic	BC4143 protein (Thermodesulfobacterium sp. OPB45)	M20B	peptidase	metallo	0	0	0	0	0	0	1	0	0	0	0	0	0	0	0	1
MER0255674	Cytoplasmic	TldD peptidase ( Escherichia coli ) (Thermococcus sp. 4557)	M103	peptidase	metallo	0	0	0	0	0	0	0	0	0	0	0	0	1	0	0	1
MER0264398	Cytoplasmic	family A31 unassigned peptidases (Thermacetogenium phaeum)	A31	peptidase	unassigned	0	0	0	0	0	0	0	0	0	1	0	0	0	0	0	1
MER0274347	Cytoplasmic	methionyl aminopeptidase (archaean-type) ( Pyrococcus furiosus ) (Pyrolobus fumarii)	M24A	peptidase	metallo	1	0	0	0	0	0	0	0	0	0	0	0	0	0	0	1
MER0284165	Cytoplasmic	hyperthermophile prolidase (Marinitoga piezophila)	M24B	peptidase	metallo	0	0	0	0	0	0	0	0	0	1	0	0	0	0	0	1
MER0286041	Cytoplasmic	family M41 non-peptidase homologues (Echinococcus multilocularis)	M41	peptidase	unassigned	0	0	0	0	0	0	0	0	0	1	0	0	0	0	0	1
MER0306030	Cytoplasmic	D-aminopeptidase DppA (Brevibacillus laterosporus)	M55	peptidase	metallo	0	0	0	0	0	0	0	0	0	1	0	0	0	0	0	1
MER0317482	Cytoplasmic	family M81 unassigned peptidases (Gluconacetobacter hansenii)	M81	peptidase	unassigned	1	0	0	0	0	0	0	0	0	0	0	0	0	0	0	1
MER0328889	Cytoplasmic	family M103 unassigned peptidases (Methanocella sp. HZ254)	M103	peptidase	unassigned	0	0	0	0	0	0	0	0	1	0	0	0	0	0	0	1
MER0346383	Cytoplasmic	subfamily M20A unassigned peptidases ()	M20A	peptidase	unassigned	0	0	0	0	0	0	0	0	0	1	0	0	0	0	0	1
MER0369588	Cytoplasmic	acetylornithine deacetylase ArgE (Nitrosoarchaeum koreensis)	M20A	peptidase	metallo	0	0	0	0	0	0	0	1	0	0	0	0	0	0	0	1
MER0369648	Cytoplasmic	subfamily M20A unassigned peptidases (Vulcanisaeta moutnovskia)	M20A	peptidase	unassigned	0	0	0	0	1	0	0	0	0	0	0	0	0	0	0	1
MER0370066	Cytoplasmic	subfamily M20A unassigned peptidases (Desulfohalobium retbaense)	M20A	peptidase	unassigned	0	0	0	0	0	0	0	0	0	1	0	0	0	0	0	1
MER0377016	Cytoplasmic	NLP/P60 ( Nostoc punctiforme )-like putative peptidase (Marivirga tractuosa)	C40	peptidase	cysteine	0	0	0	1	0	0	0	0	0	0	0	0	0	0	0	1
MER0395866	Cytoplasmic	hyperthermophile prolidase (Bacillus atrophaeus)	M24B	peptidase	metallo	0	0	0	0	0	0	0	0	0	1	0	0	0	0	0	1
MER0396896	Cytoplasmic	methionyl aminopeptidase (archaean-type) ( Pyrococcus furiosus ) (Methanocaldococcus infernus)	M24A	peptidase	metallo	0	0	0	1	0	0	0	0	0	0	0	0	0	0	0	1
MER0409602	Cytoplasmic	Tk-serpin ( Thermococcus kodakaraensis ) (Methanoculleus bourgensis)	I04	inhibitor	unassigned	0	0	0	0	0	0	0	1	0	0	0	0	0	0	0	1
MER0413366	Cytoplasmic	subfamily S1A non-peptidase homologues (Solanum lycopersicum)	S01A	peptidase	unassigned	0	0	0	0	0	0	0	1	0	0	0	0	0	0	0	1
MER0439649	Cytoplasmic	LD42771 protein ( Drosophila melanogaster ) (Clostridium methylpentosum)	C26	peptidase	cysteine	0	0	0	0	0	0	0	0	0	1	0	0	0	0	0	1
MER0440194	Cytoplasmic	GMP synthase (Anaeroglobus geminatus)	C26	peptidase	cysteine	0	0	0	0	0	0	0	0	0	0	0	0	0	1	0	1
MER0443205	Cytoplasmic	LD42771 protein ( Drosophila melanogaster ) (Patulibacter sp. I11)	C26	peptidase	cysteine	0	0	0	0	0	0	0	0	0	0	0	0	0	1	0	1
MER0444235	Cytoplasmic	family C26 unassigned peptidases (Clostridium sporogenes)	C26	peptidase	unassigned	1	0	0	0	0	0	0	0	0	0	0	0	0	0	0	1
MER0449012	Cytoplasmic	imidazoleglycerol-phosphate synthase ( Pyrococcus furiosus ) (Vulcanisaeta distributa)	C26	peptidase	cysteine	0	0	0	0	0	0	0	0	0	0	1	0	0	0	0	1
MER0450339	Cytoplasmic	imidazoleglycerol-phosphate synthase ( Pyrococcus furiosus ) (Ignisphaera aggregans)	C26	peptidase	cysteine	0	0	0	0	0	0	0	0	1	0	0	0	0	0	0	1
MER0455666	Cytoplasmic	family C44 non-peptidase homologues (Methanothermococcus okinawensis)	C44	peptidase	unassigned	0	0	0	0	0	0	0	0	0	0	1	0	0	0	0	1
MER0474067	Cytoplasmic	PepB aminopeptidase (Ceratitis capitata)	M17	peptidase	metallo	0	0	0	0	0	0	0	0	0	1	0	0	0	0	0	1
MER0479079	Cytoplasmic	family S9 unassigned peptidases (Amycolicicoccus subflavus)	S09X	peptidase	unassigned	0	0	0	0	1	0	0	0	0	0	0	0	0	0	0	1
MER0498098	Cytoplasmic	family C26 unassigned peptidases (Archaeoglobus sulfaticallidus)	C26	peptidase	unassigned	0	0	0	0	0	0	0	0	0	1	0	0	0	0	0	1
MER0498805	Cytoplasmic	subfamily S1C unassigned peptidases (Thermofilum sp. 1910b)	S01C	peptidase	unassigned	0	0	0	0	0	0	0	1	0	0	0	0	0	0	0	1
MER0502160	Cytoplasmic	Lon-B peptidase (Dehalococcoides mccartyi)	S16	peptidase	serine	0	0	0	1	0	0	0	0	0	0	0	0	0	0	0	1
MER0603610	Cytoplasmic	family C25 unassigned peptidases ()	C25	peptidase	unassigned	0	0	0	0	0	0	0	1	0	0	0	0	0	0	0	1
MER0649454	Cytoplasmic	family C25 unassigned peptidases ()	C25	peptidase	unassigned	0	0	0	0	0	0	0	0	0	0	0	0	0	1	0	1
MER0730904	Cytoplasmic	unassigned	unassigned	unassigned	unassigned	0	0	0	0	0	0	0	0	0	0	0	0	1	0	0	1
MER0781469	Cytoplasmic	unassigned	unassigned	unassigned	unassigned	0	0	0	0	0	0	1	0	0	0	0	0	0	0	0	1
MER0807747	Cytoplasmic	unassigned	unassigned	unassigned	unassigned	0	0	1	0	0	0	0	0	0	0	0	0	0	0	0	1
MER0808572	Cytoplasmic	unassigned	unassigned	unassigned	unassigned	0	0	0	0	0	0	0	0	0	0	1	0	0	0	0	1
MER0856913	Cytoplasmic	unassigned	unassigned	unassigned	unassigned	0	1	0	0	0	0	0	0	0	0	0	0	0	0	0	1
MER0867472	Cytoplasmic	unassigned	unassigned	unassigned	unassigned	0	0	0	0	0	0	0	0	0	0	0	0	1	0	0	1
MER0870293	Cytoplasmic	unassigned	unassigned	unassigned	unassigned	0	0	0	0	0	0	0	0	0	1	0	0	0	0	0	1
MER0896850	Cytoplasmic	unassigned	unassigned	unassigned	unassigned	0	0	0	0	0	0	0	0	0	0	1	0	0	0	0	1
MER0898995	Cytoplasmic	unassigned	unassigned	unassigned	unassigned	0	0	0	0	0	0	0	0	0	1	0	0	0	0	0	1
MER0899102	Cytoplasmic	unassigned	unassigned	unassigned	unassigned	0	0	0	0	0	0	0	0	0	0	0	0	1	0	0	1
MER0899321	Cytoplasmic	unassigned	unassigned	unassigned	unassigned	1	0	0	0	0	0	0	0	0	0	0	0	0	0	0	1
MER0996703	Cytoplasmic	unassigned	unassigned	unassigned	unassigned	0	0	0	0	0	0	0	0	0	0	0	0	1	0	0	1
MER1090572	Cytoplasmic	unassigned	unassigned	unassigned	unassigned	0	0	0	0	1	0	0	0	0	0	0	0	0	0	0	1
MER1091867	Cytoplasmic	unassigned	unassigned	unassigned	unassigned	0	0	0	0	0	0	0	0	0	1	0	0	0	0	0	1
MER1151606	Cytoplasmic	unassigned	unassigned	unassigned	unassigned	0	0	1	0	0	0	0	0	0	0	0	0	0	0	0	1
MER1151872	Cytoplasmic	unassigned	unassigned	unassigned	unassigned	0	0	0	0	0	0	0	0	0	0	0	0	1	0	0	1
MER1151873	Cytoplasmic	unassigned	unassigned	unassigned	unassigned	0	0	0	0	0	0	0	0	1	0	0	0	0	0	0	1
MER1152010	Cytoplasmic	unassigned	unassigned	unassigned	unassigned	0	1	0	0	0	0	0	0	0	0	0	0	0	0	0	1
MER1152029	Cytoplasmic	unassigned	unassigned	unassigned	unassigned	0	0	0	0	1	0	0	0	0	0	0	0	0	0	0	1
MER1152094	Cytoplasmic	unassigned	unassigned	unassigned	unassigned	0	0	0	0	0	0	0	0	0	1	0	0	0	0	0	1
MER1152188	Cytoplasmic	unassigned	unassigned	unassigned	unassigned	0	0	1	0	0	0	0	0	0	0	0	0	0	0	0	1
MER1261475	Cytoplasmic	unassigned	unassigned	unassigned	unassigned	1	0	0	0	0	0	0	0	0	0	0	0	0	0	0	1
MER1337855	Cytoplasmic	unassigned	unassigned	unassigned	unassigned	0	0	0	0	0	0	0	0	0	0	0	0	0	1	0	1
MER0019120	CytoplasmicMembrane	PF0392 g.p. ( Pyrococcus furiosus ) (Pyrococcus furiosus)	M50B	peptidase	metallo	0	0	0	0	0	0	0	0	0	1	0	0	0	0	0	1
MER0042360	CytoplasmicMembrane	HtpX-2 peptidase (Methanococcus maripaludis)	M48B	peptidase	metallo	0	0	0	0	0	0	0	0	1	0	0	0	0	0	0	1
MER0044154	CytoplasmicMembrane	family M50 non-peptidase homologues (Methanosarcina mazei)	M50	peptidase	unassigned	0	0	1	0	0	0	0	0	0	0	0	0	0	0	0	1
MER0081946	CytoplasmicMembrane	RhoII peptidase ( Haloferax volcanii ) and similar (Rhodobacter sphaeroides)	S54	peptidase	serine	0	0	0	0	0	0	0	0	0	1	0	0	0	0	0	1
MER0082218	CytoplasmicMembrane	RhoII peptidase ( Haloferax volcanii ) and similar (Staphylothermus marinus)	S54	peptidase	serine	1	0	0	0	0	0	0	0	0	0	0	0	0	0	0	1
MER0083791	CytoplasmicMembrane	subfamily M28D unassigned peptidases (Robiginitalea biformata)	M28D	peptidase	unassigned	0	0	0	0	0	0	0	1	0	0	0	0	0	0	0	1
MER0089893	CytoplasmicMembrane	microcystinase MlrA (Pyrobaculum calidifontis)	M79	peptidase	metallo	0	0	0	0	1	0	0	0	0	0	0	0	0	0	0	1
MER0092956	CytoplasmicMembrane	archaean signal peptide peptidase 1 (Pyrobaculum arsenaticum)	S49C	peptidase	serine	0	0	0	1	0	0	0	0	0	0	0	0	0	0	0	1
MER0099442	CytoplasmicMembrane	signalase (animal) 21 kDa component (Schistosoma japonicum)	S26B	peptidase	serine	0	1	0	0	0	0	0	0	0	0	0	0	0	0	0	1
MER0117800	CytoplasmicMembrane	HtpX-2 peptidase (Ignavibacterium album)	M48B	peptidase	metallo	0	0	0	0	1	0	0	0	0	0	0	0	0	0	0	1
MER0125960	CytoplasmicMembrane	At3g26085 ( Arabidopsis thaliana ) (Chlorobium phaeobacteroides)	M79	peptidase	metallo	0	0	0	0	0	0	0	0	0	0	0	0	0	1	0	1
MER0130096	CytoplasmicMembrane	RhoII peptidase ( Haloferax volcanii ) and similar (Sphaerobacter thermophilus)	S54	peptidase	serine	1	0	0	0	0	0	0	0	0	0	0	0	0	0	0	1
MER0130427	CytoplasmicMembrane	signal peptidase SipW ( Bacillus -type) (Xylanimonas cellulosilytica)	S26B	peptidase	serine	1	0	0	0	0	0	0	0	0	0	0	0	0	0	0	1
MER0130539	CytoplasmicMembrane	subfamily S49B unassigned peptidases (Rhodothermus marinus)	S49B	peptidase	unassigned	0	1	0	0	0	0	0	0	0	0	0	0	0	0	0	1
MER0130594	CytoplasmicMembrane	At5g25752 rhomboid peptidase (Rhodothermus marinus)	S54	peptidase	serine	0	1	0	0	0	0	0	0	0	0	0	0	0	0	0	1
MER0133215	CytoplasmicMembrane	family S9 unassigned peptidases (Dyadobacter fermentans)	S09X	peptidase	unassigned	0	0	0	0	0	0	0	0	0	1	0	0	0	0	0	1
MER0176692	CytoplasmicMembrane	subfamily M28F unassigned peptidases (Alishewanella jeotgali)	M28F	peptidase	unassigned	0	0	0	0	1	0	0	0	0	0	0	0	0	0	0	1
MER0196328	CytoplasmicMembrane	subfamily M28A unassigned peptidases (Riemerella anatipestifer)	M28A	peptidase	unassigned	0	0	1	0	0	0	0	0	0	0	0	0	0	0	0	1
MER0196734	CytoplasmicMembrane	family A24 unassigned peptidases (Archaeoglobus profundus)	A24X	peptidase	unassigned	0	0	0	0	1	0	0	0	0	0	0	0	0	0	0	1
MER0196772	CytoplasmicMembrane	intramembrane aspartyl peptidase ( Methanoculleus marisnigri JR1) (Archaeoglobus profundus)	A22B	peptidase	aspartic	0	0	0	0	0	0	0	0	1	0	0	0	0	0	0	1
MER0197486	CytoplasmicMembrane	PF0457 g.p. ( Pyrococcus furiosus ) (Methanobrevibacter ruminantium)	M50B	peptidase	metallo	0	0	0	0	0	0	0	0	0	0	0	0	1	0	0	1
MER0203522	CytoplasmicMembrane	subfamily A24B unassigned peptidases (Methanohalophilus mahii)	A24B	peptidase	unassigned	0	0	0	0	0	0	0	0	0	1	0	0	0	0	0	1
MER0216074	CytoplasmicMembrane	subfamily M28F unassigned peptidases (Paraglaciecola arctica)	M28F	peptidase	unassigned	0	0	1	0	0	0	0	0	0	0	0	0	0	0	0	1
MER0227273	CytoplasmicMembrane	subfamily M48B unassigned peptidases (Methanothermus fervidus)	M48B	peptidase	unassigned	0	0	0	0	1	0	0	0	0	0	0	0	0	0	0	1
MER0230986	CytoplasmicMembrane	subfamily M28E unassigned peptidases (Gallaecimonas xiamenensis)	M28E	peptidase	unassigned	0	0	0	0	0	0	0	1	0	0	0	0	0	0	0	1
MER0247091	CytoplasmicMembrane	subfamily A24B unassigned peptidases (Acidianus hospitalis)	A24B	peptidase	unassigned	0	0	0	0	0	0	0	0	0	0	0	0	0	1	0	1
MER0248197	CytoplasmicMembrane	PF0392 g.p. ( Pyrococcus furiosus ) (Methanobacterium sp. SWAN-1)	M50B	peptidase	metallo	0	1	0	0	0	0	0	0	0	0	0	0	0	0	0	1
MER0258054	CytoplasmicMembrane	subfamily M28F unassigned peptidases (Flexibacter litoralis)	M28F	peptidase	unassigned	0	0	0	0	0	0	0	1	0	0	0	0	0	0	0	1
MER0260739	CytoplasmicMembrane	PF0167 g.p. ( Pyrococcus furiosus ) (Caldisphaera lagunensis)	M50B	peptidase	metallo	1	0	0	0	0	0	0	0	0	0	0	0	0	0	0	1
MER0298399	CytoplasmicMembrane	HtpX-2 peptidase (Natronococcus amylolyticus)	M48B	peptidase	metallo	0	0	0	0	0	0	0	0	0	0	1	0	0	0	0	1
MER0298713	CytoplasmicMembrane	HtpX-2 peptidase (Haloarcula amylolytica)	M48B	peptidase	metallo	0	0	0	0	0	0	0	0	0	1	0	0	0	0	0	1
MER0326881	CytoplasmicMembrane	FlhB protein ( Escherichia coli ) (Thermobacillus composti)	N06	peptidase	asparagine	1	0	0	0	0	0	0	0	0	0	0	0	0	0	0	1
MER0348826	CytoplasmicMembrane	subfamily M48B unassigned peptidases (Phyllobacterium sp. YR531)	M48B	peptidase	unassigned	0	0	0	0	0	0	0	0	0	0	0	0	1	0	0	1
MER0408630	CytoplasmicMembrane	subfamily S1C unassigned peptidases (Anaerolinea thermophila)	S01C	peptidase	unassigned	0	0	0	0	0	0	0	0	0	1	0	0	0	0	0	1
MER0426303	CytoplasmicMembrane	intramembrane aspartyl peptidase ( Methanoculleus marisnigri JR1) (Methanocella sp. HZ254)	A22B	peptidase	aspartic	0	0	0	0	0	0	0	0	0	0	1	0	0	0	0	1
MER0550050	CytoplasmicMembrane	subfamily M28C unassigned peptidases (Pedobacter steynii)	M28C	peptidase	unassigned	0	0	0	0	1	0	0	0	0	0	0	0	0	0	0	1
MER0626938	CytoplasmicMembrane	family C110 unassigned peptidases (Clostridium perfringens)	C110	peptidase	unassigned	0	0	0	0	1	0	0	0	0	0	0	0	0	0	0	1
MER0689473	CytoplasmicMembrane	subfamily M28C unassigned peptidases ()	M28C	peptidase	unassigned	0	0	0	0	0	0	0	1	0	0	0	0	0	0	0	1
MER0702948	CytoplasmicMembrane	unassigned	unassigned	unassigned	unassigned	0	1	0	0	0	0	0	0	0	0	0	0	0	0	0	1
MER0805286	CytoplasmicMembrane	unassigned	unassigned	unassigned	unassigned	0	1	0	0	0	0	0	0	0	0	0	0	0	0	0	1
MER0885479	CytoplasmicMembrane	unassigned	unassigned	unassigned	unassigned	0	0	0	0	0	0	0	0	1	0	0	0	0	0	0	1
MER0910883	CytoplasmicMembrane	unassigned	unassigned	unassigned	unassigned	0	0	0	0	1	0	0	0	0	0	0	0	0	0	0	1
MER0911424	CytoplasmicMembrane	unassigned	unassigned	unassigned	unassigned	0	0	0	0	0	0	0	0	0	0	1	0	0	0	0	1
MER0911561	CytoplasmicMembrane	unassigned	unassigned	unassigned	unassigned	0	0	0	0	0	0	0	0	0	0	0	0	0	1	0	1
MER0935189	CytoplasmicMembrane	unassigned	unassigned	unassigned	unassigned	0	1	0	0	0	0	0	0	0	0	0	0	0	0	0	1
MER0937066	CytoplasmicMembrane	unassigned	unassigned	unassigned	unassigned	0	0	0	0	0	0	0	0	1	0	0	0	0	0	0	1
MER0937205	CytoplasmicMembrane	unassigned	unassigned	unassigned	unassigned	0	0	0	0	1	0	0	0	0	0	0	0	0	0	0	1
MER0938957	CytoplasmicMembrane	unassigned	unassigned	unassigned	unassigned	0	0	0	0	0	0	0	0	0	0	0	1	0	0	0	1
MER0939473	CytoplasmicMembrane	unassigned	unassigned	unassigned	unassigned	0	0	0	0	0	0	0	0	0	0	0	0	1	0	0	1
MER1024646	CytoplasmicMembrane	unassigned	unassigned	unassigned	unassigned	0	0	0	0	0	0	0	0	0	1	0	0	0	0	0	1
MER1033020	CytoplasmicMembrane	unassigned	unassigned	unassigned	unassigned	0	0	0	0	1	0	0	0	0	0	0	0	0	0	0	1
MER1052426	CytoplasmicMembrane	unassigned	unassigned	unassigned	unassigned	0	0	0	0	0	0	0	0	0	0	0	0	0	1	0	1
MER1068671	CytoplasmicMembrane	unassigned	unassigned	unassigned	unassigned	0	0	0	0	0	0	0	0	0	1	0	0	0	0	0	1
MER1072344	CytoplasmicMembrane	unassigned	unassigned	unassigned	unassigned	0	0	1	0	0	0	0	0	0	0	0	0	0	0	0	1
MER1084250	CytoplasmicMembrane	unassigned	unassigned	unassigned	unassigned	0	0	0	0	1	0	0	0	0	0	0	0	0	0	0	1
MER1137496	CytoplasmicMembrane	unassigned	unassigned	unassigned	unassigned	1	0	0	0	0	0	0	0	0	0	0	0	0	0	0	1
MER1151972	CytoplasmicMembrane	unassigned	unassigned	unassigned	unassigned	0	0	0	0	0	0	0	0	1	0	0	0	0	0	0	1
MER1255598	CytoplasmicMembrane	unassigned	unassigned	unassigned	unassigned	1	0	0	0	0	0	0	0	0	0	0	0	0	0	0	1
MER1285374	CytoplasmicMembrane	unassigned	unassigned	unassigned	unassigned	0	0	0	0	0	0	0	0	0	0	0	1	0	0	0	1
MER1337815	CytoplasmicMembrane	unassigned	unassigned	unassigned	unassigned	0	0	1	0	0	0	0	0	0	0	0	0	0	0	0	1
MER1351030	CytoplasmicMembrane	unassigned	unassigned	unassigned	unassigned	0	0	0	0	1	0	0	0	0	0	0	0	0	0	0	1
MER0038364	Unknown	family M14 unassigned peptidases (Treponema denticola)	M14X	peptidase	unassigned	0	0	1	0	0	0	0	0	0	0	0	0	0	0	0	1
MER0047925	Unknown	subfamily M20A unassigned peptidases (Thermococcus kodakarensis)	M20A	peptidase	unassigned	1	0	0	0	0	0	0	0	0	0	0	0	0	0	0	1
MER0114312	Unknown	family S9 non-peptidase homologues (Sorangium cellulosum)	S09X	peptidase	unassigned	0	0	0	0	0	0	0	0	0	0	1	0	0	0	0	1
MER0130201	Unknown	subfamily M28F unassigned peptidases (Planctopirus limnophila)	M28F	peptidase	unassigned	0	0	0	0	0	0	0	0	0	1	0	0	0	0	0	1
MER0149983	Unknown	family M29 non-peptidase homologues (Brevibacillus brevis)	M29	peptidase	unassigned	0	1	0	0	0	0	0	0	0	0	0	0	0	0	0	1
MER0154629	Unknown	cephalosporin C deacetylase (Thermotoga neapolitana)	S09X	peptidase	serine	0	0	0	0	0	0	0	0	0	1	0	0	0	0	0	1
MER0184077	Unknown	subfamily C14B unassigned peptidases (Caldisericum exile)	C14B	peptidase	unassigned	0	0	0	0	0	0	0	0	0	1	0	0	0	0	0	1
MER0195783	Unknown	ALTERED MERISTEM PROGRAM1-like peptidase (Ogataea parapolymorpha)	M28B	peptidase	metallo	0	0	0	0	0	0	0	0	0	0	0	0	0	1	0	1
MER0212133	Unknown	TM1048-type putative peptidase (Thermoanaerobacter mathranii)	M42	peptidase	metallo	0	0	0	1	0	0	0	0	0	0	0	0	0	0	0	1
MER0217974	Unknown	subfamily S1B unassigned peptidases (Methanocaldococcus sp. FS406-22)	S01B	peptidase	unassigned	0	0	1	0	0	0	0	0	0	0	0	0	0	0	0	1
MER0219656	Unknown	family S9 non-peptidase homologues (Herbaspirillum seropedicae)	S09X	peptidase	unassigned	0	0	0	0	0	0	0	0	0	0	1	0	0	0	0	1
MER0223187	Unknown	family M81 unassigned peptidases (Thermomicrobium roseum)	M81	peptidase	unassigned	1	0	0	0	0	0	0	0	0	0	0	0	0	0	0	1
MER0230729	Unknown	family S33 unassigned peptidases (Thermococcus barophilus)	S33	peptidase	unassigned	1	0	0	0	0	0	0	0	0	0	0	0	0	0	0	1
MER0243105	Unknown	MjS2P-type peptidase (Archaeoglobus veneficus)	M50B	peptidase	metallo	0	0	0	0	0	0	0	0	1	0	0	0	0	0	0	1
MER0247178	Unknown	subfamily S1C unassigned peptidases (Methanocella paludicola)	S01C	peptidase	unassigned	0	0	0	0	1	0	0	0	0	0	0	0	0	0	0	1
MER0252132	Unknown	pcp ( Dictyostelium discoideum ) (Pyrococcus yayanosii)	C14B	peptidase	cysteine	0	0	0	0	1	0	0	0	0	0	0	0	0	0	0	1
MER0255687	Unknown	GMP synthase ( Pyrococcus furiosus ) (Thermococcus sp. 4557)	C26	peptidase	cysteine	0	1	0	0	0	0	0	0	0	0	0	0	0	0	0	1
MER0274363	Unknown	archaelysin (Pyrolobus fumarii)	M54	peptidase	metallo	0	1	0	0	0	0	0	0	0	0	0	0	0	0	0	1
MER0440554	Unknown	LD42771 protein ( Drosophila melanogaster ) (Clostridium carboxidivorans)	C26	peptidase	cysteine	1	0	0	0	0	0	0	0	0	0	0	0	0	0	0	1
MER0448632	Unknown	CTP synthetase (Methanothermococcus okinawensis)	C26	peptidase	cysteine	0	0	0	0	0	0	0	0	0	0	0	0	1	0	0	1
MER0477195	Unknown	YfhR protein ( Escherichi coli ) (Neisseria elongata)	S09X	peptidase	serine	0	0	0	0	0	0	0	0	0	1	0	0	0	0	0	1
MER0477853	Unknown	subfamily S9C unassigned peptidases (Eikenella corrodens)	S09C	peptidase	unassigned	0	0	0	0	0	0	0	0	0	1	0	0	0	0	0	1
MER0488367	Unknown	subfamily S1B unassigned peptidases (Desulfotomaculum reducens)	S01B	peptidase	unassigned	0	0	0	0	0	0	0	0	0	1	0	0	0	0	0	1
MER0498766	Unknown	family M42 unassigned peptidases (Thermofilum sp. 1910b)	M42	peptidase	unassigned	0	0	0	0	0	0	1	0	0	0	0	0	0	0	0	1
MER0507802	Unknown	D-aminopeptidase DppA (Streptomyces sp. PAMC26508)	M55	peptidase	metallo	0	0	0	0	0	0	0	0	0	1	0	0	0	0	0	1
MER0626977	Unknown	family C110 unassigned peptidases (Clostridium sp. BNL1100)	C110	peptidase	unassigned	0	0	1	0	0	0	0	0	0	0	0	0	0	0	0	1
MER0694825	Unknown	unassigned	unassigned	unassigned	unassigned	0	0	0	0	0	0	0	0	0	0	0	1	0	0	0	1
MER0699867	Unknown	unassigned	unassigned	unassigned	unassigned	0	1	0	0	0	0	0	0	0	0	0	0	0	0	0	1
MER0725691	Unknown	unassigned	unassigned	unassigned	unassigned	0	0	0	0	0	0	0	0	0	1	0	0	0	0	0	1
MER0755735	Unknown	unassigned	unassigned	unassigned	unassigned	0	0	0	0	0	0	0	0	0	0	0	0	1	0	0	1
MER0836789	Unknown	unassigned	unassigned	unassigned	unassigned	0	0	0	0	0	0	0	0	0	1	0	0	0	0	0	1
MER0879037	Unknown	unassigned	unassigned	unassigned	unassigned	0	0	1	0	0	0	0	0	0	0	0	0	0	0	0	1
MER0885418	Unknown	unassigned	unassigned	unassigned	unassigned	1	0	0	0	0	0	0	0	0	0	0	0	0	0	0	1
MER1096998	Unknown	unassigned	unassigned	unassigned	unassigned	0	0	0	0	1	0	0	0	0	0	0	0	0	0	0	1
MER1198448	Unknown	unassigned	unassigned	unassigned	unassigned	0	0	0	0	0	0	0	0	0	1	0	0	0	0	0	1
MER1228356	Unknown	unassigned	unassigned	unassigned	unassigned	0	1	0	0	0	0	0	0	0	0	0	0	0	0	0	1
MER1259463	Unknown	unassigned	unassigned	unassigned	unassigned	0	0	0	0	0	0	0	0	1	0	0	0	0	0	0	1
					#N/A	41	30	73	29	98	31	48	94	71	92	61	47	85	96	78	974

## Sheet: Psort
SeqID	Localization	Score
B27_Guay9_scaffold_03629_16 [B27_G9.fna.faa]	Cytoplasmic	7.5
B27_Guay9_scaffold_10607_12 [B27_G9.fna.faa]	Cytoplasmic	7.5
B27_Guay9_scaffold_11429_6 [B27_G9.fna.faa]	Cytoplasmic	9.96
B27_Guay9_scaffold_12178_3 [B27_G9.fna.faa]	Cytoplasmic	9.96
B27_Guay9_scaffold_12178_11 [B27_G9.fna.faa]	Cytoplasmic	9.96
B27_Guay9_scaffold_12393_8 [B27_G9.fna.faa]	Cytoplasmic	7.5
B27_Guay9_scaffold_15756_6 [B27_G9.fna.faa]	Cytoplasmic	7.5
B27_Guay9_scaffold_27524_3 [B27_G9.fna.faa]	Cytoplasmic	7.5
B27_Guay9_scaffold_27524_4 [B27_G9.fna.faa]	Cytoplasmic	9.96
B27_Guay9_scaffold_32792_1 [B27_G9.fna.faa]	Cytoplasmic	9.96
B27_Guay9_scaffold_40590_1 [B27_G9.fna.faa]	Cytoplasmic	9.96
B27_Guay9_scaffold_40927_3 [B27_G9.fna.faa]	Cytoplasmic	9.96
B27_Guay9_scaffold_40927_4 [B27_G9.fna.faa]	Cytoplasmic	7.5
B27_Guay9_scaffold_44029_1 [B27_G9.fna.faa]	Cytoplasmic	9.96
B27_Guay9_scaffold_47688_1 [B27_G9.fna.faa]	Cytoplasmic	7.5
B27_Guay9_scaffold_49634_1 [B27_G9.fna.faa]	Cytoplasmic	7.5
B27_Guay9_scaffold_49634_8 [B27_G9.fna.faa]	Cytoplasmic	7.5
B27_Guay9_scaffold_50327_5 [B27_G9.fna.faa]	Cytoplasmic	9.96
B27_Guay9_scaffold_65135_3 [B27_G9.fna.faa]	Cytoplasmic	7.5
B27_Guay9_scaffold_72228_1 [B27_G9.fna.faa]	Cytoplasmic	7.5
B27_Guay9_scaffold_72228_2 [B27_G9.fna.faa]	Cytoplasmic	7.5
B27_Guay9_scaffold_82776_4 [B27_G9.fna.faa]	Cytoplasmic	7.5
B27_Guay9_scaffold_91701_2 [B27_G9.fna.faa]	Cytoplasmic	9.96
B27_Guay9_scaffold_92512_5 [B27_G9.fna.faa]	Cytoplasmic	7.5
B27_Guay9_scaffold_97178_3 [B27_G9.fna.faa]	Cytoplasmic	7.5
B27_Guay9_scaffold_102796_1 [B27_G9.fna.faa]	Cytoplasmic	7.5
B48_Guay17_scaffold_00024_48 [B48_G17.fna.faa]	Cytoplasmic	9.96
B48_Guay17_scaffold_00323_24 [B48_G17.fna.faa]	Cytoplasmic	7.5
B48_Guay17_scaffold_00323_25 [B48_G17.fna.faa]	Cytoplasmic	9.96
B48_Guay17_scaffold_00342_1 [B48_G17.fna.faa]	Cytoplasmic	9.96
B48_Guay17_scaffold_01364_14 [B48_G17.fna.faa]	Cytoplasmic	9.96
B48_Guay17_scaffold_01575_10 [B48_G17.fna.faa]	Cytoplasmic	7.5
B48_Guay17_scaffold_01606_2 [B48_G17.fna.faa]	Cytoplasmic	7.5
B48_Guay17_scaffold_01663_2 [B48_G17.fna.faa]	Cytoplasmic	7.5
B48_Guay17_scaffold_01933_1 [B48_G17.fna.faa]	Cytoplasmic	9.96
B48_Guay17_scaffold_01933_2 [B48_G17.fna.faa]	Cytoplasmic	9.96
B48_Guay17_scaffold_02235_12 [B48_G17.fna.faa]	Cytoplasmic	9.65
B48_Guay17_scaffold_02329_2 [B48_G17.fna.faa]	Cytoplasmic	7.5
B48_Guay17_scaffold_02689_8 [B48_G17.fna.faa]	Cytoplasmic	7.5
B48_Guay17_scaffold_09695_1 [B48_G17.fna.faa]	Cytoplasmic	7.5
B48_Guay17_scaffold_14108_4 [B48_G17.fna.faa]	Cytoplasmic	9.96
B48_Guay17_scaffold_15566_4 [B48_G17.fna.faa]	Cytoplasmic	7.5
B48_Guay17_scaffold_26936_3 [B48_G17.fna.faa]	Cytoplasmic	7.5
NODE_1_length_117455_cov_18.338555_22 [DRTY-1.bins.18.final.fna.faa]	Cytoplasmic	9.96
NODE_1_length_117455_cov_18.338555_27 [DRTY-1.bins.18.final.fna.faa]	Cytoplasmic	7.5
NODE_1_length_117455_cov_18.338555_58 [DRTY-1.bins.18.final.fna.faa]	Cytoplasmic	7.5
NODE_1_length_117455_cov_18.338555_70 [DRTY-1.bins.18.final.fna.faa]	Cytoplasmic	9.65
NODE_2_length_117266_cov_15.959305_63 [DRTY-1.bins.18.final.fna.faa]	Cytoplasmic	9.96
NODE_3_length_109381_cov_18.570116_20 [DRTY-1.bins.18.final.fna.faa]	Cytoplasmic	9.96
NODE_4_length_86970_cov_15.386237_30 [DRTY-1.bins.18.final.fna.faa]	Cytoplasmic	7.5
NODE_4_length_86970_cov_15.386237_59 [DRTY-1.bins.18.final.fna.faa]	Cytoplasmic	7.5
NODE_4_length_86970_cov_15.386237_65 [DRTY-1.bins.18.final.fna.faa]	Cytoplasmic	7.5
NODE_4_length_86970_cov_15.386237_67 [DRTY-1.bins.18.final.fna.faa]	Cytoplasmic	7.5
NODE_5_length_68419_cov_14.124876_31 [DRTY-1.bins.18.final.fna.faa]	Cytoplasmic	9.96
NODE_5_length_68419_cov_14.124876_34 [DRTY-1.bins.18.final.fna.faa]	Cytoplasmic	7.5
NODE_5_length_68419_cov_14.124876_61 [DRTY-1.bins.18.final.fna.faa]	Cytoplasmic	7.5
NODE_7_length_62869_cov_17.261352_27 [DRTY-1.bins.18.final.fna.faa]	Cytoplasmic	7.5
NODE_7_length_62869_cov_17.261352_40 [DRTY-1.bins.18.final.fna.faa]	Cytoplasmic	9.96
NODE_8_length_53981_cov_18.321610_50 [DRTY-1.bins.18.final.fna.faa]	Cytoplasmic	9.96
NODE_10_length_50936_cov_17.251176_5 [DRTY-1.bins.18.final.fna.faa]	Cytoplasmic	7.5
NODE_10_length_50936_cov_17.251176_25 [DRTY-1.bins.18.final.fna.faa]	Cytoplasmic	9.65
NODE_11_length_47806_cov_16.574676_4 [DRTY-1.bins.18.final.fna.faa]	Cytoplasmic	7.5
NODE_12_length_46139_cov_20.817352_21 [DRTY-1.bins.18.final.fna.faa]	Cytoplasmic	7.5
NODE_13_length_45506_cov_16.224619_15 [DRTY-1.bins.18.final.fna.faa]	Cytoplasmic	9.96
NODE_13_length_45506_cov_16.224619_16 [DRTY-1.bins.18.final.fna.faa]	Cytoplasmic	9.96
NODE_14_length_43914_cov_15.747733_3 [DRTY-1.bins.18.final.fna.faa]	Cytoplasmic	7.5
NODE_14_length_43914_cov_15.747733_7 [DRTY-1.bins.18.final.fna.faa]	Cytoplasmic	7.5
NODE_14_length_43914_cov_15.747733_30 [DRTY-1.bins.18.final.fna.faa]	Cytoplasmic	7.5
NODE_14_length_43914_cov_15.747733_36 [DRTY-1.bins.18.final.fna.faa]	Cytoplasmic	7.5
NODE_17_length_34329_cov_16.400532_4 [DRTY-1.bins.18.final.fna.faa]	Cytoplasmic	9.65
NODE_17_length_34329_cov_16.400532_12 [DRTY-1.bins.18.final.fna.faa]	Cytoplasmic	7.5
NODE_20_length_30490_cov_12.838883_11 [DRTY-1.bins.18.final.fna.faa]	Cytoplasmic	7.5
NODE_21_length_27718_cov_13.368871_24 [DRTY-1.bins.18.final.fna.faa]	Cytoplasmic	7.5
NODE_23_length_26568_cov_14.235988_25 [DRTY-1.bins.18.final.fna.faa]	Cytoplasmic	9.96
NODE_25_length_23366_cov_13.175137_17 [DRTY-1.bins.18.final.fna.faa]	Cytoplasmic	7.5
NODE_29_length_18482_cov_11.619177_7 [DRTY-1.bins.18.final.fna.faa]	Cytoplasmic	9.96
NODE_31_length_17115_cov_15.318813_5 [DRTY-1.bins.18.final.fna.faa]	Cytoplasmic	7.5
NODE_38_length_11339_cov_14.985196_3 [DRTY-1.bins.18.final.fna.faa]	Cytoplasmic	7.5
NODE_39_length_11312_cov_16.789629_3 [DRTY-1.bins.18.final.fna.faa]	Cytoplasmic	7.5
NODE_39_length_11312_cov_16.789629_7 [DRTY-1.bins.18.final.fna.faa]	Cytoplasmic	7.5
NODE_50_length_5402_cov_15.292701_1 [DRTY-1.bins.18.final.fna.faa]	Cytoplasmic	7.5
NODE_10_length_7376_cov_0.752656_1 [DRTY-6.bins.200_rm_con_2nd.final.genome.fna.faa]	Cytoplasmic	9.65
NODE_15_length_6095_cov_0.686107_3 [DRTY-6.bins.200_rm_con_2nd.final.genome.fna.faa]	Cytoplasmic	7.5
NODE_24_length_5604_cov_0.677196_2 [DRTY-6.bins.200_rm_con_2nd.final.genome.fna.faa]	Cytoplasmic	9.96
NODE_30_length_4913_cov_0.823861_2 [DRTY-6.bins.200_rm_con_2nd.final.genome.fna.faa]	Cytoplasmic	9.96
NODE_36_length_4520_cov_0.790121_6 [DRTY-6.bins.200_rm_con_2nd.final.genome.fna.faa]	Cytoplasmic	9.96
NODE_38_length_4326_cov_0.538462_2 [DRTY-6.bins.200_rm_con_2nd.final.genome.fna.faa]	Cytoplasmic	9.96
NODE_41_length_4228_cov_0.660083_3 [DRTY-6.bins.200_rm_con_2nd.final.genome.fna.faa]	Cytoplasmic	9.96
NODE_55_length_3908_cov_0.64877_2 [DRTY-6.bins.200_rm_con_2nd.final.genome.fna.faa]	Cytoplasmic	9.96
NODE_64_length_3688_cov_0.555743_1 [DRTY-6.bins.200_rm_con_2nd.final.genome.fna.faa]	Cytoplasmic	9.96
NODE_95_length_3220_cov_0.729712_4 [DRTY-6.bins.200_rm_con_2nd.final.genome.fna.faa]	Cytoplasmic	9.96
NODE_100_length_3108_cov_0.493794_1 [DRTY-6.bins.200_rm_con_2nd.final.genome.fna.faa]	Cytoplasmic	7.5
NODE_102_length_3036_cov_0.829151_5 [DRTY-6.bins.200_rm_con_2nd.final.genome.fna.faa]	Cytoplasmic	7.5
NODE_115_length_2738_cov_0.571046_3 [DRTY-6.bins.200_rm_con_2nd.final.genome.fna.faa]	Cytoplasmic	9.65
NODE_118_length_2671_cov_0.687893_4 [DRTY-6.bins.200_rm_con_2nd.final.genome.fna.faa]	Cytoplasmic	7.5
NODE_120_length_2627_cov_0.636_2 [DRTY-6.bins.200_rm_con_2nd.final.genome.fna.faa]	Cytoplasmic	7.5
NODE_127_length_2534_cov_0.581637_4 [DRTY-6.bins.200_rm_con_2nd.final.genome.fna.faa]	Cytoplasmic	9.65
NODE_127_length_2534_cov_0.581637_5 [DRTY-6.bins.200_rm_con_2nd.final.genome.fna.faa]	Cytoplasmic	9.65
NODE_1_length_266602_cov_8.95875_34 [DRTY-6.bins.80_rm_con_2nd.final.genome.fna.faa]	Cytoplasmic	7.5
NODE_1_length_266602_cov_8.95875_59 [DRTY-6.bins.80_rm_con_2nd.final.genome.fna.faa]	Cytoplasmic	9.65
NODE_1_length_266602_cov_8.95875_65 [DRTY-6.bins.80_rm_con_2nd.final.genome.fna.faa]	Cytoplasmic	9.96
NODE_1_length_266602_cov_8.95875_136 [DRTY-6.bins.80_rm_con_2nd.final.genome.fna.faa]	Cytoplasmic	7.5
NODE_1_length_266602_cov_8.95875_258 [DRTY-6.bins.80_rm_con_2nd.final.genome.fna.faa]	Cytoplasmic	7.5
NODE_2_length_148058_cov_8.27342_20 [DRTY-6.bins.80_rm_con_2nd.final.genome.fna.faa]	Cytoplasmic	9.65
NODE_2_length_148058_cov_8.27342_71 [DRTY-6.bins.80_rm_con_2nd.final.genome.fna.faa]	Cytoplasmic	9.96
NODE_2_length_148058_cov_8.27342_80 [DRTY-6.bins.80_rm_con_2nd.final.genome.fna.faa]	Cytoplasmic	7.5
NODE_2_length_148058_cov_8.27342_85 [DRTY-6.bins.80_rm_con_2nd.final.genome.fna.faa]	Cytoplasmic	7.5
NODE_2_length_148058_cov_8.27342_129 [DRTY-6.bins.80_rm_con_2nd.final.genome.fna.faa]	Cytoplasmic	9.96
NODE_3_length_140482_cov_7.08238_11 [DRTY-6.bins.80_rm_con_2nd.final.genome.fna.faa]	Cytoplasmic	7.5
NODE_3_length_140482_cov_7.08238_40 [DRTY-6.bins.80_rm_con_2nd.final.genome.fna.faa]	Cytoplasmic	7.5
NODE_3_length_140482_cov_7.08238_80 [DRTY-6.bins.80_rm_con_2nd.final.genome.fna.faa]	Cytoplasmic	7.5
NODE_3_length_140482_cov_7.08238_122 [DRTY-6.bins.80_rm_con_2nd.final.genome.fna.faa]	Cytoplasmic	7.5
NODE_3_length_140482_cov_7.08238_123 [DRTY-6.bins.80_rm_con_2nd.final.genome.fna.faa]	Cytoplasmic	7.5
NODE_3_length_140482_cov_7.08238_131 [DRTY-6.bins.80_rm_con_2nd.final.genome.fna.faa]	Cytoplasmic	7.5
NODE_3_length_140482_cov_7.08238_134 [DRTY-6.bins.80_rm_con_2nd.final.genome.fna.faa]	Cytoplasmic	7.5
NODE_3_length_140482_cov_7.08238_137 [DRTY-6.bins.80_rm_con_2nd.final.genome.fna.faa]	Cytoplasmic	7.5
NODE_4_length_137945_cov_6.71494_60 [DRTY-6.bins.80_rm_con_2nd.final.genome.fna.faa]	Cytoplasmic	7.5
NODE_4_length_137945_cov_6.71494_69 [DRTY-6.bins.80_rm_con_2nd.final.genome.fna.faa]	Cytoplasmic	7.5
NODE_4_length_137945_cov_6.71494_85 [DRTY-6.bins.80_rm_con_2nd.final.genome.fna.faa]	Cytoplasmic	7.5
NODE_4_length_137945_cov_6.71494_86 [DRTY-6.bins.80_rm_con_2nd.final.genome.fna.faa]	Cytoplasmic	7.5
NODE_4_length_137945_cov_6.71494_99 [DRTY-6.bins.80_rm_con_2nd.final.genome.fna.faa]	Cytoplasmic	9.96
NODE_4_length_137945_cov_6.71494_101 [DRTY-6.bins.80_rm_con_2nd.final.genome.fna.faa]	Cytoplasmic	9.96
NODE_5_length_131655_cov_7.8435_6 [DRTY-6.bins.80_rm_con_2nd.final.genome.fna.faa]	Cytoplasmic	9.96
NODE_5_length_131655_cov_7.8435_30 [DRTY-6.bins.80_rm_con_2nd.final.genome.fna.faa]	Cytoplasmic	7.5
NODE_5_length_131655_cov_7.8435_44 [DRTY-6.bins.80_rm_con_2nd.final.genome.fna.faa]	Cytoplasmic	7.5
NODE_5_length_131655_cov_7.8435_58 [DRTY-6.bins.80_rm_con_2nd.final.genome.fna.faa]	Cytoplasmic	9.96
NODE_5_length_131655_cov_7.8435_91 [DRTY-6.bins.80_rm_con_2nd.final.genome.fna.faa]	Cytoplasmic	9.96
NODE_5_length_131655_cov_7.8435_92 [DRTY-6.bins.80_rm_con_2nd.final.genome.fna.faa]	Cytoplasmic	7.5
NODE_5_length_131655_cov_7.8435_97 [DRTY-6.bins.80_rm_con_2nd.final.genome.fna.faa]	Cytoplasmic	9.96
NODE_6_length_116012_cov_8.39736_30 [DRTY-6.bins.80_rm_con_2nd.final.genome.fna.faa]	Cytoplasmic	9.96
NODE_6_length_116012_cov_8.39736_50 [DRTY-6.bins.80_rm_con_2nd.final.genome.fna.faa]	Cytoplasmic	7.5
NODE_6_length_116012_cov_8.39736_113 [DRTY-6.bins.80_rm_con_2nd.final.genome.fna.faa]	Cytoplasmic	9.96
NODE_7_length_113290_cov_7.27848_21 [DRTY-6.bins.80_rm_con_2nd.final.genome.fna.faa]	Cytoplasmic	9.96
NODE_7_length_113290_cov_7.27848_83 [DRTY-6.bins.80_rm_con_2nd.final.genome.fna.faa]	Cytoplasmic	7.5
NODE_7_length_113290_cov_7.27848_93 [DRTY-6.bins.80_rm_con_2nd.final.genome.fna.faa]	Cytoplasmic	9.96
NODE_9_length_87611_cov_6.64966_42 [DRTY-6.bins.80_rm_con_2nd.final.genome.fna.faa]	Cytoplasmic	7.5
NODE_10_length_75986_cov_4.18922_28 [DRTY-6.bins.80_rm_con_2nd.final.genome.fna.faa]	Cytoplasmic	7.5
NODE_11_length_66979_cov_7.32925_9 [DRTY-6.bins.80_rm_con_2nd.final.genome.fna.faa]	Cytoplasmic	7.5
NODE_11_length_66979_cov_7.32925_29 [DRTY-6.bins.80_rm_con_2nd.final.genome.fna.faa]	Cytoplasmic	9.96
NODE_12_length_65556_cov_7.488_27 [DRTY-6.bins.80_rm_con_2nd.final.genome.fna.faa]	Cytoplasmic	7.5
NODE_12_length_65556_cov_7.488_49 [DRTY-6.bins.80_rm_con_2nd.final.genome.fna.faa]	Cytoplasmic	9.96
NODE_12_length_65556_cov_7.488_50 [DRTY-6.bins.80_rm_con_2nd.final.genome.fna.faa]	Cytoplasmic	9.65
NODE_14_length_52095_cov_6.78389_7 [DRTY-6.bins.80_rm_con_2nd.final.genome.fna.faa]	Cytoplasmic	7.5
NODE_14_length_52095_cov_6.78389_38 [DRTY-6.bins.80_rm_con_2nd.final.genome.fna.faa]	Cytoplasmic	7.5
NODE_15_length_43856_cov_5.95385_25 [DRTY-6.bins.80_rm_con_2nd.final.genome.fna.faa]	Cytoplasmic	7.5
NODE_17_length_43762_cov_6.427_14 [DRTY-6.bins.80_rm_con_2nd.final.genome.fna.faa]	Cytoplasmic	7.5
NODE_17_length_43762_cov_6.427_28 [DRTY-6.bins.80_rm_con_2nd.final.genome.fna.faa]	Cytoplasmic	7.5
NODE_17_length_43762_cov_6.427_34 [DRTY-6.bins.80_rm_con_2nd.final.genome.fna.faa]	Cytoplasmic	7.5
NODE_18_length_39570_cov_7.72056_8 [DRTY-6.bins.80_rm_con_2nd.final.genome.fna.faa]	Cytoplasmic	7.5
NODE_21_length_34753_cov_8.04141_12 [DRTY-6.bins.80_rm_con_2nd.final.genome.fna.faa]	Cytoplasmic	7.5
NODE_23_length_30761_cov_5.76085_1 [DRTY-6.bins.80_rm_con_2nd.final.genome.fna.faa]	Cytoplasmic	7.5
NODE_28_length_22828_cov_6.51923_6 [DRTY-6.bins.80_rm_con_2nd.final.genome.fna.faa]	Cytoplasmic	9.96
NODE_28_length_22828_cov_6.51923_7 [DRTY-6.bins.80_rm_con_2nd.final.genome.fna.faa]	Cytoplasmic	9.96
NODE_30_length_21509_cov_7.68763_19 [DRTY-6.bins.80_rm_con_2nd.final.genome.fna.faa]	Cytoplasmic	9.96
NODE_34_length_14481_cov_7.79567_7 [DRTY-6.bins.80_rm_con_2nd.final.genome.fna.faa]	Cytoplasmic	7.5
NODE_34_length_14481_cov_7.79567_8 [DRTY-6.bins.80_rm_con_2nd.final.genome.fna.faa]	Cytoplasmic	7.5
NODE_63_length_5601_cov_7.5137_2 [DRTY-6.bins.80_rm_con_2nd.final.genome.fna.faa]	Cytoplasmic	7.5
NODE_63_length_5601_cov_7.5137_6 [DRTY-6.bins.80_rm_con_2nd.final.genome.fna.faa]	Cytoplasmic	7.5
NODE_70_length_5108_cov_7.2644_5 [DRTY-6.bins.80_rm_con_2nd.final.genome.fna.faa]	Cytoplasmic	7.5
NODE_1129_length_7660_cov_6.35674_1 [DRTY7.bins.37.final.fna.faa]	Cytoplasmic	9.96
NODE_1129_length_7660_cov_6.35674_4 [DRTY7.bins.37.final.fna.faa]	Cytoplasmic	7.5
NODE_825_length_11213_cov_9.65376_8 [DRTY7.bins.37.final.fna.faa]	Cytoplasmic	9.65
NODE_1086_length_8022_cov_9.12514_7 [DRTY7.bins.37.final.fna.faa]	Cytoplasmic	7.5
NODE_2627_length_3081_cov_7.63266_4 [DRTY7.bins.37.final.fna.faa]	Cytoplasmic	9.96
NODE_2904_length_2809_cov_8.78762_4 [DRTY7.bins.37.final.fna.faa]	Cytoplasmic	9.96
NODE_2610_length_3104_cov_8.63248_1 [DRTY7.bins.37.final.fna.faa]	Cytoplasmic	7.5
NODE_2001_length_4097_cov_7.88986_4 [DRTY7.bins.37.final.fna.faa]	Cytoplasmic	9.96
NODE_2767_length_2932_cov_5.75505_3 [DRTY7.bins.37.final.fna.faa]	Cytoplasmic	7.5
NODE_2713_length_2999_cov_8.08657_3 [DRTY7.bins.37.final.fna.faa]	Cytoplasmic	9.96
NODE_2758_length_2940_cov_6.58572_3 [DRTY7.bins.37.final.fna.faa]	Cytoplasmic	9.96
NODE_2204_length_3686_cov_8.7849_1 [DRTY7.bins.37.final.fna.faa]	Cytoplasmic	9.96
NODE_1736_length_4739_cov_7.32087_5 [DRTY7.bins.37.final.fna.faa]	Cytoplasmic	7.5
NODE_1675_length_4964_cov_8.73645_2 [DRTY7.bins.37.final.fna.faa]	Cytoplasmic	9.96
NODE_497_length_21287_cov_10.257_10 [DRTY7.bins.37.final.fna.faa]	Cytoplasmic	9.65
NODE_1647_length_5053_cov_7.2155_3 [DRTY7.bins.37.final.fna.faa]	Cytoplasmic	7.5
NODE_656_length_14699_cov_10.1074_5 [DRTY7.bins.37.final.fna.faa]	Cytoplasmic	7.5
NODE_969_length_9237_cov_9.79093_5 [DRTY7.bins.37.final.fna.faa]	Cytoplasmic	9.96
NODE_815_length_11360_cov_9.37586_8 [DRTY7.bins.37.final.fna.faa]	Cytoplasmic	7.5
NODE_3199_length_2535_cov_8.43482_3 [DRTY7.bins.37.final.fna.faa]	Cytoplasmic	7.5
NODE_668_length_14519_cov_9.14034_2 [DRTY7.bins.37.final.fna.faa]	Cytoplasmic	7.5
NODE_2106_length_3848_cov_8.49933_1 [DRTY7.bins.37.final.fna.faa]	Cytoplasmic	7.5
NODE_1323_length_6458_cov_9.19521_3 [DRTY7.bins.37.final.fna.faa]	Cytoplasmic	7.5
NODE_1786_length_4622_cov_7.0399_1 [DRTY7.bins.37.final.fna.faa]	Cytoplasmic	7.5
NODE_1786_length_4622_cov_7.0399_2 [DRTY7.bins.37.final.fna.faa]	Cytoplasmic	7.5
NODE_2678_length_3026_cov_8.21887_2 [DRTY7.bins.37.final.fna.faa]	Cytoplasmic	7.5
NODE_2374_length_3408_cov_6.96239_1 [DRTY7.bins.37.final.fna.faa]	Cytoplasmic	7.5
NODE_1268_length_6696_cov_9.30053_2 [DRTY7.bins.37.final.fna.faa]	Cytoplasmic	7.5
DRTY7_scaffold_497_curated_10 [DRTY7_Thaumarchaeota_related_35_44_curated.contigs.fna.faa]	Cytoplasmic	9.65
DRTY7_scaffold_656_curated_5 [DRTY7_Thaumarchaeota_related_35_44_curated.contigs.fna.faa]	Cytoplasmic	7.5
DRTY7_scaffold_668_curated_2 [DRTY7_Thaumarchaeota_related_35_44_curated.contigs.fna.faa]	Cytoplasmic	7.5
DRTY7_scaffold_815_curated_8 [DRTY7_Thaumarchaeota_related_35_44_curated.contigs.fna.faa]	Cytoplasmic	7.5
DRTY7_scaffold_825_curated_8 [DRTY7_Thaumarchaeota_related_35_44_curated.contigs.fna.faa]	Cytoplasmic	9.65
DRTY7_scaffold_969_curated_5 [DRTY7_Thaumarchaeota_related_35_44_curated.contigs.fna.faa]	Cytoplasmic	9.96
DRTY7_scaffold_1129_curated_1 [DRTY7_Thaumarchaeota_related_35_44_curated.contigs.fna.faa]	Cytoplasmic	9.96
DRTY7_scaffold_1129_curated_4 [DRTY7_Thaumarchaeota_related_35_44_curated.contigs.fna.faa]	Cytoplasmic	7.5
DRTY7_scaffold_1323_curated_3 [DRTY7_Thaumarchaeota_related_35_44_curated.contigs.fna.faa]	Cytoplasmic	7.5
DRTY7_scaffold_1647_curated_3 [DRTY7_Thaumarchaeota_related_35_44_curated.contigs.fna.faa]	Cytoplasmic	7.5
DRTY7_scaffold_1675_curated_2 [DRTY7_Thaumarchaeota_related_35_44_curated.contigs.fna.faa]	Cytoplasmic	9.96
DRTY7_scaffold_2106_curated_1 [DRTY7_Thaumarchaeota_related_35_44_curated.contigs.fna.faa]	Cytoplasmic	7.5
DRTY7_scaffold_2374_curated_1 [DRTY7_Thaumarchaeota_related_35_44_curated.contigs.fna.faa]	Cytoplasmic	7.5
DRTY7_scaffold_2610_curated_1 [DRTY7_Thaumarchaeota_related_35_44_curated.contigs.fna.faa]	Cytoplasmic	7.5
DRTY7_scaffold_2678_curated_2 [DRTY7_Thaumarchaeota_related_35_44_curated.contigs.fna.faa]	Cytoplasmic	7.5
GD2_1_scaffold_33_curated_15 [GD2_1_Thaumarchaeota_related_47_42_curated.contigs.fna.faa]	Cytoplasmic	7.5
GD2_1_scaffold_33_curated_27 [GD2_1_Thaumarchaeota_related_47_42_curated.contigs.fna.faa]	Cytoplasmic	7.5
GD2_1_scaffold_36_curated_1 [GD2_1_Thaumarchaeota_related_47_42_curated.contigs.fna.faa]	Cytoplasmic	9.96
GD2_1_scaffold_36_curated_41 [GD2_1_Thaumarchaeota_related_47_42_curated.contigs.fna.faa]	Cytoplasmic	7.5
GD2_1_scaffold_36_curated_42 [GD2_1_Thaumarchaeota_related_47_42_curated.contigs.fna.faa]	Cytoplasmic	7.5
GD2_1_scaffold_36_curated_43 [GD2_1_Thaumarchaeota_related_47_42_curated.contigs.fna.faa]	Cytoplasmic	7.5
GD2_1_scaffold_36_curated_69 [GD2_1_Thaumarchaeota_related_47_42_curated.contigs.fna.faa]	Cytoplasmic	7.5
GD2_1_scaffold_52_curated_5 [GD2_1_Thaumarchaeota_related_47_42_curated.contigs.fna.faa]	Cytoplasmic	9.65
GD2_1_scaffold_52_curated_29 [GD2_1_Thaumarchaeota_related_47_42_curated.contigs.fna.faa]	Cytoplasmic	7.5
GD2_1_scaffold_52_curated_43 [GD2_1_Thaumarchaeota_related_47_42_curated.contigs.fna.faa]	Cytoplasmic	7.5
GD2_1_scaffold_52_curated_57 [GD2_1_Thaumarchaeota_related_47_42_curated.contigs.fna.faa]	Cytoplasmic	9.96
GD2_1_scaffold_85_curated_11 [GD2_1_Thaumarchaeota_related_47_42_curated.contigs.fna.faa]	Cytoplasmic	7.5
GD2_1_scaffold_85_curated_16 [GD2_1_Thaumarchaeota_related_47_42_curated.contigs.fna.faa]	Cytoplasmic	7.5
GD2_1_scaffold_85_curated_34 [GD2_1_Thaumarchaeota_related_47_42_curated.contigs.fna.faa]	Cytoplasmic	9.96
GD2_1_scaffold_85_curated_60 [GD2_1_Thaumarchaeota_related_47_42_curated.contigs.fna.faa]	Cytoplasmic	9.96
GD2_1_scaffold_100_curated_4 [GD2_1_Thaumarchaeota_related_47_42_curated.contigs.fna.faa]	Cytoplasmic	7.5
GD2_1_scaffold_100_curated_43 [GD2_1_Thaumarchaeota_related_47_42_curated.contigs.fna.faa]	Cytoplasmic	7.5
GD2_1_scaffold_108_curated_27 [GD2_1_Thaumarchaeota_related_47_42_curated.contigs.fna.faa]	Cytoplasmic	9.96
GD2_1_scaffold_108_curated_44 [GD2_1_Thaumarchaeota_related_47_42_curated.contigs.fna.faa]	Cytoplasmic	7.5
GD2_1_scaffold_108_curated_48 [GD2_1_Thaumarchaeota_related_47_42_curated.contigs.fna.faa]	Cytoplasmic	7.5
GD2_1_scaffold_128_curated_5 [GD2_1_Thaumarchaeota_related_47_42_curated.contigs.fna.faa]	Cytoplasmic	9.96
GD2_1_scaffold_134_curated_22 [GD2_1_Thaumarchaeota_related_47_42_curated.contigs.fna.faa]	Cytoplasmic	9.96
GD2_1_scaffold_134_curated_23 [GD2_1_Thaumarchaeota_related_47_42_curated.contigs.fna.faa]	Cytoplasmic	9.96
GD2_1_scaffold_134_curated_32 [GD2_1_Thaumarchaeota_related_47_42_curated.contigs.fna.faa]	Cytoplasmic	7.5
GD2_1_scaffold_134_curated_39 [GD2_1_Thaumarchaeota_related_47_42_curated.contigs.fna.faa]	Cytoplasmic	7.5
GD2_1_scaffold_162_curated_25 [GD2_1_Thaumarchaeota_related_47_42_curated.contigs.fna.faa]	Cytoplasmic	7.5
GD2_1_scaffold_203_curated_24 [GD2_1_Thaumarchaeota_related_47_42_curated.contigs.fna.faa]	Cytoplasmic	7.5
GD2_1_scaffold_229_curated_22 [GD2_1_Thaumarchaeota_related_47_42_curated.contigs.fna.faa]	Cytoplasmic	9.65
GD2_1_scaffold_242_curated_3 [GD2_1_Thaumarchaeota_related_47_42_curated.contigs.fna.faa]	Cytoplasmic	9.96
GD2_1_scaffold_370_curated_23 [GD2_1_Thaumarchaeota_related_47_42_curated.contigs.fna.faa]	Cytoplasmic	7.5
GD2_1_scaffold_393_curated_1 [GD2_1_Thaumarchaeota_related_47_42_curated.contigs.fna.faa]	Cytoplasmic	9.96
GD2_1_scaffold_393_curated_22 [GD2_1_Thaumarchaeota_related_47_42_curated.contigs.fna.faa]	Cytoplasmic	7.5
GD2_1_scaffold_485_curated_17 [GD2_1_Thaumarchaeota_related_47_42_curated.contigs.fna.faa]	Cytoplasmic	9.96
GD2_1_scaffold_485_curated_23 [GD2_1_Thaumarchaeota_related_47_42_curated.contigs.fna.faa]	Cytoplasmic	9.65
GD2_1_scaffold_839_curated_9 [GD2_1_Thaumarchaeota_related_47_42_curated.contigs.fna.faa]	Cytoplasmic	7.5
GD2_1_scaffold_949_curated_17 [GD2_1_Thaumarchaeota_related_47_42_curated.contigs.fna.faa]	Cytoplasmic	7.5
GD2_1_scaffold_976_curated_14 [GD2_1_Thaumarchaeota_related_47_42_curated.contigs.fna.faa]	Cytoplasmic	7.5
GD2_1_scaffold_976_curated_15 [GD2_1_Thaumarchaeota_related_47_42_curated.contigs.fna.faa]	Cytoplasmic	7.5
GD2_1_scaffold_1100_curated_12 [GD2_1_Thaumarchaeota_related_47_42_curated.contigs.fna.faa]	Cytoplasmic	7.5
GD2_1_scaffold_1100_curated_18 [GD2_1_Thaumarchaeota_related_47_42_curated.contigs.fna.faa]	Cytoplasmic	9.65
GD2_1_scaffold_1054_curated_5 [GD2_1_Thaumarchaeota_related_47_42_curated.contigs.fna.faa]	Cytoplasmic	7.5
GD2_1_scaffold_1054_curated_11 [GD2_1_Thaumarchaeota_related_47_42_curated.contigs.fna.faa]	Cytoplasmic	7.5
GD2_1_scaffold_1070_curated_17 [GD2_1_Thaumarchaeota_related_47_42_curated.contigs.fna.faa]	Cytoplasmic	7.5
GD2_1_scaffold_1147_curated_3 [GD2_1_Thaumarchaeota_related_47_42_curated.contigs.fna.faa]	Cytoplasmic	7.5
GD2_1_scaffold_1201_curated_17 [GD2_1_Thaumarchaeota_related_47_42_curated.contigs.fna.faa]	Cytoplasmic	9.96
GD2_1_scaffold_1256_curated_4 [GD2_1_Thaumarchaeota_related_47_42_curated.contigs.fna.faa]	Cytoplasmic	9.65
GD2_1_scaffold_1475_curated_3 [GD2_1_Thaumarchaeota_related_47_42_curated.contigs.fna.faa]	Cytoplasmic	9.96
GD2_1_scaffold_1897_curated_8 [GD2_1_Thaumarchaeota_related_47_42_curated.contigs.fna.faa]	Cytoplasmic	9.65
GD2_1_scaffold_1897_curated_9 [GD2_1_Thaumarchaeota_related_47_42_curated.contigs.fna.faa]	Cytoplasmic	9.96
GD2_1_scaffold_1966_curated_5 [GD2_1_Thaumarchaeota_related_47_42_curated.contigs.fna.faa]	Cytoplasmic	7.5
GD2_1_scaffold_1966_curated_11 [GD2_1_Thaumarchaeota_related_47_42_curated.contigs.fna.faa]	Cytoplasmic	7.5
GD2_1_scaffold_2032_curated_12 [GD2_1_Thaumarchaeota_related_47_42_curated.contigs.fna.faa]	Cytoplasmic	7.5
GD2_1_scaffold_2032_curated_13 [GD2_1_Thaumarchaeota_related_47_42_curated.contigs.fna.faa]	Cytoplasmic	7.5
GD2_1_scaffold_2150_curated_3 [GD2_1_Thaumarchaeota_related_47_42_curated.contigs.fna.faa]	Cytoplasmic	7.5
GD2_1_scaffold_2150_curated_4 [GD2_1_Thaumarchaeota_related_47_42_curated.contigs.fna.faa]	Cytoplasmic	7.5
GD2_1_scaffold_2279_curated_7 [GD2_1_Thaumarchaeota_related_47_42_curated.contigs.fna.faa]	Cytoplasmic	7.5
GD2_1_scaffold_4884_curated_5 [GD2_1_Thaumarchaeota_related_47_42_curated.contigs.fna.faa]	Cytoplasmic	7.5
GD2_1_scaffold_6750_curated_6 [GD2_1_Thaumarchaeota_related_47_42_curated.contigs.fna.faa]	Cytoplasmic	7.5
GD2_1_scaffold_8173_curated_7 [GD2_1_Thaumarchaeota_related_47_42_curated.contigs.fna.faa]	Cytoplasmic	7.5
GD2_1_scaffold_9160_curated_3 [GD2_1_Thaumarchaeota_related_47_42_curated.contigs.fna.faa]	Cytoplasmic	7.5
GD2_1_scaffold_14560_curated_5 [GD2_1_Thaumarchaeota_related_47_42_curated.contigs.fna.faa]	Cytoplasmic	7.5
GD2_1_scaffold_18940_curated_4 [GD2_1_Thaumarchaeota_related_47_42_curated.contigs.fna.faa]	Cytoplasmic	9.96
NODE_1_length_147883_cov_32.303_71 [JZ-1.bins.89.final_rm_con_2nd.fna.faa]	Cytoplasmic	9.96
NODE_1_length_147883_cov_32.303_78 [JZ-1.bins.89.final_rm_con_2nd.fna.faa]	Cytoplasmic	9.96
NODE_1_length_147883_cov_32.303_106 [JZ-1.bins.89.final_rm_con_2nd.fna.faa]	Cytoplasmic	9.96
NODE_1_length_147883_cov_32.303_125 [JZ-1.bins.89.final_rm_con_2nd.fna.faa]	Cytoplasmic	9.96
NODE_1_length_147883_cov_32.303_141 [JZ-1.bins.89.final_rm_con_2nd.fna.faa]	Cytoplasmic	9.96
NODE_1_length_147883_cov_32.303_147 [JZ-1.bins.89.final_rm_con_2nd.fna.faa]	Cytoplasmic	9.65
NODE_2_length_94543_cov_31.2176_3 [JZ-1.bins.89.final_rm_con_2nd.fna.faa]	Cytoplasmic	9.96
NODE_2_length_94543_cov_31.2176_4 [JZ-1.bins.89.final_rm_con_2nd.fna.faa]	Cytoplasmic	9.65
NODE_2_length_94543_cov_31.2176_27 [JZ-1.bins.89.final_rm_con_2nd.fna.faa]	Cytoplasmic	7.5
NODE_2_length_94543_cov_31.2176_32 [JZ-1.bins.89.final_rm_con_2nd.fna.faa]	Cytoplasmic	7.5
NODE_2_length_94543_cov_31.2176_55 [JZ-1.bins.89.final_rm_con_2nd.fna.faa]	Cytoplasmic	9.65
NODE_3_length_79316_cov_31.3159_8 [JZ-1.bins.89.final_rm_con_2nd.fna.faa]	Cytoplasmic	7.5
NODE_3_length_79316_cov_31.3159_34 [JZ-1.bins.89.final_rm_con_2nd.fna.faa]	Cytoplasmic	7.5
NODE_3_length_79316_cov_31.3159_35 [JZ-1.bins.89.final_rm_con_2nd.fna.faa]	Cytoplasmic	7.5
NODE_3_length_79316_cov_31.3159_77 [JZ-1.bins.89.final_rm_con_2nd.fna.faa]	Cytoplasmic	7.5
NODE_6_length_60281_cov_33.2735_6 [JZ-1.bins.89.final_rm_con_2nd.fna.faa]	Cytoplasmic	7.5
NODE_7_length_56377_cov_33.0766_23 [JZ-1.bins.89.final_rm_con_2nd.fna.faa]	Cytoplasmic	7.5
NODE_7_length_56377_cov_33.0766_37 [JZ-1.bins.89.final_rm_con_2nd.fna.faa]	Cytoplasmic	7.5
NODE_7_length_56377_cov_33.0766_51 [JZ-1.bins.89.final_rm_con_2nd.fna.faa]	Cytoplasmic	9.96
NODE_8_length_55441_cov_32.0051_34 [JZ-1.bins.89.final_rm_con_2nd.fna.faa]	Cytoplasmic	7.5
NODE_8_length_55441_cov_32.0051_49 [JZ-1.bins.89.final_rm_con_2nd.fna.faa]	Cytoplasmic	9.65
NODE_10_length_53689_cov_30.1441_1 [JZ-1.bins.89.final_rm_con_2nd.fna.faa]	Cytoplasmic	7.5
NODE_10_length_53689_cov_30.1441_17 [JZ-1.bins.89.final_rm_con_2nd.fna.faa]	Cytoplasmic	7.5
NODE_10_length_53689_cov_30.1441_22 [JZ-1.bins.89.final_rm_con_2nd.fna.faa]	Cytoplasmic	7.5
NODE_13_length_36665_cov_30.5894_11 [JZ-1.bins.89.final_rm_con_2nd.fna.faa]	Cytoplasmic	7.5
NODE_14_length_36177_cov_34.6569_14 [JZ-1.bins.89.final_rm_con_2nd.fna.faa]	Cytoplasmic	7.5
NODE_16_length_33549_cov_32.5531_30 [JZ-1.bins.89.final_rm_con_2nd.fna.faa]	Cytoplasmic	7.5
NODE_18_length_28115_cov_32.7905_26 [JZ-1.bins.89.final_rm_con_2nd.fna.faa]	Cytoplasmic	9.96
NODE_19_length_27565_cov_30.0428_3 [JZ-1.bins.89.final_rm_con_2nd.fna.faa]	Cytoplasmic	9.96
NODE_19_length_27565_cov_30.0428_8 [JZ-1.bins.89.final_rm_con_2nd.fna.faa]	Cytoplasmic	7.5
NODE_19_length_27565_cov_30.0428_9 [JZ-1.bins.89.final_rm_con_2nd.fna.faa]	Cytoplasmic	7.5
NODE_20_length_23307_cov_32.5457_14 [JZ-1.bins.89.final_rm_con_2nd.fna.faa]	Cytoplasmic	7.5
NODE_33_length_9632_cov_28.21_3 [JZ-1.bins.89.final_rm_con_2nd.fna.faa]	Cytoplasmic	7.5
NODE_33_length_9632_cov_28.21_4 [JZ-1.bins.89.final_rm_con_2nd.fna.faa]	Cytoplasmic	7.5
NODE_36_length_8773_cov_32.0138_5 [JZ-1.bins.89.final_rm_con_2nd.fna.faa]	Cytoplasmic	7.5
NODE_38_length_8558_cov_38.5566_3 [JZ-1.bins.89.final_rm_con_2nd.fna.faa]	Cytoplasmic	7.5
NODE_38_length_8558_cov_38.5566_8 [JZ-1.bins.89.final_rm_con_2nd.fna.faa]	Cytoplasmic	7.5
NODE_56_length_5472_cov_81.9053_2 [JZ-1.bins.89.final_rm_con_2nd.fna.faa]	Cytoplasmic	9.96
NODE_65_length_4872_cov_84.5549_3 [JZ-1.bins.89.final_rm_con_2nd.fna.faa]	Cytoplasmic	7.5
NODE_67_length_4718_cov_45.9948_6 [JZ-1.bins.89.final_rm_con_2nd.fna.faa]	Cytoplasmic	7.5
NODE_78_length_3706_cov_62.9279_2 [JZ-1.bins.89.final_rm_con_2nd.fna.faa]	Cytoplasmic	9.65
NODE_78_length_3706_cov_62.9279_3 [JZ-1.bins.89.final_rm_con_2nd.fna.faa]	Cytoplasmic	9.96
NODE_99_length_2844_cov_17.9183_4 [JZ-1.bins.89.final_rm_con_2nd.fna.faa]	Cytoplasmic	7.5
NODE_105_length_2660_cov_55.2764_2 [JZ-1.bins.89.final_rm_con_2nd.fna.faa]	Cytoplasmic	7.5
NODE_1_length_40656_cov_0.892549_23 [JZ-2.bins.136.final.fna.faa]	Cytoplasmic	9.96
NODE_4_length_33203_cov_0.935784_1 [JZ-2.bins.136.final.fna.faa]	Cytoplasmic	7.5
NODE_4_length_33203_cov_0.935784_11 [JZ-2.bins.136.final.fna.faa]	Cytoplasmic	7.5
NODE_4_length_33203_cov_0.935784_12 [JZ-2.bins.136.final.fna.faa]	Cytoplasmic	7.5
NODE_4_length_33203_cov_0.935784_13 [JZ-2.bins.136.final.fna.faa]	Cytoplasmic	9.65
NODE_5_length_33013_cov_0.926777_8 [JZ-2.bins.136.final.fna.faa]	Cytoplasmic	7.5
NODE_5_length_33013_cov_0.926777_20 [JZ-2.bins.136.final.fna.faa]	Cytoplasmic	9.96
NODE_5_length_33013_cov_0.926777_29 [JZ-2.bins.136.final.fna.faa]	Cytoplasmic	7.5
NODE_6_length_32821_cov_0.870924_29 [JZ-2.bins.136.final.fna.faa]	Cytoplasmic	9.96
NODE_9_length_25792_cov_0.789363_23 [JZ-2.bins.136.final.fna.faa]	Cytoplasmic	9.96
NODE_10_length_25128_cov_0.919363_7 [JZ-2.bins.136.final.fna.faa]	Cytoplasmic	7.5
NODE_10_length_25128_cov_0.919363_8 [JZ-2.bins.136.final.fna.faa]	Cytoplasmic	7.5
NODE_11_length_24750_cov_0.824108_1 [JZ-2.bins.136.final.fna.faa]	Cytoplasmic	7.5
NODE_13_length_23463_cov_0.874598_2 [JZ-2.bins.136.final.fna.faa]	Cytoplasmic	7.5
NODE_13_length_23463_cov_0.874598_28 [JZ-2.bins.136.final.fna.faa]	Cytoplasmic	7.5
NODE_15_length_22549_cov_0.895148_23 [JZ-2.bins.136.final.fna.faa]	Cytoplasmic	9.96
NODE_16_length_21751_cov_0.883463_16 [JZ-2.bins.136.final.fna.faa]	Cytoplasmic	7.5
NODE_17_length_21598_cov_0.806623_5 [JZ-2.bins.136.final.fna.faa]	Cytoplasmic	9.96
NODE_21_length_19073_cov_0.819117_21 [JZ-2.bins.136.final.fna.faa]	Cytoplasmic	7.5
NODE_22_length_18876_cov_0.806839_7 [JZ-2.bins.136.final.fna.faa]	Cytoplasmic	7.5
NODE_23_length_18330_cov_0.843103_4 [JZ-2.bins.136.final.fna.faa]	Cytoplasmic	7.5
NODE_26_length_17705_cov_1.01764_4 [JZ-2.bins.136.final.fna.faa]	Cytoplasmic	9.96
NODE_29_length_16644_cov_0.774717_18 [JZ-2.bins.136.final.fna.faa]	Cytoplasmic	7.5
NODE_33_length_16195_cov_0.772903_7 [JZ-2.bins.136.final.fna.faa]	Cytoplasmic	7.5
NODE_36_length_15692_cov_0.860777_7 [JZ-2.bins.136.final.fna.faa]	Cytoplasmic	7.5
NODE_37_length_15646_cov_0.802436_13 [JZ-2.bins.136.final.fna.faa]	Cytoplasmic	7.5
NODE_40_length_15277_cov_0.957558_1 [JZ-2.bins.136.final.fna.faa]	Cytoplasmic	7.5
NODE_42_length_14834_cov_0.881417_17 [JZ-2.bins.136.final.fna.faa]	Cytoplasmic	7.5
NODE_46_length_14207_cov_0.838423_10 [JZ-2.bins.136.final.fna.faa]	Cytoplasmic	9.96
NODE_47_length_14101_cov_0.948977_8 [JZ-2.bins.136.final.fna.faa]	Cytoplasmic	7.5
NODE_52_length_12172_cov_0.934662_6 [JZ-2.bins.136.final.fna.faa]	Cytoplasmic	7.5
NODE_52_length_12172_cov_0.934662_11 [JZ-2.bins.136.final.fna.faa]	Cytoplasmic	7.5
NODE_58_length_11702_cov_0.78946_6 [JZ-2.bins.136.final.fna.faa]	Cytoplasmic	7.5
NODE_61_length_11395_cov_0.826145_4 [JZ-2.bins.136.final.fna.faa]	Cytoplasmic	7.5
NODE_62_length_11321_cov_0.929784_3 [JZ-2.bins.136.final.fna.faa]	Cytoplasmic	7.5
NODE_63_length_11262_cov_0.755276_8 [JZ-2.bins.136.final.fna.faa]	Cytoplasmic	7.5
NODE_64_length_11159_cov_0.815627_9 [JZ-2.bins.136.final.fna.faa]	Cytoplasmic	9.96
NODE_66_length_10688_cov_0.757788_4 [JZ-2.bins.136.final.fna.faa]	Cytoplasmic	7.5
NODE_68_length_10459_cov_0.913569_5 [JZ-2.bins.136.final.fna.faa]	Cytoplasmic	7.5
NODE_69_length_10412_cov_0.775498_13 [JZ-2.bins.136.final.fna.faa]	Cytoplasmic	7.5
NODE_70_length_10338_cov_0.945451_7 [JZ-2.bins.136.final.fna.faa]	Cytoplasmic	7.5
NODE_71_length_10248_cov_0.809999_3 [JZ-2.bins.136.final.fna.faa]	Cytoplasmic	9.96
NODE_71_length_10248_cov_0.809999_10 [JZ-2.bins.136.final.fna.faa]	Cytoplasmic	9.96
NODE_75_length_9699_cov_0.850919_4 [JZ-2.bins.136.final.fna.faa]	Cytoplasmic	7.5
NODE_76_length_9666_cov_0.867282_9 [JZ-2.bins.136.final.fna.faa]	Cytoplasmic	7.5
NODE_77_length_9642_cov_0.8969_8 [JZ-2.bins.136.final.fna.faa]	Cytoplasmic	7.5
NODE_88_length_8254_cov_0.77987_1 [JZ-2.bins.136.final.fna.faa]	Cytoplasmic	7.5
NODE_89_length_8254_cov_0.943768_3 [JZ-2.bins.136.final.fna.faa]	Cytoplasmic	9.96
NODE_90_length_8187_cov_0.845037_5 [JZ-2.bins.136.final.fna.faa]	Cytoplasmic	7.5
NODE_102_length_7655_cov_0.944607_7 [JZ-2.bins.136.final.fna.faa]	Cytoplasmic	7.5
NODE_107_length_7387_cov_0.702204_5 [JZ-2.bins.136.final.fna.faa]	Cytoplasmic	7.5
NODE_112_length_6862_cov_0.858946_2 [JZ-2.bins.136.final.fna.faa]	Cytoplasmic	7.5
NODE_112_length_6862_cov_0.858946_7 [JZ-2.bins.136.final.fna.faa]	Cytoplasmic	7.5
NODE_117_length_6557_cov_0.810109_1 [JZ-2.bins.136.final.fna.faa]	Cytoplasmic	7.5
NODE_125_length_5908_cov_0.758_1 [JZ-2.bins.136.final.fna.faa]	Cytoplasmic	7.5
NODE_130_length_5750_cov_0.91268_1 [JZ-2.bins.136.final.fna.faa]	Cytoplasmic	7.5
NODE_138_length_5395_cov_0.921602_2 [JZ-2.bins.136.final.fna.faa]	Cytoplasmic	7.5
NODE_150_length_4758_cov_0.705679_2 [JZ-2.bins.136.final.fna.faa]	Cytoplasmic	7.5
NODE_168_length_3883_cov_0.569223_1 [JZ-2.bins.136.final.fna.faa]	Cytoplasmic	7.5
NODE_169_length_3841_cov_0.747442_1 [JZ-2.bins.136.final.fna.faa]	Cytoplasmic	7.5
NODE_169_length_3841_cov_0.747442_2 [JZ-2.bins.136.final.fna.faa]	Cytoplasmic	7.5
NODE_174_length_3713_cov_0.885388_2 [JZ-2.bins.136.final.fna.faa]	Cytoplasmic	7.5
NODE_215_length_2547_cov_0.745041_1 [JZ-2.bins.136.final.fna.faa]	Cytoplasmic	7.5
NODE_215_length_2547_cov_0.745041_2 [JZ-2.bins.136.final.fna.faa]	Cytoplasmic	7.5
NODE_215_length_2547_cov_0.745041_3 [JZ-2.bins.136.final.fna.faa]	Cytoplasmic	7.5
NODE_759_length_25767_cov_151.989_11 [JZZ.bins.4.final.arc.2nd.fna.faa]	Cytoplasmic	9.96
NODE_264_length_54520_cov_159.8_23 [JZZ.bins.4.final.arc.2nd.fna.faa]	Cytoplasmic	9.96
NODE_264_length_54520_cov_159.8_42 [JZZ.bins.4.final.arc.2nd.fna.faa]	Cytoplasmic	9.96
NODE_2011_length_10392_cov_157.383_9 [JZZ.bins.4.final.arc.2nd.fna.faa]	Cytoplasmic	7.5
NODE_816_length_24458_cov_145.112_12 [JZZ.bins.4.final.arc.2nd.fna.faa]	Cytoplasmic	7.5
NODE_816_length_24458_cov_145.112_15 [JZZ.bins.4.final.arc.2nd.fna.faa]	Cytoplasmic	7.5
NODE_816_length_24458_cov_145.112_18 [JZZ.bins.4.final.arc.2nd.fna.faa]	Cytoplasmic	7.5
NODE_2868_length_7327_cov_156.429_6 [JZZ.bins.4.final.arc.2nd.fna.faa]	Cytoplasmic	9.96
NODE_1558_length_13442_cov_156.806_12 [JZZ.bins.4.final.arc.2nd.fna.faa]	Cytoplasmic	7.5
NODE_1386_length_14995_cov_145.123_11 [JZZ.bins.4.final.arc.2nd.fna.faa]	Cytoplasmic	7.5
NODE_1386_length_14995_cov_145.123_12 [JZZ.bins.4.final.arc.2nd.fna.faa]	Cytoplasmic	7.5
NODE_1386_length_14995_cov_145.123_17 [JZZ.bins.4.final.arc.2nd.fna.faa]	Cytoplasmic	9.96
NODE_1792_length_11814_cov_154.963_3 [JZZ.bins.4.final.arc.2nd.fna.faa]	Cytoplasmic	7.5
NODE_1097_length_18870_cov_166.142_9 [JZZ.bins.4.final.arc.2nd.fna.faa]	Cytoplasmic	9.96
NODE_1097_length_18870_cov_166.142_15 [JZZ.bins.4.final.arc.2nd.fna.faa]	Cytoplasmic	9.65
NODE_910_length_22190_cov_149.68_2 [JZZ.bins.4.final.arc.2nd.fna.faa]	Cytoplasmic	7.5
NODE_910_length_22190_cov_149.68_22 [JZZ.bins.4.final.arc.2nd.fna.faa]	Cytoplasmic	9.65
NODE_910_length_22190_cov_149.68_23 [JZZ.bins.4.final.arc.2nd.fna.faa]	Cytoplasmic	9.96
NODE_818_length_24411_cov_160.357_5 [JZZ.bins.4.final.arc.2nd.fna.faa]	Cytoplasmic	9.96
NODE_818_length_24411_cov_160.357_12 [JZZ.bins.4.final.arc.2nd.fna.faa]	Cytoplasmic	9.96
NODE_491_length_35937_cov_147.499_26 [JZZ.bins.4.final.arc.2nd.fna.faa]	Cytoplasmic	7.5
NODE_632_length_29725_cov_153.665_27 [JZZ.bins.4.final.arc.2nd.fna.faa]	Cytoplasmic	7.5
NODE_347_length_44927_cov_155.787_2 [JZZ.bins.4.final.arc.2nd.fna.faa]	Cytoplasmic	7.5
NODE_266_length_54359_cov_153.809_8 [JZZ.bins.4.final.arc.2nd.fna.faa]	Cytoplasmic	7.5
NODE_269_length_53713_cov_152.085_9 [JZZ.bins.4.final.arc.2nd.fna.faa]	Cytoplasmic	7.5
NODE_452_length_37965_cov_138.579_21 [JZZ.bins.4.final.arc.2nd.fna.faa]	Cytoplasmic	7.5
NODE_228_length_60033_cov_153.318_5 [JZZ.bins.4.final.arc.2nd.fna.faa]	Cytoplasmic	7.5
NODE_228_length_60033_cov_153.318_19 [JZZ.bins.4.final.arc.2nd.fna.faa]	Cytoplasmic	7.5
NODE_228_length_60033_cov_153.318_45 [JZZ.bins.4.final.arc.2nd.fna.faa]	Cytoplasmic	9.96
NODE_593_length_31271_cov_150.683_13 [JZZ.bins.4.final.arc.2nd.fna.faa]	Cytoplasmic	9.96
NODE_593_length_31271_cov_150.683_23 [JZZ.bins.4.final.arc.2nd.fna.faa]	Cytoplasmic	7.5
NODE_593_length_31271_cov_150.683_28 [JZZ.bins.4.final.arc.2nd.fna.faa]	Cytoplasmic	7.5
NODE_855_length_23634_cov_157.277_17 [JZZ.bins.4.final.arc.2nd.fna.faa]	Cytoplasmic	7.5
NODE_108_length_89024_cov_152.8_18 [JZZ.bins.4.final.arc.2nd.fna.faa]	Cytoplasmic	7.5
NODE_108_length_89024_cov_152.8_39 [JZZ.bins.4.final.arc.2nd.fna.faa]	Cytoplasmic	7.5
NODE_108_length_89024_cov_152.8_40 [JZZ.bins.4.final.arc.2nd.fna.faa]	Cytoplasmic	7.5
NODE_108_length_89024_cov_152.8_79 [JZZ.bins.4.final.arc.2nd.fna.faa]	Cytoplasmic	7.5
NODE_46_length_130200_cov_154.682_41 [JZZ.bins.4.final.arc.2nd.fna.faa]	Cytoplasmic	9.96
NODE_46_length_130200_cov_154.682_45 [JZZ.bins.4.final.arc.2nd.fna.faa]	Cytoplasmic	9.96
NODE_46_length_130200_cov_154.682_78 [JZZ.bins.4.final.arc.2nd.fna.faa]	Cytoplasmic	9.65
NODE_46_length_130200_cov_154.682_79 [JZZ.bins.4.final.arc.2nd.fna.faa]	Cytoplasmic	9.96
NODE_46_length_130200_cov_154.682_114 [JZZ.bins.4.final.arc.2nd.fna.faa]	Cytoplasmic	7.5
QC4_scaffold_54_curated_62 [QC4_Thaumarchaeota_related_43_77_curated.contigs.fna.faa]	Cytoplasmic	9.96
QC4_scaffold_54_curated_69 [QC4_Thaumarchaeota_related_43_77_curated.contigs.fna.faa]	Cytoplasmic	9.96
QC4_scaffold_54_curated_97 [QC4_Thaumarchaeota_related_43_77_curated.contigs.fna.faa]	Cytoplasmic	9.96
QC4_scaffold_54_curated_119 [QC4_Thaumarchaeota_related_43_77_curated.contigs.fna.faa]	Cytoplasmic	9.96
QC4_scaffold_54_curated_125 [QC4_Thaumarchaeota_related_43_77_curated.contigs.fna.faa]	Cytoplasmic	7.5
QC4_scaffold_54_curated_129 [QC4_Thaumarchaeota_related_43_77_curated.contigs.fna.faa]	Cytoplasmic	9.96
QC4_scaffold_54_curated_135 [QC4_Thaumarchaeota_related_43_77_curated.contigs.fna.faa]	Cytoplasmic	9.65
QC4_scaffold_138_curated_64 [QC4_Thaumarchaeota_related_43_77_curated.contigs.fna.faa]	Cytoplasmic	7.5
QC4_scaffold_138_curated_69 [QC4_Thaumarchaeota_related_43_77_curated.contigs.fna.faa]	Cytoplasmic	7.5
QC4_scaffold_138_curated_78 [QC4_Thaumarchaeota_related_43_77_curated.contigs.fna.faa]	Cytoplasmic	9.96
QC4_scaffold_168_curated_38 [QC4_Thaumarchaeota_related_43_77_curated.contigs.fna.faa]	Cytoplasmic	9.96
QC4_scaffold_186_curated_19 [QC4_Thaumarchaeota_related_43_77_curated.contigs.fna.faa]	Cytoplasmic	9.96
QC4_scaffold_186_curated_20 [QC4_Thaumarchaeota_related_43_77_curated.contigs.fna.faa]	Cytoplasmic	9.96
QC4_scaffold_186_curated_57 [QC4_Thaumarchaeota_related_43_77_curated.contigs.fna.faa]	Cytoplasmic	9.96
QC4_scaffold_229_curated_13 [QC4_Thaumarchaeota_related_43_77_curated.contigs.fna.faa]	Cytoplasmic	7.5
QC4_scaffold_229_curated_14 [QC4_Thaumarchaeota_related_43_77_curated.contigs.fna.faa]	Cytoplasmic	7.5
QC4_scaffold_283_curated_63 [QC4_Thaumarchaeota_related_43_77_curated.contigs.fna.faa]	Cytoplasmic	7.5
QC4_scaffold_408_curated_58 [QC4_Thaumarchaeota_related_43_77_curated.contigs.fna.faa]	Cytoplasmic	7.5
QC4_scaffold_546_curated_14 [QC4_Thaumarchaeota_related_43_77_curated.contigs.fna.faa]	Cytoplasmic	7.5
QC4_scaffold_546_curated_28 [QC4_Thaumarchaeota_related_43_77_curated.contigs.fna.faa]	Cytoplasmic	7.5
QC4_scaffold_861_curated_19 [QC4_Thaumarchaeota_related_43_77_curated.contigs.fna.faa]	Cytoplasmic	7.5
QC4_scaffold_1124_curated_27 [QC4_Thaumarchaeota_related_43_77_curated.contigs.fna.faa]	Cytoplasmic	7.5
QC4_scaffold_1273_curated_6 [QC4_Thaumarchaeota_related_43_77_curated.contigs.fna.faa]	Cytoplasmic	7.5
QC4_scaffold_1273_curated_10 [QC4_Thaumarchaeota_related_43_77_curated.contigs.fna.faa]	Cytoplasmic	7.5
QC4_scaffold_1647_curated_6 [QC4_Thaumarchaeota_related_43_77_curated.contigs.fna.faa]	Cytoplasmic	7.5
QC4_scaffold_2806_curated_2 [QC4_Thaumarchaeota_related_43_77_curated.contigs.fna.faa]	Cytoplasmic	7.5
QC4_scaffold_3153_curated_8 [QC4_Thaumarchaeota_related_43_77_curated.contigs.fna.faa]	Cytoplasmic	7.5
QC4_scaffold_3153_curated_9 [QC4_Thaumarchaeota_related_43_77_curated.contigs.fna.faa]	Cytoplasmic	7.5
QC4_scaffold_3153_curated_14 [QC4_Thaumarchaeota_related_43_77_curated.contigs.fna.faa]	Cytoplasmic	9.96
QC4_scaffold_3264_curated_5 [QC4_Thaumarchaeota_related_43_77_curated.contigs.fna.faa]	Cytoplasmic	7.5
QC4_scaffold_4934_curated_1 [QC4_Thaumarchaeota_related_43_77_curated.contigs.fna.faa]	Cytoplasmic	9.96
QC4_scaffold_157_curated_18 [QC4_Thaumarchaeota_related_48_22_curated.contigs.fna.faa]	Cytoplasmic	7.5
QC4_scaffold_157_curated_28 [QC4_Thaumarchaeota_related_48_22_curated.contigs.fna.faa]	Cytoplasmic	7.5
QC4_scaffold_157_curated_45 [QC4_Thaumarchaeota_related_48_22_curated.contigs.fna.faa]	Cytoplasmic	7.5
QC4_scaffold_157_curated_56 [QC4_Thaumarchaeota_related_48_22_curated.contigs.fna.faa]	Cytoplasmic	9.96
QC4_scaffold_157_curated_59 [QC4_Thaumarchaeota_related_48_22_curated.contigs.fna.faa]	Cytoplasmic	9.65
QC4_scaffold_184_curated_27 [QC4_Thaumarchaeota_related_48_22_curated.contigs.fna.faa]	Cytoplasmic	9.96
QC4_scaffold_184_curated_28 [QC4_Thaumarchaeota_related_48_22_curated.contigs.fna.faa]	Cytoplasmic	9.96
QC4_scaffold_212_curated_49 [QC4_Thaumarchaeota_related_48_22_curated.contigs.fna.faa]	Cytoplasmic	7.5
QC4_scaffold_212_curated_63 [QC4_Thaumarchaeota_related_48_22_curated.contigs.fna.faa]	Cytoplasmic	7.5
QC4_scaffold_212_curated_77 [QC4_Thaumarchaeota_related_48_22_curated.contigs.fna.faa]	Cytoplasmic	9.96
QC4_scaffold_230_curated_7 [QC4_Thaumarchaeota_related_48_22_curated.contigs.fna.faa]	Cytoplasmic	9.65
QC4_scaffold_230_curated_34 [QC4_Thaumarchaeota_related_48_22_curated.contigs.fna.faa]	Cytoplasmic	7.5
QC4_scaffold_230_curated_38 [QC4_Thaumarchaeota_related_48_22_curated.contigs.fna.faa]	Cytoplasmic	7.5
QC4_scaffold_230_curated_54 [QC4_Thaumarchaeota_related_48_22_curated.contigs.fna.faa]	Cytoplasmic	9.96
QC4_scaffold_262_curated_5 [QC4_Thaumarchaeota_related_48_22_curated.contigs.fna.faa]	Cytoplasmic	9.96
QC4_scaffold_447_curated_13 [QC4_Thaumarchaeota_related_48_22_curated.contigs.fna.faa]	Cytoplasmic	7.5
QC4_scaffold_488_curated_28 [QC4_Thaumarchaeota_related_48_22_curated.contigs.fna.faa]	Cytoplasmic	9.65
QC4_scaffold_488_curated_34 [QC4_Thaumarchaeota_related_48_22_curated.contigs.fna.faa]	Cytoplasmic	9.96
QC4_scaffold_533_curated_12 [QC4_Thaumarchaeota_related_48_22_curated.contigs.fna.faa]	Cytoplasmic	9.96
QC4_scaffold_533_curated_15 [QC4_Thaumarchaeota_related_48_22_curated.contigs.fna.faa]	Cytoplasmic	9.96
QC4_scaffold_641_curated_10 [QC4_Thaumarchaeota_related_48_22_curated.contigs.fna.faa]	Cytoplasmic	7.5
QC4_scaffold_830_curated_36 [QC4_Thaumarchaeota_related_48_22_curated.contigs.fna.faa]	Cytoplasmic	7.5
QC4_scaffold_1028_curated_9 [QC4_Thaumarchaeota_related_48_22_curated.contigs.fna.faa]	Cytoplasmic	7.5
QC4_scaffold_1028_curated_11 [QC4_Thaumarchaeota_related_48_22_curated.contigs.fna.faa]	Cytoplasmic	7.5
QC4_scaffold_1028_curated_26 [QC4_Thaumarchaeota_related_48_22_curated.contigs.fna.faa]	Cytoplasmic	7.5
QC4_scaffold_1059_curated_22 [QC4_Thaumarchaeota_related_48_22_curated.contigs.fna.faa]	Cytoplasmic	9.96
QC4_scaffold_1059_curated_25 [QC4_Thaumarchaeota_related_48_22_curated.contigs.fna.faa]	Cytoplasmic	7.5
QC4_scaffold_1059_curated_30 [QC4_Thaumarchaeota_related_48_22_curated.contigs.fna.faa]	Cytoplasmic	7.5
QC4_scaffold_1112_curated_5 [QC4_Thaumarchaeota_related_48_22_curated.contigs.fna.faa]	Cytoplasmic	9.96
QC4_scaffold_1188_curated_4 [QC4_Thaumarchaeota_related_48_22_curated.contigs.fna.faa]	Cytoplasmic	7.5
QC4_scaffold_1188_curated_12 [QC4_Thaumarchaeota_related_48_22_curated.contigs.fna.faa]	Cytoplasmic	9.96
QC4_scaffold_1188_curated_13 [QC4_Thaumarchaeota_related_48_22_curated.contigs.fna.faa]	Cytoplasmic	9.96
QC4_scaffold_1203_curated_16 [QC4_Thaumarchaeota_related_48_22_curated.contigs.fna.faa]	Cytoplasmic	7.5
QC4_scaffold_1195_curated_7 [QC4_Thaumarchaeota_related_48_22_curated.contigs.fna.faa]	Cytoplasmic	7.5
QC4_scaffold_1195_curated_12 [QC4_Thaumarchaeota_related_48_22_curated.contigs.fna.faa]	Cytoplasmic	7.5
QC4_scaffold_1195_curated_14 [QC4_Thaumarchaeota_related_48_22_curated.contigs.fna.faa]	Cytoplasmic	7.5
QC4_scaffold_1230_curated_11 [QC4_Thaumarchaeota_related_48_22_curated.contigs.fna.faa]	Cytoplasmic	7.5
QC4_scaffold_1230_curated_20 [QC4_Thaumarchaeota_related_48_22_curated.contigs.fna.faa]	Cytoplasmic	7.5
QC4_scaffold_1362_curated_2 [QC4_Thaumarchaeota_related_48_22_curated.contigs.fna.faa]	Cytoplasmic	7.5
QC4_scaffold_1362_curated_3 [QC4_Thaumarchaeota_related_48_22_curated.contigs.fna.faa]	Cytoplasmic	7.5
QC4_scaffold_2564_curated_14 [QC4_Thaumarchaeota_related_48_22_curated.contigs.fna.faa]	Cytoplasmic	9.96
QC4_scaffold_2590_curated_14 [QC4_Thaumarchaeota_related_48_22_curated.contigs.fna.faa]	Cytoplasmic	7.5
QC4_scaffold_2625_curated_1 [QC4_Thaumarchaeota_related_48_22_curated.contigs.fna.faa]	Cytoplasmic	9.96
QC4_scaffold_3183_curated_2 [QC4_Thaumarchaeota_related_48_22_curated.contigs.fna.faa]	Cytoplasmic	9.96
QC4_scaffold_3247_curated_5 [QC4_Thaumarchaeota_related_48_22_curated.contigs.fna.faa]	Cytoplasmic	7.5
QC4_scaffold_3260_curated_7 [QC4_Thaumarchaeota_related_48_22_curated.contigs.fna.faa]	Cytoplasmic	9.96
QC4_scaffold_3843_curated_9 [QC4_Thaumarchaeota_related_48_22_curated.contigs.fna.faa]	Cytoplasmic	7.5
QC4_scaffold_4664_curated_2 [QC4_Thaumarchaeota_related_48_22_curated.contigs.fna.faa]	Cytoplasmic	7.5
QC4_scaffold_4718_curated_7 [QC4_Thaumarchaeota_related_48_22_curated.contigs.fna.faa]	Cytoplasmic	7.5
QC4_scaffold_4742_curated_10 [QC4_Thaumarchaeota_related_48_22_curated.contigs.fna.faa]	Cytoplasmic	7.5
QC4_scaffold_5251_curated_12 [QC4_Thaumarchaeota_related_48_22_curated.contigs.fna.faa]	Cytoplasmic	7.5
QC4_scaffold_6345_curated_5 [QC4_Thaumarchaeota_related_48_22_curated.contigs.fna.faa]	Cytoplasmic	7.5
QC4_scaffold_6985_curated_7 [QC4_Thaumarchaeota_related_48_22_curated.contigs.fna.faa]	Cytoplasmic	9.96
QC4_scaffold_7816_curated_4 [QC4_Thaumarchaeota_related_48_22_curated.contigs.fna.faa]	Cytoplasmic	7.5
QC4_scaffold_7816_curated_8 [QC4_Thaumarchaeota_related_48_22_curated.contigs.fna.faa]	Cytoplasmic	7.5
QZM_A2_scaffold_97_curated_10 [QZM_A2_Thaumarchaeota_related_48_33_curated.contigs.fna.faa]	Cytoplasmic	7.5
QZM_A2_scaffold_233_curated_65 [QZM_A2_Thaumarchaeota_related_48_33_curated.contigs.fna.faa]	Cytoplasmic	7.5
QZM_A2_scaffold_262_curated_21 [QZM_A2_Thaumarchaeota_related_48_33_curated.contigs.fna.faa]	Cytoplasmic	9.96
QZM_A2_scaffold_283_curated_15 [QZM_A2_Thaumarchaeota_related_48_33_curated.contigs.fna.faa]	Cytoplasmic	7.5
QZM_A2_scaffold_441_curated_11 [QZM_A2_Thaumarchaeota_related_48_33_curated.contigs.fna.faa]	Cytoplasmic	9.96
QZM_A2_scaffold_441_curated_36 [QZM_A2_Thaumarchaeota_related_48_33_curated.contigs.fna.faa]	Cytoplasmic	9.96
QZM_A2_scaffold_481_curated_6 [QZM_A2_Thaumarchaeota_related_48_33_curated.contigs.fna.faa]	Cytoplasmic	7.5
QZM_A2_scaffold_529_curated_5 [QZM_A2_Thaumarchaeota_related_48_33_curated.contigs.fna.faa]	Cytoplasmic	7.5
QZM_A2_scaffold_529_curated_16 [QZM_A2_Thaumarchaeota_related_48_33_curated.contigs.fna.faa]	Cytoplasmic	7.5
QZM_A2_scaffold_529_curated_28 [QZM_A2_Thaumarchaeota_related_48_33_curated.contigs.fna.faa]	Cytoplasmic	9.96
QZM_A2_scaffold_631_curated_18 [QZM_A2_Thaumarchaeota_related_48_33_curated.contigs.fna.faa]	Cytoplasmic	7.5
QZM_A2_scaffold_708_curated_11 [QZM_A2_Thaumarchaeota_related_48_33_curated.contigs.fna.faa]	Cytoplasmic	7.5
QZM_A2_scaffold_789_curated_24 [QZM_A2_Thaumarchaeota_related_48_33_curated.contigs.fna.faa]	Cytoplasmic	9.96
QZM_A2_scaffold_789_curated_25 [QZM_A2_Thaumarchaeota_related_48_33_curated.contigs.fna.faa]	Cytoplasmic	7.5
QZM_A2_scaffold_789_curated_30 [QZM_A2_Thaumarchaeota_related_48_33_curated.contigs.fna.faa]	Cytoplasmic	9.96
QZM_A2_scaffold_849_curated_10 [QZM_A2_Thaumarchaeota_related_48_33_curated.contigs.fna.faa]	Cytoplasmic	7.5
QZM_A2_scaffold_849_curated_29 [QZM_A2_Thaumarchaeota_related_48_33_curated.contigs.fna.faa]	Cytoplasmic	7.5
QZM_A2_scaffold_949_curated_2 [QZM_A2_Thaumarchaeota_related_48_33_curated.contigs.fna.faa]	Cytoplasmic	9.96
QZM_A2_scaffold_1089_curated_11 [QZM_A2_Thaumarchaeota_related_48_33_curated.contigs.fna.faa]	Cytoplasmic	9.96
QZM_A2_scaffold_1089_curated_27 [QZM_A2_Thaumarchaeota_related_48_33_curated.contigs.fna.faa]	Cytoplasmic	7.5
QZM_A2_scaffold_1134_curated_2 [QZM_A2_Thaumarchaeota_related_48_33_curated.contigs.fna.faa]	Cytoplasmic	7.5
QZM_A2_scaffold_1134_curated_10 [QZM_A2_Thaumarchaeota_related_48_33_curated.contigs.fna.faa]	Cytoplasmic	7.5
QZM_A2_scaffold_1143_curated_9 [QZM_A2_Thaumarchaeota_related_48_33_curated.contigs.fna.faa]	Cytoplasmic	7.5
QZM_A2_scaffold_1143_curated_20 [QZM_A2_Thaumarchaeota_related_48_33_curated.contigs.fna.faa]	Cytoplasmic	9.96
QZM_A2_scaffold_1143_curated_21 [QZM_A2_Thaumarchaeota_related_48_33_curated.contigs.fna.faa]	Cytoplasmic	9.96
QZM_A2_scaffold_1242_curated_9 [QZM_A2_Thaumarchaeota_related_48_33_curated.contigs.fna.faa]	Cytoplasmic	9.65
QZM_A2_scaffold_1348_curated_8 [QZM_A2_Thaumarchaeota_related_48_33_curated.contigs.fna.faa]	Cytoplasmic	7.5
QZM_A2_scaffold_1348_curated_9 [QZM_A2_Thaumarchaeota_related_48_33_curated.contigs.fna.faa]	Cytoplasmic	7.5
QZM_A2_scaffold_1476_curated_6 [QZM_A2_Thaumarchaeota_related_48_33_curated.contigs.fna.faa]	Cytoplasmic	9.96
QZM_A2_scaffold_1476_curated_9 [QZM_A2_Thaumarchaeota_related_48_33_curated.contigs.fna.faa]	Cytoplasmic	9.96
QZM_A2_scaffold_1560_curated_5 [QZM_A2_Thaumarchaeota_related_48_33_curated.contigs.fna.faa]	Cytoplasmic	7.5
QZM_A2_scaffold_1573_curated_1 [QZM_A2_Thaumarchaeota_related_48_33_curated.contigs.fna.faa]	Cytoplasmic	7.5
QZM_A2_scaffold_1573_curated_7 [QZM_A2_Thaumarchaeota_related_48_33_curated.contigs.fna.faa]	Cytoplasmic	7.5
QZM_A2_scaffold_1859_curated_10 [QZM_A2_Thaumarchaeota_related_48_33_curated.contigs.fna.faa]	Cytoplasmic	9.96
QZM_A2_scaffold_1859_curated_11 [QZM_A2_Thaumarchaeota_related_48_33_curated.contigs.fna.faa]	Cytoplasmic	9.96
QZM_A2_scaffold_1937_curated_2 [QZM_A2_Thaumarchaeota_related_48_33_curated.contigs.fna.faa]	Cytoplasmic	9.96
QZM_A2_scaffold_1937_curated_8 [QZM_A2_Thaumarchaeota_related_48_33_curated.contigs.fna.faa]	Cytoplasmic	9.65
QZM_A2_scaffold_2129_curated_13 [QZM_A2_Thaumarchaeota_related_48_33_curated.contigs.fna.faa]	Cytoplasmic	7.5
QZM_A2_scaffold_2129_curated_16 [QZM_A2_Thaumarchaeota_related_48_33_curated.contigs.fna.faa]	Cytoplasmic	7.5
QZM_A2_scaffold_2519_curated_12 [QZM_A2_Thaumarchaeota_related_48_33_curated.contigs.fna.faa]	Cytoplasmic	7.5
QZM_A2_scaffold_2519_curated_16 [QZM_A2_Thaumarchaeota_related_48_33_curated.contigs.fna.faa]	Cytoplasmic	7.5
QZM_A2_scaffold_2931_curated_7 [QZM_A2_Thaumarchaeota_related_48_33_curated.contigs.fna.faa]	Cytoplasmic	7.5
QZM_A2_scaffold_3027_curated_8 [QZM_A2_Thaumarchaeota_related_48_33_curated.contigs.fna.faa]	Cytoplasmic	7.5
QZM_A2_scaffold_4091_curated_9 [QZM_A2_Thaumarchaeota_related_48_33_curated.contigs.fna.faa]	Cytoplasmic	9.65
QZM_A2_scaffold_4151_curated_3 [QZM_A2_Thaumarchaeota_related_48_33_curated.contigs.fna.faa]	Cytoplasmic	7.5
QZM_A2_scaffold_4976_curated_8 [QZM_A2_Thaumarchaeota_related_48_33_curated.contigs.fna.faa]	Cytoplasmic	9.96
QZM_A2_scaffold_4976_curated_12 [QZM_A2_Thaumarchaeota_related_48_33_curated.contigs.fna.faa]	Cytoplasmic	9.96
QZM_A2_scaffold_5371_curated_8 [QZM_A2_Thaumarchaeota_related_48_33_curated.contigs.fna.faa]	Cytoplasmic	7.5
QZM_A2_scaffold_5507_curated_3 [QZM_A2_Thaumarchaeota_related_48_33_curated.contigs.fna.faa]	Cytoplasmic	7.5
QZM_A2_scaffold_5453_curated_9 [QZM_A2_Thaumarchaeota_related_48_33_curated.contigs.fna.faa]	Cytoplasmic	7.5
QZM_A2_scaffold_6616_curated_6 [QZM_A2_Thaumarchaeota_related_48_33_curated.contigs.fna.faa]	Cytoplasmic	7.5
QZM_A2_scaffold_6901_curated_4 [QZM_A2_Thaumarchaeota_related_48_33_curated.contigs.fna.faa]	Cytoplasmic	7.5
QZM_A2_scaffold_7314_curated_7 [QZM_A2_Thaumarchaeota_related_48_33_curated.contigs.fna.faa]	Cytoplasmic	9.96
QZM_A2_scaffold_8379_curated_5 [QZM_A2_Thaumarchaeota_related_48_33_curated.contigs.fna.faa]	Cytoplasmic	7.5
QZM_A2_scaffold_8755_curated_1 [QZM_A2_Thaumarchaeota_related_48_33_curated.contigs.fna.faa]	Cytoplasmic	7.5
QZM_A2_scaffold_10032_curated_1 [QZM_A2_Thaumarchaeota_related_48_33_curated.contigs.fna.faa]	Cytoplasmic	7.5
QZM_A2_scaffold_10534_curated_4 [QZM_A2_Thaumarchaeota_related_48_33_curated.contigs.fna.faa]	Cytoplasmic	9.96
QZM_A2_scaffold_12087_curated_1 [QZM_A2_Thaumarchaeota_related_48_33_curated.contigs.fna.faa]	Cytoplasmic	7.5
QZM_A2_scaffold_12838_curated_1 [QZM_A2_Thaumarchaeota_related_48_33_curated.contigs.fna.faa]	Cytoplasmic	7.5
QZM_A2_scaffold_17393_curated_2 [QZM_A2_Thaumarchaeota_related_48_33_curated.contigs.fna.faa]	Cytoplasmic	7.5
QZM_A3_scaffold_93_curated_51 [QZM_A3_Thaumarchaeota_related_48_16_curated.contigs.fna.faa]	Cytoplasmic	7.5
QZM_A3_scaffold_402_curated_4 [QZM_A3_Thaumarchaeota_related_48_16_curated.contigs.fna.faa]	Cytoplasmic	7.5
QZM_A3_scaffold_402_curated_15 [QZM_A3_Thaumarchaeota_related_48_16_curated.contigs.fna.faa]	Cytoplasmic	7.5
QZM_A3_scaffold_402_curated_27 [QZM_A3_Thaumarchaeota_related_48_16_curated.contigs.fna.faa]	Cytoplasmic	9.96
QZM_A3_scaffold_411_curated_1 [QZM_A3_Thaumarchaeota_related_48_16_curated.contigs.fna.faa]	Cytoplasmic	7.5
QZM_A3_scaffold_448_curated_8 [QZM_A3_Thaumarchaeota_related_48_16_curated.contigs.fna.faa]	Cytoplasmic	9.96
QZM_A3_scaffold_448_curated_14 [QZM_A3_Thaumarchaeota_related_48_16_curated.contigs.fna.faa]	Cytoplasmic	9.65
QZM_A3_scaffold_479_curated_10 [QZM_A3_Thaumarchaeota_related_48_16_curated.contigs.fna.faa]	Cytoplasmic	7.5
QZM_A3_scaffold_591_curated_26 [QZM_A3_Thaumarchaeota_related_48_16_curated.contigs.fna.faa]	Cytoplasmic	7.5
QZM_A3_scaffold_671_curated_1 [QZM_A3_Thaumarchaeota_related_48_16_curated.contigs.fna.faa]	Cytoplasmic	9.96
QZM_A3_scaffold_671_curated_26 [QZM_A3_Thaumarchaeota_related_48_16_curated.contigs.fna.faa]	Cytoplasmic	9.96
QZM_A3_scaffold_706_curated_24 [QZM_A3_Thaumarchaeota_related_48_16_curated.contigs.fna.faa]	Cytoplasmic	9.96
QZM_A3_scaffold_798_curated_17 [QZM_A3_Thaumarchaeota_related_48_16_curated.contigs.fna.faa]	Cytoplasmic	9.65
QZM_A3_scaffold_916_curated_6 [QZM_A3_Thaumarchaeota_related_48_16_curated.contigs.fna.faa]	Cytoplasmic	9.96
QZM_A3_scaffold_1102_curated_8 [QZM_A3_Thaumarchaeota_related_48_16_curated.contigs.fna.faa]	Cytoplasmic	7.5
QZM_A3_scaffold_1102_curated_12 [QZM_A3_Thaumarchaeota_related_48_16_curated.contigs.fna.faa]	Cytoplasmic	7.5
QZM_A3_scaffold_1109_curated_1 [QZM_A3_Thaumarchaeota_related_48_16_curated.contigs.fna.faa]	Cytoplasmic	9.96
QZM_A3_scaffold_1184_curated_13 [QZM_A3_Thaumarchaeota_related_48_16_curated.contigs.fna.faa]	Cytoplasmic	7.5
QZM_A3_scaffold_1291_curated_12 [QZM_A3_Thaumarchaeota_related_48_16_curated.contigs.fna.faa]	Cytoplasmic	7.5
QZM_A3_scaffold_1406_curated_15 [QZM_A3_Thaumarchaeota_related_48_16_curated.contigs.fna.faa]	Cytoplasmic	9.96
QZM_A3_scaffold_1401_curated_7 [QZM_A3_Thaumarchaeota_related_48_16_curated.contigs.fna.faa]	Cytoplasmic	9.96
QZM_A3_scaffold_1401_curated_8 [QZM_A3_Thaumarchaeota_related_48_16_curated.contigs.fna.faa]	Cytoplasmic	9.96
QZM_A3_scaffold_1367_curated_1 [QZM_A3_Thaumarchaeota_related_48_16_curated.contigs.fna.faa]	Cytoplasmic	7.5
QZM_A3_scaffold_1733_curated_13 [QZM_A3_Thaumarchaeota_related_48_16_curated.contigs.fna.faa]	Cytoplasmic	7.5
QZM_A3_scaffold_1801_curated_12 [QZM_A3_Thaumarchaeota_related_48_16_curated.contigs.fna.faa]	Cytoplasmic	7.5
QZM_A3_scaffold_1819_curated_15 [QZM_A3_Thaumarchaeota_related_48_16_curated.contigs.fna.faa]	Cytoplasmic	7.5
QZM_A3_scaffold_1930_curated_7 [QZM_A3_Thaumarchaeota_related_48_16_curated.contigs.fna.faa]	Cytoplasmic	7.5
QZM_A3_scaffold_2184_curated_12 [QZM_A3_Thaumarchaeota_related_48_16_curated.contigs.fna.faa]	Cytoplasmic	7.5
QZM_A3_scaffold_2190_curated_3 [QZM_A3_Thaumarchaeota_related_48_16_curated.contigs.fna.faa]	Cytoplasmic	7.5
QZM_A3_scaffold_2190_curated_14 [QZM_A3_Thaumarchaeota_related_48_16_curated.contigs.fna.faa]	Cytoplasmic	9.96
QZM_A3_scaffold_2190_curated_15 [QZM_A3_Thaumarchaeota_related_48_16_curated.contigs.fna.faa]	Cytoplasmic	7.5
QZM_A3_scaffold_2354_curated_1 [QZM_A3_Thaumarchaeota_related_48_16_curated.contigs.fna.faa]	Cytoplasmic	7.5
QZM_A3_scaffold_2807_curated_9 [QZM_A3_Thaumarchaeota_related_48_16_curated.contigs.fna.faa]	Cytoplasmic	7.5
QZM_A3_scaffold_2807_curated_10 [QZM_A3_Thaumarchaeota_related_48_16_curated.contigs.fna.faa]	Cytoplasmic	7.5
QZM_A3_scaffold_2928_curated_2 [QZM_A3_Thaumarchaeota_related_48_16_curated.contigs.fna.faa]	Cytoplasmic	9.96
QZM_A3_scaffold_3372_curated_12 [QZM_A3_Thaumarchaeota_related_48_16_curated.contigs.fna.faa]	Cytoplasmic	7.5
QZM_A3_scaffold_4135_curated_5 [QZM_A3_Thaumarchaeota_related_48_16_curated.contigs.fna.faa]	Cytoplasmic	9.65
QZM_A3_scaffold_4135_curated_10 [QZM_A3_Thaumarchaeota_related_48_16_curated.contigs.fna.faa]	Cytoplasmic	9.96
QZM_A3_scaffold_4271_curated_1 [QZM_A3_Thaumarchaeota_related_48_16_curated.contigs.fna.faa]	Cytoplasmic	9.96
QZM_A3_scaffold_4951_curated_1 [QZM_A3_Thaumarchaeota_related_48_16_curated.contigs.fna.faa]	Cytoplasmic	7.5
QZM_A3_scaffold_4824_curated_11 [QZM_A3_Thaumarchaeota_related_48_16_curated.contigs.fna.faa]	Cytoplasmic	7.5
QZM_A3_scaffold_5457_curated_7 [QZM_A3_Thaumarchaeota_related_48_16_curated.contigs.fna.faa]	Cytoplasmic	9.96
QZM_A3_scaffold_8079_curated_4 [QZM_A3_Thaumarchaeota_related_48_16_curated.contigs.fna.faa]	Cytoplasmic	7.5
QZM_A3_scaffold_8098_curated_3 [QZM_A3_Thaumarchaeota_related_48_16_curated.contigs.fna.faa]	Cytoplasmic	7.5
QZM_A3_scaffold_13087_curated_3 [QZM_A3_Thaumarchaeota_related_48_16_curated.contigs.fna.faa]	Cytoplasmic	7.5
QZM_A3_scaffold_14074_curated_4 [QZM_A3_Thaumarchaeota_related_48_16_curated.contigs.fna.faa]	Cytoplasmic	9.96
QZM_A3_scaffold_14141_curated_1 [QZM_A3_Thaumarchaeota_related_48_16_curated.contigs.fna.faa]	Cytoplasmic	7.5
QZM_A3_scaffold_14141_curated_2 [QZM_A3_Thaumarchaeota_related_48_16_curated.contigs.fna.faa]	Cytoplasmic	7.5
QZM_A3_scaffold_18386_curated_1 [QZM_A3_Thaumarchaeota_related_48_16_curated.contigs.fna.faa]	Cytoplasmic	7.5
QZM_A3_scaffold_18003_curated_3 [QZM_A3_Thaumarchaeota_related_48_16_curated.contigs.fna.faa]	Cytoplasmic	7.5
QZM_A3_scaffold_18003_curated_4 [QZM_A3_Thaumarchaeota_related_48_16_curated.contigs.fna.faa]	Cytoplasmic	7.5
QZM_A3_scaffold_18934_curated_3 [QZM_A3_Thaumarchaeota_related_48_16_curated.contigs.fna.faa]	Cytoplasmic	7.5
B27_Guay9_scaffold_09128_1 [B27_G9.fna.faa]	CytoplasmicMembrane	9.82
B27_Guay9_scaffold_12956_7 [B27_G9.fna.faa]	CytoplasmicMembrane	9.99
B27_Guay9_scaffold_24353_1 [B27_G9.fna.faa]	CytoplasmicMembrane	10
B27_Guay9_scaffold_89886_2 [B27_G9.fna.faa]	CytoplasmicMembrane	10
B27_Guay9_scaffold_92995_1 [B27_G9.fna.faa]	CytoplasmicMembrane	9.82
B27_Guay9_scaffold_103033_1 [B27_G9.fna.faa]	CytoplasmicMembrane	9.75
B27_Guay9_scaffold_104092_1 [B27_G9.fna.faa]	CytoplasmicMembrane	9.99
B27_Guay9_scaffold_107552_2 [B27_G9.fna.faa]	CytoplasmicMembrane	9.99
B48_Guay17_scaffold_03654_2 [B48_G17.fna.faa]	CytoplasmicMembrane	9.99
B48_Guay17_scaffold_03654_4 [B48_G17.fna.faa]	CytoplasmicMembrane	9.06
B48_Guay17_scaffold_04585_3 [B48_G17.fna.faa]	CytoplasmicMembrane	9.99
B48_Guay17_scaffold_04585_8 [B48_G17.fna.faa]	CytoplasmicMembrane	10
B48_Guay17_scaffold_04940_4 [B48_G17.fna.faa]	CytoplasmicMembrane	9.99
B48_Guay17_scaffold_07175_2 [B48_G17.fna.faa]	CytoplasmicMembrane	9.99
B48_Guay17_scaffold_29115_4 [B48_G17.fna.faa]	CytoplasmicMembrane	9.99
NODE_1_length_117455_cov_18.338555_34 [DRTY-1.bins.18.final.fna.faa]	CytoplasmicMembrane	9.99
NODE_2_length_117266_cov_15.959305_10 [DRTY-1.bins.18.final.fna.faa]	CytoplasmicMembrane	9.82
NODE_2_length_117266_cov_15.959305_18 [DRTY-1.bins.18.final.fna.faa]	CytoplasmicMembrane	9.82
NODE_2_length_117266_cov_15.959305_104 [DRTY-1.bins.18.final.fna.faa]	CytoplasmicMembrane	10
NODE_3_length_109381_cov_18.570116_7 [DRTY-1.bins.18.final.fna.faa]	CytoplasmicMembrane	9.99
NODE_5_length_68419_cov_14.124876_2 [DRTY-1.bins.18.final.fna.faa]	CytoplasmicMembrane	10
NODE_5_length_68419_cov_14.124876_40 [DRTY-1.bins.18.final.fna.faa]	CytoplasmicMembrane	9.82
NODE_7_length_62869_cov_17.261352_22 [DRTY-1.bins.18.final.fna.faa]	CytoplasmicMembrane	9.99
NODE_7_length_62869_cov_17.261352_44 [DRTY-1.bins.18.final.fna.faa]	CytoplasmicMembrane	9.99
NODE_11_length_47806_cov_16.574676_11 [DRTY-1.bins.18.final.fna.faa]	CytoplasmicMembrane	9.75
NODE_11_length_47806_cov_16.574676_12 [DRTY-1.bins.18.final.fna.faa]	CytoplasmicMembrane	9.99
NODE_13_length_45506_cov_16.224619_29 [DRTY-1.bins.18.final.fna.faa]	CytoplasmicMembrane	10
NODE_15_length_40022_cov_14.954305_16 [DRTY-1.bins.18.final.fna.faa]	CytoplasmicMembrane	9.99
NODE_15_length_40022_cov_14.954305_32 [DRTY-1.bins.18.final.fna.faa]	CytoplasmicMembrane	9.99
NODE_20_length_30490_cov_12.838883_24 [DRTY-1.bins.18.final.fna.faa]	CytoplasmicMembrane	9.99
NODE_24_length_23923_cov_13.778828_7 [DRTY-1.bins.18.final.fna.faa]	CytoplasmicMembrane	9.99
NODE_26_length_22595_cov_15.416058_17 [DRTY-1.bins.18.final.fna.faa]	CytoplasmicMembrane	9.82
NODE_27_length_20930_cov_15.647022_8 [DRTY-1.bins.18.final.fna.faa]	CytoplasmicMembrane	9.99
NODE_33_length_14837_cov_9.832790_7 [DRTY-1.bins.18.final.fna.faa]	CytoplasmicMembrane	9.99
NODE_42_length_8804_cov_3.322001_2 [DRTY-1.bins.18.final.fna.faa]	CytoplasmicMembrane	9.99
NODE_16_length_6088_cov_0.647207_1 [DRTY-6.bins.200_rm_con_2nd.final.genome.fna.faa]	CytoplasmicMembrane	9.82
NODE_60_length_3797_cov_0.613896_4 [DRTY-6.bins.200_rm_con_2nd.final.genome.fna.faa]	CytoplasmicMembrane	9.99
NODE_85_length_3285_cov_0.623496_2 [DRTY-6.bins.200_rm_con_2nd.final.genome.fna.faa]	CytoplasmicMembrane	9.99
NODE_90_length_3258_cov_0.642287_1 [DRTY-6.bins.200_rm_con_2nd.final.genome.fna.faa]	CytoplasmicMembrane	9.99
NODE_90_length_3258_cov_0.642287_2 [DRTY-6.bins.200_rm_con_2nd.final.genome.fna.faa]	CytoplasmicMembrane	9.75
NODE_104_length_2969_cov_0.7076_2 [DRTY-6.bins.200_rm_con_2nd.final.genome.fna.faa]	CytoplasmicMembrane	9.82
NODE_128_length_2534_cov_0.694225_3 [DRTY-6.bins.200_rm_con_2nd.final.genome.fna.faa]	CytoplasmicMembrane	9.75
NODE_1_length_266602_cov_8.95875_119 [DRTY-6.bins.80_rm_con_2nd.final.genome.fna.faa]	CytoplasmicMembrane	9.99
NODE_1_length_266602_cov_8.95875_139 [DRTY-6.bins.80_rm_con_2nd.final.genome.fna.faa]	CytoplasmicMembrane	9.99
NODE_1_length_266602_cov_8.95875_247 [DRTY-6.bins.80_rm_con_2nd.final.genome.fna.faa]	CytoplasmicMembrane	9.99
NODE_2_length_148058_cov_8.27342_35 [DRTY-6.bins.80_rm_con_2nd.final.genome.fna.faa]	CytoplasmicMembrane	9.75
NODE_2_length_148058_cov_8.27342_51 [DRTY-6.bins.80_rm_con_2nd.final.genome.fna.faa]	CytoplasmicMembrane	9.99
NODE_4_length_137945_cov_6.71494_15 [DRTY-6.bins.80_rm_con_2nd.final.genome.fna.faa]	CytoplasmicMembrane	9.99
NODE_4_length_137945_cov_6.71494_35 [DRTY-6.bins.80_rm_con_2nd.final.genome.fna.faa]	CytoplasmicMembrane	9.99
NODE_4_length_137945_cov_6.71494_46 [DRTY-6.bins.80_rm_con_2nd.final.genome.fna.faa]	CytoplasmicMembrane	9.99
NODE_5_length_131655_cov_7.8435_80 [DRTY-6.bins.80_rm_con_2nd.final.genome.fna.faa]	CytoplasmicMembrane	9.99
NODE_5_length_131655_cov_7.8435_102 [DRTY-6.bins.80_rm_con_2nd.final.genome.fna.faa]	CytoplasmicMembrane	9.75
NODE_6_length_116012_cov_8.39736_10 [DRTY-6.bins.80_rm_con_2nd.final.genome.fna.faa]	CytoplasmicMembrane	9.75
NODE_6_length_116012_cov_8.39736_13 [DRTY-6.bins.80_rm_con_2nd.final.genome.fna.faa]	CytoplasmicMembrane	9.99
NODE_7_length_113290_cov_7.27848_78 [DRTY-6.bins.80_rm_con_2nd.final.genome.fna.faa]	CytoplasmicMembrane	9.26
NODE_7_length_113290_cov_7.27848_96 [DRTY-6.bins.80_rm_con_2nd.final.genome.fna.faa]	CytoplasmicMembrane	9.75
NODE_8_length_93021_cov_5.4736_22 [DRTY-6.bins.80_rm_con_2nd.final.genome.fna.faa]	CytoplasmicMembrane	9.82
NODE_8_length_93021_cov_5.4736_59 [DRTY-6.bins.80_rm_con_2nd.final.genome.fna.faa]	CytoplasmicMembrane	9.99
NODE_11_length_66979_cov_7.32925_41 [DRTY-6.bins.80_rm_con_2nd.final.genome.fna.faa]	CytoplasmicMembrane	9.99
NODE_12_length_65556_cov_7.488_26 [DRTY-6.bins.80_rm_con_2nd.final.genome.fna.faa]	CytoplasmicMembrane	9.99
NODE_12_length_65556_cov_7.488_44 [DRTY-6.bins.80_rm_con_2nd.final.genome.fna.faa]	CytoplasmicMembrane	10
NODE_13_length_53570_cov_7.80203_23 [DRTY-6.bins.80_rm_con_2nd.final.genome.fna.faa]	CytoplasmicMembrane	9.99
NODE_14_length_52095_cov_6.78389_32 [DRTY-6.bins.80_rm_con_2nd.final.genome.fna.faa]	CytoplasmicMembrane	9.99
NODE_14_length_52095_cov_6.78389_35 [DRTY-6.bins.80_rm_con_2nd.final.genome.fna.faa]	CytoplasmicMembrane	9.99
NODE_15_length_43856_cov_5.95385_7 [DRTY-6.bins.80_rm_con_2nd.final.genome.fna.faa]	CytoplasmicMembrane	9.99
NODE_17_length_43762_cov_6.427_7 [DRTY-6.bins.80_rm_con_2nd.final.genome.fna.faa]	CytoplasmicMembrane	9.99
NODE_18_length_39570_cov_7.72056_5 [DRTY-6.bins.80_rm_con_2nd.final.genome.fna.faa]	CytoplasmicMembrane	9.99
NODE_23_length_30761_cov_5.76085_3 [DRTY-6.bins.80_rm_con_2nd.final.genome.fna.faa]	CytoplasmicMembrane	9.99
NODE_25_length_25703_cov_5.81788_19 [DRTY-6.bins.80_rm_con_2nd.final.genome.fna.faa]	CytoplasmicMembrane	9.26
NODE_27_length_23875_cov_3.89296_16 [DRTY-6.bins.80_rm_con_2nd.final.genome.fna.faa]	CytoplasmicMembrane	10
NODE_28_length_22828_cov_6.51923_5 [DRTY-6.bins.80_rm_con_2nd.final.genome.fna.faa]	CytoplasmicMembrane	9.75
NODE_39_length_12544_cov_0.756946_5 [DRTY-6.bins.80_rm_con_2nd.final.genome.fna.faa]	CytoplasmicMembrane	9.99
NODE_45_length_10173_cov_4.40683_3 [DRTY-6.bins.80_rm_con_2nd.final.genome.fna.faa]	CytoplasmicMembrane	9.99
NODE_102_length_2746_cov_5.21077_2 [DRTY-6.bins.80_rm_con_2nd.final.genome.fna.faa]	CytoplasmicMembrane	9.75
NODE_1632_length_5097_cov_8.00401_5 [DRTY7.bins.37.final.fna.faa]	CytoplasmicMembrane	10
NODE_1402_length_5964_cov_8.05963_2 [DRTY7.bins.37.final.fna.faa]	CytoplasmicMembrane	9.82
NODE_1203_length_7131_cov_9.06838_4 [DRTY7.bins.37.final.fna.faa]	CytoplasmicMembrane	9.99
NODE_1124_length_7715_cov_8.81352_4 [DRTY7.bins.37.final.fna.faa]	CytoplasmicMembrane	9.99
NODE_668_length_14519_cov_9.14034_9 [DRTY7.bins.37.final.fna.faa]	CytoplasmicMembrane	9.99
NODE_1410_length_5943_cov_9.45113_1 [DRTY7.bins.37.final.fna.faa]	CytoplasmicMembrane	9.99
NODE_1030_length_8460_cov_8.44089_4 [DRTY7.bins.37.final.fna.faa]	CytoplasmicMembrane	9.99
NODE_2267_length_3571_cov_8.37139_3 [DRTY7.bins.37.final.fna.faa]	CytoplasmicMembrane	9.82
NODE_906_length_9975_cov_8.83465_4 [DRTY7.bins.37.final.fna.faa]	CytoplasmicMembrane	9.99
NODE_1306_length_6550_cov_8.24616_3 [DRTY7.bins.37.final.fna.faa]	CytoplasmicMembrane	9.82
DRTY7_scaffold_668_curated_9 [DRTY7_Thaumarchaeota_related_35_44_curated.contigs.fna.faa]	CytoplasmicMembrane	9.99
DRTY7_scaffold_906_curated_4 [DRTY7_Thaumarchaeota_related_35_44_curated.contigs.fna.faa]	CytoplasmicMembrane	9.99
DRTY7_scaffold_987_curated_6 [DRTY7_Thaumarchaeota_related_35_44_curated.contigs.fna.faa]	CytoplasmicMembrane	9.99
DRTY7_scaffold_1124_curated_4 [DRTY7_Thaumarchaeota_related_35_44_curated.contigs.fna.faa]	CytoplasmicMembrane	9.99
DRTY7_scaffold_1203_curated_4 [DRTY7_Thaumarchaeota_related_35_44_curated.contigs.fna.faa]	CytoplasmicMembrane	9.99
DRTY7_scaffold_1306_curated_3 [DRTY7_Thaumarchaeota_related_35_44_curated.contigs.fna.faa]	CytoplasmicMembrane	9.82
DRTY7_scaffold_1402_curated_2 [DRTY7_Thaumarchaeota_related_35_44_curated.contigs.fna.faa]	CytoplasmicMembrane	9.82
DRTY7_scaffold_1632_curated_5 [DRTY7_Thaumarchaeota_related_35_44_curated.contigs.fna.faa]	CytoplasmicMembrane	10
DRTY7_scaffold_1880_curated_4 [DRTY7_Thaumarchaeota_related_35_44_curated.contigs.fna.faa]	CytoplasmicMembrane	9.99
DRTY7_scaffold_2267_curated_3 [DRTY7_Thaumarchaeota_related_35_44_curated.contigs.fna.faa]	CytoplasmicMembrane	9.82
GD2_1_scaffold_33_curated_47 [GD2_1_Thaumarchaeota_related_47_42_curated.contigs.fna.faa]	CytoplasmicMembrane	9.99
GD2_1_scaffold_33_curated_62 [GD2_1_Thaumarchaeota_related_47_42_curated.contigs.fna.faa]	CytoplasmicMembrane	9.99
GD2_1_scaffold_36_curated_63 [GD2_1_Thaumarchaeota_related_47_42_curated.contigs.fna.faa]	CytoplasmicMembrane	9.99
GD2_1_scaffold_85_curated_10 [GD2_1_Thaumarchaeota_related_47_42_curated.contigs.fna.faa]	CytoplasmicMembrane	9.99
GD2_1_scaffold_100_curated_44 [GD2_1_Thaumarchaeota_related_47_42_curated.contigs.fna.faa]	CytoplasmicMembrane	9.99
GD2_1_scaffold_128_curated_24 [GD2_1_Thaumarchaeota_related_47_42_curated.contigs.fna.faa]	CytoplasmicMembrane	10
GD2_1_scaffold_128_curated_27 [GD2_1_Thaumarchaeota_related_47_42_curated.contigs.fna.faa]	CytoplasmicMembrane	9.75
GD2_1_scaffold_128_curated_32 [GD2_1_Thaumarchaeota_related_47_42_curated.contigs.fna.faa]	CytoplasmicMembrane	9.99
GD2_1_scaffold_134_curated_21 [GD2_1_Thaumarchaeota_related_47_42_curated.contigs.fna.faa]	CytoplasmicMembrane	9.75
GD2_1_scaffold_134_curated_42 [GD2_1_Thaumarchaeota_related_47_42_curated.contigs.fna.faa]	CytoplasmicMembrane	9.99
GD2_1_scaffold_134_curated_43 [GD2_1_Thaumarchaeota_related_47_42_curated.contigs.fna.faa]	CytoplasmicMembrane	9.82
GD2_1_scaffold_229_curated_37 [GD2_1_Thaumarchaeota_related_47_42_curated.contigs.fna.faa]	CytoplasmicMembrane	9.75
GD2_1_scaffold_370_curated_26 [GD2_1_Thaumarchaeota_related_47_42_curated.contigs.fna.faa]	CytoplasmicMembrane	9.99
GD2_1_scaffold_370_curated_31 [GD2_1_Thaumarchaeota_related_47_42_curated.contigs.fna.faa]	CytoplasmicMembrane	9.99
GD2_1_scaffold_654_curated_5 [GD2_1_Thaumarchaeota_related_47_42_curated.contigs.fna.faa]	CytoplasmicMembrane	9.99
GD2_1_scaffold_743_curated_6 [GD2_1_Thaumarchaeota_related_47_42_curated.contigs.fna.faa]	CytoplasmicMembrane	9.99
GD2_1_scaffold_825_curated_20 [GD2_1_Thaumarchaeota_related_47_42_curated.contigs.fna.faa]	CytoplasmicMembrane	9.82
GD2_1_scaffold_1054_curated_3 [GD2_1_Thaumarchaeota_related_47_42_curated.contigs.fna.faa]	CytoplasmicMembrane	9.99
GD2_1_scaffold_1070_curated_18 [GD2_1_Thaumarchaeota_related_47_42_curated.contigs.fna.faa]	CytoplasmicMembrane	9.99
GD2_1_scaffold_1147_curated_12 [GD2_1_Thaumarchaeota_related_47_42_curated.contigs.fna.faa]	CytoplasmicMembrane	9.99
GD2_1_scaffold_1845_curated_17 [GD2_1_Thaumarchaeota_related_47_42_curated.contigs.fna.faa]	CytoplasmicMembrane	9.99
GD2_1_scaffold_1966_curated_13 [GD2_1_Thaumarchaeota_related_47_42_curated.contigs.fna.faa]	CytoplasmicMembrane	9.99
GD2_1_scaffold_2150_curated_12 [GD2_1_Thaumarchaeota_related_47_42_curated.contigs.fna.faa]	CytoplasmicMembrane	9.99
GD2_1_scaffold_2272_curated_5 [GD2_1_Thaumarchaeota_related_47_42_curated.contigs.fna.faa]	CytoplasmicMembrane	9.99
GD2_1_scaffold_3354_curated_3 [GD2_1_Thaumarchaeota_related_47_42_curated.contigs.fna.faa]	CytoplasmicMembrane	9.99
NODE_2_length_94543_cov_31.2176_10 [JZ-1.bins.89.final_rm_con_2nd.fna.faa]	CytoplasmicMembrane	9.97
NODE_3_length_79316_cov_31.3159_14 [JZ-1.bins.89.final_rm_con_2nd.fna.faa]	CytoplasmicMembrane	9.82
NODE_3_length_79316_cov_31.3159_19 [JZ-1.bins.89.final_rm_con_2nd.fna.faa]	CytoplasmicMembrane	10
NODE_3_length_79316_cov_31.3159_79 [JZ-1.bins.89.final_rm_con_2nd.fna.faa]	CytoplasmicMembrane	9.99
NODE_4_length_64989_cov_32.75_11 [JZ-1.bins.89.final_rm_con_2nd.fna.faa]	CytoplasmicMembrane	9.99
NODE_4_length_64989_cov_32.75_55 [JZ-1.bins.89.final_rm_con_2nd.fna.faa]	CytoplasmicMembrane	9.99
NODE_6_length_60281_cov_33.2735_65 [JZ-1.bins.89.final_rm_con_2nd.fna.faa]	CytoplasmicMembrane	9.99
NODE_8_length_55441_cov_32.0051_37 [JZ-1.bins.89.final_rm_con_2nd.fna.faa]	CytoplasmicMembrane	9.75
NODE_9_length_54839_cov_31.6936_31 [JZ-1.bins.89.final_rm_con_2nd.fna.faa]	CytoplasmicMembrane	9.99
NODE_10_length_53689_cov_30.1441_45 [JZ-1.bins.89.final_rm_con_2nd.fna.faa]	CytoplasmicMembrane	9.99
NODE_11_length_44014_cov_31.9988_17 [JZ-1.bins.89.final_rm_con_2nd.fna.faa]	CytoplasmicMembrane	9.99
NODE_14_length_36177_cov_34.6569_8 [JZ-1.bins.89.final_rm_con_2nd.fna.faa]	CytoplasmicMembrane	9.99
NODE_17_length_31450_cov_32.2983_4 [JZ-1.bins.89.final_rm_con_2nd.fna.faa]	CytoplasmicMembrane	9.82
NODE_27_length_12487_cov_31.9383_4 [JZ-1.bins.89.final_rm_con_2nd.fna.faa]	CytoplasmicMembrane	9.99
NODE_30_length_10643_cov_67.975_7 [JZ-1.bins.89.final_rm_con_2nd.fna.faa]	CytoplasmicMembrane	9.82
NODE_42_length_7511_cov_82.3736_6 [JZ-1.bins.89.final_rm_con_2nd.fna.faa]	CytoplasmicMembrane	9.99
NODE_47_length_6949_cov_28.1353_3 [JZ-1.bins.89.final_rm_con_2nd.fna.faa]	CytoplasmicMembrane	9.99
NODE_64_length_4945_cov_25.0469_2 [JZ-1.bins.89.final_rm_con_2nd.fna.faa]	CytoplasmicMembrane	9.99
NODE_9_length_25792_cov_0.789363_13 [JZ-2.bins.136.final.fna.faa]	CytoplasmicMembrane	9.99
NODE_10_length_25128_cov_0.919363_13 [JZ-2.bins.136.final.fna.faa]	CytoplasmicMembrane	9.82
NODE_11_length_24750_cov_0.824108_19 [JZ-2.bins.136.final.fna.faa]	CytoplasmicMembrane	9.75
NODE_18_length_20623_cov_0.875829_4 [JZ-2.bins.136.final.fna.faa]	CytoplasmicMembrane	10
NODE_18_length_20623_cov_0.875829_6 [JZ-2.bins.136.final.fna.faa]	CytoplasmicMembrane	9.75
NODE_22_length_18876_cov_0.806839_11 [JZ-2.bins.136.final.fna.faa]	CytoplasmicMembrane	10
NODE_34_length_16109_cov_0.936804_5 [JZ-2.bins.136.final.fna.faa]	CytoplasmicMembrane	9.99
NODE_91_length_8183_cov_0.889772_6 [JZ-2.bins.136.final.fna.faa]	CytoplasmicMembrane	9.99
NODE_94_length_8088_cov_0.877905_1 [JZ-2.bins.136.final.fna.faa]	CytoplasmicMembrane	9.82
NODE_108_length_7239_cov_0.956693_6 [JZ-2.bins.136.final.fna.faa]	CytoplasmicMembrane	9.99
NODE_110_length_7148_cov_0.716849_5 [JZ-2.bins.136.final.fna.faa]	CytoplasmicMembrane	9.99
NODE_131_length_5721_cov_0.671791_2 [JZ-2.bins.136.final.fna.faa]	CytoplasmicMembrane	9.99
NODE_180_length_3427_cov_0.609091_4 [JZ-2.bins.136.final.fna.faa]	CytoplasmicMembrane	9.75
NODE_5417_length_3626_cov_127.531_2 [JZZ.bins.4.final.arc.2nd.fna.faa]	CytoplasmicMembrane	9.99
NODE_264_length_54520_cov_159.8_12 [JZZ.bins.4.final.arc.2nd.fna.faa]	CytoplasmicMembrane	9.99
NODE_816_length_24458_cov_145.112_1 [JZZ.bins.4.final.arc.2nd.fna.faa]	CytoplasmicMembrane	9.99
NODE_1005_length_20507_cov_154.134_17 [JZZ.bins.4.final.arc.2nd.fna.faa]	CytoplasmicMembrane	9.99
NODE_910_length_22190_cov_149.68_18 [JZZ.bins.4.final.arc.2nd.fna.faa]	CytoplasmicMembrane	9.97
NODE_491_length_35937_cov_147.499_10 [JZZ.bins.4.final.arc.2nd.fna.faa]	CytoplasmicMembrane	9.99
NODE_347_length_44927_cov_155.787_41 [JZZ.bins.4.final.arc.2nd.fna.faa]	CytoplasmicMembrane	9.99
NODE_269_length_53713_cov_152.085_36 [JZZ.bins.4.final.arc.2nd.fna.faa]	CytoplasmicMembrane	9.99
NODE_108_length_89024_cov_152.8_24 [JZZ.bins.4.final.arc.2nd.fna.faa]	CytoplasmicMembrane	9.82
NODE_108_length_89024_cov_152.8_81 [JZZ.bins.4.final.arc.2nd.fna.faa]	CytoplasmicMembrane	9.99
NODE_46_length_130200_cov_154.682_84 [JZZ.bins.4.final.arc.2nd.fna.faa]	CytoplasmicMembrane	10
NODE_46_length_130200_cov_154.682_101 [JZZ.bins.4.final.arc.2nd.fna.faa]	CytoplasmicMembrane	9.99
QC4_scaffold_138_curated_11 [QC4_Thaumarchaeota_related_43_77_curated.contigs.fna.faa]	CytoplasmicMembrane	9.99
QC4_scaffold_186_curated_14 [QC4_Thaumarchaeota_related_43_77_curated.contigs.fna.faa]	CytoplasmicMembrane	10
QC4_scaffold_229_curated_69 [QC4_Thaumarchaeota_related_43_77_curated.contigs.fna.faa]	CytoplasmicMembrane	9.99
QC4_scaffold_280_curated_8 [QC4_Thaumarchaeota_related_43_77_curated.contigs.fna.faa]	CytoplasmicMembrane	9.99
QC4_scaffold_280_curated_49 [QC4_Thaumarchaeota_related_43_77_curated.contigs.fna.faa]	CytoplasmicMembrane	9.99
QC4_scaffold_501_curated_5 [QC4_Thaumarchaeota_related_43_77_curated.contigs.fna.faa]	CytoplasmicMembrane	9.99
QC4_scaffold_501_curated_44 [QC4_Thaumarchaeota_related_43_77_curated.contigs.fna.faa]	CytoplasmicMembrane	9.82
QC4_scaffold_861_curated_1 [QC4_Thaumarchaeota_related_43_77_curated.contigs.fna.faa]	CytoplasmicMembrane	8.64
QC4_scaffold_861_curated_32 [QC4_Thaumarchaeota_related_43_77_curated.contigs.fna.faa]	CytoplasmicMembrane	9.75
QC4_scaffold_1124_curated_3 [QC4_Thaumarchaeota_related_43_77_curated.contigs.fna.faa]	CytoplasmicMembrane	9.99
QC4_scaffold_1389_curated_18 [QC4_Thaumarchaeota_related_43_77_curated.contigs.fna.faa]	CytoplasmicMembrane	9.82
QC4_scaffold_1835_curated_15 [QC4_Thaumarchaeota_related_43_77_curated.contigs.fna.faa]	CytoplasmicMembrane	9.99
QC4_scaffold_3264_curated_2 [QC4_Thaumarchaeota_related_43_77_curated.contigs.fna.faa]	CytoplasmicMembrane	9.99
QC4_scaffold_157_curated_65 [QC4_Thaumarchaeota_related_48_22_curated.contigs.fna.faa]	CytoplasmicMembrane	8.83
QC4_scaffold_184_curated_47 [QC4_Thaumarchaeota_related_48_22_curated.contigs.fna.faa]	CytoplasmicMembrane	9.99
QC4_scaffold_212_curated_25 [QC4_Thaumarchaeota_related_48_22_curated.contigs.fna.faa]	CytoplasmicMembrane	9.82
QC4_scaffold_230_curated_22 [QC4_Thaumarchaeota_related_48_22_curated.contigs.fna.faa]	CytoplasmicMembrane	9.75
QC4_scaffold_230_curated_33 [QC4_Thaumarchaeota_related_48_22_curated.contigs.fna.faa]	CytoplasmicMembrane	9.99
QC4_scaffold_447_curated_8 [QC4_Thaumarchaeota_related_48_22_curated.contigs.fna.faa]	CytoplasmicMembrane	9.99
QC4_scaffold_641_curated_13 [QC4_Thaumarchaeota_related_48_22_curated.contigs.fna.faa]	CytoplasmicMembrane	9.99
QC4_scaffold_641_curated_16 [QC4_Thaumarchaeota_related_48_22_curated.contigs.fna.faa]	CytoplasmicMembrane	9.99
QC4_scaffold_1188_curated_19 [QC4_Thaumarchaeota_related_48_22_curated.contigs.fna.faa]	CytoplasmicMembrane	10
QC4_scaffold_1362_curated_11 [QC4_Thaumarchaeota_related_48_22_curated.contigs.fna.faa]	CytoplasmicMembrane	9.99
QC4_scaffold_1672_curated_3 [QC4_Thaumarchaeota_related_48_22_curated.contigs.fna.faa]	CytoplasmicMembrane	9.99
QC4_scaffold_1672_curated_9 [QC4_Thaumarchaeota_related_48_22_curated.contigs.fna.faa]	CytoplasmicMembrane	9.75
QC4_scaffold_1672_curated_12 [QC4_Thaumarchaeota_related_48_22_curated.contigs.fna.faa]	CytoplasmicMembrane	9.99
QC4_scaffold_2861_curated_10 [QC4_Thaumarchaeota_related_48_22_curated.contigs.fna.faa]	CytoplasmicMembrane	9.99
QC4_scaffold_4664_curated_1 [QC4_Thaumarchaeota_related_48_22_curated.contigs.fna.faa]	CytoplasmicMembrane	9.99
QC4_scaffold_5251_curated_10 [QC4_Thaumarchaeota_related_48_22_curated.contigs.fna.faa]	CytoplasmicMembrane	9.99
QC4_scaffold_11627_curated_4 [QC4_Thaumarchaeota_related_48_22_curated.contigs.fna.faa]	CytoplasmicMembrane	9.99
QC4_scaffold_11627_curated_5 [QC4_Thaumarchaeota_related_48_22_curated.contigs.fna.faa]	CytoplasmicMembrane	9.82
QC4_scaffold_12521_curated_1 [QC4_Thaumarchaeota_related_48_22_curated.contigs.fna.faa]	CytoplasmicMembrane	9.82
QC4_scaffold_12629_curated_5 [QC4_Thaumarchaeota_related_48_22_curated.contigs.fna.faa]	CytoplasmicMembrane	9.99
QZM_A2_scaffold_97_curated_70 [QZM_A2_Thaumarchaeota_related_48_33_curated.contigs.fna.faa]	CytoplasmicMembrane	9.99
QZM_A2_scaffold_262_curated_26 [QZM_A2_Thaumarchaeota_related_48_33_curated.contigs.fna.faa]	CytoplasmicMembrane	9.82
QZM_A2_scaffold_481_curated_26 [QZM_A2_Thaumarchaeota_related_48_33_curated.contigs.fna.faa]	CytoplasmicMembrane	9.99
QZM_A2_scaffold_631_curated_2 [QZM_A2_Thaumarchaeota_related_48_33_curated.contigs.fna.faa]	CytoplasmicMembrane	10
QZM_A2_scaffold_631_curated_17 [QZM_A2_Thaumarchaeota_related_48_33_curated.contigs.fna.faa]	CytoplasmicMembrane	9.99
QZM_A2_scaffold_708_curated_20 [QZM_A2_Thaumarchaeota_related_48_33_curated.contigs.fna.faa]	CytoplasmicMembrane	9.99
QZM_A2_scaffold_789_curated_8 [QZM_A2_Thaumarchaeota_related_48_33_curated.contigs.fna.faa]	CytoplasmicMembrane	9.99
QZM_A2_scaffold_1134_curated_9 [QZM_A2_Thaumarchaeota_related_48_33_curated.contigs.fna.faa]	CytoplasmicMembrane	9.99
QZM_A2_scaffold_1163_curated_3 [QZM_A2_Thaumarchaeota_related_48_33_curated.contigs.fna.faa]	CytoplasmicMembrane	9.99
QZM_A2_scaffold_1242_curated_24 [QZM_A2_Thaumarchaeota_related_48_33_curated.contigs.fna.faa]	CytoplasmicMembrane	9.75
QZM_A2_scaffold_1859_curated_13 [QZM_A2_Thaumarchaeota_related_48_33_curated.contigs.fna.faa]	CytoplasmicMembrane	9.75
QZM_A2_scaffold_2129_curated_4 [QZM_A2_Thaumarchaeota_related_48_33_curated.contigs.fna.faa]	CytoplasmicMembrane	9.99
QZM_A2_scaffold_2801_curated_2 [QZM_A2_Thaumarchaeota_related_48_33_curated.contigs.fna.faa]	CytoplasmicMembrane	9.99
QZM_A2_scaffold_3265_curated_14 [QZM_A2_Thaumarchaeota_related_48_33_curated.contigs.fna.faa]	CytoplasmicMembrane	9.99
QZM_A2_scaffold_3550_curated_3 [QZM_A2_Thaumarchaeota_related_48_33_curated.contigs.fna.faa]	CytoplasmicMembrane	9.99
QZM_A2_scaffold_3725_curated_5 [QZM_A2_Thaumarchaeota_related_48_33_curated.contigs.fna.faa]	CytoplasmicMembrane	8.83
QZM_A2_scaffold_4188_curated_4 [QZM_A2_Thaumarchaeota_related_48_33_curated.contigs.fna.faa]	CytoplasmicMembrane	9.75
QZM_A2_scaffold_4188_curated_9 [QZM_A2_Thaumarchaeota_related_48_33_curated.contigs.fna.faa]	CytoplasmicMembrane	9.99
QZM_A2_scaffold_4739_curated_10 [QZM_A2_Thaumarchaeota_related_48_33_curated.contigs.fna.faa]	CytoplasmicMembrane	9.75
QZM_A2_scaffold_5371_curated_10 [QZM_A2_Thaumarchaeota_related_48_33_curated.contigs.fna.faa]	CytoplasmicMembrane	9.99
QZM_A2_scaffold_5573_curated_2 [QZM_A2_Thaumarchaeota_related_48_33_curated.contigs.fna.faa]	CytoplasmicMembrane	10
QZM_A2_scaffold_5987_curated_1 [QZM_A2_Thaumarchaeota_related_48_33_curated.contigs.fna.faa]	CytoplasmicMembrane	9.75
QZM_A2_scaffold_8379_curated_2 [QZM_A2_Thaumarchaeota_related_48_33_curated.contigs.fna.faa]	CytoplasmicMembrane	9.99
QZM_A2_scaffold_9572_curated_7 [QZM_A2_Thaumarchaeota_related_48_33_curated.contigs.fna.faa]	CytoplasmicMembrane	9.99
QZM_A2_scaffold_11135_curated_3 [QZM_A2_Thaumarchaeota_related_48_33_curated.contigs.fna.faa]	CytoplasmicMembrane	9.26
QZM_A2_scaffold_16816_curated_1 [QZM_A2_Thaumarchaeota_related_48_33_curated.contigs.fna.faa]	CytoplasmicMembrane	10
QZM_A2_scaffold_16141_curated_3 [QZM_A2_Thaumarchaeota_related_48_33_curated.contigs.fna.faa]	CytoplasmicMembrane	9.82
QZM_A2_scaffold_19514_curated_1 [QZM_A2_Thaumarchaeota_related_48_33_curated.contigs.fna.faa]	CytoplasmicMembrane	10
QZM_A2_scaffold_19920_curated_4 [QZM_A2_Thaumarchaeota_related_48_33_curated.contigs.fna.faa]	CytoplasmicMembrane	9.99
QZM_A3_scaffold_411_curated_26 [QZM_A3_Thaumarchaeota_related_48_16_curated.contigs.fna.faa]	CytoplasmicMembrane	9.82
QZM_A3_scaffold_479_curated_13 [QZM_A3_Thaumarchaeota_related_48_16_curated.contigs.fna.faa]	CytoplasmicMembrane	9.99
QZM_A3_scaffold_479_curated_16 [QZM_A3_Thaumarchaeota_related_48_16_curated.contigs.fna.faa]	CytoplasmicMembrane	9.99
QZM_A3_scaffold_591_curated_17 [QZM_A3_Thaumarchaeota_related_48_16_curated.contigs.fna.faa]	CytoplasmicMembrane	9.99
QZM_A3_scaffold_611_curated_3 [QZM_A3_Thaumarchaeota_related_48_16_curated.contigs.fna.faa]	CytoplasmicMembrane	9.99
QZM_A3_scaffold_688_curated_24 [QZM_A3_Thaumarchaeota_related_48_16_curated.contigs.fna.faa]	CytoplasmicMembrane	9.82
QZM_A3_scaffold_798_curated_2 [QZM_A3_Thaumarchaeota_related_48_16_curated.contigs.fna.faa]	CytoplasmicMembrane	9.75
QZM_A3_scaffold_1102_curated_7 [QZM_A3_Thaumarchaeota_related_48_16_curated.contigs.fna.faa]	CytoplasmicMembrane	9.99
QZM_A3_scaffold_1291_curated_13 [QZM_A3_Thaumarchaeota_related_48_16_curated.contigs.fna.faa]	CytoplasmicMembrane	9.99
QZM_A3_scaffold_1401_curated_5 [QZM_A3_Thaumarchaeota_related_48_16_curated.contigs.fna.faa]	CytoplasmicMembrane	9.75
QZM_A3_scaffold_4271_curated_7 [QZM_A3_Thaumarchaeota_related_48_16_curated.contigs.fna.faa]	CytoplasmicMembrane	10
QZM_A3_scaffold_4496_curated_6 [QZM_A3_Thaumarchaeota_related_48_16_curated.contigs.fna.faa]	CytoplasmicMembrane	9.99
QZM_A3_scaffold_5370_curated_2 [QZM_A3_Thaumarchaeota_related_48_16_curated.contigs.fna.faa]	CytoplasmicMembrane	9.99
QZM_A3_scaffold_6132_curated_4 [QZM_A3_Thaumarchaeota_related_48_16_curated.contigs.fna.faa]	CytoplasmicMembrane	10
QZM_A3_scaffold_6132_curated_8 [QZM_A3_Thaumarchaeota_related_48_16_curated.contigs.fna.faa]	CytoplasmicMembrane	9.75
QZM_A3_scaffold_6511_curated_7 [QZM_A3_Thaumarchaeota_related_48_16_curated.contigs.fna.faa]	CytoplasmicMembrane	9.99
QZM_A3_scaffold_7032_curated_5 [QZM_A3_Thaumarchaeota_related_48_16_curated.contigs.fna.faa]	CytoplasmicMembrane	9.99
QZM_A3_scaffold_7110_curated_3 [QZM_A3_Thaumarchaeota_related_48_16_curated.contigs.fna.faa]	CytoplasmicMembrane	9.99
QZM_A3_scaffold_10835_curated_7 [QZM_A3_Thaumarchaeota_related_48_16_curated.contigs.fna.faa]	CytoplasmicMembrane	9.99
QZM_A3_scaffold_13096_curated_4 [QZM_A3_Thaumarchaeota_related_48_16_curated.contigs.fna.faa]	CytoplasmicMembrane	8.83
QZM_A3_scaffold_16039_curated_2 [QZM_A3_Thaumarchaeota_related_48_16_curated.contigs.fna.faa]	CytoplasmicMembrane	9.82
B27_Guay9_scaffold_28942_14 [B27_G9.fna.faa]	Extracellular	9.55
B48_Guay17_scaffold_08189_5 [B48_G17.fna.faa]	Extracellular	8.82
NODE_13_length_45506_cov_16.224619_18 [DRTY-1.bins.18.final.fna.faa]	Extracellular	7.9
NODE_17_length_34329_cov_16.400532_23 [DRTY-1.bins.18.final.fna.faa]	Extracellular	7.9
NODE_2712_length_2999_cov_7.80713_2 [DRTY7.bins.37.final.fna.faa]	Extracellular	7.9
NODE_1820_length_4524_cov_8.10424_1 [DRTY7.bins.37.final.fna.faa]	Extracellular	7.9
GD2_1_scaffold_7316_curated_9 [GD2_1_Thaumarchaeota_related_47_42_curated.contigs.fna.faa]	Extracellular	9.97
GD2_1_scaffold_14560_curated_6 [GD2_1_Thaumarchaeota_related_47_42_curated.contigs.fna.faa]	Extracellular	8.82
NODE_24_length_18054_cov_0.921515_5 [JZ-2.bins.136.final.fna.faa]	Extracellular	9.55
NODE_150_length_4758_cov_0.705679_3 [JZ-2.bins.136.final.fna.faa]	Extracellular	7.9
QC4_scaffold_1112_curated_9 [QC4_Thaumarchaeota_related_48_22_curated.contigs.fna.faa]	Extracellular	7.9
QC4_scaffold_7085_curated_3 [QC4_Thaumarchaeota_related_48_22_curated.contigs.fna.faa]	Extracellular	7.9
QZM_A2_scaffold_570_curated_5 [QZM_A2_Thaumarchaeota_related_48_33_curated.contigs.fna.faa]	Extracellular	8.82
QZM_A2_scaffold_849_curated_28 [QZM_A2_Thaumarchaeota_related_48_33_curated.contigs.fna.faa]	Extracellular	9.97
QZM_A3_scaffold_1304_curated_16 [QZM_A3_Thaumarchaeota_related_48_16_curated.contigs.fna.faa]	Extracellular	8.82
QZM_A3_scaffold_2184_curated_11 [QZM_A3_Thaumarchaeota_related_48_16_curated.contigs.fna.faa]	Extracellular	9.97
QZM_A3_scaffold_8313_curated_4 [QZM_A3_Thaumarchaeota_related_48_16_curated.contigs.fna.faa]	Extracellular	7.9
B27_Guay9_scaffold_09446_4 [B27_G9.fna.faa]	Unknown	2.5
B27_Guay9_scaffold_18933_2 [B27_G9.fna.faa]	Unknown	2.5
B27_Guay9_scaffold_26615_8 [B27_G9.fna.faa]	Unknown	2.5
B27_Guay9_scaffold_32932_3 [B27_G9.fna.faa]	Unknown	2.5
B27_Guay9_scaffold_78923_2 [B27_G9.fna.faa]	Unknown	2.5
B27_Guay9_scaffold_79191_2 [B27_G9.fna.faa]	Unknown	2.5
B48_Guay17_scaffold_00024_54 [B48_G17.fna.faa]	Unknown	2.5
B48_Guay17_scaffold_01663_3 [B48_G17.fna.faa]	Unknown	2.5
B48_Guay17_scaffold_03364_1 [B48_G17.fna.faa]	Unknown	2.5
B48_Guay17_scaffold_08226_7 [B48_G17.fna.faa]	Unknown	2.5
B48_Guay17_scaffold_14108_1 [B48_G17.fna.faa]	Unknown	2.5
NODE_1_length_117455_cov_18.338555_23 [DRTY-1.bins.18.final.fna.faa]	Unknown	2.5
NODE_1_length_117455_cov_18.338555_40 [DRTY-1.bins.18.final.fna.faa]	Unknown	2.5
NODE_1_length_117455_cov_18.338555_59 [DRTY-1.bins.18.final.fna.faa]	Unknown	2.5
NODE_4_length_86970_cov_15.386237_71 [DRTY-1.bins.18.final.fna.faa]	Unknown	2.5
NODE_4_length_86970_cov_15.386237_79 [DRTY-1.bins.18.final.fna.faa]	Unknown	2.5
NODE_5_length_68419_cov_14.124876_11 [DRTY-1.bins.18.final.fna.faa]	Unknown	2.5
NODE_6_length_64530_cov_15.521187_5 [DRTY-1.bins.18.final.fna.faa]	Unknown	2.5
NODE_6_length_64530_cov_15.521187_49 [DRTY-1.bins.18.final.fna.faa]	Unknown	2.5
NODE_18_length_33533_cov_17.144974_13 [DRTY-1.bins.18.final.fna.faa]	Unknown	2.5
NODE_25_length_23366_cov_13.175137_16 [DRTY-1.bins.18.final.fna.faa]	Unknown	2.5
[truncated: 76 more rows]
